# Supplementary material for: Gene regulatory networks in lactation: identification of global principles using bioinformatics
Source: BMC Syst Biol. 2007 Nov 27;1:56. doi: 10.1186/1752-0509-1-56 (PMC2225983; doi:10.1186/1752-0509-1-56)
Supplement: Additional file 1 — Additional data file 1 is an Excel spreadsheet that lists genes with a standard correlation of 0.90 or better with the first principal component. [file 1752-0509-1-56-S1.xls]

## Sheet: PCA1_90_genes_desc
Gene Name	PCA 1 component	Common	Genbank	Gene Symbol	Target Description	SwissProt
98276_at	0.977	gab2; p97; AI463667; D130058I17Rik; Cckbr	AB018414	Gab2	Cluster Incl AB018414:Mus musculus mRNA for Gab2, complete cds /cds=(0,1997) /gb=AB018414 /gi=4589376 /ug=Mm.42033 /len=2001	Q9Z1S8 ; Q3ZB56 ; Q3ZB57 ; Q3ZB59
101889_s_at	0.969	sg; ROR1; ROR2; ROR3; Nr1f1; nmf267; staggerer; 9530021D13Rik; Rora	U53228	Rora	Cluster Incl U53228:RAR-related orphan receptor alpha /cds=(5,1576) /gb=U53228 /gi=1289325 /ug=Mm.8858 /len=1657	P51448 ; Q3U1P4 ; Q8BRL5 ; Q8C3F5
97269_f_at	0.969	Rexo4	AI848699	Krtcap2	Cluster Incl AI848699:UI-M-AH1-agv-g-05-0-UI.s1 Mus musculus cDNA, 3' end /clone=UI-M-AH1-agv-g-05-0-UI /clone_end=3' /gb=AI848699 /gi=5492600 /ug=Mm.27904 /len=531	Q5RL79 ; Q9CQK5
93738_at	0.968	Glut1; Glut-1; Slc2a1	M22998	Slc2a1	Cluster Incl M22998:Solute carrier family 2 (facilitated glucose transporter), member 1 /cds=(114,1592) /gb=M22998 /gi=193551 /ug=Mm.21002 /len=2473	P17809 ; Q3TD17 ; Q3U2J2 ; Q6GTI3 ; Q8BTM5
160631_s_at	0.968		AV206713	Sgca	Cluster Incl AV206713:AV206713 Mus musculus cDNA, 3' end /clone=1700089H22 /clone_end=3' /gb=AV206713 /gi=6147566 /ug=Mm.18709 /len=229 /NOTE=replacement for probe set(s) 103396_at on MG-U74A	P82350
103891_i_at	0.966	Prkci	AI197161	Ell2	Cluster Incl AI197161:ue51h10.r1 Mus musculus cDNA, 5' end /clone=IMAGE-1494691 /clone_end=5' /gb=AI197161 /gi=3749767 /ug=Mm.21288 /len=475	Q922M9 ; Q3TP42 ; Q3TSL9 ; Q3U3W6 ; Q3UKU1 ; Q3US23 ; Q8CCA3
103459_at	0.966	Ipo7	AW124544	Slc39a6	Cluster Incl AW124544:UI-M-BH2.1-apo-h-11-0-UI.s1 Mus musculus cDNA, 3' end /clone=UI-M-BH2.1-apo-h-11-0-UI /clone_end=3' /gb=AW124544 /gi=6100074 /ug=Mm.21688 /len=256	Q8C145
102812_i_at	0.962	AW240750; 5730525G14Rik; Hdac5	AW210346	Ube1dc1	Cluster Incl AW210346:ul53g12.y1 Mus musculus cDNA, 5' end /clone=IMAGE-2102086 /clone_end=5' /gb=AW210346 /gi=6516286 /ug=Mm.14253 /len=431	Q8VE47 ; Q3TG27 ; Q3U8X9 ; Q3U9E7
95536_at	0.961	110kDa; Tceb3a; AA408125; Anxa11	AB025015	Tceb3	Cluster Incl AB025015:Mus musculus mRNA for elongin A, complete cds /cds=(8,2329) /gb=AB025015 /gi=6009623 /ug=Mm.27663 /len=2537	Q8CB77 ; Q3UI38
95722_at	0.96	GLRX; Glrx1; C86710; D13Wsu156e; Aplp2	AB013137	Glrx1	Cluster Incl AB013137:Mus musculus mRNA for glutaredoxin, complete cds /cds=(49,372) /gb=AB013137 /gi=6451922 /ug=Mm.29728 /len=1287	Q9QUH0 ; Q3U6L3
98994_at	0.959	Npt2b; NaPi-2b; AA536683; D5Ertd227e; Sfrs3	AF081499	Slc34a2	Cluster Incl AF081499:Mus musculus type IIb Na/phosphate-cotransporter (Npt2b) mRNA, complete cds /cds=(44,2137) /gb=AF081499 /gi=3929576 /ug=Mm.3786 /len=4039	Q9Z290 ; Q9DBP0
93900_at	0.958		AW050268	Bat2	Cluster Incl AW050268:UI-M-BH1-ans-d-03-0-UI.s1 Mus musculus cDNA, 3' end /clone=UI-M-BH1-ans-d-03-0-UI /clone_end=3' /gb=AW050268 /gi=5910797 /ug=Mm.89316 /len=221	Q7TSC1 ; Q5DTJ4 ; Q9CRP0 ; Q9CRP1 ; Q9CRU5
160263_r_at	0.957	Mdn1	AI840981	Ndfip2	Cluster Incl AI840981:UI-M-AK0-adk-f-01-0-UI.s1 Mus musculus cDNA, 3' end /clone=UI-M-AK0-adk-f-01-0-UI /clone_end=3' /gb=AI840981 /gi=5475194 /ug=Mm.28029 /len=382 /NOTE=replacement for probe set(s) 97294_at on MG-U74A	Q91ZP6 ; Q3UBS1 ; Q3V1V0
103983_at	0.954	Spn	AI046345	Adh4	Cluster Incl AI046345:ud65a10.x1 Mus musculus cDNA, 3' end /clone=IMAGE-1450746 /clone_end=3' /gb=AI046345 /gi=3294632 /ug=Mm.25845 /len=720	Q9QYY9 ; Q3V0P5 ; Q496S1
94319_at	0.953	Rab18; AA959686; Hspa8	L04966	Rab18	Cluster Incl L04966:Mus musculus ras-related protein (rab18) mRNA, complete cds /cds=(4,624) /gb=L04966 /gi=388324 /ug=Mm.22660 /len=692	P35293 ; Q543V0 ; Q8CEH2
93185_at	0.952	Edc3	AW045808	AU021092	Cluster Incl AW045808:UI-M-BH1-akt-h-04-0-UI.s1 Mus musculus cDNA, 3' end /clone=UI-M-BH1-akt-h-04-0-UI /clone_end=3' /gb=AW045808 /gi=5906337 /ug=Mm.5473 /len=367	Q3UST5
92730_at	0.951	DTS; Dtr; Hegfl; HB-EGF; AW047313; MGC107656; Slc2a4	L07264	Hbegf	Cluster Incl L07264:Heparin binding epidermal growth factor-like growth factor /cds=(225,851) /gb=L07264 /gi=192999 /ug=Mm.4661 /len=1000	Q06186 ; Q5FW64
96134_at	0.951	Reep6	AA755260	Dp1l1	Cluster Incl AA755260:vp92b12.r1 Mus musculus cDNA, 5' end /clone=IMAGE-1092191 /clone_end=5' /gb=AA755260 /gi=2802458 /ug=Mm.28147 /len=205	Q8K0X2 ; Q9JM62
103892_r_at	0.951	Prkci	AI197161	Ell2	Cluster Incl AI197161:ue51h10.r1 Mus musculus cDNA, 5' end /clone=IMAGE-1494691 /clone_end=5' /gb=AI197161 /gi=3749767 /ug=Mm.21288 /len=475	Q922M9 ; Q3TP42 ; Q3TSL9 ; Q3U3W6 ; Q3UKU1 ; Q3US23 ; Q8CCA3
93720_at	0.951	1-AGPAT; AW047140; Agpat1	AB005623	Agpat1	Cluster Incl AB005623:Mus musculus mRNA for 1-acyl-sn-glycerol-3-phosphate acyltransferase, complete cds /cds=(318,1175) /gb=AB005623 /gi=2467309 /ug=Mm.8684 /len=1256	Q6GUQ1 ; O35083 ; Q91VJ9 ; Q3UFB4 ; Q8BUB3
161784_f_at	0.949	Star	AV362816		Cluster Incl AV362816:AV362816 Mus musculus cDNA, 3' end /clone=8030403L12 /clone_end=3' /gb=AV362816 /gi=6410463 /ug=Mm.90785 /len=245 /NOTE=replacement for probe set(s) 98195_f_at on MG-U74A
101313_r_at	0.949		U95783		Cluster Incl U95783:Mus musculus endogenous provirus Imposon1 envelope gene, partial cds, and 3' long terminal repeat, complete sequence /cds=(0,201) /gb=U95783 /gi=2197006 /ug=Mm.56960 /len=202
93757_at	0.949	Mat2a	AI843574	Srpr	Cluster Incl AI843574:UI-M-AO1-aen-d-12-0-UI.s1 Mus musculus cDNA, 3' end /clone=UI-M-AO1-aen-d-12-0-UI /clone_end=3' /gb=AI843574 /gi=5477827 /ug=Mm.21132 /len=352	Q9DBG7 ; Q9CVL8
96008_at	0.948	Dad1; AI323713	U81052	Dad1	Cluster Incl U81052:Mus musculus Defender against Apoptotic Death (Dad1) gene /cds=(25,366) /gb=U81052 /gi=1905978 /ug=Mm.2547 /len=406	P61804
99141_at	0.948	Gm2a; AA408702; AW215435; Cybb	U09816	Gm2a	Cluster Incl U09816:Mus musculus GM2 activator protein (Gm2a) mRNA, complete cds /cds=(56,637) /gb=U09816 /gi=540017 /ug=Mm.4140 /len=2003	Q60648 ; Q5F1Z8
94809_at	0.946	tsg101; CC2; AI255943; Hexa	U52945	Tsg101	Cluster Incl U52945:Tumor susceptibility gene 101 /cds=(32,1207) /gb=U52945 /gi=3184259 /ug=Mm.22688 /len=1450	Q61187 ; Q6LBE4
162059_r_at	0.946		AV271750	Usp14	Cluster Incl AV271750:AV271750 Mus musculus cDNA, 3' end /clone=4931414E21 /clone_end=3' /gb=AV271750 /gi=6259787 /ug=Mm.78777 /len=241 /NOTE=replacement for probe set(s) 99318_i_at, 99319_f_at on MG-U74A	Q9JMA1 ; Q543U5 ; Q80UN0
104147_at	0.946	Ramp2	AW122052	Nans	Cluster Incl AW122052:UI-M-BH2.2-aoo-d-05-0-UI.s1 Mus musculus cDNA, 3' end /clone=UI-M-BH2.2-aoo-d-05-0-UI /clone_end=3' /gb=AW122052 /gi=6097458 /ug=Mm.22168 /len=428	Q9JJH0 ; Q3TFB5 ; Q99J77
93495_at	0.946	TRANK; AOE372; Prdx4	U96746	Prdx4	Cluster Incl U96746:Mus musculus antioxidant enzyme AOE372 mRNA, complete cds /cds=(90,914) /gb=U96746 /gi=2104954 /ug=Mm.19127 /len=977	O08807 ; Q3U8E4
96875_r_at	0.945	H1f0	AI841410	Tax1bp1	Cluster Incl AI841410:UI-M-AH0-acx-b-06-0-UI.s1 Mus musculus cDNA, 3' end /clone=UI-M-AH0-acx-b-06-0-UI /clone_end=3' /gb=AI841410 /gi=5475623 /ug=Mm.30069 /len=286	Q91YT6 ; Q3UKC1 ; Q9CVF0 ; Q9DC45
98506_r_at	0.945	CPX; Cpo; HCP; clone 560; Cpox	D16333	Cpox	Cluster Incl D16333:Mouse mRNA for coproporphyrinogen oxidase, complete cds /cds=(401,1465) /gb=D16333 /gi=436576 /ug=Mm.35820 /len=3071	P36552 ; Q3U029
161490_at	0.945		AV081382	Cox5a	Cluster Incl AV081382:AV081382 Mus musculus cDNA /clone=2210418L15 /clone_end=3' /gb=AV081382 /gi=5212830 /ug=Mm.64324 /len=254 /NOTE=replacement for probe set(s) 95789_at on MG-U74A	P12787 ; Q9D2W1
161723_at	0.945	Rps5	AV264147	Wdfy2	Cluster Incl AV264147:AV264147 Mus musculus cDNA, 3' end /clone=4930443O22 /clone_end=3' /gb=AV264147 /gi=6252070 /ug=Mm.72580 /len=242 /NOTE=replacement for probe set(s) 97635_f_at on MG-U74A	Q8BUB4 ; Q3U9F3
98956_at	0.944	Tram1	AI844979	Tram1	Cluster Incl AI844979:UI-M-BG0-ahu-c-07-0-UI.s1 Mus musculus cDNA, 3' end /clone=UI-M-BG0-ahu-c-07-0-UI /clone_end=3' /gb=AI844979 /gi=5488885 /ug=Mm.28765 /len=245	Q91V04 ; Q3TPI4 ; Q3UAT2 ; Q3ULV0 ; Q3UQ93 ; Q4FK14 ; Q9CVJ6
94069_r_at	0.944	Clcf1	AW230066	2610204L23Rik	Cluster Incl AW230066:up25b01.y1 Mus musculus cDNA, 5' end /clone=IMAGE-2655337 /clone_end=5' /gb=AW230066 /gi=6559362 /ug=Mm.22109 /len=213	Q3TSB5 ; Q3V1S7 ; Q8C5D9 ; Q920S6 ; Q9D024
95951_at	0.944	Mcl; mcl; Mpcl; mMCL; Clecsf8; MGC117678; Ddb1	AF061272	Clec4d	Cluster Incl AF061272:Mus musculus C-type lectin (Mcl) mRNA, complete cds /cds=(160,819) /gb=AF061272 /gi=4159800 /ug=Mm.24920 /len=918	Q9Z2H6 ; Q3UBK0 ; Q4KL29
104450_at	0.944		U15647	LOC277923	Cluster Incl U15647:Mus musculus (ORF 1) and reverse transcriptase (ORF 2) genes, complete cds /cds=UNKNOWN /gb=U15647 /gi=558906 /ug=Mm.29422 /len=6839	P11369 ; Q60712
93687_r_at	0.943	CRIK; Cit-k; CRIK-SK	U39904	Cit	Cluster Incl U39904:Mus musculus citron, putative rho/rac effector, mRNA, complete cds /cds=(181,4974) /gb=U39904 /gi=1079733 /ug=Mm.8321 /len=5019	P49025
94432_at	0.943	St6gal1	AI117157	St6gal1	Cluster Incl AI117157:vz69d09.r1 Mus musculus cDNA, 5' end /clone=IMAGE-1331729 /clone_end=5' /gb=AI117157 /gi=3517481 /ug=Mm.26491 /len=363	Q64685 ; Q9JJM6 ; Q8BM62 ; Q8CA39 ; Q8K1L1
161741_r_at	0.943		AV316991	Zfp503	Cluster Incl AV316991:AV316991 Mus musculus cDNA, 3' end /clone=5832405C12 /clone_end=3' /gb=AV316991 /gi=6282409 /ug=Mm.73405 /len=277 /NOTE=replacement for probe set(s) 97669_r_at on MG-U74A	Q8VCV4 ; Q7TMA2
100599_at	0.942	mATF4; Atf-4; C/ATF; CREB2; MGC96460; TAXREB67; Prnp	M94087	Atf4	Cluster Incl M94087:Activating transcription factor 4 /cds=(270,1310) /gb=M94087 /gi=293723 /ug=Mm.641 /len=1391	Q06507 ; Q61328 ; Q794G7 ; Q3TZI8 ; Q3U2J1 ; Q8CF69 ; Q5U4B2
103072_at	0.942	Hsd3b; D3Ertd383e; Hsd3b1	M58567	Hsd3b1	Cluster Incl M58567:Hydroxysteroid dehydrogenase-1, delta<5>-3-beta /cds=(130,1251) /gb=M58567 /gi=194007 /ug=Mm.16941 /len=1628	P24815 ; Q3UI20 ; Q3UJ12
98112_r_at	0.941	Icam1	AI839225	Lap3	Cluster Incl AI839225:UI-M-AK0-adh-d-01-0-UI.s1 Mus musculus cDNA, 3' end /clone=UI-M-AK0-adh-d-01-0-UI /clone_end=3' /gb=AI839225 /gi=5473438 /ug=Mm.34832 /len=429	Q9CPY7 ; Q4FJV1 ; Q4FK15 ; Q99P44 ; Q3TFS5 ; Q9CWN8
161595_at	0.941		AV292586		Cluster Incl AV292586:AV292586 Mus musculus cDNA, 3' end /clone=5430426I10 /clone_end=3' /gb=AV292586 /gi=6306617 /ug=Mm.68113 /len=253 /NOTE=replacement for probe set(s) 96451_r_at on MG-U74A
95133_at	0.941	H2-DMa	U38940	Asns	Cluster Incl U38940:Mus musculus asparagine synthetase mRNA, complete cds /cds=(98,1783) /gb=U38940 /gi=1147604 /ug=Mm.2942 /len=1928	Q61024 ; Q3TIA9 ; Q3TJA1 ; Q3TV20
99888_at	0.941	Zan	U83190	Zan	Cluster Incl U83190:Zonadhesin /cds=(0,1541) /gb=U83190 /gi=1932795 /ug=Mm.7984 /len=1619	O88799
99453_at	0.94	PDE1A2; AI987702; AW125737; MGC116577	U56649	Pde1a	Cluster Incl U56649:Mus musculus cyclic nucleotide phosphodiesterase (PDE1A2) mRNA, complete cds /cds=(13,1710) /gb=U56649 /gi=1399699 /ug=Mm.40678 /len=1808	Q61481 ; Q9JLL9 ; Q5I7S8 ; Q8BRR9
96117_r_at	0.939	Ptprd	AI843732	H13	Cluster Incl AI843732:UI-M-AK1-aer-g-09-0-UI.s1 Mus musculus cDNA, 3' end /clone=UI-M-AK1-aer-g-09-0-UI /clone_end=3' /gb=AI843732 /gi=5477945 /ug=Mm.26991 /len=369	Q9D8V0 ; Q6PGJ8 ; Q861Q5 ; Q3TXP0 ; Q542R3 ; Q8HWA9 ; Q8HWB1 ; Q8HWB5
161279_f_at	0.939		AV291749	Rnf12	Cluster Incl AV291749:AV291749 Mus musculus cDNA, 3' end /clone=5430409I04 /clone_end=3' /gb=AV291749 /gi=6305780 /ug=Mm.85491 /len=243 /NOTE=replacement for probe set(s) 101832_at on MG-U74A	Q9WTV7 ; Q7TPT2 ; Q9QZ79 ; Q8CE02 ; Q91X19 ; Q9CYY2
101790_f_at	0.938	Ifa4; MGC143607	X01973	Ifna4	Cluster Incl X01973:Interferon alpha family, gene 4 /cds=(0,560) /gb=X01973 /gi=51544 /ug=Mm.57128 /len=561
161067_at	0.938	Nipk; SINK; Trb3; Ifld2; SKIP3; TRB-3; Ctsl	AA770736	Trib3	Cluster Incl AA770736:vt11b01.r1 Mus musculus cDNA, 5' end /clone=IMAGE-1162729 /clone_end=5' /gb=AA770736 /gi=2822547 /ug=Mm.5544 /len=401 /NOTE=replacement for probe set(s) 93189_at on MG-U74A	Q8K4K2 ; Q3UJJ9 ; Q3UMQ0
97134_at	0.938		AA517864	AA517864	Cluster Incl AA517864:vh82e10.r1 Mus musculus cDNA, 3' end /clone=IMAGE-893514 /clone_end=3' /gb=AA517864 /gi=2257388 /ug=Mm.34899 /len=351
96708_at	0.938	Eif4g2	AW120643	Tmed3	Cluster Incl AW120643:UI-M-BH2.3-anz-f-05-0-UI.s1 Mus musculus cDNA, 3' end /clone=UI-M-BH2.3-anz-f-05-0-UI /clone_end=3' /gb=AW120643 /gi=6096016 /ug=Mm.27606 /len=505	Q78IS1
97451_at	0.938	Skiv2l	AI837599	Mcfd2	Cluster Incl AI837599:UI-M-AK0-adg-a-10-0-UI.s1 Mus musculus cDNA, 3' end /clone=UI-M-AK0-adg-a-10-0-UI /clone_end=3' /gb=AI837599 /gi=5471812 /ug=Mm.30251 /len=449	Q8K5B2 ; Q99KV4 ; Q3U9G5
160312_at	0.937	Lrp1	AW125031	Cklfsf6	Cluster Incl AW125031:UI-M-BH2.1-apx-a-02-0-UI.s1 Mus musculus cDNA, 3' end /clone=UI-M-BH2.1-apx-a-02-0-UI /clone_end=3' /gb=AW125031 /gi=6100561 /ug=Mm.28858 /len=473 /NOTE=replacement for probe set(s) 94474_at on MG-U74A	Q9CZ69 ; Q3TX31 ; Q3U7C3 ; Q3UAS5 ; Q3UL30
99965_at	0.937	Nr1i1; Gast	D31969	Vdr	Cluster Incl D31969:Vitamin D receptor /cds=(108,1376) /gb=D31969 /gi=699618 /ug=Mm.44170 /len=1377	P48281 ; Q3U0J7 ; Q922X0
160160_at	0.937	Dedpro1; DEFT; KE05; FLDED1; CASP8IP1; Dedd	AF100342	Dedd	Cluster Incl AF100342:Mus musculus death effector domain-containing protein DEDPRO1 (Dedpro1) mRNA, complete cds /cds=(0,956) /gb=AF100342 /gi=4323552 /ug=Mm.22585 /len=957 /NOTE=replacement for probe set(s) 94293_at on MG-U74A	Q9Z1L3 ; Q3U001 ; Q3UYN3
98874_at	0.937	AI851288; 2310003F17Rik; C630032O20Rik; Igf1	D84655	Traf6	Cluster Incl D84655:Mus musculus mRNA for TRAF6, complete cds /cds=(259,1851) /gb=D84655 /gi=1651194 /ug=Mm.5172 /len=2312	P70196 ; Q6P9M0
92755_f_at	0.937	Prkar1a	X73580	Sct	Cluster Incl X73580:M.musculus mRNA for secretin /cds=(8,409) /gb=X73580 /gi=313710 /ug=Mm.4723 /len=490	Q08535 ; Q80ZS9 ; Q3TJJ8 ; Q3UKU8
96700_r_at	0.937	Atp6ap1	AW060594	Rap1b	Cluster Incl AW060594:UI-M-BH1-anq-d-05-0-UI.s1 Mus musculus cDNA, 3' end /clone=UI-M-BH1-anq-d-05-0-UI /clone_end=3' /gb=AW060594 /gi=6008345 /ug=Mm.27560 /len=245	Q99JI6 ; Q52L50
95642_at	0.936	Elovl1	AI842813	Elovl1	Cluster Incl AI842813:UI-M-AP1-agi-g-02-0-UI.s1 Mus musculus cDNA, 3' end /clone=UI-M-AP1-agi-g-02-0-UI /clone_end=3' /gb=AI842813 /gi=5477026 /ug=Mm.29492 /len=403	Q9JLJ5 ; Q4V9V3 ; Q9WU14 ; Q548M4
160967_at	0.936	C79732; F630107H02Rik; Sfxn2	AA189555	Sfxn2	Cluster Incl AA189555:mt98c04.r1 Mus musculus cDNA, 5' end /clone=IMAGE-637926 /clone_end=5' /gb=AA189555 /gi=1777222 /ug=Mm.24078 /len=258 /NOTE=replacement for probe set(s) 103705_at on MG-U74A	Q925N2 ; Q3UC14
92277_at	0.936	Myo1e	AW125858	Myo1e	Cluster Incl AW125858:UI-M-BH2.2-aqk-e-05-0-UI.s1 Mus musculus cDNA, 3' end /clone=UI-M-BH2.2-aqk-e-05-0-UI /clone_end=3' /gb=AW125858 /gi=6101388 /ug=Mm.3672 /len=515	Q80X36 ; Q91ZI4 ; Q3TLJ4 ; Q8C123
103896_f_at	0.935	IGFBP-1; Igfbp1	X81579	Igfbp1	Cluster Incl X81579:Insulin-like growth factor binding protein 1 /cds=(92,910) /gb=X81579 /gi=550376 /ug=Mm.21300 /len=1439	P47876 ; Q91WV8
96204_at	0.935	sh3bgr; H2-Ob	AJ239082	Sh3bgr	Cluster Incl AJ239082:Mus musculus mRNA for sh3bgr protein (sh3bgr gene) /cds=(0,644) /gb=AJ239082 /gi=5042301 /ug=Mm.28638 /len=645	Q9WUZ7 ; Q8R558 ; Q80W79
160999_r_at	0.935	2810422O20Rik	AI552570	2810422O20Rik	Cluster Incl AI552570:vx25d09.x1 Mus musculus cDNA, 3' end /clone=IMAGE-1265489 /clone_end=3' /gb=AI552570 /gi=4484933 /ug=Mm.27284 /len=320 /NOTE=replacement for probe set(s) 104178_r_at on MG-U74A	Q810I8 ; Q9CZ09
92960_at	0.934	Lif	X12810	Lif	Cluster Incl X12810:Leukemia inhibitory factor /cds=(15,626) /gb=X12810 /gi=52905 /ug=Mm.4964 /len=1424	P09056 ; Q3U1H5
93200_f_at	0.934	Pl10; AU016353; D17H6S56E-5	J04847	D1Pas1	Cluster Incl J04847:Mouse PL10 protein mRNA, complete cds /cds=(0,1982) /gb=J04847 /gi=200388 /ug=Mm.56943 /len=1983	P16381
93849_at	0.934	mTPK1; Cpt1a	AB027568	Tpk1	Cluster Incl AB027568:Mus musculus mTPK1 mRNA for thiamin pyrophosphokinase, complete cds /cds=(56,787) /gb=AB027568 /gi=6468205 /ug=Mm.87109 /len=2563	Q9R0M5 ; Q3UWB5
92933_at	0.934	Skin; Oct11; Otf11; Epoc-1; Otf-11; Skn-1a; Skn-li; Oct-11a; Skin-1a; Pou2f3	Z18537	Pou2f3	Cluster Incl Z18537:POU domain, class 2, transcription factor 3 /cds=(75,1286) /gb=Z18537 /gi=53514 /ug=Mm.4904 /len=1287	P31362 ; P70260
161969_f_at	0.933	mbh1; gCap39	AV225548	Capg	Cluster Incl AV225548:AV225548 Mus musculus cDNA, 3' end /clone=3830430K21 /clone_end=3' /gb=AV225548 /gi=6176863 /ug=Mm.77180 /len=237 /NOTE=replacement for probe set(s) 99215_f_at on MG-U74A	P24452 ; Q3TNN6 ; Q3UJ44 ; Q99LB4
161640_at	0.933	Slc35a2	AV062432	AW491445	Cluster Incl AV062432:AV062432 Mus musculus cDNA /clone=2010003E20 /clone_end=3' /gb=AV062432 /gi=5182260 /ug=Mm.69697 /len=280 /NOTE=replacement for probe set(s) 97030_f_at on MG-U74A	Q8VBZ7 ; Q3TC75 ; Q3UZE9 ; Q8CFJ7
102874_at	0.933	Syp; Shp2; PTP1D; PTP2C; SAP-2; SHP-2; SH-PTP2; SH-PTP3; AW536184; 2700084A17Rik; Col4a1	D84372	Ptpn11	Cluster Incl D84372:Protein tyrosine phosphatase, non-receptor type 11 /cds=(58,1851) /gb=D84372 /gi=1304168 /ug=Mm.14844 /len=2229	P35235 ; Q63848 ; Q64509 ; Q99KW7 ; Q3TQ84 ; Q6PCL5 ; Q9CT18
98380_at	0.933	m-eag; M-eag; MGC124419; MGC124420; Htr1a	U04294	Kcnh1	Cluster Incl U04294:Long (electocardiographic) QT syndrome 2 /cds=(113,3082) /gb=U04294 /gi=487739 /ug=Mm.4489 /len=4010	Q60603 ; Q3UHC9 ; Q3USQ9
92650_at	0.932	PCR2; Man1b; AI428775; AI528764; AI854422; Man1a2	U03458	Man1a2	Cluster Incl U03458:Mannosidase 1, beta /cds=(589,2514) /gb=U03458 /gi=474277 /ug=Mm.4389 /len=3244	P39098 ; Q5SUY7
100688_at	0.932	Aey2; Phil; Cryb-2; Ltv1	M60559	Crybb2	Cluster Incl M60559:Crystallin, beta B2 /cds=(21,638) /gb=M60559 /gi=532965 /ug=Mm.1215 /len=728	P62696
101768_at	0.932	Arhay-ps3; RhoAy3; Aplysia ras-related homolog A translocated to the Y, pseudogene 3	AF014374	Rhoay-ps3	Cluster Incl AF014374:Mus musculus Arhay-ps3 pseudogene, partial sequence /cds=(0,682) /gb=AF014374 /gi=3237323 /ug=Mm.57100 /len=683
92295_at	0.931	Semah; AA408817; mKIAA0331; Sema3e	Z80941	Sema3e	Cluster Incl Z80941:M.musculus mRNA for semaphorin H /cds=(0,2327) /gb=Z80941 /gi=3150195 /ug=Mm.3730 /len=2328	P70275 ; Q6ZQD8 ; Q8CCK6 ; Q9QX23
162163_at	0.931		AV038238	Sct	Cluster Incl AV038238:AV038238 Mus musculus cDNA /clone=1600029A16 /clone_end=3' /gb=AV038238 /gi=4857903 /ug=Mm.80884 /len=295 /NOTE=replacement for probe set(s) 100165_at on MG-U74A	Q08535 ; Q80ZS9 ; Q3TJJ8 ; Q3UKU8
103527_at	0.931	Zmynd11	AW124360	Slc35e4	Cluster Incl AW124360:UI-M-BH2.1-apq-h-07-0-UI.s1 Mus musculus cDNA, 3' end /clone=UI-M-BH2.1-apq-h-07-0-UI /clone_end=3' /gb=AW124360 /gi=6099890 /ug=Mm.23011 /len=232	Q501N1 ; Q8K3D6
102813_f_at	0.931	AW240750; 5730525G14Rik; Hdac5	AW210346	Ube1dc1	Cluster Incl AW210346:ul53g12.y1 Mus musculus cDNA, 5' end /clone=IMAGE-2102086 /clone_end=5' /gb=AW210346 /gi=6516286 /ug=Mm.14253 /len=431	Q8VE47 ; Q3TG27 ; Q3U8X9 ; Q3U9E7
94431_at	0.93	Cd75; Siat1; ST6Gal; AW742324; ST6Gal I; St6Gal-I; MGC116663; St6gal1	D16106	St6gal1	Cluster Incl D16106:Sialyltransferase 1 /cds=(303,1514) /gb=D16106 /gi=416228 /ug=Mm.26491 /len=2240	Q64685 ; Q9JJM6 ; Q8BM62 ; Q8CA39 ; Q8K1L1
162118_f_at	0.929		AV369001	Btbd14a	Cluster Incl AV369001:AV369001 Mus musculus cDNA, 3' end /clone=9030011G06 /clone_end=3' /gb=AV369001 /gi=6416648 /ug=Mm.96630 /len=245 /NOTE=replacement for probe set(s) 99752_at on MG-U74A	Q8VDF8 ; Q3TZD3 ; Q8BXX1 ; Q9DCM7
102941_at	0.929	Ugcgl1	AA644978	Ugcgl1	Cluster Incl AA644978:vs85f11.r1 Mus musculus cDNA, 5' end /clone=IMAGE-1153101 /clone_end=5' /gb=AA644978 /gi=2571407 /ug=Mm.1719 /len=236	Q6P5E4 ; Q8BWM7 ; Q9DC80
95708_at	0.929	D3Ucla1	AI843466	D3Ucla1	Cluster Incl AI843466:UI-M-AQ1-aec-g-01-0-UI.s1 Mus musculus cDNA, 3' end /clone=UI-M-AQ1-aec-g-01-0-UI /clone_end=3' /gb=AI843466 /gi=5477684 /ug=Mm.29702 /len=325	Q3TMC9 ; Q9CVM7 ; Q9Z1W5
104657_at	0.929	Lifr	D26177	Lifr	Cluster Incl D26177:Leukemia inhibitory factor receptor /cds=(71,3349) /gb=D26177 /gi=473718 /ug=Mm.3174 /len=3399	P42703 ; Q5I0Y2 ; Q3U234 ; Q3UKU5 ; Q8BQP5
160642_at	0.929	BC064011	AI853079	Tmem5	Cluster Incl AI853079:UI-M-BH0-ajf-a-07-0-UI.s1 Mus musculus cDNA, 3' end /clone=UI-M-BH0-ajf-a-07-0-UI /clone_end=3' /gb=AI853079 /gi=5496985 /ug=Mm.198 /len=477 /NOTE=replacement for probe set(s) 103583_at on MG-U74A	Q8VDX6 ; Q5XK09 ; Q8BVJ1
101232_at	0.929		C78532	C78532	Cluster Incl C78532:C78532 Mus musculus cDNA, 3' end /clone=J0050H04 /clone_end=3' /gb=C78532 /gi=2518862 /ug=Mm.5715 /len=588
99894_at	0.929	FPRP; CD9P-1; Trim45; AU042434; 4833445A08Rik; Cntn2	AF006201	Ptgfrn	Cluster Incl AF006201:Mus musculus prostaglandin F2 alpha receptor regulatory protein mRNA, partial cds /cds=(0,198) /gb=AF006201 /gi=2653775 /ug=Mm.7999 /len=271	Q9WV91 ; O54696 ; Q69ZJ6
97177_at	0.929		D00570		Cluster Incl D00570:Mus musculus mRNA for ORFs (putative primordial protein), complete cds /cds=UNKNOWN /gb=D00570 /gi=220577 /ug=Mm.35777 /len=1530	Q62097 ; Q62098
100935_at	0.929	Tcfl4; Mlx	U43548	Mlx	Cluster Incl U43548:Mus musculus transcription factor like protein 4 TCFL4 mRNA, partial cds /cds=(0,892) /gb=U43548 /gi=1927189 /ug=Mm.628 /len=1963	O08609 ; Q3UQB4 ; Q8K0H8
161091_r_at	0.928		AV337823		Cluster Incl AV337823:AV337823 Mus musculus cDNA, 3' end /clone=6430404O14 /clone_end=3' /gb=AV337823 /gi=6377875 /ug=Mm.100367 /len=236 /NOTE=replacement for probe set(s) 94096_f_at on MG-U74A
162250_f_at	0.928	Zcchc6	AV173341	Zcchc6	Cluster Incl AV173341:AV173341 Mus musculus cDNA /clone=5730403F01 /clone_end=3' /gb=AV173341 /gi=5379779 /ug=Mm.82406 /len=190 /NOTE=replacement for probe set(s) 100258_at on MG-U74A	Q5BLK4 ; Q3V3V7 ; Q8CD38
99846_at	0.928	lun; LUN; Fkh20; FREAC2	Y12293	Foxf2	Cluster Incl Y12293:Mus musculus lun gene, exon 1 (and joined CDS) /cds=(301,1641) /gb=Y12293 /gi=2661753 /ug=Mm.6260 /len=2399	Q78DW1 ; Q5SZ23
99463_at	0.928	IIIAm2; Cyp3a13	X63023	Cyp3a13	Cluster Incl X63023:Cytochrome P450, steroid inducible 3a13 /cds=(83,1594) /gb=X63023 /gi=50634 /ug=Mm.4094 /len=1881	Q64464 ; Q3UW87
161052_r_at	0.928	HRa-1; Krt1-5; Krt1-22; Krt36	X65506	Krt1-5	Cluster Incl X65506:M.musculus mRNA for type I keratin (MHR a-1) /cds=(0,596) /gb=X65506 /gi=53115 /ug=Mm.4976 /len=827 /NOTE=replacement for probe set(s) 92964_at on MG-U74A	Q61861 ; Q3V1E5
102790_at	0.928	mJTB; Gm622; Rpa1	AB016490	Jtb	Cluster Incl AB016490:Mus musculus mJTB mRNA, complete cds /cds=(306,746) /gb=AB016490 /gi=3721891 /ug=Mm.13912 /len=1273	O88824 ; Q3UJR4 ; Q542D4 ; Q9D0T9
96326_at	0.928	Tat	AI255353	Tat	Cluster Incl AI255353:ui92h11.x1 Mus musculus cDNA, 3' end /clone=IMAGE-1889925 /clone_end=3' /gb=AI255353 /gi=3862878 /ug=Mm.29961 /len=499	Q8QZR1 ; Q3UEH2 ; Q3UER7
102626_r_at	0.927	Zfp54; Zfp76; KRAB10; Zfp-54; mszf83; MGC91117; Tyrobp	AF080070	Zfp54	Cluster Incl AF080070:Mus musculus zinc finger protein 54 (Zfp54) mRNA, complete cds /cds=(121,2115) /gb=AF080070 /gi=3406675 /ug=Mm.12916 /len=2267	Q60917 ; O88631 ; Q66JT2
161537_f_at	0.927	Dtna	AV236858	Tpp2	Cluster Incl AV236858:AV236858 Mus musculus cDNA, 3' end /clone=4732416D17 /clone_end=3' /gb=AV236858 /gi=6189370 /ug=Mm.66085 /len=239 /NOTE=replacement for probe set(s) 96361_f_at on MG-U74A	Q64514 ; Q5D072 ; Q922K4 ; Q3TB11 ; Q3TW28 ; Q3U4M7
93839_at	0.927	RTN3-A1; AW558451; MGC105197; Rtn3	AI854888	Rtn3	Cluster Incl AI854888:UI-M-BH0-akb-g-05-0-UI.s1 Mus musculus cDNA, 3' end /clone=UI-M-BH0-akb-g-05-0-UI /clone_end=3' /gb=AI854888 /gi=5498794 /ug=Mm.21606 /len=468	Q9ES97 ; Q6R8K6 ; Q6R8K7 ; Q68FE4 ; Q6T929 ; Q3UF62 ; Q8C6D5 ; Q8C6L4 ; Q8CCU2 ; Q544J1
161711_f_at	0.927		AV246437	Chx10	Cluster Incl AV246437:AV246437 Mus musculus cDNA, 3' end /clone=4832410B08 /clone_end=3' /gb=AV246437 /gi=6233896 /ug=Mm.72072 /len=251 /NOTE=replacement for probe set(s) 97623_at on MG-U74A	Q61412 ; Q3TSC7 ; Q6PDC1 ; Q80WF9
160991_at	0.927	KBRAS1; kappaB-Ras1; 2400004O09Rik; Zfp410	AI846893	Nkiras1	Cluster Incl AI846893:UI-M-AK1-aey-b-03-0-UI.s1 Mus musculus cDNA, 3' end /clone=UI-M-AK1-aey-b-03-0-UI /clone_end=3' /gb=AI846893 /gi=5490804 /ug=Mm.25648 /len=485 /NOTE=replacement for probe set(s) 103966_at on MG-U74A	Q9JKV3 ; Q8CEC5
161965_r_at	0.927	Hnrpab	AV367494	Smarcd2	Cluster Incl AV367494:AV367494 Mus musculus cDNA, 3' end /clone=8430432O07 /clone_end=3' /gb=AV367494 /gi=6415141 /ug=Mm.93742 /len=275 /NOTE=replacement for probe set(s) 99210_f_at on MG-U74A	Q99JR8 ; Q61343 ; Q3TXH6
101713_at	0.927	xCT; sut; AI451155; 9930009M05Rik; Slc7a11	AB022345	Slc7a11	Cluster Incl AB022345:Mus musculus xCT mRNA for cystine/glutamate transporter, complete cds /cds=(319,1827) /gb=AB022345 /gi=4689080 /ug=Mm.42036 /len=2216	Q9WTR6 ; Q3TN05 ; Q8BYV9 ; Q542C8
161221_f_at	0.927		AV253908	Asns	Cluster Incl AV253908:AV253908 Mus musculus cDNA, 3' end /clone=4921506F10 /clone_end=3' /gb=AV253908 /gi=6241367 /ug=Mm.84027 /len=247 /NOTE=replacement for probe set(s) 100871_f_at on MG-U74A	Q61024 ; Q3TIA9 ; Q3TJA1 ; Q3TV20
161986_f_at	0.927	Msc	AV381732	Gpx5	Cluster Incl AV381732:AV381732 Mus musculus cDNA, 3' end /clone=9230118F08 /clone_end=3' /gb=AV381732 /gi=6430809 /ug=Mm.94195 /len=140 /NOTE=replacement for probe set(s) 99233_r_at on MG-U74A	P21765 ; Q496Q2 ; Q8CC60 ; Q8CDQ5
104626_at	0.926	Cklfsf8; AA408515; 2700018N07Rik; Ralgps2	AI787137	Cklfsf8	Cluster Incl AI787137:ui85c11.y1 Mus musculus cDNA, 5' end /clone=IMAGE-1889204 /clone_end=5' /gb=AI787137 /gi=5334853 /ug=Mm.24277 /len=297	Q9CZR4
96828_at	0.926	Rpl19	D89664	Gnmt	Cluster Incl D89664:Mus musculus mRNA for glycine N-methyltransferase, complete cds /cds=(14,895) /gb=D89664 /gi=6552345 /ug=Mm.29395 /len=1042	Q9QXF8 ; Q5I0T9
162415_f_at	0.926	Ube2a	AV321392	Cant1	Cluster Incl AV321392:AV321392 Mus musculus cDNA, 3' end /clone=6030433C07 /clone_end=3' /gb=AV321392 /gi=6291225 /ug=Mm.51245 /len=250 /NOTE=replacement for probe set(s) 102544_at on MG-U74A	Q8VCF1
101803_at	0.926	Muc5AC; MGM; 2210005L13Rik	AJ010792	LOC546020	Cluster Incl AJ010792:Mus musculus Muc5AC-like gene, partial /cds=(0,2684) /gb=AJ010792 /gi=3559943 /ug=Mm.57145 /len=2685
98801_at	0.926	Ly49b; Klra30; Klrk1	U10304	Klra2	Cluster Incl U10304:Killer cell lectin-like receptor, subfamily A, member 2 /cds=(94,960) /gb=U10304 /gi=500643 /ug=Mm.4783 /len=1307	Q60660 ; Q548T4 ; Q6P263 ; Q9JHG5 ; Q9D3R1
99334_at	0.925	Ifg; IFN-g; IFN-gamma; Trp53	K00083	Ifng	Cluster Incl K00083:Interferon gamma /cds=(69,536) /gb=K00083 /gi=194121 /ug=Mm.529 /len=1192	P01580 ; Q6TDH0 ; Q542B8
100340_at	0.925	Ntcp; Ldha	U95132	Slc10a1	Cluster Incl U95132:Mus musculus Na/taurocholate cotransporting polypeptide 2 (Ntcp) mRNA, alternatively spliced, complete cds /cds=(40,993) /gb=U95132 /gi=2522349 /ug=Mm.87938 /len=1411	O08705 ; O35940
102918_at	0.925	Muc1; EMA; CD227; Muc-1	M84683	Muc1	Cluster Incl M84683:Tumor-associated mucin 1 /cds=(14,1909) /gb=M84683 /gi=199842 /ug=Mm.16193 /len=2166	Q02496 ; Q99K60
103472_at	0.925	RP23-248K2.9; Spag16	AI605402	BC053393	Cluster Incl AI605402:vn78c10.x1 Mus musculus cDNA, 3' end /clone=IMAGE-1038066 /clone_end=3' /gb=AI605402 /gi=4614569 /ug=Mm.21870 /len=339	Q7TQ03
161660_r_at	0.925		AV089517	Gm137	Cluster Incl AV089517:AV089517 Mus musculus cDNA /clone=2310044H21 /clone_end=3' /gb=AV089517 /gi=5237065 /ug=Mm.89233 /len=219 /NOTE=replacement for probe set(s) 97056_at on MG-U74A	Q3UIU2
161604_r_at	0.925	Tcf12	AV308714	Kifap3	Cluster Incl AV308714:AV308714 Mus musculus cDNA, 3' end /clone=5730569G17 /clone_end=3' /gb=AV308714 /gi=6341228 /ug=Mm.68481 /len=251 /NOTE=replacement for probe set(s) 96460_at on MG-U74A	P70188 ; Q3UZA5 ; Q9CRX5 ; Q6GTS3
161736_r_at	0.925		AV312182		Cluster Incl AV312182:AV312182 Mus musculus cDNA, 3' end /clone=5830400M14 /clone_end=3' /gb=AV312182 /gi=6277427 /ug=Mm.73273 /len=294 /NOTE=replacement for probe set(s) 97656_f_at on MG-U74A
160136_r_at	0.925	Tloc1	AI120170	Tloc1	Cluster Incl AI120170:uh83h06.r1 Mus musculus cDNA, 5' end /clone=IMAGE-1764347 /clone_end=5' /gb=AI120170 /gi=3520494 /ug=Mm.21490 /len=434 /NOTE=replacement for probe set(s) 93813_f_at, 93814_r_at on MG-U74A	Q6NX81 ; Q8CIK3 ; Q8BK88 ; Q8BU14 ; Q9CRY0 ; Q9CUB5
97764_at	0.924	c-ros; Ros-1; Ros1	U15443	Ros1	Cluster Incl U15443:Ros1 proto-oncogene /cds=(287,7309) /gb=U15443 /gi=558445 /ug=Mm.4155 /len=7407	Q60705 ; Q78DX7
101639_r_at	0.924	MGC130513; Itgb2l	D26137	Cyp3a16	Cluster Incl D26137:Cytochrome P450, 3a16 /cds=(54,1568) /gb=D26137 /gi=493670 /ug=Mm.30303 /len=1701	Q64481
103475_s_at	0.924	Ate1; AI225793; AW547406	AF079096	Ate1	Cluster Incl AF079096:Mus musculus arginine-tRNA-protein transferase 1-1p (Ate1) mRNA, alternatively spliced product, complete cds /cds=(131,1681) /gb=AF079096 /gi=3806089 /ug=Mm.21907 /len=2099	Q9Z2A5 ; Q80YP1 ; Q4FCQ6 ; Q4FCQ7 ; Q3UUL7 ; Q8BP95 ; Q8CFP7
97710_f_at	0.924		AI425990	C530046L02Rik	Cluster Incl AI425990:mg38e07.x1 Mus musculus cDNA, 3' end /clone=IMAGE-426084 /clone_end=3' /gb=AI425990 /gi=4271921 /ug=Mm.38264 /len=407	Q3TTZ8 ; Q3UH11 ; Q3UUG6 ; Q6ZPW4 ; Q8BH92 ; Q8BNF2 ; Q8BRB6 ; Q8C3C6 ; Q8C3W8
161065_at	0.924	Pdrg1	AI507039	Dpep3	Cluster Incl AI507039:vi77d03.x1 Mus musculus cDNA, 3' end /clone=IMAGE-918245 /clone_end=3' /gb=AI507039 /gi=4404890 /ug=Mm.5349 /len=541 /NOTE=replacement for probe set(s) 93171_i_at, 93172_f_at on MG-U74A	Q9DA79
161117_at	0.924	dkk-2; H47	AJ243963	Dkk2	Cluster Incl AJ243963:Mus musculus mRNA for dickkopf-2 (dkk-2 gene) /cds=(872,1651) /gb=AJ243963 /gi=6272204 /ug=Mm.4071 /len=3209 /NOTE=New probe set not represented on MG-U74A	Q9QYZ8 ; Q8BFW0
161412_r_at	0.924		AV315419		Cluster Incl AV315419:AV315419 Mus musculus cDNA, 3' end /clone=5830430E15 /clone_end=3' /gb=AV315419 /gi=6280837 /ug=Mm.61430 /len=248 /NOTE=replacement for probe set(s) 95202_f_at on MG-U74A
99320_at	0.924		X98014	St8sia5	Cluster Incl X98014:M.musculus mRNA for alpha-2,8-sialyltransferase /cds=(111,1349) /gb=X98014 /gi=1673436 /ug=Mm.5173 /len=1854	P70126 ; Q3TRR3 ; Q3TYW4 ; Q8BJW0 ; Q8JZQ3
161985_f_at	0.923		AV380640	Ktn1	Cluster Incl AV380640:AV380640 Mus musculus cDNA, 3' end /clone=9230028G06 /clone_end=3' /gb=AV380640 /gi=6429717 /ug=Mm.94154 /len=225 /NOTE=replacement for probe set(s) 99232_f_at on MG-U74A	Q61595 ; Q6A0E9 ; Q8BG49 ; Q8BHF4 ; Q8BHM8 ; Q8CG51 ; Q8CG52 ; Q8CG53 ; Q8CG54 ; Q8CG55 ; Q8CG56 ; Q8CG57 ; Q8CG58 ; Q8CG59 ; Q8CG60 ; Q8CG61 ; Q8CG62 ; Q8CG63 ; Q8C9Y5
100943_at	0.923	SATT; ASCT1; AW045657; Ywhag	U75215	Slc1a4	Cluster Incl U75215:Mus musculus neutral amino acid transporter mASCT1 mRNA, complete cds /cds=(111,1709) /gb=U75215 /gi=2459560 /ug=Mm.6379 /len=3787	O35874 ; Q3US35 ; Q3UTP8 ; Q8BXT5 ; Q9ESU8
101771_r_at	0.923	CNR5; Cnr5; Crnr5; Pcdha13; 5530601H04Rik	AB008180	Pcdha12	Cluster Incl AB008180:Mus musculus CNR5 mRNA for Cadherin-related neural recepter 5, partial cds /cds=(0,2745) /gb=AB008180 /gi=3253082 /ug=Mm.57103 /len=2746
92512_g_at	0.923	Nat4; SNAT; Nat-2; MGC151344; Plcg1	AF004108	Aanat	Cluster Incl AF004108:Mus musculus arylalkylamine N-acetyltransferase mRNA, complete cds /cds=(149,766) /gb=AF004108 /gi=4159890 /ug=Mm.42233 /len=1218	O88816 ; Q7TNH7 ; Q9QUP1 ; Q9Z2W3
101198_at	0.923	921-S; Tmem80	D38614	Cplx1	Cluster Incl D38614:Mouse 921-S mRNA for presynaptic protein, complete cds /cds=(144,548) /gb=D38614 /gi=1041030 /ug=Mm.5195 /len=1080	P63040 ; Q91WJ3 ; Q3UYB3
92984_g_at	0.923	PTP-RL9; BET; Byp; Scc1; CD148; DEP-1; Ptpb2; Scc-1; AI450271; PTPbeta2; Ptprj	D49393	Ptprj	Cluster Incl D49393:Mouse mRNA for protein tyrosine phosphatase, partial cds /cds=(0,1085) /gb=D49393 /gi=682752 /ug=Mm.5046 /len=1391	Q64455 ; Q541R5 ; Q61373 ; Q8K3Q2 ; Q3UH64 ; Q3UHL5 ; Q3V2L7
101874_s_at	0.923	PLP-E; PLP-G; Prlpg; AA407021; AA409971; AA410116; Prlpe	AF020525	Prlpe	Cluster Incl AF020525:Mus musculus prolactin-like protein G precursor, mRNA, complete cds /cds=(14,814) /gb=AF020525 /gi=2501958 /ug=Mm.87973 /len=942	O54830 ; Q80X21 ; O35334 ; Q8BMT3
161318_f_at	0.923	Ctnna2	AV353749	Ctnna2	Cluster Incl AV353749:AV353749 Mus musculus cDNA, 3' end /clone=7120412F20 /clone_end=3' /gb=AV353749 /gi=6394806 /ug=Mm.86227 /len=221 /NOTE=replacement for probe set(s) 94579_f_at on MG-U74A	Q61301 ; Q6AXD1 ; Q3TY37
103004_r_at	0.923	Cd44; Ly-24; Pgp-1; HERMES; AW121933; AW146109	U57611	Cd44	Cluster Incl U57611:CD44 antigen /cds=(0,38) /gb=U57611 /gi=1399730 /ug=Mm.15643 /len=93	P15379 ; Q80X37 ; Q3TLT9 ; Q3U468 ; Q3U8S1 ; Q3UNN2
161079_at	0.923	Naalad2	AW122909	Naalad2	Cluster Incl AW122909:UI-M-BH2.1-apa-f-07-0-UI.s1 Mus musculus cDNA, 3' end /clone=UI-M-BH2.1-apa-f-07-0-UI /clone_end=3' /gb=AW122909 /gi=6098439 /ug=Mm.7060 /len=351 /NOTE=replacement for probe set(s) 93474_at on MG-U74A	Q9CZR2 ; Q3TTB7 ; Q3UZV6
96720_f_at	0.923	pva; PV; Pva; Pvalb	X59382	Pvalb	Cluster Incl X59382:Parvalbumin /cds=(56,388) /gb=X59382 /gi=509138 /ug=Mm.2766 /len=615	P32848 ; Q545M7
103693_at	0.923	Mal; wyatt; Tlr4ap; AA407980; C130027E04Rik; Ubadc1	AA288979	Tirap	Cluster Incl AA288979:vb48d06.r1 Mus musculus cDNA, 5' end /clone=IMAGE-752171 /clone_end=5' /gb=AA288979 /gi=1936168 /ug=Mm.23987 /len=500	Q99JY1 ; Q3UB38 ; Q542S6
104495_f_at	0.922	Klk5; mGK-5	Y00500	Klk5	Cluster Incl Y00500:Kallikrein 5 /cds=(42,827) /gb=Y00500 /gi=51071 /ug=Mm.30375 /len=887	P15945 ; Q52KM1
161667_r_at	0.922	Calm1	AV139526	Tmem59	Cluster Incl AV139526:AV139526 Mus musculus cDNA /clone=2810050O21 /clone_end=3' /gb=AV139526 /gi=5343521 /ug=Mm.70492 /len=295 /NOTE=replacement for probe set(s) 97066_r_at on MG-U74A	Q9QY73 ; Q3TWB4
101168_at	0.922	Hag2; Npn1; P/L01; 6030416H16Rik; neoplastic progression 1; Robo2	Z31360	Dnm3os	Cluster Incl Z31360:M.musculus (Balb/C) P/L01 mRNA /cds=(0,139) /gb=Z31360 /gi=467579 /ug=Mm.5029 /len=421
92739_at	0.922		L28819	Ivl	Cluster Incl L28819:Involucrin /cds=(0,1403) /gb=L28819 /gi=454418 /ug=Mm.46792 /len=1404
160874_r_at	0.922	Rps2	AV101823	Ruvbl1	Cluster Incl AV101823:AV101823 Mus musculus cDNA /clone=2410079E23 /clone_end=3' /gb=AV101823 /gi=5249371 /ug=Mm.42195 /len=392 /NOTE=replacement for probe set(s) 99538_f_at, 99539_r_at on MG-U74A	P60122 ; Q3U1C2 ; Q3UJN2
98774_at	0.922	Irg1; AI323667; Mthfd2	L38281	Irg1	Cluster Incl L38281:Immunoresponsive gene 1 /cds=(0,1940) /gb=L38281 /gi=950649 /ug=Mm.4662 /len=2331	P54987 ; Q3TAA1 ; Q3U8E8 ; Q8CBA6
99371_at	0.922	Kncd3; AW045978; Kcnd3	AF107781	Kcnd3	Cluster Incl AF107781:Mus musculus potassium channel Kv4.3L mRNA, complete cds /cds=(0,1967) /gb=AF107781 /gi=4324644 /ug=Mm.56904 /len=1968	Q9Z0V1 ; Q3UH54 ; Q3V2I0
95071_at	0.922	Pja2	AW060448	Kcmf1	Cluster Incl AW060448:UI-M-BH1-anj-f-03-0-UI.s1 Mus musculus cDNA, 3' end /clone=UI-M-BH1-anj-f-03-0-UI /clone_end=3' /gb=AW060448 /gi=6008199 /ug=Mm.29194 /len=404	Q9WUM2 ; Q80UY2
93662_s_at	0.921	Zap70	AI386093	Zap70	Cluster Incl AI386093:mp88f12.y1 Mus musculus cDNA, 5' end /clone=IMAGE-576335 /clone_end=5' /gb=AI386093 /gi=4199556 /ug=Mm.8038 /len=381	P43404 ; P97455 ; Q8CHJ3 ; Q80VV2
160391_at	0.921	Fads1	AI853364	Fads1	Cluster Incl AI853364:UI-M-BH0-air-d-08-0-UI.s1 Mus musculus cDNA, 3' end /clone=UI-M-BH0-air-d-08-0-UI /clone_end=3' /gb=AI853364 /gi=5497270 /ug=Mm.30158 /len=334 /NOTE=replacement for probe set(s) 96922_at on MG-U74A	Q8R0G8 ; Q8VC07 ; Q3U494 ; Q8BZX7 ; Q920L1 ; Q9DCA9
160789_at	0.921	Edem2	AW120525	9530090G24Rik	Cluster Incl AW120525:UI-M-BH1-ana-b-08-0-UI.s2 Mus musculus cDNA, 3' end /clone=UI-M-BH1-ana-b-08-0-UI /clone_end=3' /gb=AW120525 /gi=6095858 /ug=Mm.28665 /len=441 /NOTE=replacement for probe set(s) 96213_at on MG-U74A	Q8BJR2 ; Q8BJT9 ; Q8BK85 ; Q91VV3
97704_at	0.921	Prkci	AA414990	Ell2	Cluster Incl AA414990:vc50a01.r1 Mus musculus cDNA, 3' end /clone=IMAGE-777960 /clone_end=3' /gb=AA414990 /gi=2075117 /ug=Mm.3804 /len=431	Q922M9 ; Q3TP42 ; Q3TSL9 ; Q3U3W6 ; Q3UKU1 ; Q3US23 ; Q8CCA3
162218_f_at	0.921		AV106844	Itgb5	Cluster Incl AV106844:AV106844 Mus musculus cDNA /clone=2510027N08 /clone_end=3' /gb=AV106844 /gi=5254392 /ug=Mm.81840 /len=295 /NOTE=replacement for probe set(s) 100226_f_at on MG-U74A	O70309 ; Q6PE70
94399_at	0.921	75kDa; INPP5P; AW260155; Dffb	AI843172	Inpp5b	Cluster Incl AI843172:UI-M-AK1-aet-b-11-0-UI.s1 Mus musculus cDNA, 3' end /clone=UI-M-AK1-aet-b-11-0-UI /clone_end=3' /gb=AI843172 /gi=5477385 /ug=Mm.25777 /len=383	O54996 ; O54997 ; Q91ZF8 ; Q9DBW2 ; Q8K337
100546_at	0.921	lark; Mlark; 4921506I22Rik; Plod3	U89506	Rbm4	Cluster Incl U89506:Mus musculus Mlark mRNA, complete cds /cds=(69,1172) /gb=U89506 /gi=2078530 /ug=Mm.542 /len=1617	Q8C7Q4 ; Q3TY21 ; Q5CZX8
98300_at	0.921	Cacnad3; Slc8a1	AJ010949	Cacna2d3	Cluster Incl AJ010949:Mus musculus mRNA for voltage gated calcium channel alpha-2-delta-C subunit /cds=(97,3372) /gb=AJ010949 /gi=4186072 /ug=Mm.42133 /len=3710	Q9Z1L5
100505_at	0.921	Rin; RIBA; Roc2; Vcam1	U71202	Rit2	Cluster Incl U71202:Mus musculus rin mRNA, complete cds /cds=(143,796) /gb=U71202 /gi=1655998 /ug=Mm.5163 /len=1762	P70425 ; Q3UST1 ; Q3UUP4
96749_f_at	0.921	9130011B11Rik; Psmc1	AA619554	Tmem30b	Cluster Incl AA619554:vo88e08.r1 Mus musculus cDNA, 5' end /clone=IMAGE-1066214 /clone_end=5' /gb=AA619554 /gi=2523430 /ug=Mm.28958 /len=468	Q8BHG3
161351_r_at	0.921		AV172782		Cluster Incl AV172782:AV172782 Mus musculus cDNA /clone=3632410N05 /clone_end=3' /gb=AV172782 /gi=5379220 /ug=Mm.58943 /len=249 /NOTE=replacement for probe set(s) 94616_f_at on MG-U74A
98558_r_at	0.921	Lmp3; Tardbp	U65636	Psmb4	Cluster Incl U65636:Mus musculus beta proteasome subunit (Lmp3) mRNA, complete cds /cds=(5,799) /gb=U65636 /gi=1762778 /ug=Mm.368 /len=892	P99026 ; Q91VV7 ; Q3THC0 ; Q3THI3 ; Q3U0S0 ; Q3UVQ4 ; Q8BK27
95382_at	0.92		AI646383	AI646383	Cluster Incl AI646383:vv46h03.x1 Mus musculus cDNA, 3' end /clone=IMAGE-1225493 /clone_end=3' /gb=AI646383 /gi=4724858 /ug=Mm.2304 /len=209
102122_f_at	0.92		AI323533		Cluster Incl AI323533:mp08c06.x1 Mus musculus cDNA, 3' end /clone=IMAGE-568618 /clone_end=3' /gb=AI323533 /gi=4057962 /ug=Mm.42694 /len=334
94141_at	0.92	CD23; Fce2; Ly-42; Fcer2a	X64224	Fcer2a	Cluster Incl X64224:Fc receptor, IgE, low affinity II, alpha polypeptide /cds=(45,1037) /gb=X64224 /gi=560483 /ug=Mm.1233 /len=1064	P20693 ; Q8VH32 ; Q8VH33
161470_r_at	0.92	Mtf2	AV354760		Cluster Incl AV354760:AV354760 Mus musculus cDNA, 3' end /clone=7330401G23 /clone_end=3' /gb=AV354760 /gi=6395817 /ug=Mm.63406 /len=275 /NOTE=replacement for probe set(s) 95272_f_at, 95273_r_at on MG-U74A
95729_at	0.92	RAP3; Apoav; 1300007O05Rik; Apoa5	AA674450	Apoa5	Cluster Incl AA674450:vq01c10.r1 Mus musculus cDNA, 5' end /clone=IMAGE-1092978 /clone_end=5' /gb=AA674450 /gi=2651687 /ug=Mm.29738 /len=457	Q8C7G5
98830_at	0.92	p25; AV082137; AV082259; Sbp	X06246	Sbp	Cluster Incl X06246:Mouse mRNA for major prostatic secretory glycoprotein (p25) /cds=(77,676) /gb=X06246 /gi=53170 /ug=Mm.4981 /len=838	P15501 ; Q8C6C8 ; Q8C6D7 ; Q9CPP2 ; Q9CPP3 ; Q9D6Y0 ; Q9D6Y8 ; Q9D6Z5 ; Q9D7C7
161686_i_at	0.92	Xrcc5	AV217007	Xrcc5	Cluster Incl AV217007:AV217007 Mus musculus cDNA, 3' end /clone=2410170G19 /clone_end=3' /gb=AV217007 /gi=6157850 /ug=Mm.71251 /len=210 /NOTE=replacement for probe set(s) 97590_i_at, 97591_r_at on MG-U74A	P27641 ; Q8K1K7 ; Q9R169 ; Q3TE46 ; Q3TJT0 ; Q3TN82 ; Q80UT1 ; Q8C4N6 ; Q9CRI5
99324_at	0.92	A130097D21Rik; Spink5	U73378	Prss7	Cluster Incl U73378:Mus musculus enteropeptidase mRNA, complete cds /cds=(175,3384) /gb=U73378 /gi=1698877 /ug=Mm.5184 /len=4215	P97435 ; Q8CAN9 ; Q8CC97
92269_r_at	0.92		AI836610	Peg10	Cluster Incl AI836610:UI-M-AP0-abf-g-08-0-UI.s1 Mus musculus cDNA, 3' end /clone=UI-M-AP0-abf-g-08-0-UI /clone_end=3' /gb=AI836610 /gi=5470823 /ug=Mm.3590 /len=130	Q7TN75
160986_r_at	0.92	Araf	AA690434	Ace2	Cluster Incl AA690434:vt31e07.r1 Mus musculus cDNA, 5' end /clone=IMAGE-1164708 /clone_end=5' /gb=AA690434 /gi=2691370 /ug=Mm.25219 /len=248 /NOTE=replacement for probe set(s) 103936_at on MG-U74A	Q8R0I0 ; Q3URC9 ; Q3UXR1 ; Q9D836
93842_at	0.92	P4hb	AI196645	Dap	Cluster Incl AI196645:ui53d07.y1 Mus musculus cDNA, 5' end /clone=IMAGE-1886125 /clone_end=5' /gb=AI196645 /gi=3749251 /ug=Mm.21622 /len=1009	Q91XC8 ; Q3U706
102095_f_at	0.919		AI842145	Spock2	Cluster Incl AI842145:UI-M-AN1-afj-d-06-0-UI.s1 Mus musculus cDNA, 3' end /clone=UI-M-AN1-afj-d-06-0-UI /clone_end=3' /gb=AI842145 /gi=5476358 /ug=Mm.42355 /len=136	Q9ER58 ; Q6PAN0 ; Q80U51
161256_at	0.919		AV321113	Orc5l	Cluster Incl AV321113:AV321113 Mus musculus cDNA, 3' end /clone=6030431A03 /clone_end=3' /gb=AV321113 /gi=6290946 /ug=Mm.56751 /len=196 /NOTE=replacement for probe set(s) 101270_at on MG-U74A	Q9WUV0 ; Q3TMI6
102973_f_at	0.919	Mug2	M65238	Mug2	Cluster Incl M65238:Mouse murinoglobulin (MUG2) mRNA, complete cds /cds=(64,4419) /gb=M65238 /gi=199888 /ug=Mm.18553 /len=4545	P28666 ; Q6P8N4
103842_at	0.919	dby; Dby; D1Pas1-rs1; 8030469F12Rik; Ddx3y	AJ007376	Ddx3y	Cluster Incl AJ007376:Mus musculus mRNA for DBY RNA helicase /cds=(57,2033) /gb=AJ007376 /gi=3790185 /ug=Mm.20950 /len=3731	Q62095
94936_at	0.919	Mep-1b; Mep1b	L15193	Mep1b	Cluster Incl L15193:Meprin 1 beta /cds=(30,2144) /gb=L15193 /gi=957203 /ug=Mm.2682 /len=2289	Q61847 ; Q60978
161417_r_at	0.919	Mycn	AV320040	Nmyc1	Cluster Incl AV320040:AV320040 Mus musculus cDNA, 3' end /clone=6030416F23 /clone_end=3' /gb=AV320040 /gi=6289873 /ug=Mm.61545 /len=235 /NOTE=replacement for probe set(s) 95207_f_at on MG-U74A	Q3UII1 ; Q810L7 ; Q923F4
160190_at	0.919	syt4	U10355	Syt4	Cluster Incl U10355:Synaptotagmin 4 /cds=(1715,2992) /gb=U10355 /gi=499125 /ug=Mm.2446 /len=3992 /NOTE=replacement for probe set(s) 95429_at on MG-U74A	P40749 ; Q571C5 ; Q3UFC1
162465_i_at	0.919	Ccnd3	AV062451	Klhdc4	Cluster Incl AV062451:AV062451 Mus musculus cDNA /clone=2010003F18 /clone_end=3' /gb=AV062451 /gi=5182279 /ug=Mm.52935 /len=276 /NOTE=replacement for probe set(s) 103152_at on MG-U74A	Q6PE06 ; Q8CIK0 ; Q921I2
102735_at	0.919	tsec-1; Ebf1	AB000619	Tex9	Cluster Incl AB000619:Mus musculus tsec-1 mRNA, complete cds /cds=(210,1253) /gb=AB000619 /gi=2749770 /ug=Mm.14485 /len=2053	O54764 ; Q9CSQ7 ; Q9D845
101118_at	0.919	Cugbp2	AA511266	D12Ertd551e	Cluster Incl AA511266:vh78d08.r1 Mus musculus cDNA, 3' end /clone=IMAGE-893103 /clone_end=3' /gb=AA511266 /gi=2249120 /ug=Mm.4197 /len=181	Q3TZZ7 ; Q9D5Y7
162437_at	0.919		AV345587		Cluster Incl AV345587:AV345587 Mus musculus cDNA, 3' end /clone=6430556I01 /clone_end=3' /gb=AV345587 /gi=6386646 /ug=Mm.51904 /len=232 /NOTE=replacement for probe set(s) 103118_i_at on MG-U74A
97523_i_at	0.919	Amy-2; Amy2	X02578	Amy2 ; LOC545562	Cluster Incl X02578:Mouse non-allelic mRNA for pancreatic alpha-amylase isozyme (pCEPa12) /cds=(16,1542) /gb=X02578 /gi=49957 /ug=Mm.324 /len=1576	P00688
160996_at	0.919	BF-2; Hfh10; FREAC4; Hfhbf2; AI385632; AI597468	L38607	Foxd1	Cluster Incl L38607:HNF-3/forkhead homolog, brain factor 2 /cds=(365,1735) /gb=L38607 /gi=603459 /ug=Mm.27015 /len=2437 /NOTE=replacement for probe set(s) 104028_at on MG-U74A	Q61345 ; Q3UQ37 ; Q3UQW8
161525_f_at	0.919	Rom1	AV356715	Rom1	Cluster Incl AV356715:AV356715 Mus musculus cDNA, 3' end /clone=7330439C12 /clone_end=3' /gb=AV356715 /gi=6437981 /ug=Mm.88000 /len=238 /NOTE=replacement for probe set(s) 95847_f_at on MG-U74A	P32958 ; Q3UZZ7
100719_f_at	0.918	Klk16; mGk-16; Ncam1	J03877	Klk16	Cluster Incl J03877:Mouse gamma-renin mRNA, complete cds /cds=(553,1338) /gb=J03877 /gi=200699 /ug=Mm.19214 /len=1382	P04071
102415_r_at	0.918	p58; mp58; Prkri; AA408985; AU067833; Brca2	U28423	Dnajc3	Cluster Incl U28423:Mus musculus protein kinase inhibitor p58 mRNA, complete cds /cds=(100,1614) /gb=U28423 /gi=1353271 /ug=Mm.12616 /len=1615	Q91YW3 ; Q3UFV9 ; Q3UKA1 ; Q3UXM5
101993_at	0.918	TN; Hxb; Ten; TN-C; AI528729; MGC144208; MGC144209; tenascin-C; C130033P17Rik; Tnc	X56304	Tnc	Cluster Incl X56304:Tenascin C /cds=(126,6185) /gb=X56304 /gi=54768 /ug=Mm.980 /len=6831	Q64706 ; Q80YX2 ; Q9WUU4 ; Q8C9Z1
95878_at	0.918	LOC493582	C79036	LOC493582	Cluster Incl C79036:C79036 Mus musculus cDNA, 3' end /clone=J0059D09 /clone_end=3' /gb=C79036 /gi=2519366 /ug=Mm.25007 /len=637
102664_at	0.918	p25; p35; Cdk5r; D11Bwg0379e	U89527	Cdk5r1	Cluster Incl U89527:Mus musculus P35 mRNA, complete cds /cds=(143,1066) /gb=U89527 /gi=1881724 /ug=Mm.136 /len=1313	P61809 ; Q3V3I8 ; Q8BJD8 ; Q8BKY0 ; Q8BLT0 ; Q5SYJ3
99862_at	0.918	Ahsg; fetuin-A	AF025821	Ahsg	Cluster Incl AF025821:untitled /cds=(73,645) /gb=AF025821 /gi=2511776 /ug=Mm.7010 /len=646	P29699 ; Q3TIU3 ; Q3UEK5 ; Q3UEK9
161113_at	0.918	ERa; ESR; Estr; ER[a]; Estra; Nr3a1; ERalpha; AA420328; AU041214; Esr1	AA023625	Esr1	Cluster Incl AA023625:mh80b06.r1 Mus musculus cDNA, 5' end /clone=IMAGE-457235 /clone_end=5' /gb=AA023625 /gi=1487542 /ug=Mm.31585 /len=593 /NOTE=replacement for probe set(s) 97093_at on MG-U74A	P19785 ; Q3UT58 ; Q3UWN0
94337_at	0.918	Gas-2; Gas2	M21828	Gas2	Cluster Incl M21828:Growth arrest specific 2 /cds=(243,1187) /gb=M21828 /gi=193427 /ug=Mm.25 /len=2139	P11862
162421_r_at	0.918		AV290484	Ctla2a	Cluster Incl AV290484:AV290484 Mus musculus cDNA, 3' end /clone=5133401K01 /clone_end=3' /gb=AV290484 /gi=6304515 /ug=Mm.51368 /len=288 /NOTE=replacement for probe set(s) 102551_at on MG-U74A	P12399 ; P12400 ; Q541S2 ; Q3UBK9 ; Q91V07
99359_at	0.918	Braf	C76688	D9Ertd26e	Cluster Incl C76688:C76688 Mus musculus cDNA, 3' end /clone=J0016F11 /clone_end=3' /gb=C76688 /gi=2517018 /ug=Mm.5522 /len=567
97480_f_at	0.918	Hsj3; Msj1; MSJ-1; Csnk2a1	U95607	Dnajb3	Cluster Incl U95607:Mus musculus testis specific DNAj-homolog mRNA, complete cds /cds=(72,800) /gb=U95607 /gi=2286122 /ug=Mm.3075 /len=1030	O35723 ; Q5RL26
162330_f_at	0.918		AV089248		Cluster Incl AV089248:AV089248 Mus musculus cDNA /clone=2310043C05 /clone_end=3' /gb=AV089248 /gi=5220696 /ug=Mm.47747 /len=224 /NOTE=replacement for probe set(s) 102449_f_at on MG-U74A
161903_f_at	0.918	Il4ra	AV374591	Nfkbiz	Cluster Incl AV374591:AV374591 Mus musculus cDNA, 3' end /clone=9130013H11 /clone_end=3' /gb=AV374591 /gi=6422238 /ug=Mm.92521 /len=225 /NOTE=replacement for probe set(s) 98692_f_at on MG-U74A	Q5NT97 ; Q99NA4 ; Q3TVL7 ; Q3TWK9 ; Q3U8Y9 ; Q3UCI2 ; Q3URP0 ; Q3UW99 ; Q9EST8
104387_at	0.918	Yspl3; SVCT1; YSPL3; Slc23a2; D18Ucla2; Peg3	AF058318	Slc23a1	Cluster Incl AF058318:Mus musculus yolk sac permease-like molecule 3 (Yspl3) mRNA, complete cds /cds=(0,1817) /gb=AF058318 /gi=3789786 /ug=Mm.22702 /len=1818	Q9Z2J0 ; Q3TNA2
162053_i_at	0.918	Ptpn5	AV381397	Ptpn5	Cluster Incl AV381397:AV381397 Mus musculus cDNA, 3' end /clone=9230115A11 /clone_end=3' /gb=AV381397 /gi=6430474 /ug=Mm.95591 /len=255 /NOTE=replacement for probe set(s) 99312_f_at on MG-U74A	P54830 ; Q80WU9 ; Q8CAN0
98794_at	0.918	srm; A230069J08Rik; Srms	D26186	Srms	Cluster Incl D26186:Src-related kinase lacking C-terminal regulatory tyrosine and N-terminal myristylation sites /cds=(278,1768) /gb=D26186 /gi=529072 /ug=Mm.4752 /len=2393	Q62270 ; Q8BQI4
102163_at	0.917	SMN	X60388	Snrpn ; LOC545062	Cluster Incl X60388:M.musculus SmN pseudogene /cds=(0,725) /gb=X60388 /gi=54118 /ug=Mm.46814 /len=726	P63163 ; Q9WU12 ; Q3UN87
162166_f_at	0.917	Nav1	AV360742	Vmp	Cluster Incl AV360742:AV360742 Mus musculus cDNA, 3' end /clone=7530416O13 /clone_end=3' /gb=AV360742 /gi=6408030 /ug=Mm.97934 /len=249 /NOTE=replacement for probe set(s) 100168_f_at on MG-U74A	P97799
162117_f_at	0.917	Oat	AV368791	Plac1	Cluster Incl AV368791:AV368791 Mus musculus cDNA, 3' end /clone=9030006N15 /clone_end=3' /gb=AV368791 /gi=6416438 /ug=Mm.96625 /len=249 /NOTE=replacement for probe set(s) 99751_f_at on MG-U74A	Q80WW3 ; Q3UKT4 ; Q9JI83
161590_r_at	0.917		AV290437	Plf ; Mrpplf4	Cluster Incl AV290437:AV290437 Mus musculus cDNA, 3' end /clone=5133401E12 /clone_end=3' /gb=AV290437 /gi=6304468 /ug=Mm.68047 /len=296 /NOTE=replacement for probe set(s) 96446_r_at on MG-U74A	P04095 ; P04768 ; P18918 ; Q61899 ; Q6P215 ; Q6PDB6 ; Q7TND2 ; Q9JLV9 ; Q3UKX5 ; Q498A4 ; Q498A5
97085_at	0.917	D8Ertd362e	C81370	D8Ertd362e	Cluster Incl C81370:C81370 Mus musculus cDNA, 3' end /clone=J0098C03 /clone_end=3' /gb=C81370 /gi=2521700 /ug=Mm.31144 /len=565
97129_at	0.917	Rpl8	AA617494		Cluster Incl AA617494:vj76g03.r1 Mus musculus cDNA, 5' end /clone=IMAGE-934996 /clone_end=5' /gb=AA617494 /gi=2504699 /ug=Mm.34545 /len=470
98809_s_at	0.917	NF1GRP; Nf-1; AW494271; E030030H24Rik; Nf1	D30730	Nf1	Cluster Incl D30730:Neurofibromatosis 1 /cds=(0,741) /gb=D30730 /gi=577637 /ug=Mm.4820 /len=1187	Q04690 ; Q3TYD2 ; Q8BQG3 ; Q8CCE8
160546_at	0.917	Aldoc	AW121134	Aldoc	Cluster Incl AW121134:UI-M-BH2.3-aoh-e-02-0-UI.s1 Mus musculus cDNA, 3' end /clone=UI-M-BH2.3-aoh-e-02-0-UI /clone_end=3' /gb=AW121134 /gi=6096467 /ug=Mm.7729 /len=131 /NOTE=replacement for probe set(s) 101477_at on MG-U74A	P05063
160945_at	0.917	Hiat1	AI597025	C80008	Cluster Incl AI597025:vj71b06.x1 Mus musculus cDNA, 3' end /clone=IMAGE-934451 /clone_end=3' /gb=AI597025 /gi=4606073 /ug=Mm.11746 /len=461 /NOTE=replacement for probe set(s) 102276_at on MG-U74A
94201_at	0.917	Nav1.1; B230332M13; Scn1a	L42339	Scn1a	Cluster Incl L42339:Mus musculus sodium channel 3 mRNA, complete cds /cds=(213,1508) /gb=L42339 /gi=825474 /ug=Mm.1310 /len=2659	Q62206 ; Q68V28
97678_r_at	0.917	Cts7	AV294670	Cts7	Cluster Incl AV294670:AV294670 Mus musculus cDNA, 3' end /clone=5630400J12 /clone_end=3' /gb=AV294670 /gi=6326687 /ug=Mm.3692 /len=277	Q91ZF2 ; Q9JI84
162420_r_at	0.917		AV290470	MGI:1931466	Cluster Incl AV290470:AV290470 Mus musculus cDNA, 3' end /clone=5133401I05 /clone_end=3' /gb=AV290470 /gi=6304501 /ug=Mm.51367 /len=216 /NOTE=replacement for probe set(s) 102550_r_at on MG-U74A	Q9JLJ1 ; Q8CI00
161577_f_at	0.917		AV284166	4921513E08Rik	Cluster Incl AV284166:AV284166 Mus musculus cDNA, 3' end /clone=4933439M05 /clone_end=3' /gb=AV284166 /gi=6276915 /ug=Mm.67701 /len=241 /NOTE=replacement for probe set(s) 96429_f_at on MG-U74A	Q9CR92
104344_at	0.917	PK; APS; Kal3; Klk3; Kal-3; Ppic	M58588	Klkb1	Cluster Incl M58588:Kallikrein-3, plasma /cds=(605,2521) /gb=M58588 /gi=200358 /ug=Mm.2253 /len=2753	Q9DBW0 ; P26262 ; Q8R0P5 ; Q3UC74
97973_at	0.916	Scl; tal-1; SCL/tal-1	U01530	Tal1	Cluster Incl U01530:T-cell acute lymphocytic leukemia 1 /cds=(1,990) /gb=U01530 /gi=485713 /ug=Mm.3102 /len=4025	P22091 ; Q3TZH7
101825_at	0.916	nat3	X72959	Nat3	Cluster Incl X72959:M.musculus nat3 gene for N-acetyltransferase /cds=(0,872) /gb=X72959 /gi=296124 /ug=Mm.57193 /len=873	P50296
103847_at	0.916	LOC434960; MGC107173	L04848	LOC382328 ; LOC382334 ; LOC434915 ; LOC434929 ; LOC434938 ; LOC434953 ; LOC434981 ; LOC434986 ; LOC435006 ; LOC435016 ; LOC435023 ; LOC435040 ; LOC435043 ; LOC435065 ; LOC546413 ; LOC546417 ; LOC546419 ; LOC546426 ; LOC546428 ; LOC546437 ; LOC546438 ; LOC546452 ; LOC546457 ; LOC546460 ; LOC546465	Cluster Incl L04848:Mouse (clone BALB13N) pseudogene mRNA, complete cds /cds=UNKNOWN /gb=L04848 /gi=347679 /ug=Mm.20995 /len=1003	Q62456
92992_i_at	0.916	Sp4	AI324972	Sp4	Cluster Incl AI324972:mm78d11.x1 Mus musculus cDNA, 3' end /clone=IMAGE-534549 /clone_end=3' /gb=AI324972 /gi=4059401 /ug=Mm.5073 /len=431	Q62445 ; Q6DFV2
93203_f_at	0.916	Foxn2	AW107463	Foxn2	Cluster Incl AW107463:um17a12.x1 Mus musculus cDNA, 3' end /clone=IMAGE-2192542 /clone_end=3' /gb=AW107463 /gi=6078263 /ug=Mm.5697 /len=484	Q8BSS2
162425_f_at	0.916	Irf3	AV292430	Irf3	Cluster Incl AV292430:AV292430 Mus musculus cDNA, 3' end /clone=5430425B12 /clone_end=3' /gb=AV292430 /gi=6306461 /ug=Mm.51450 /len=248 /NOTE=replacement for probe set(s) 103105_f_at on MG-U74A	P70671 ; Q3U9K6 ; Q3UJM9
102021_at	0.916	Il4r; CD124; MGC118473; Actb	M27960	Il4ra	Cluster Incl M27960:Mouse interleukin-4 receptor (secreted form) mRNA, complete cds /cds=(236,928) /gb=M27960 /gi=198365 /ug=Mm.1009 /len=3697	P16382 ; Q921I3 ; Q3U905 ; Q3UE66 ; Q544A9
103674_f_at	0.916	eIF2 gamma Y; Spy; Tfy; Eif-2gy; Ccr9	AJ006584	Eif2s3y	Cluster Incl AJ006584:Mus musculus mRNA for translation initiation factor eIF2 gamma Y /cds=(5,1423) /gb=AJ006584 /gi=3790164 /ug=Mm.20831 /len=1801	Q9Z0N2 ; Q9D791
92692_at	0.916	SCP1; Ltf	D88539	Sycp1	Cluster Incl D88539:Mus musculus mRNA for synaptonemal complex protein 1, partial cds /cds=(0,2080) /gb=D88539 /gi=1661002 /ug=Mm.4564 /len=2081	Q62209
99545_at	0.916	MT14; Rbm26	AF081947	Tekt1	Cluster Incl AF081947:Mus musculus tektin mRNA, complete cds /cds=(98,1378) /gb=AF081947 /gi=4235349 /ug=Mm.42257 /len=1411	Q9DAJ2 ; Q5NBU4 ; Q9Z285
102898_at	0.916	HGF; NK1; NK2; HGF/SF; SF/HGF; C230052L06Rik; Hgf	X72307	Hgf	Cluster Incl X72307:Hepatocyte growth factor /cds=(0,2247) /gb=X72307 /gi=433430 /ug=Mm.15629 /len=2320	Q08048 ; Q53WS5 ; O55027 ; Q8C4E2 ; Q8C9G5
AFFX-TransRecMur/X57349_M_at	0.915	TFR; p90; CD71; TFR1; Trfr; Mtvr1; Mtvr-1; AI195355; AI426448; AU015758; 2610028K12Rik; E430033M20Rik; Tfrc	X57349	Tfrc	X57349 M.musculus mRNA for transferrin receptor (_5, _M, _3 represent transcript regions 5 prime, Middle, and 3 prime respectively)	Q62351 ; Q8JZS3 ; Q542D9 ; Q8C872
100455_at	0.915		M83985	Snap91	Cluster Incl M83985:Mouse phosphoprotein (F1-20) mRNA, complete cds /cds=(144,2849) /gb=M83985 /gi=193208 /ug=Mm.4870 /len=4260	Q61548 ; Q7TT20 ; Q8CHE0 ; Q8K0D4 ; Q3TWS4 ; Q3UI39 ; Q8BQA2
103432_at	0.915		AW122677	Isg20	Cluster Incl AW122677:UI-M-BH2.2-aol-h-09-0-UI.s1 Mus musculus cDNA, 3' end /clone=UI-M-BH2.2-aol-h-09-0-UI /clone_end=3' /gb=AW122677 /gi=6098207 /ug=Mm.19029 /len=161	Q9JL16 ; Q3UW00 ; Q4FK39
103003_i_at	0.915	Cd44; Ly-24; Pgp-1; HERMES; AW121933; AW146109	U57611	Cd44	Cluster Incl U57611:CD44 antigen /cds=(0,38) /gb=U57611 /gi=1399730 /ug=Mm.15643 /len=93	P15379 ; Q80X37 ; Q3TLT9 ; Q3U468 ; Q3U8S1 ; Q3UNN2
161952_r_at	0.915	Gria2	AV361572	Rnf20	Cluster Incl AV361572:AV361572 Mus musculus cDNA, 3' end /clone=7530429C01 /clone_end=3' /gb=AV361572 /gi=6408860 /ug=Mm.93616 /len=248 /NOTE=replacement for probe set(s) 98750_f_at, 98751_r_at on MG-U74A	Q5DTM8 ; Q7TT11 ; Q3UT10 ; Q3V350 ; Q8BKA8 ; Q8BKN8 ; Q8BUF7 ; Q8BVU4
160194_at	0.915	D17825; AI266902; 9030411L18; Dcn	U18992	Gcdh	Cluster Incl U18992:Glutaryl Coenzyme A dehydrogenase /cds=(48,1364) /gb=U18992 /gi=1439520 /ug=Mm.2475 /len=1757 /NOTE=replacement for probe set(s) 95463_at on MG-U74A	Q60759 ; Q6P8N6 ; Q8BV83 ; Q8BVD4
160720_at	0.915	Psmc3	AI845303	Nola1	Cluster Incl AI845303:UI-M-BG0-ahw-g-06-0-UI.s1 Mus musculus cDNA, 3' end /clone=UI-M-BG0-ahw-g-06-0-UI /clone_end=3' /gb=AI845303 /gi=5489209 /ug=Mm.24873 /len=269 /NOTE=replacement for probe set(s) 104765_s_at on MG-U74A	Q9CY66 ; Q3TKG5
101421_at	0.915		AF030001	Rnf5	Cluster Incl AF030001:Mus musculus major histocompatibility locus class III region-butyrophilin-like protein gene, partial cds; Notch4, PBX2, RAGE, lysophatidic acid acyl transferase-alpha, palmitoyl-protein thioesterase 2 (PPT2), CREB-RP, and tenascin X	O35445
98391_at	0.915	MGK-11; Klk11; mGK-11	X13215	Klk11	Cluster Incl X13215:Murine MGK-11 gene for glandular kallikrein exon 1 and joined CDS /cds=(0,785) /gb=X13215 /gi=53064 /ug=Mm.45236 /len=786	P15946
94131_at	0.915	Xpo1	AI451173	Xpo1	Cluster Incl AI451173:mt67a02.x1 Mus musculus cDNA, 3' end /clone=IMAGE-634922 /clone_end=3' /gb=AI451173 /gi=4302143 /ug=Mm.1084 /len=240	Q6P5F9 ; Q921J0 ; Q8BYY5
98364_at	0.915	Kv4.2; R75121; AI839615; AW555701; mKIAA1044; Rpl7	AF107780	Kcnd2	Cluster Incl AF107780:Mus musculus potassium channel Kv4.2 mRNA, complete cds /cds=(0,1892) /gb=AF107780 /gi=4324642 /ug=Mm.44248 /len=1893	Q9Z0V2
101396_at	0.915	HNF1beta; Hnf1b; Tcf-2; vHNF1; AI385728; AI987804; Hnf1beta; HNF-1Beta; Tcf2	AB008174	Tcf2	Cluster Incl AB008174:Mus musculus HNF1beta mRNA for hepatic nuclear factor 1-beta long form, complete cds, strain C3H /cds=(0,1676) /gb=AB008174 /gi=4867900 /ug=Mm.7226 /len=1753	P27889
104491_at	0.915	C77923; AI447096; 1110054G21Rik; 9530062N20Rik; Aldh2	AI509330	Phtf2	Cluster Incl AI509330:mt94e09.y1 Mus musculus cDNA, 5' end /clone=IMAGE-637576 /clone_end=5' /gb=AI509330 /gi=4408235 /ug=Mm.3028 /len=360	Q7TPX6 ; Q3U0W5 ; Q8C975 ; Q8C9D2 ; Q8CB19
102317_at	0.915	Vamp4; D1Ertd147e	AF061516	Vamp4	Cluster Incl AF061516:Mus musculus vesicle associated membrane protein 4 (Vamp4) mRNA, complete cds /cds=(77,502) /gb=AF061516 /gi=3108178 /ug=Mm.10699 /len=819	O70480 ; Q8BSN6 ; Q9D095
97955_at	0.915	tyrosinase-related protein-1 gene; b; isa; Tyrp; TRP-1; brown	X59513	Tyrp1	Cluster Incl X59513:Mouse 5' end of TRP1 gene for tyrosinase-related protein-1 /cds=(185,187) /gb=X59513 /gi=54913 /ug=Mm.30438 /len=297	P07147 ; Q3UFK6 ; Q3UFS3
161038_at	0.915	Vps33a	AA120675	Prps2	Cluster Incl AA120675:mp75e10.r1 Mus musculus cDNA, 5' end /clone=IMAGE-575082 /clone_end=5' /gb=AA120675 /gi=1675949 /ug=Mm.44199 /len=514 /NOTE=replacement for probe set(s) 92657_at on MG-U74A	Q9CS42
162367_f_at	0.915		AV233977	Seh1l	Cluster Incl AV233977:AV233977 Mus musculus cDNA, 3' end /clone=4632428D03 /clone_end=3' /gb=AV233977 /gi=6186491 /ug=Mm.49295 /len=247 /NOTE=replacement for probe set(s) 102490_f_at on MG-U74A	Q3TLC9 ; Q3UP79 ; Q8R2U0 ; Q9D0K7
160948_at	0.915	Calnc; Lsp1	M81475	Ppp3cc	Cluster Incl M81475:Murine phosphoprotein phosphatase mRNA, complete cds /cds=(216,1757) /gb=M81475 /gi=200465 /ug=Mm.1567 /len=1964 /NOTE=replacement for probe set(s) 102903_at on MG-U74A	P48455 ; Q80XK0 ; Q3V074 ; Q9D5R5
161838_f_at	0.914	Nol9	AV042598	Arpc5l	Cluster Incl AV042598:AV042598 Mus musculus cDNA /clone=1700023F18 /clone_end=3' /gb=AV042598 /gi=4862263 /ug=Mm.75012 /len=228 /NOTE=replacement for probe set(s) 98260_f_at on MG-U74A	Q9D898
97196_at	0.914	Cea4a; CGM7; Cea-4; MGC117673; D10Wsu52e	X98111	Psg19	Cluster Incl X98111:Carcinoembryonic antigen 4 /cds=(193,1620) /gb=X98111 /gi=1524136 /ug=Mm.36878 /len=1878	P70161 ; Q4JFC3 ; Q4KL31
160505_at	0.914	Gm1074; MGC107125; 4922502D21Rik	AA499784	4922502D21Rik	Cluster Incl AA499784:vi75a12.r1 Mus musculus cDNA, 5' end /clone=IMAGE-918046 /clone_end=5' /gb=AA499784 /gi=2234751 /ug=Mm.46114 /len=555 /NOTE=replacement for probe set(s) 100097_at on MG-U74A	Q3V138 ; Q8C634
94838_r_at	0.914	PLF; MRP-1; PLF-1; Nr5a1	K02245	Plf ; Plf2 ; Mrpplf3	Cluster Incl K02245:Proliferin /cds=(4,678) /gb=K02245 /gi=200400 /ug=Mm.22777 /len=790	P04095 ; P04768 ; P18918 ; Q61899 ; Q6P215 ; Q6PDB6 ; Q7TND2 ; Q498A4 ; Q498A5
161880_r_at	0.914		AV087390		Cluster Incl AV087390:AV087390 Mus musculus cDNA /clone=2310030H03 /clone_end=3' /gb=AV087390 /gi=5218838 /ug=Mm.75675 /len=285 /NOTE=replacement for probe set(s) 98667_r_at on MG-U74A
161940_r_at	0.914		AV336118	Rnf103	Cluster Incl AV336118:AV336118 Mus musculus cDNA, 3' end /clone=6330582C11 /clone_end=3' /gb=AV336118 /gi=6376170 /ug=Mm.93288 /len=238 /NOTE=replacement for probe set(s) 98738_f_at on MG-U74A	Q9R1W3 ; Q3TGP6 ; Q3UYK9
162361_at	0.914		AV227938	Sdsl	Cluster Incl AV227938:AV227938 Mus musculus cDNA, 3' end /clone=4432411H13 /clone_end=3' /gb=AV227938 /gi=6180457 /ug=Mm.49147 /len=243 /NOTE=replacement for probe set(s) 102484_at on MG-U74A	Q8R238 ; Q8VI05
104503_at	0.914	Cpsf6	AI563623	Pkn2	Cluster Incl AI563623:vx92d09.x1 Mus musculus cDNA, 3' end /clone=IMAGE-1282673 /clone_end=3' /gb=AI563623 /gi=4522080 /ug=Mm.30648 /len=482	Q8BWW9 ; Q3TBR3 ; Q8BJM4 ; Q8BL62 ; Q8BVK4 ; Q8BW55
161924_f_at	0.914		AV038316	Apoa2	Cluster Incl AV038316:AV038316 Mus musculus cDNA /clone=1600029F20 /clone_end=3' /gb=AV038316 /gi=4857981 /ug=Mm.92814 /len=235 /NOTE=replacement for probe set(s) 98714_at on MG-U74A	P09813 ; Q3UKX6 ; Q6LD55
102164_at	0.914	cx57; Cx59; Cx-57	AJ010741	Gja10	Cluster Incl AJ010741:Mus Musculus gene encoding connexin 57 /cds=(0,1517) /gb=AJ010741 /gi=4582688 /ug=Mm.46815 /len=1518
92532_at	0.914	V1a; AVPR; V1aR; Avpr1; Smpd1	D49730	Avpr1a	Cluster Incl D49730:Mouse mRNA for V1a agrinine vasopression receptor, complete cds /cds=(312,1583) /gb=D49730 /gi=1722700 /ug=Mm.4351 /len=2684	Q62463 ; Q3U1H9 ; Q3UEE1
92892_at	0.914	Vmp; Neuro-p24; Neurensin-1; Nav1	D83206	Vmp	Cluster Incl D83206:Mouse mRNA for P24 protein, complete cds /cds=(185,775) /gb=D83206 /gi=1197810 /ug=Mm.4766 /len=2103	P97799
103532_at	0.914	Smn1	AW120579	Eomes	Cluster Incl AW120579:UI-M-BH1-ana-h-04-0-UI.s2 Mus musculus cDNA, 3' end /clone=UI-M-BH1-ana-h-04-0-UI /clone_end=3' /gb=AW120579 /gi=6095912 /ug=Mm.23288 /len=491	O54839 ; Q52KJ1 ; Q5PSA9 ; Q3UPL1 ; Q8BN22
104539_at	0.914	SULT1B1; Il17rb	AF022894	Sult1b1	Cluster Incl AF022894:Mus musculus sulfotransferase (SULT1B1) mRNA, partial cds /cds=(122,1021) /gb=AF022894 /gi=4103352 /ug=Mm.23502 /len=1247	Q9QWG7
96169_at	0.914		AA683788	Sall4	Cluster Incl AA683788:vr03g09.r1 Mus musculus cDNA, 5' end /clone=IMAGE-1110784 /clone_end=5' /gb=AA683788 /gi=2670374 /ug=Mm.28388 /len=466	Q6S7E8 ; Q6S7E9 ; Q7TPT1 ; Q99MV4 ; Q8BX22 ; Q9CYI8
101026_at	0.914	Pttg; PTTG; Pttg3; C87862; Securin; AW555095; Pttg1	AF071209	Pttg1	Cluster Incl AF071209:Mus musculus pituitary tumor transforming gene (Pttg) mRNA, complete cds /cds=(311,877) /gb=AF071209 /gi=3978251 /ug=Mm.6856 /len=1683	Q9CQJ7 ; Q3Y5K4
97170_at	0.914	Ttn	C78163	C78344	Cluster Incl C78163:C78163 Mus musculus cDNA, 3' end /clone=J0043F11 /clone_end=3' /gb=C78163 /gi=2518493 /ug=Mm.35613 /len=599
97765_g_at	0.914	c-ros; Ros-1; Ros1	U15443	Ros1	Cluster Incl U15443:Ros1 proto-oncogene /cds=(287,7309) /gb=U15443 /gi=558445 /ug=Mm.4155 /len=7407	Q60705 ; Q78DX7
96998_at	0.914	galnt6; AW047994; GalNAc-T6; 4632410F13; Psap	AJ133523	Galnt6	Cluster Incl AJ133523:Mus musculus partial mRNA for N-acetylgalactosaminyltransferase T-6 /cds=(0,1870) /gb=AJ133523 /gi=5834642 /ug=Mm.88840 /len=1871	Q8C7U7 ; Q3TWF0
161690_at	0.914		AV224140	Gzmg	Cluster Incl AV224140:AV224140 Mus musculus cDNA, 3' end /clone=3830417I21 /clone_end=3' /gb=AV224140 /gi=6173518 /ug=Mm.71388 /len=254 /NOTE=replacement for probe set(s) 97597_at on MG-U74A	P13366 ; Q4KL28
103658_r_at	0.913	Mtf2	AI836552	Mtf2	Cluster Incl AI836552:UI-M-AP0-abe-e-08-0-UI.s1 Mus musculus cDNA, 3' end /clone=UI-M-AP0-abe-e-08-0-UI /clone_end=3' /gb=AI836552 /gi=5470765 /ug=Mm.20559 /len=417	Q02395 ; Q8C5H9
99542_at	0.913	pdha-2; Pdhal; Pdha2	M76728	Pdha2	Cluster Incl M76728:Pyruvate dehydrogenase E1alpha-like /cds=(607,1782) /gb=M76728 /gi=200278 /ug=Mm.4223 /len=2349	P35487 ; Q497M8 ; Q9D9X9
99812_at	0.913	canp3; p94; Lp82; Capa3; Capa-3; AI323605; Capn3	X92523	Capn3	Cluster Incl X92523:Calpain 3 /cds=(0,2465) /gb=X92523 /gi=1246778 /ug=Mm.57235 /len=2466	Q64691 ; O88977 ; Q762C4 ; Q762C5 ; Q8C532 ; Q8C7L1
161531_r_at	0.913	Egr2	AV232606	Egr2	Cluster Incl AV232606:AV232606 Mus musculus cDNA, 3' end /clone=4632416A17 /clone_end=3' /gb=AV232606 /gi=6185121 /ug=Mm.65959 /len=238 /NOTE=replacement for probe set(s) 95865_f_at on MG-U74A	P08152 ; Q3U207
102159_at	0.913		M86750	Igh-4 ; Igh-6 ; Igh-VJ558 ; LOC238447 ; Igh-1a ; MGC60843 ; LOC380804 ; LOC544898 ; LOC544899 ; LOC544903	Cluster Incl M86750:Mouse Ig H-chain gene variable region, complete cds /cds=(0,437) /gb=M86750 /gi=198093 /ug=Mm.46807 /len=438	P01863 ; P01746 ; P01751 ; P01755 ; P06328 ; P06327 ; P01868 ; P01873 ; P01872 ; Q4KML5 ; Q561M5 ; Q5R3T6 ; Q5R3U9 ; Q65ZR6 ; Q683Y7 ; Q7TPE3 ; Q8VDC9 ; Q8VIJ1 ; Q91VA2 ; Q91XE1 ; Q924P6 ; Q924P7 ; Q924P8 ; Q924Q0 ; Q924Q1 ; Q924Q3 ; Q924Q4 ; Q924Q5 ; Q924Q6 ; Q924Q7 ; Q924Q8 ; Q924Q9 ; Q924R0 ; Q924R1 ; Q924R2 ; Q924R3 ; Q924R4 ; Q924R5 ; Q924R6 ; Q924R7 ; Q924R8 ; Q9JL77 ; Q9JL79 ; Q9JL83 ; Q9Q…
92743_at	0.913	Ph-20; AV039194; Spam1	U33958	Spam1	Cluster Incl U33958:Sperm adhesion molecule /cds=(312,1850) /gb=U33958 /gi=998337 /ug=Mm.4688 /len=2097	P48794 ; Q5D1J0
94185_at	0.913	TRAAK; TRAAKt; MGC144821; Kcnk4	AF056492	Kcnk4	Cluster Incl AF056492:Mus musculus TRAAK K+ channel subunit mRNA, complete cds /cds=(283,1479) /gb=AF056492 /gi=3329456 /ug=Mm.12894 /len=1795	O88454 ; Q9CQP8 ; Q9DAA2 ; Q9DAP8
104673_at	0.913	Sek; rb; Cek8; Hek8; Sek1; Tyro1; AI385584; 2900005C20Rik; Epha4	X65138	Epha4	Cluster Incl X65138:Eph receptor A4 /cds=(57,3017) /gb=X65138 /gi=54083 /ug=Mm.3249 /len=4242	Q03137 ; Q99KA8 ; Q3V1W9 ; Q80VZ2
161733_at	0.912	Ctsh	AV278406	Sqrdl	Cluster Incl AV278406:AV278406 Mus musculus cDNA, 3' end /clone=4933401O22 /clone_end=3' /gb=AV278406 /gi=6266443 /ug=Mm.73082 /len=252 /NOTE=replacement for probe set(s) 97648_at on MG-U74A	Q9R112 ; Q3UDS4 ; Q8BW20
98299_s_at	0.912	Slfn3; Pik3ap1	AF099974	Slfn3 ; Slfn4	Cluster Incl AF099974:Mus musculus schlafen3 (Slfn3) mRNA, complete cds /cds=(209,1762) /gb=AF099974 /gi=3983151 /ug=Mm.42125 /len=1834	Q80UG3 ; Q9TNV1 ; Q9Z0I4 ; Q9Z0I5 ; Q3UV10 ; Q3UV66 ; Q3V0E6
93226_i_at	0.912		Z70661	Igh-1a ; LOC380809	Cluster Incl Z70661:Artificial mRNA for single chain antibody scFv (scFvCPSQ) /cds=(0,782) /gb=Z70661 /gi=1360011 /ug=Mm.57208 /len=783	P01863 ; Q505N9 ; Q569W9 ; Q58E56 ; Q6PF95 ; Q6PIP8 ; Q6PJB2 ; Q9D8L4
92505_g_at	0.912	Hus1; mHus1	AF076845	Hus1	Cluster Incl AF076845:Mus musculus Hus1-like protein (Hus1) mRNA, complete cds /cds=(18,863) /gb=AF076845 /gi=4019218 /ug=Mm.42201 /len=1084	Q6P8H5 ; O70543 ; Q8BQY8
162240_r_at	0.912		AV153157		Cluster Incl AV153157:AV153157 Mus musculus cDNA /clone=2900053E02 /clone_end=3' /gb=AV153157 /gi=5358363 /ug=Mm.82267 /len=270 /NOTE=replacement for probe set(s) 100248_f_at on MG-U74A
95948_at	0.912	1810073N04Rik	C76370	Tcfcp2l3	Cluster Incl C76370:C76370 Mus musculus cDNA, 3' end /clone=J0009D10 /clone_end=3' /gb=C76370 /gi=2516700 /ug=Mm.24905 /len=624	Q3TTU6 ; Q9DCN4 ; Q80UZ5 ; Q8K5C0 ; Q99KA7
161158_f_at	0.912	Ereg	AV231492	Ereg	Cluster Incl AV231492:AV231492 Mus musculus cDNA, 3' end /clone=4632407D24 /clone_end=3' /gb=AV231492 /gi=6184007 /ug=Mm.54744 /len=244 /NOTE=replacement for probe set(s) 100802_i_at, 100803_f_at on MG-U74A	Q61521
96313_at	0.912	Grf1; p190; CDC25; P190-A; CDC25Mm; Grfbeta; Ras-GRF1; p190RhoGEF; Rasgrf1	L20899	Rasgrf1	Cluster Incl L20899:RAS protein-specific guanine nucleotide-releasing factor 1 /cds=(225,4013) /gb=L20899 /gi=309162 /ug=Mm.29921 /len=4180	P27671 ; Q8CFQ5 ; Q3UY04 ; Q9QZR7
160386_at	0.912	Hgs	AI835981	C130052I12Rik	Cluster Incl AI835981:UI-M-AQ0-aah-d-09-0-UI.s2 Mus musculus cDNA, 3' end /clone=UI-M-AQ0-aah-d-09-0-UI /clone_end=3' /gb=AI835981 /gi=5470234 /ug=Mm.30099 /len=318 /NOTE=replacement for probe set(s) 96893_at on MG-U74A	Q3U176 ; Q8BXA5 ; Q8C053 ; Q8R0P2
161055_r_at	0.912		AW047521	6330409N04Rik	Cluster Incl AW047521:UI-M-BH1-ama-d-01-0-UI.s1 Mus musculus cDNA, 3' end /clone=UI-M-BH1-ama-d-01-0-UI /clone_end=3' /gb=AW047521 /gi=5908050 /ug=Mm.5143 /len=268 /NOTE=replacement for probe set(s) 93135_r_at on MG-U74A	Q3TFQ1 ; Q3UBW1 ; Q8K1Y1 ; Q9D368 ; Q9D3D1
94051_at	0.912	Del1; Edil3	AF031525	Edil3	Cluster Incl AF031525:Mus musculus Del1 minor splice variant (Del1) mRNA, complete cds /cds=(549,1214) /gb=AF031525 /gi=2623895 /ug=Mm.21985 /len=2308	O35474 ; Q8C4U8 ; Q8CBF7
92601_at	0.912	Plrp1; Tsnax	AA674409	Pnliprp1	Cluster Incl AA674409:vp99f02.r1 Mus musculus cDNA, 5' end /clone=IMAGE-1092891 /clone_end=5' /gb=AA674409 /gi=2651646 /ug=Mm.10753 /len=448	Q5BKQ4
96600_at	0.912	D330037H05Rik	C76597	Arhgap29	Cluster Incl C76597:C76597 Mus musculus cDNA, 3' end /clone=J0014E03 /clone_end=3' /gb=C76597 /gi=2516927 /ug=Mm.31117 /len=601	Q7TMW2 ; Q3V135 ; Q8BLJ2 ; Q8BLR8 ; Q8CGF1
92846_at	0.911	CD-MPR gene; Mpr46	X64070	M6pr ; M6pr-ps	Cluster Incl X64070:Mannose-6-phosphate receptor, cation dependent /cds=UNKNOWN /gb=X64070 /gi=50361 /ug=Mm.1358 /len=10069	P24668 ; Q3UF03 ; Q3UKQ5
95389_at	0.911	CNCG; Cncg; Clu	M84742	Cnga1	Cluster Incl M84742:Cyclic nucleotide gated channel, cGMP gated /cds=(37,2088) /gb=M84742 /gi=192640 /ug=Mm.23793 /len=2474	P29974 ; Q5U408
160504_at	0.911	MGC117634; 1600031J20Rik; Sat1	AI197077	Ceacam12	Cluster Incl AI197077:ud57b10.r1 Mus musculus cDNA, 5' end /clone=IMAGE-1449979 /clone_end=5' /gb=AI197077 /gi=3749683 /ug=Mm.46089 /len=466 /NOTE=replacement for probe set(s) 100096_at on MG-U74A	Q3UKP4 ; Q3V2Q3 ; Q9DAS5 ; Q9DAZ3
161335_r_at	0.911		AV118626	Snrpb	Cluster Incl AV118626:AV118626 Mus musculus cDNA /clone=2610209F16 /clone_end=3' /gb=AV118626 /gi=5300777 /ug=Mm.58498 /len=306 /NOTE=replacement for probe set(s) 94597_f_at on MG-U74A	P27048 ; Q3UJT1
101655_at	0.911	Tuba1	U46187	Zfp94	Cluster Incl U46187:Zinc finger protein 94 /cds=(270,1712) /gb=U46187 /gi=1184372 /ug=Mm.30405 /len=2472	Q3TPJ2 ; Q3UUP5 ; Q61117 ; Q99K61
161236_r_at	0.911		AV266956	2610209M04Rik	Cluster Incl AV266956:AV266956 Mus musculus cDNA, 3' end /clone=4930521O22 /clone_end=3' /gb=AV266956 /gi=6254993 /ug=Mm.84500 /len=251 /NOTE=replacement for probe set(s) 101247_f_at on MG-U74A	Q8K194
160673_at	0.911	C81488; MGC25527; BC020002	AI596544	BC020002	Cluster Incl AI596544:vf04g08.y1 Mus musculus cDNA, 5' end /clone=IMAGE-834782 /clone_end=5' /gb=AI596544 /gi=4605592 /ug=Mm.21695 /len=520 /NOTE=replacement for probe set(s) 104075_at on MG-U74A	Q8BV62 ; Q8VE19
162082_r_at	0.911		AV332058		Cluster Incl AV332058:AV332058 Mus musculus cDNA, 3' end /clone=6330529J10 /clone_end=3' /gb=AV332058 /gi=6372110 /ug=Mm.96025 /len=262 /NOTE=replacement for probe set(s) 99707_at on MG-U74A
93919_at	0.911	NRK; Nesk; AA407323; AA409510; AI225895; AV168563; AW538185; Nrk	AB020741	Nrk	Cluster Incl AB020741:Mus musculus NRK mRNA for NIK-related kinase, complete cds /cds=(247,4614) /gb=AB020741 /gi=6009518 /ug=Mm.89850 /len=5481	Q6NV55 ; Q9R0G8 ; Q9R0S4 ; Q8C9S9 ; Q9CQH4
161574_r_at	0.911		AV356516	Atp2c1	Cluster Incl AV356516:AV356516 Mus musculus cDNA, 3' end /clone=7330435E08 /clone_end=3' /gb=AV356516 /gi=6437782 /ug=Mm.88462 /len=248 /NOTE=replacement for probe set(s) 96425_r_at on MG-U74A	Q80XR2 ; Q3TTD2 ; Q3TVY6 ; Q3UWW0 ; Q3UZR5 ; Q69ZL4 ; Q8BMS7
96602_g_at	0.911	Klhl22	AW045751	Qscn6	Cluster Incl AW045751:UI-M-BH1-akt-a-08-0-UI.s1 Mus musculus cDNA, 3' end /clone=UI-M-BH1-akt-a-08-0-UI /clone_end=3' /gb=AW045751 /gi=5906280 /ug=Mm.27035 /len=260	Q8K041 ; Q3TDY9 ; Q3TE19 ; Q3TR29 ; Q3UEL4 ; Q8BND5 ; Q9DBL6
101769_at	0.911	CNR3; Cnr3; Cnr8; Crnr3; Crnr8; Pcdha14; 5530601H04Rik	AB008178	Pcdha10	Cluster Incl AB008178:Mus musculus CNR3 mRNA for Cadherin-related neural recepter 3, partial cds /cds=(0,2730) /gb=AB008178 /gi=3253078 /ug=Mm.57101 /len=2731
94952_at	0.911	Akt1	AI152780	C330012H03Rik	Cluster Incl AI152780:ud91a10.r1 Mus musculus cDNA, 5' end /clone=IMAGE-1478202 /clone_end=5' /gb=AI152780 /gi=3681249 /ug=Mm.27118 /len=250	Q3TCU4 ; Q5SF07 ; Q7TQF9
94782_at	0.911		C78137	C78142	Cluster Incl C78137:C78137 Mus musculus cDNA, 3' end /clone=J0043D04 /clone_end=3' /gb=C78137 /gi=2518467 /ug=Mm.16861 /len=589
95344_at	0.911	CD213a2; Il13ra2	U65747	Il13ra2	Cluster Incl U65747:Interleukin 13 receptor, alpha 2 /cds=(249,1400) /gb=U65747 /gi=3483093 /ug=Mm.20855 /len=1567	O88786 ; Q3V2V5
162191_at	0.911		AV053495	Krt1-18	Cluster Incl AV053495:AV053495 Mus musculus cDNA /clone=1810027E20 /clone_end=3' /gb=AV053495 /gi=5153242 /ug=Mm.81219 /len=218 /NOTE=replacement for probe set(s) 100195_at on MG-U74A	P05784 ; Q3TIX1 ; Q3TJH6 ; Q3TJW7
95985_at	0.911	Hip2	C79548	Brwd3	Cluster Incl C79548:C79548 Mus musculus cDNA, 3' end /clone=J0067H10 /clone_end=3' /gb=C79548 /gi=2519878 /ug=Mm.25038 /len=259	Q640P3 ; Q3TQR7 ; Q3UTB6 ; Q3UVZ7
160537_at	0.911	SULT-N; ST1d1; Sultn; AI987815; 5033411P13Rik; Lin7c	AF026073	Sult1d1	Cluster Incl AF026073:Mus musculus amine N-sulfotransferase (SULT-N) mRNA, complete cds /cds=(97,984) /gb=AF026073 /gi=2570899 /ug=Mm.6824 /len=1693 /NOTE=replacement for probe set(s) 101012_at on MG-U74A	O35401 ; Q6NZD1 ; Q9R2C2 ; Q3TV15 ; Q3UZZ6 ; Q8BT67
95281_at	0.911		AA589623		Cluster Incl AA589623:vl49g01.s1 Mus musculus cDNA, 3' end /clone=IMAGE-975600 /clone_end=3' /gb=AA589623 /gi=2403003 /ug=Mm.24799 /len=413
161979_f_at	0.911		AV230529	Tmem41b	Cluster Incl AV230529:AV230529 Mus musculus cDNA, 3' end /clone=4631432O10 /clone_end=3' /gb=AV230529 /gi=6183044 /ug=Mm.77314 /len=168 /NOTE=replacement for probe set(s) 99226_at on MG-U74A	Q8C1X2 ; Q8CBS5 ; Q8CBU5 ; Q8K1A5
97954_at	0.911	tyrosinase-related protein-1 gene; b; isa; Tyrp; TRP-1; brown	X59513	Tyrp1	Cluster Incl X59513:Mouse 5' end of TRP1 gene for tyrosinase-related protein-1 /cds=(181,183) /gb=X59513 /gi=54913 /ug=Mm.30438 /len=272	P07147 ; Q3UFK6 ; Q3UFS3
161669_r_at	0.911		AV171080		Cluster Incl AV171080:AV171080 Mus musculus cDNA /clone=3200002K23 /clone_end=3' /gb=AV171080 /gi=5377517 /ug=Mm.89342 /len=180 /NOTE=replacement for probe set(s) 97068_r_at on MG-U74A
94657_at	0.911	Mrps9	AA407378	D8Wsu26e	Cluster Incl AA407378:EST00688 Mus musculus cDNA, 3' end /clone=C0001E05 /clone_end=3' /gb=AA407378 /gi=2065603 /ug=Mm.24458 /len=153
103486_at	0.911	IL-1-beta; Il-1b; IL-1beta; Il1b	M15131	Il1b	Cluster Incl M15131:Interleukin 1 beta /cds=(77,886) /gb=M15131 /gi=198293 /ug=Mm.22150 /len=1339	P10749 ; Q3TI17
103575_at	0.911	NF-L	M55424		Cluster Incl M55424:Mouse neurofilament protein (NF-L) gene, promoter region /cds=(106,190) /gb=M55424 /gi=200029 /ug=Mm.1956 /len=191
99341_r_at	0.91	Hps4	AA087373	9130016M20Rik	Cluster Incl AA087373:mn96b02.r1 Mus musculus cDNA, 5' end /clone=IMAGE-551883 /clone_end=5' /gb=AA087373 /gi=1630606 /ug=Mm.5307 /len=361
97180_f_at	0.91	Ey; Hby	V00726	Hbb-y	Cluster Incl V00726:Mouse germ line gene coding for beta-globin (Y2) /cds=(0,443) /gb=V00726 /gi=50176 /ug=Mm.35830 /len=444	P02104 ; Q9CR49 ; Q9D0B2
100334_f_at	0.91	mGk-13; Egfbp-2; Klk1b26; Ncam1	X58628	Klk13	Cluster Incl X58628:Epidermal growth factor binding protein type B /cds=(0,785) /gb=X58628 /gi=53771 /ug=Mm.87852 /len=786
100750_at	0.91		AA414903	AA414903	Cluster Incl AA414903:vc50b09.r1 Mus musculus cDNA, 3' end /clone=IMAGE-777977 /clone_end=3' /gb=AA414903 /gi=2075133 /ug=Mm.3808 /len=151
161932_r_at	0.91		AV312014		Cluster Incl AV312014:AV312014 Mus musculus cDNA, 3' end /clone=5730603G11 /clone_end=3' /gb=AV312014 /gi=6365049 /ug=Mm.92936 /len=265 /NOTE=replacement for probe set(s) 98722_f_at on MG-U74A
102150_f_at	0.91	MuIFN-alpha-A; LOC242517	M28587	LOC242517	Cluster Incl M28587:Mouse alpha leukocyte interferon gene, complete cds /cds=(0,572) /gb=M28587 /gi=194106 /ug=Mm.46796 /len=573
161888_r_at	0.91		AV371196	Commd9	Cluster Incl AV371196:AV371196 Mus musculus cDNA, 3' end /clone=9030409C10 /clone_end=3' /gb=AV371196 /gi=6418843 /ug=Mm.92419 /len=239 /NOTE=replacement for probe set(s) 98676_f_at on MG-U74A	Q8K2Q0 ; Q3U3J2
160881_at	0.91	DLK; MUK; Zpk; Kcnma1	U14636	Map3k12	Cluster Incl U14636:Mus musculus serine/threonine protein kinase DLK mRNA, complete cds /cds=(83,2749) /gb=U14636 /gi=602677 /ug=Mm.4358 /len=3386 /NOTE=replacement for probe set(s) 99943_at on MG-U74A	Q60700 ; Q61990 ; Q4VA38 ; Q3TF69 ; Q3TLL7 ; Q3TT81 ; Q3V486
103593_at	0.91	ANP; Anf; Pnd	K02781	Nppa	Cluster Incl K02781:Natriuretic peptide precursor type A /cds=(0,458) /gb=K02781 /gi=191937 /ug=Mm.19961 /len=459	Q5FW59
102078_at	0.91	Pth; Pthp; MGC117651	AF066075	Pth	Cluster Incl AF066075:untitled /cds=(127,474) /gb=AF066075 /gi=4092929 /ug=Mm.42082 /len=714	Q9Z0L6
98327_at	0.91	Usp45	AA517848		Cluster Incl AA517848:vh82c12.r1 Mus musculus cDNA, 3' end /clone=IMAGE-893494 /clone_end=3' /gb=AA517848 /gi=2257372 /ug=Mm.4245 /len=178
95894_at	0.91	Slc38a1	AW125034	Fancm	Cluster Incl AW125034:UI-M-BH2.1-apx-a-05-0-UI.s1 Mus musculus cDNA, 3' end /clone=UI-M-BH2.1-apx-a-05-0-UI /clone_end=3' /gb=AW125034 /gi=6100564 /ug=Mm.24134 /len=447	Q8BGE5 ; Q3TRW6 ; Q8BYF4 ; Q8CE63
161635_f_at	0.91	1110008H02Rik	AV008160	1110008H02Rik	Cluster Incl AV008160:AV008160 Mus musculus cDNA /clone=1110008H02 /clone_end=3' /gb=AV008160 /gi=4785147 /ug=Mm.69515 /len=254 /NOTE=replacement for probe set(s) 97024_at on MG-U74A
103942_at	0.91	Crim1	AA607375	Gucy2c	Cluster Incl AA607375:vo39g05.r1 Mus musculus cDNA, 5' end /clone=IMAGE-1052312 /clone_end=5' /gb=AA607375 /gi=2456268 /ug=Mm.25283 /len=319	Q61150 ; Q8JZQ6 ; Q499D2 ; Q3UWA6
101201_r_at	0.91		T25605		Cluster Incl T25605:EST00645 Mus musculus cDNA, 3' end /clone=B0001H07 /clone_end=3' /gb=T25605 /gi=562926 /ug=Mm.5217 /len=258
98023_r_at	0.91		K03237	Plfr	Cluster Incl K03237:Proliferin related protein /cds=(68,802) /gb=K03237 /gi=200483 /ug=Mm.3258 /len=972	P04769 ; Q5SVM4 ; Q9DAY8
96943_at	0.91	Farp1	AW125234	Gps1	Cluster Incl AW125234:UI-M-BH2.1-aps-e-03-0-UI.s1 Mus musculus cDNA, 3' end /clone=UI-M-BH2.1-aps-e-03-0-UI /clone_end=3' /gb=AW125234 /gi=6100764 /ug=Mm.30195 /len=310	Q99LD4 ; Q3MIA8
99854_at	0.91	SULT-X2; Sultx2; Sult-x2; Sult3a1	AF026075	Sult3a1	Cluster Incl AF026075:Mus musculus sulfotransferase-related protein (SULT-X2) mRNA, complete cds /cds=(62,943) /gb=AF026075 /gi=2570903 /ug=Mm.6590 /len=1169	O35403
95966_at	0.91		C77609	C77609	Cluster Incl C77609:C77609 Mus musculus cDNA, 3' end /clone=J0034E03 /clone_end=3' /gb=C77609 /gi=2517939 /ug=Mm.24959 /len=636
162406_f_at	0.91		AV313012	Stk38	Cluster Incl AV313012:AV313012 Mus musculus cDNA, 3' end /clone=5830407H22 /clone_end=3' /gb=AV313012 /gi=6278264 /ug=Mm.51024 /len=232 /NOTE=replacement for probe set(s) 102535_f_at on MG-U74A	Q91VJ4 ; Q8BJ33 ; Q8BJE3 ; Q8BJS2 ; Q9CTV0
95800_s_at	0.91	Zfa; Zfx	X53250	Zfa ; Zfx	Cluster Incl X53250:Zinc finger protein, autosomal /cds=(0,2228) /gb=X53250 /gi=55468 /ug=Mm.87837 /len=2229	P17012 ; Q8R2L1 ; Q3UM56 ; Q3URA1 ; Q8CDV8
103573_at	0.91	STM7; Pipk5a; AI844522; Prdx6	D86176	Pip5k1a	Cluster Incl D86176:Mouse mRNA for phosphatidylinositol 4-phosphate 5-kinase type I-alpha, complete cds /cds=(84,1703) /gb=D86176 /gi=1622707 /ug=Mm.1945 /len=2378	P70181
98971_at	0.91	RAD54; Stip1	X97796	Rad54l	Cluster Incl X97796:M.musculus mRNA homologous to S. cerevisiae RAD54 /cds=(85,2328) /gb=X97796 /gi=1495707 /ug=Mm.3655 /len=2565	P70270
93394_at	0.91	Tabby; Ed1; HED; EDA1; XLHED; tabby; Eda-A1; Eda-A2	AF004435	Eda	Cluster Incl AF004435:Mus musculus EDA protein homolog (Tabby) mRNA, complete cds /cds=(141,1274) /gb=AF004435 /gi=2660699 /ug=Mm.6258 /len=1661	O54693 ; Q3UV69
102822_at	0.91	CCP4; Ctla7; Ctla-7; MCSP-3; Gzmc	J03257	Gzmf	Cluster Incl J03257:Granzyme F /cds=(60,806) /gb=J03257 /gi=193629 /ug=Mm.14431 /len=905	P08882 ; P08883 ; Q497Z7
100391_at	0.91	JNK; JNK1; Prkm8; SAPK1; AI849689; Mapk8	AB005663	Mapk8	Cluster Incl AB005663:Mus musculus mRNA for JNK1, complete cds /cds=(24,1178) /gb=AB005663 /gi=6141550 /ug=Mm.89839 /len=1197	Q91Y86 ; Q7TSJ7 ; Q544A0
160658_at	0.91	crk4; Crk4; Cdkn7; AI323415; AI528512; Cdk7	X74145	Cdk7	Cluster Incl X74145:M.musculus mRNA for protein kinase crk4 /cds=(85,1125) /gb=X74145 /gi=395047 /ug=Mm.21056 /len=1289 /NOTE=replacement for probe set(s) 103851_at on MG-U74A	Q03147 ; Q8CAC4
162388_r_at	0.91	Cdc42	AV256143	Adam5	Cluster Incl AV256143:AV256143 Mus musculus cDNA, 3' end /clone=4921525I19 /clone_end=3' /gb=AV256143 /gi=6243602 /ug=Mm.49995 /len=208 /NOTE=replacement for probe set(s) 102514_f_at on MG-U74A	Q60816 ; Q78E93 ; Q3TTE0 ; Q3TTE2 ; Q8CDV5 ; Q9D4F0
161922_r_at	0.91		AV140661		Cluster Incl AV140661:AV140661 Mus musculus cDNA /clone=2810405F04 /clone_end=3' /gb=AV140661 /gi=5344656 /ug=Mm.76228 /len=239 /NOTE=replacement for probe set(s) 98712_r_at on MG-U74A
99418_at	0.91	Bim; Bod; Bcl2l11	AF032459	Bcl2l11	Cluster Incl AF032459:Mus musculus BimEL mRNA, complete cds /cds=(0,590) /gb=AF032459 /gi=2895499 /ug=Mm.57066 /len=591	O54918 ; Q6PEB3 ; Q3TR86 ; Q3U7X3 ; Q542N5
94717_f_at	0.91		K01238	Ifna2	Cluster Incl K01238:Mouse clone MuIFN-alpha-2 interferon-alpha-2 gene, complete cds /cds=(0,572) /gb=K01238 /gi=194102 /ug=Mm.14091 /len=573	P01573 ; Q496V3 ; Q496W3
161749_r_at	0.91	Tug1	AV324433	AI316828	Cluster Incl AV324433:AV324433 Mus musculus cDNA, 3' end /clone=6230424F07 /clone_end=3' /gb=AV324433 /gi=6294350 /ug=Mm.73611 /len=279 /NOTE=replacement for probe set(s) 97677_r_at on MG-U74A
103245_at	0.91	Cres; Cst-rs1; Cst8	S49926	Cst8	Cluster Incl S49926:Cystatin related epididymal specific /cds=(0,419) /gb=S49926 /gi=260492 /ug=Mm.20435 /len=519	P32766 ; Q543A7
161296_r_at	0.909		AV347370		Cluster Incl AV347370:AV347370 Mus musculus cDNA, 3' end /clone=6430601B12 /clone_end=3' /gb=AV347370 /gi=6388429 /ug=Mm.86039 /len=234 /NOTE=replacement for probe set(s) 102602_r_at on MG-U74A
161420_r_at	0.909	Crk	AV324170	Dpagt1	Cluster Incl AV324170:AV324170 Mus musculus cDNA, 3' end /clone=6230418O08 /clone_end=3' /gb=AV324170 /gi=6294087 /ug=Mm.61661 /len=248 /NOTE=replacement for probe set(s) 95210_f_at on MG-U74A	P42867 ; Q9CPT1
160882_at	0.909	Ogg1; Mmh	AF012916	Ogg1	Cluster Incl AF012916:8-oxoguanine DNA-glycosylase 1 /cds=(128,1165) /gb=AF012916 /gi=2738597 /ug=Mm.43612 /len=1189 /NOTE=replacement for probe set(s) 99946_at on MG-U74A	O08760 ; Q3UIL3
162376_r_at	0.909		AV243403		Cluster Incl AV243403:AV243403 Mus musculus cDNA, 3' end /clone=4831420F13 /clone_end=3' /gb=AV243403 /gi=6230846 /ug=Mm.49634 /len=250 /NOTE=replacement for probe set(s) 102499_f_at on MG-U74A
97126_at	0.909	RyR3; AI851294; C230090H21; Ryr3	D38218	Ryr3	Cluster Incl D38218:Mouse RyR3 mRNA for brain ryanodine receptor, partial cds /cds=(0,371) /gb=D38218 /gi=1030711 /ug=Mm.3441 /len=1111	Q9D9K3 ; Q4JFC4 ; Q60836 ; Q9QY91 ; Q496S6 ; Q3UL38 ; Q3V1H0 ; Q8CBS4 ; Q9D7W2 ; Q496R6
161954_r_at	0.909		AV362664		Cluster Incl AV362664:AV362664 Mus musculus cDNA, 3' end /clone=8030402G02 /clone_end=3' /gb=AV362664 /gi=6410311 /ug=Mm.93647 /len=298 /NOTE=replacement for probe set(s) 98753_f_at on MG-U74A
100672_at	0.909	d; Dbv; MVa; flr; Myo5; MyoVA; Sev-1; flail; d-120J	M33467	Myo5a	Cluster Incl M33467:Mouse dilute lethal-20J (d-l20J) deletion breakpoint fusion fragment /cds=(0,153) /gb=M33467 /gi=200977 /ug=Mm.14108 /len=203	Q99104
95439_at	0.909	Aada; AI265437; 5033417E09Rik; Aadac	AI047508	Aadac	Cluster Incl AI047508:ud61f11.x1 Mus musculus cDNA, 3' end /clone=IMAGE-1450413 /clone_end=3' /gb=AI047508 /gi=3295795 /ug=Mm.24547 /len=485	Q99PG0
92911_at	0.909	Ccna1	X84311	Ccna1	Cluster Incl X84311:M.musculus mRNA for cyclin A1 /cds=(111,1376) /gb=X84311 /gi=1107733 /ug=Mm.4815 /len=1590	Q61456 ; Q8C5U1
99474_at	0.909	ADAM 5; tMDCII; Cdc42	U22059	Adam5	Cluster Incl U22059:A disintegrin and metalloprotease domain (ADAM) 5 /cds=(39,2294) /gb=U22059 /gi=965015 /ug=Mm.4129 /len=2447	Q60816 ; Q78E93 ; Q3TTE0 ; Q3TTE2 ; Q8CDV5 ; Q9D4F0
160919_r_at	0.909	mFR3; HBGFR; Fgfr-3; Fgfr3	M81342	Fgfr3	Cluster Incl M81342:Fibroblast growth factor receptor 3 /cds=(226,2631) /gb=M81342 /gi=199144 /ug=Mm.6904 /len=4158 /NOTE=replacement for probe set(s) 101365_at on MG-U74A	Q61851 ; Q61563 ; Q7TSI8 ; Q99052 ; Q3TQJ1 ; Q3TQL1 ; Q3UNB1 ; Q3UPE1
94995_at	0.909	5830484A20Rik	AI854331	A030007L17Rik	Cluster Incl AI854331:UI-M-BG1-aic-b-07-0-UI.s1 Mus musculus cDNA, 3' end /clone=UI-M-BG1-aic-b-07-0-UI /clone_end=3' /gb=AI854331 /gi=5498237 /ug=Mm.27337 /len=404	Q9D7X8 ; Q3URJ2 ; Q66JQ5
101629_s_at	0.909	SYN1B; Stx1b; 3110002H16Rik	D29743	Stx1b2 ; Stx1b1	Cluster Incl D29743:Mouse mRNA for syntaxin 1B, complete cds /cds=(69,935) /gb=D29743 /gi=924277 /ug=Mm.6224 /len=1025	P61264 ; O35525
160936_at	0.909	Tram1	AA763937	Tram1	Cluster Incl AA763937:vv44b04.r1 Mus musculus cDNA, 5' end /clone=IMAGE-1225231 /clone_end=5' /gb=AA763937 /gi=2811459 /ug=Mm.89875 /len=502 /NOTE=replacement for probe set(s) 101911_at on MG-U74A	Q91V04 ; Q3TPI4 ; Q3UAT2 ; Q3ULV0 ; Q3UQ93 ; Q4FK14 ; Q9CVJ6
99699_at	0.909		AF014454		Cluster Incl AF014454:Mus musculus murine retrovirus readthrough RNA sequence /cds=UNKNOWN /gb=AF014454 /gi=2897088 /ug=Mm.23794 /len=1080
99515_at	0.909	Pax3	AW046293	Ap2b1	Cluster Incl AW046293:UI-M-BH1-ale-a-06-0-UI.s1 Mus musculus cDNA, 3' end /clone=UI-M-BH1-ale-a-06-0-UI /clone_end=3' /gb=AW046293 /gi=5906822 /ug=Mm.41920 /len=296	Q9DBG3 ; Q5SWR1
95973_at	0.909	Psap	C78878	C78878	Cluster Incl C78878:C78878 Mus musculus cDNA, 3' end /clone=J0056G01 /clone_end=3' /gb=C78878 /gi=2519208 /ug=Mm.24999 /len=606
101673_r_at	0.909	AA675035	AA675035	AA675035	Cluster Incl AA675035:vm71d11.r1 Mus musculus cDNA, 3' end /clone=IMAGE-1003701 /clone_end=3' /gb=AA675035 /gi=2652272 /ug=Mm.7097 /len=175
97165_r_at	0.909	Cutl1	C77278	D2Ertd93e	Cluster Incl C77278:C77278 Mus musculus cDNA, 3' end /clone=J0028D08 /clone_end=3' /gb=C77278 /gi=2517608 /ug=Mm.35523 /len=591
161827_f_at	0.909	Hpxn	AV105307	Hpxn	Cluster Incl AV105307:AV105307 Mus musculus cDNA /clone=2510015J03 /clone_end=3' /gb=AV105307 /gi=5252855 /ug=Mm.91403 /len=283 /NOTE=replacement for probe set(s) 98246_f_at on MG-U74A	Q91X72 ; Q3UKP2
103259_at	0.909	Gfi1; Pal1; Pal-1; AW495828	U58972	Gfi1	Cluster Incl U58972:Growth factor independent 1 /cds=(480,1751) /gb=U58972 /gi=1575291 /ug=Mm.2078 /len=2829	P70338 ; Q3V0X9 ; Q8C287
97119_at	0.909	AI596198	AI596198	AI596198	Cluster Incl AI596198:uk23c08.x1 Mus musculus cDNA, 3' end /clone=IMAGE-1969838 /clone_end=3' /gb=AI596198 /gi=4605246 /ug=Mm.339 /len=555
93338_at	0.909	Mdmx; C85810; AA414968; AL023055; AU018793; AU021806; 4933417N07Rik; Mdm4	AF007110	Mdm4	Cluster Incl AF007110:Transformed mouse 3T3 cell double minute 4 /cds=(175,1644) /gb=AF007110 /gi=2253388 /ug=Mm.18706 /len=1700	O35618 ; Q99L86 ; Q3UTC9 ; Q9CYG1
99237_at	0.908		U55872		Cluster Incl U55872:Mus musculus IL-2 inducible gene protein mRNA, complete cds /cds=(277,720) /gb=U55872 /gi=3273402 /ug=Mm.12869 /len=990
102086_r_at	0.908	D15Ertd50e	C77593	D15Ertd50e	Cluster Incl C77593:C77593 Mus musculus cDNA, 3' end /clone=J0034C04 /clone_end=3' /gb=C77593 /gi=2517923 /ug=Mm.42175 /len=492
98363_at	0.908	Nxph-2; MGC124297; MGC124298	U56650	Nxph2	Cluster Incl U56650:Mus musculus neurexophilin 2 (Nxph-2) gene, large exon and 3' end of the intron, and partial cds /cds=(0,735) /gb=U56650 /gi=1336012 /ug=Mm.44246 /len=736	Q61199
101181_at	0.908	Cnca; Cncg4; OCNC1	U49391	Cnga2	Cluster Incl U49391:Mus musculus cyclic nucleotide-gated olfactory channel protein gene, complete cds /cds=(26,2020) /gb=U49391 /gi=1480470 /ug=Mm.5097 /len=2741	Q80XH6
99350_at	0.908	Xpr1	C76102	Sec63	Cluster Incl C76102:C76102 Mus musculus cDNA, 3' end /clone=J0003E12 /clone_end=3' /gb=C76102 /gi=2516432 /ug=Mm.5454 /len=598	Q8VHE0 ; Q8K2U5 ; Q80YG4
100411_at	0.908	ACLP; Tyrp1	AF053943	Aebp1	Cluster Incl AF053943:Mus musculus aortic carboxypeptidase-like protein ACLP mRNA, complete cds /cds=(202,3588) /gb=AF053943 /gi=3288913 /ug=Mm.4665 /len=3790	O88442 ; Q61281 ; Q640N1 ; Q3TVV5 ; Q3TWA7 ; Q3TX56 ; Q3TXB2
101884_at	0.908	Xlr4a	AI451153	Xlr4a	Cluster Incl AI451153:mt22h03.x1 Mus musculus cDNA, 3' end /clone=IMAGE-621845 /clone_end=3' /gb=AI451153 /gi=4302003 /ug=Mm.88311 /len=508
101188_at	0.908	GIRK1; Kcnf3; Kir3.1; MGC124233; MGC124234; Kcnj3	D45022	Kcnj3	Cluster Incl D45022:Mouse GIRK1 mRNA for G protein coupled inward rectifying potassium channel 1, complete cds /cds=(45,1550) /gb=D45022 /gi=808871 /ug=Mm.5127 /len=1679	P63250 ; Q3ZAT1
161910_at	0.908		AV119058	Mrpl2	Cluster Incl AV119058:AV119058 Mus musculus cDNA /clone=2610301L15 /clone_end=3' /gb=AV119058 /gi=5301209 /ug=Mm.76033 /len=296 /NOTE=replacement for probe set(s) 98699_at on MG-U74A	Q9D773
160796_at	0.908	Stef; STEF; mKIAA2016; 3000002F19Rik; Cntn2	AB022915	Tiam2	Cluster Incl AB022915:Mus musculus Stef mRNA for sif and Tiam1-like exchange factor, complete cds /cds=(311,5458) /gb=AB022915 /gi=5264502 /ug=Mm.29014 /len=6157 /NOTE=replacement for probe set(s) 96769_at on MG-U74A	Q6AXF2 ; Q6NXJ2 ; Q9WVS3 ; Q3TSM6 ; Q3TZ33 ; Q6ZPF3 ; Q9JLY2
93765_at	0.908	p20; C86550; MGC11676; MGC102440; Dcpp	U03711	Dcpp	Cluster Incl U03711:Mus musculus Swiss Webster demilune cell-specific protein mRNA, complete cds /cds=(42,494) /gb=U03711 /gi=425411 /ug=Mm.21172 /len=618
102009_at	0.908	Unc84a	AI835274	Cyfip2	Cluster Incl AI835274:UI-M-AQ0-aab-c-12-0-UI.s1 Mus musculus cDNA, 3' end /clone=UI-M-AQ0-aab-c-12-0-UI /clone_end=3' /gb=AI835274 /gi=5469487 /ug=Mm.100115 /len=460	Q6PGK0 ; Q810V4 ; Q8CHA9 ; Q8K118 ; Q924D3 ; Q9R181 ; Q3UH21 ; Q3UHS8 ; Q3V496 ; Q5SQX6 ; Q8BSW0
161037_at	0.908	IL15; AI503618; Il15	U14332	Il15	Cluster Incl U14332:Interleukin 15 /cds=(465,953) /gb=U14332 /gi=984941 /ug=Mm.4392 /len=1250 /NOTE=replacement for probe set(s) 92651_at on MG-U74A	P48346 ; Q3U1Z6
161416_r_at	0.908	Trove2	AV318871	Trove2	Cluster Incl AV318871:AV318871 Mus musculus cDNA, 3' end /clone=6030402A10 /clone_end=3' /gb=AV318871 /gi=6284288 /ug=Mm.61520 /len=167 /NOTE=replacement for probe set(s) 95206_r_at on MG-U74A	O08848 ; Q3TJ75 ; Q8R562
104486_at	0.908	A2m	AI850558	A2m	Cluster Incl AI850558:UI-M-BG1-aij-e-07-0-UI.s1 Mus musculus cDNA, 3' end /clone=UI-M-BG1-aij-e-07-0-UI /clone_end=3' /gb=AI850558 /gi=5494464 /ug=Mm.30151 /len=442	Q6GQT1 ; Q811S0
95342_at	0.908	mpr2; V1ra6	Y12724	V1ra2	Cluster Incl Y12724:Mus musculus mRNA for pheromone receptor 2 /cds=(957,1868) /gb=Y12724 /gi=3892595 /ug=Mm.20850 /len=3403	Q9Z196
160249_at	0.908	mD52; AI043038; Afp	U44426	Tpd52	Cluster Incl U44426:Tumor protein D52 /cds=(21,578) /gb=U44426 /gi=1469925 /ug=Mm.2777 /len=2033 /NOTE=replacement for probe set(s) 97225_at on MG-U74A	Q62393 ; Q8K564 ; Q99KP8 ; Q545M5 ; Q8CCU1
102926_at	0.908	GFRalpha-3; Y15110; Gfra3	AB008833	Gfra3	Cluster Incl AB008833:Mus musculus mRNA for GFRalpha-3, complete cds /cds=(45,1238) /gb=AB008833 /gi=2627159 /ug=Mm.16520 /len=1867	O35118 ; Q9R2D0
103950_at	0.908	aquarius; AW495846; mKIAA0560; Aqr	U90333	Aqr	Cluster Incl U90333:Aquarius /cds=(0,1658) /gb=U90333 /gi=1899231 /ug=Mm.2545 /len=2413	P97871 ; Q80TX8 ; Q8CFQ3 ; Q3U9N1 ; Q3ULE8
162255_s_at	0.908	Nav1.1; B230332M13; Scn1a	AV336781	Scn1a	Cluster Incl AV336781:AV336781 Mus musculus cDNA, 3' end /clone=6330594I05 /clone_end=3' /gb=AV336781 /gi=6376833 /ug=Mm.99205 /len=225 /NOTE=replacement for probe set(s) 100263_r_at on MG-U74A
96244_at	0.908	UCH-L1; gad; C88048; PGP9.5; R75593; AW822034; Uchl1	AB025313	Uchl1	Cluster Incl AB025313:Mus musculus UCH-L1 mRNA, complete cds /cds=(20,691) /gb=AB025313 /gi=5834485 /ug=Mm.29807 /len=991	Q9R0P9 ; Q3TCH2
161254_r_at	0.908		AV319727	Ctnna1	Cluster Incl AV319727:AV319727 Mus musculus cDNA, 3' end /clone=6030412O11 /clone_end=3' /gb=AV319727 /gi=6289560 /ug=Mm.56722 /len=233 /NOTE=replacement for probe set(s) 101267_f_at on MG-U74A	P26231 ; Q6NV50 ; Q3TGQ3 ; Q3TKE1 ; Q545R0
98371_at	0.908	MTGR1; A430091M07; C330013D05Rik	AF052219	Cbfa2t2h	Cluster Incl AF052219:Mus musculus MTG8-related protein 1 gene, exon 3 and partial cds /cds=(0,241) /gb=AF052219 /gi=2967830 /ug=Mm.44555 /len=242	O70374 ; Q3UGB2 ; Q6P288
95739_at	0.908	AI413966; 0610025L06Rik; Bcar1	AA914917	0610025L06Rik	Cluster Incl AA914917:vy96h07.r1 Mus musculus cDNA, 5' end /clone=IMAGE-1314109 /clone_end=5' /gb=AA914917 /gi=3054309 /ug=Mm.29752 /len=485	Q8BGB5
92506_at	0.908	LP; Crtl1; Crtl1l; BB099155; Hapln1	AF098460	Hapln1	Cluster Incl AF098460:Mus musculus link protein mRNA, complete cds /cds=(937,2004) /gb=AF098460 /gi=4218975 /ug=Mm.42207 /len=2780	Q9QUP5
99909_at	0.907	Trp6; Trrp6; mtrp6; AV025995; LLHWJM002; LLHWJM003; LLHWJM004; Trpc6	U49069	Trpc6	Cluster Incl U49069:Transient receptor protein 6 /cds=(290,3082) /gb=U49069 /gi=2815492 /ug=Mm.8027 /len=3261	Q61143 ; Q6NV56 ; Q3UZG1
161853_f_at	0.907	Pik3r1	AV336804	Prkcq	Cluster Incl AV336804:AV336804 Mus musculus cDNA, 3' end /clone=6330598A21 /clone_end=3' /gb=AV336804 /gi=6376856 /ug=Mm.91892 /len=229 /NOTE=replacement for probe set(s) 98636_i_at, 98637_f_at on MG-U74A	Q02111 ; Q920N8 ; Q3UK53 ; Q8CAV6 ; Q9CU43
92524_at	0.907	Girk2A-1; wv; BIR1; GIRK2; KATP2; KCNJ7; Kir3.2; weaver; Kcnj6	U51123	Kcnj6	Cluster Incl U51123:Mus musculus G-protein coupled inwardly rectifying K+ channel (Girk2A-1) mRNA, complete cds /cds=(480,1757) /gb=U51123 /gi=1518500 /ug=Mm.4276 /len=2514	P48542 ; Q3UTV4 ; Q8C4T8 ; Q8C8Y6
97714_r_at	0.907	Mbp	W91600	Actr1a	Cluster Incl W91600:MTA.G06.079.B Mus musculus cDNA, 3' end /clone=MTA.G06.079 /clone_end=3' /gb=W91600 /gi=1408026 /ug=Mm.38487 /len=384	P61164 ; Q3TJF9
162294_f_at	0.907		AV377907	Maoa	Cluster Incl AV377907:AV377907 Mus musculus cDNA, 3' end /clone=9130404E19 /clone_end=3' /gb=AV377907 /gi=6426916 /ug=Mm.99945 /len=242 /NOTE=replacement for probe set(s) 100665_r_at on MG-U74A	Q64133 ; Q3TPD9 ; Q3U2X5 ; Q3UJ53
103968_at	0.907	MID2; FXY2; Trim1; Cetn4	Y18881	Mid2	Cluster Incl Y18881:Mus musculus mRNA for MID2 protein /cds=(379,2436) /gb=Y18881 /gi=5912494 /ug=Mm.25678 /len=3955	Q9QUS6 ; Q8C3H9
94116_at	0.907	BRS-3; MGC129146; MGC129147	AB010280	Brs3	Cluster Incl AB010280:Bombesin-like receptor 3 /cds=(0,1199) /gb=AB010280 /gi=2789471 /ug=Mm.10687 /len=1200	Q544G9
161565_r_at	0.907		AV268143		Cluster Incl AV268143:AV268143 Mus musculus cDNA, 3' end /clone=4930533I18 /clone_end=3' /gb=AV268143 /gi=6256180 /ug=Mm.67163 /len=272 /NOTE=replacement for probe set(s) 96404_f_at on MG-U74A
93938_at	0.907	ZnT-1; Znt1; AI839647; C130040I11Rik	U17132	Slc30a1	Cluster Incl U17132:Zinc transporter 1 /cds=(147,1658) /gb=U17132 /gi=577840 /ug=Mm.9024 /len=1720	Q60738 ; Q3UM63
161646_r_at	0.907		AV087256	Klhdc2	Cluster Incl AV087256:AV087256 Mus musculus cDNA /clone=2310029G04 /clone_end=3' /gb=AV087256 /gi=5218704 /ug=Mm.69941 /len=219 /NOTE=replacement for probe set(s) 97036_f_at on MG-U74A	Q99JY2 ; Q4G5Y1 ; Q9D784
92416_at	0.907	NCS-1; Ncs1; Mfreq; AI836659; 9430075O15Rik; A730032G13Rik; Freq	AF020184	Freq	Cluster Incl AF020184:Mus musculus neuronal calcium sensor-1 (NCS-1) mRNA, complete cds /cds=(3,575) /gb=AF020184 /gi=4103056 /ug=Mm.41189 /len=699	Q8BNY6
98375_at	0.907	PACAPR-3; Vip2; VPAC2; VPAC2R; Vipr2	D28132	Vipr2	Cluster Incl D28132:Vasoactive intestinal peptide receptor 2 /cds=(52,1365) /gb=D28132 /gi=473721 /ug=Mm.4463 /len=2445	P41588 ; Q3UQJ8
101170_at	0.907	Htr1eb; Htr1f	Z14224	Htr1f	Cluster Incl Z14224:M.musculus mRNA for 5HT1E beta serotonin receptor /cds=(309,1409) /gb=Z14224 /gi=54189 /ug=Mm.5040 /len=1539	Q02284 ; Q543V2
161239_r_at	0.907	Chl1	AV281386	Chl1	Cluster Incl AV281386:AV281386 Mus musculus cDNA, 3' end /clone=4933424E21 /clone_end=3' /gb=AV281386 /gi=6269423 /ug=Mm.56418 /len=247 /NOTE=replacement for probe set(s) 101250_f_at on MG-U74A	P70232 ; Q3UFB6 ; Q8BS24 ; Q8C6W0 ; Q8C823
161540_r_at	0.907		AV350451	Tmem77	Cluster Incl AV350451:AV350451 Mus musculus cDNA, 3' end /clone=6530435A05 /clone_end=3' /gb=AV350451 /gi=6391508 /ug=Mm.88106 /len=210 /NOTE=replacement for probe set(s) 96364_r_at on MG-U74A	Q9CR48 ; Q9D520 ; Q9D835
93658_at	0.907	typ; Ptpn20	D64141	Ptpn20	Cluster Incl D64141:Mus musculus mRNA for protein-tyrosine-phosphatase, complete cds /cds=(217,1497) /gb=D64141 /gi=2665457 /ug=Mm.8019 /len=3090	O55082
95996_at	0.907	D430042O09Rik	AU020743	C80256	Cluster Incl AU020743:AU020743 Mus musculus cDNA, 3' end /clone=J0537E03 /clone_end=3' /gb=AU020743 /gi=3376327 /ug=Mm.25066 /len=421
97150_at	0.907	ASBT; ISBT; Ryr3	AB002693	Slc10a2	Cluster Incl AB002693:Mus musculus mRNA for ISBT, complete cds /cds=(49,1095) /gb=AB002693 /gi=1944178 /ug=Mm.3500 /len=1629	P70172 ; Q6QQR9
161848_r_at	0.907		AV335129	Ptpn22	Cluster Incl AV335129:AV335129 Mus musculus cDNA, 3' end /clone=6330569B12 /clone_end=3' /gb=AV335129 /gi=6375181 /ug=Mm.91838 /len=229 /NOTE=replacement for probe set(s) 98270_f_at on MG-U74A	P29352 ; Q3TEL9
101126_r_at	0.907	Ube2j2	AA545222		Cluster Incl AA545222:vj93f11.r1 Mus musculus cDNA, 3' end /clone=IMAGE-944685 /clone_end=3' /gb=AA545222 /gi=2306296 /ug=Mm.4399 /len=464
162088_r_at	0.907	Kpnb1	AV335882	Cfl2	Cluster Incl AV335882:AV335882 Mus musculus cDNA, 3' end /clone=6330577G15 /clone_end=3' /gb=AV335882 /gi=6375934 /ug=Mm.96161 /len=246 /NOTE=replacement for probe set(s) 99715_i_at, 99716_r_at on MG-U74A	P45591 ; Q3UHW9
103469_at	0.907	Cig30; CIN-2; Elovl3	U97107	Elovl3	Cluster Incl U97107:Mus musculus membrane glycoprotein CIG30 (Cig30) mRNA, complete cds /cds=(171,986) /gb=U97107 /gi=2978444 /ug=Mm.21806 /len=1878	O35949 ; Q3TS46
94628_r_at	0.907	Abpa; Tcp; Sal-1	AF039064	Abpa	Cluster Incl AF039064:Androgen binding protein, alpha /cds=(0,212) /gb=AF039064 /gi=2795926 /ug=Mm.8025 /len=213	Q63930 ; Q91WB5
161186_f_at	0.907		AV246064	Tyki	Cluster Incl AV246064:AV246064 Mus musculus cDNA, 3' end /clone=4832404L14 /clone_end=3' /gb=AV246064 /gi=6233523 /ug=Mm.55234 /len=246 /NOTE=replacement for probe set(s) 100834_f_at on MG-U74A	Q6PFG7 ; Q3U5Q7 ; Q3UCI7 ; Q5XKG5 ; Q9DC34
161273_f_at	0.907		AV322895	Ddx3x	Cluster Incl AV322895:AV322895 Mus musculus cDNA, 3' end /clone=6230403N16 /clone_end=3' /gb=AV322895 /gi=6292812 /ug=Mm.85370 /len=217 /NOTE=replacement for probe set(s) 101785_f_at on MG-U74A	Q62167 ; Q61077 ; Q3TQX5 ; Q5XK63
97988_at	0.907	Mrg1a; Meis2; Stra10; A430109D20Rik	U68383	Mrg1	Cluster Incl U68383:Myeloid ecotropic viral integration site-related gene 1 /cds=(204,1388) /gb=U68383 /gi=1679669 /ug=Mm.31436 /len=2624	P97367 ; Q3TY73 ; Q3TYM2 ; Q3UJ35 ; Q6GU28
93558_at	0.907	mUGT1; Had1; Sfc8; Had-1; Ugalt; AI327289; Il1rn	AB027147	Slc35a2	Cluster Incl AB027147:Mus musculus mUGT1 mRNA for UDP-galactose transporter 1, complete cds /cds=(18,1190) /gb=AB027147 /gi=6429656 /ug=Mm.20299 /len=2340	Q9R0M8 ; Q9JIH0 ; Q3U1S3 ; Q3U1T6 ; Q3UIP1
94931_at	0.907	B4galt1	AI851104	Ufm1	Cluster Incl AI851104:UI-M-BH0-akg-c-11-0-UI.s1 Mus musculus cDNA, 3' end /clone=UI-M-BH0-akg-c-11-0-UI /clone_end=3' /gb=AI851104 /gi=5495010 /ug=Mm.26697 /len=378	P61961 ; Q3TLT0
102726_at	0.906	PPT-A; SP; NK1; NK-1; Nkna; MGC151458; 4930528L02Rik; Prnp	D17584	Tac1	Cluster Incl D17584:Tachykinin 1 /cds=(100,492) /gb=D17584 /gi=407345 /ug=Mm.1440 /len=1033	P41539
93669_f_at	0.906	Sox11	AW107922	Sox11	Cluster Incl AW107922:um24d07.x1 Mus musculus cDNA, 3' end /clone=IMAGE-2225485 /clone_end=3' /gb=AW107922 /gi=6078722 /ug=Mm.80595 /len=576	Q04889 ; Q6AZA6 ; Q80XF0 ; Q7M6Y2
102272_at	0.906	By55; AU045688; Sp100	AF060982	Cd160	Cluster Incl AF060982:Mus musculus natural killer cell BY55 precursor, mRNA, complete cds /cds=(86,643) /gb=AF060982 /gi=3687739 /ug=Mm.11526 /len=1006	O88875 ; Q8VC80 ; Q8C9H4
92837_f_at	0.906	Mug1	M65736	Mug1	Cluster Incl M65736:Mouse murinoglobulin mRNA, complete cds /cds=(39,4469) /gb=M65736 /gi=199890 /ug=Mm.1311 /len=4597	P28665 ; Q3UNE7 ; Q80XE6
103887_at	0.906	MRP14; p14; Cagb; GAGB; L1Ag; BEE22; 60B8Ag; AW546964; S100a9	M83219	S100a9	Cluster Incl M83219:Mus musculus intracellular calcium-binding protein (MRP14) mRNA, complete cds /cds=(33,374) /gb=M83219 /gi=199807 /ug=Mm.2128 /len=488	P31725 ; Q3UP42
100080_at	0.906	Psp	X01697	Psp	Cluster Incl X01697:Parotid secretory protein /cds=(0,707) /gb=X01697 /gi=53810 /ug=Mm.4539 /len=867	P07743
92516_at	0.906	Hsst; NDST-1; 1200015G06Rik; Ndst1	AF074926	Ndst1	Cluster Incl AF074926:Mus musculus heparan sulfate N-deacetylase/N-sulfotransferase 1 mRNA, complete cds /cds=(0,2648) /gb=AF074926 /gi=4322250 /ug=Mm.42245 /len=2696	O70353 ; Q9R206 ; Q3TBX3 ; Q3TDS3 ; Q3UHN9 ; Q8BZE5
96568_at	0.906	PCS; Pang; Meis1	L01991	Cntn3	Cluster Incl L01991:Plasmacytoma-associated neuronal glycoprotein /cds=(193,3279) /gb=L01991 /gi=200056 /ug=Mm.2968 /len=3448	Q07409 ; Q3US71
162378_r_at	0.906		AV245223	8430437G11Rik	Cluster Incl AV245223:AV245223 Mus musculus cDNA, 3' end /clone=4831436O12 /clone_end=3' /gb=AV245223 /gi=6232682 /ug=Mm.49690 /len=176 /NOTE=replacement for probe set(s) 102501_r_at on MG-U74A	Q3TDA5 ; Q91VX9
161165_f_at	0.906		AV221664	Lpin2	Cluster Incl AV221664:AV221664 Mus musculus cDNA, 3' end /clone=3526401J08 /clone_end=3' /gb=AV221664 /gi=6170841 /ug=Mm.82968 /len=234 /NOTE=replacement for probe set(s) 100810_at on MG-U74A	Q99PI5 ; Q571N3 ; Q3UWC4
162300_at	0.906	Pcp4	AV031892	Pcp4	Cluster Incl AV031892:AV031892 Mus musculus cDNA /clone=1500031O12 /clone_end=3' /gb=AV031892 /gi=4831440 /ug=Mm.46982 /len=178 /NOTE=replacement for probe set(s) 102175_at on MG-U74A	P63054
93167_f_at	0.906	Apob	AA104818		Cluster Incl AA104818:mo58d05.r1 Mus musculus cDNA, 5' end /clone=IMAGE-557769 /clone_end=5' /gb=AA104818 /gi=1651140 /ug=Mm.5330 /len=418
98820_g_at	0.906	Hox-4.9	M87802	Hoxd1	Cluster Incl M87802:Homeo box D1 /cds=(0,334) /gb=M87802 /gi=193955 /ug=Mm.4932 /len=335	Q01822
162194_r_at	0.906	Pkp2	AV371942	Pkp2	Cluster Incl AV371942:AV371942 Mus musculus cDNA, 3' end /clone=9030421P17 /clone_end=3' /gb=AV371942 /gi=6419589 /ug=Mm.98230 /len=250 /NOTE=replacement for probe set(s) 100198_f_at, 100199_r_at on MG-U74A	Q6NV73 ; Q3TIY5 ; Q9CQ73
101791_f_at	0.906	Ifa5	X01971	Ifna5	Cluster Incl X01971:Interferon alpha family, gene 5 /cds=(0,569) /gb=X01971 /gi=51546 /ug=Mm.57129 /len=570
96520_at	0.906	D9Ertd720e	AA399835	D9Ertd720e	Cluster Incl AA399835:vd67d01.r1 Mus musculus cDNA, 5' end /clone=IMAGE-805633 /clone_end=5' /gb=AA399835 /gi=2053315 /ug=Mm.26132 /len=374
102089_at	0.906	AV009181; Zfp36l2	Y10521	Matn3	Cluster Incl Y10521:M.musculus mRNA for matrilin-3 /cds=(80,1525) /gb=Y10521 /gi=2342634 /ug=Mm.42226 /len=1978	O35701 ; Q6IR12
161182_r_at	0.906		AV234941	Set	Cluster Incl AV234941:AV234941 Mus musculus cDNA, 3' end /clone=4732401D15 /clone_end=3' /gb=AV234941 /gi=6187455 /ug=Mm.83311 /len=252 /NOTE=replacement for probe set(s) 100830_f_at on MG-U74A	Q9EQU5 ; Q921H2 ; Q9CRT3 ; Q3T9S3
161904_f_at	0.906		AV374675	Cftr	Cluster Incl AV374675:AV374675 Mus musculus cDNA, 3' end /clone=9130014K16 /clone_end=3' /gb=AV374675 /gi=6422322 /ug=Mm.92522 /len=240 /NOTE=replacement for probe set(s) 98693_at on MG-U74A	P26361 ; P70163 ; P70164
96528_at	0.906	Atp1b3	D18912	Arl4	Cluster Incl D18912:MUSGS01097 Mus musculus cDNA, 3' end /clone=mc0837 /clone_end=3' /gb=D18912 /gi=1089548 /ug=Mm.27078 /len=254	P61213 ; Q99LA0 ; Q3TGR5
96958_at	0.906	Kip; Cibkip; Prkdcip; Cib1	AA647796	Cib1	Cluster Incl AA647796:vp04e07.r1 Mus musculus cDNA, 5' end /clone=IMAGE-1067652 /clone_end=5' /gb=AA647796 /gi=2574225 /ug=Mm.30217 /len=380	Q9Z0F4 ; Q3TN80 ; Q8C2K4
161175_r_at	0.906		AV241614	Krt2-19	Cluster Incl AV241614:AV241614 Mus musculus cDNA, 3' end /clone=4733401B12 /clone_end=3' /gb=AV241614 /gi=6194115 /ug=Mm.55046 /len=236 /NOTE=replacement for probe set(s) 100822_f_at on MG-U74A	Q61726 ; Q9ERE2
95164_at	0.906	Pb1	AA409213	D14Abb1e	Cluster Incl AA409213:EST03694 Mus musculus cDNA, 3' end /clone=C0038F07 /clone_end=3' /gb=AA409213 /gi=2068609 /ug=Mm.24507 /len=518	Q69ZR9 ; Q9CUD3
104206_at	0.906	0610012A05Rik; Copz1	AA815845	5730557B15Rik	Cluster Incl AA815845:vp71h06.r1 Mus musculus cDNA, 5' end /clone=IMAGE-1082171 /clone_end=5' /gb=AA815845 /gi=2885441 /ug=Mm.27619 /len=228	Q3U0L2 ; Q8BJA8 ; Q9CYB2 ; Q9CZ88 ; Q9DCQ8
101802_at	0.906	Fpr-rs4	AF071182	Fpr-rs4	Cluster Incl AF071182:Mus musculus N-formylpeptide receptor-like 4 (Fpr-rs4) gene, complete cds /cds=(0,971) /gb=AF071182 /gi=3549283 /ug=Mm.57144 /len=972
103281_at	0.906	C78928; METS-1; AL024079; Ahr	AF077003	Cd2ap	Cluster Incl AF077003:Mus musculus SH3 domain-containing adapter protein mRNA, complete cds /cds=(6,1931) /gb=AF077003 /gi=3550239 /ug=Mm.20882 /len=2431	Q9JLQ0
94398_s_at	0.906	INPP5P; 75kDa; AW260155; Dffb	AF040094	Inpp5b	Cluster Incl AF040094:Inositol polyphosphate-5-phosphatase, 75 kDa /cds=(123,3176) /gb=AF040094 /gi=2766528 /ug=Mm.25777 /len=3687	O54996 ; O54997 ; Q91ZF8 ; Q9DBW2 ; Q8K337
161550_r_at	0.906		AV246219	Vcp	Cluster Incl AV246219:AV246219 Mus musculus cDNA, 3' end /clone=4832406J05 /clone_end=3' /gb=AV246219 /gi=6233678 /ug=Mm.66457 /len=238 /NOTE=replacement for probe set(s) 96379_r_at on MG-U74A	Q01853 ; Q8BNF8 ; Q6PI18 ; Q8BSR6 ; Q8CEG4
98323_at	0.906	Cmkbr10; GPR-9-6; Hnrpa1	AJ132336	Ccr9	Cluster Incl AJ132336:Mus musculus mRNA for chemokine receptor CCR9 /cds=(87,1196) /gb=AJ132336 /gi=4886532 /ug=Mm.42258 /len=1608	Q9WUT7 ; P49312 ; Q543I4
101725_at	0.906	b3GT1; beta3GalT1; beta3GalT-I; 6330417G03Rik	AF029790	B3galt1	Cluster Incl AF029790:Mus musculus UDP-Gal-betaGlcNAc beta 1,3-galactosyltranferase-I (b3GT1) gene, complete cds /cds=(0,980) /gb=AF029790 /gi=2745734 /ug=Mm.57041 /len=981	Q505A3 ; Q8CCY6
161906_f_at	0.906		AV113045	2410022L05Rik	Cluster Incl AV113045:AV113045 Mus musculus cDNA /clone=2610018I11 /clone_end=3' /gb=AV113045 /gi=5267125 /ug=Mm.75972 /len=247 /NOTE=replacement for probe set(s) 98695_f_at on MG-U74A	Q9CQ13
161102_at	0.906	6330406I15Rik	AA242553	2810002I04Rik	Cluster Incl AA242553:mx20c10.r1 Mus musculus cDNA, 5' end /clone=IMAGE-680754 /clone_end=5' /gb=AA242553 /gi=1873404 /ug=Mm.24237 /len=252 /NOTE=replacement for probe set(s) 95899_at on MG-U74A	Q8CCG1 ; Q8CB75
95853_at	0.906		C76257		Cluster Incl C76257:C76257 Mus musculus cDNA, 3' end /clone=J0007B09 /clone_end=3' /gb=C76257 /gi=2516587 /ug=Mm.24899 /len=650
92945_at	0.906	GluR-B; Glur2; Glur-2	L32372	Gria2	Cluster Incl L32372:Glutamate receptor, ionotropic, AMPA2 (alpha 2) /cds=(432,3251) /gb=L32372 /gi=496138 /ug=Mm.4921 /len=3971	P23819 ; Q4LG64 ; Q80VM6 ; Q3TRQ3
94318_at	0.905	b2gpi; B2GPI; beta2-GPI; beta-2-GPI; Apoh	Y11356	Apoh	Cluster Incl Y11356:M.musculus mRNA for beta-2-glycoprotein I /cds=UNKNOWN /gb=Y11356 /gi=2765101 /ug=Mm.2266 /len=1199	Q01339 ; Q9CY42
103343_at	0.905	Itpa	AI845815	5430432M24Rik	Cluster Incl AI845815:UI-M-AO1-aeg-b-02-0-UI.s1 Mus musculus cDNA, 3' end /clone=UI-M-AO1-aeg-b-02-0-UI /clone_end=3' /gb=AI845815 /gi=5489721 /ug=Mm.18228 /len=367	Q8R184 ; Q3U4L1 ; Q505P3 ; Q8CG75
93168_at	0.905	AI852629; Dnm3	AI852629	AV344025	Cluster Incl AI852629:UI-M-BH0-aiu-f-07-0-UI.s1 Mus musculus cDNA, 3' end /clone=UI-M-BH0-aiu-f-07-0-UI /clone_end=3' /gb=AI852629 /gi=5496535 /ug=Mm.5337 /len=406	Q505E8
97755_at	0.905	D4R; Drd-4; AW125663	U19880	Drd4	Cluster Incl U19880:Dopamine receptor 4 /cds=(0,1163) /gb=U19880 /gi=758426 /ug=Mm.41075 /len=1164	P51436 ; Q7TT80 ; Q8BXS4
96554_r_at	0.905	68kDa; Taf2n; TAFII68; 2610111C21Rik; Hecw1	AW107462	Taf15	Cluster Incl AW107462:um17a11.x1 Mus musculus cDNA, 3' end /clone=IMAGE-2192540 /clone_end=3' /gb=AW107462 /gi=6078262 /ug=Mm.2841 /len=760	Q3TLE4 ; Q8BQ46
98284_f_at	0.905	Tla; TL Ag; H-2T18	X03052	H2-T18	Cluster Incl X03052:Mouse mRNA for thymus-leukemia (TL) antigen Tla(a)-3 exons 3-6 /cds=(0,762) /gb=X03052 /gi=54820 /ug=Mm.42053 /len=1698	Q60678 ; Q62322 ; Q62323 ; Q62324 ; Q3U531 ; Q62321 ; Q8CGD8 ; Q8HWB4 ; Q4KN83 ; Q4KN84 ; Q4KN85 ; Q4KN87
94716_f_at	0.905	Klk9; mGk-9; Egfbp3; Egfbp-3; Ncam1	M17962	Klk9 ; Klk6 ; Klk1 ; Ngfa ; 1700127D06Rik	Cluster Incl M17962:Epidermal growth factor binding protein type C /cds=(36,821) /gb=M17962 /gi=192997 /ug=Mm.14090 /len=870	P00755 ; P00757 ; P15947 ; P15949 ; Q8C232 ; Q9D974
98343_s_at	0.905	Zfy-2	AF074549	Zfy2	Cluster Incl AF074549:Mus musculus musculus zinc finger protein (Zfy-2) gene, partial cds /cds=(0,137) /gb=AF074549 /gi=3808294 /ug=Mm.4324 /len=138
161209_r_at	0.905		AV262402	Rab3ip	Cluster Incl AV262402:AV262402 Mus musculus cDNA, 3' end /clone=4930430A11 /clone_end=3' /gb=AV262402 /gi=6250325 /ug=Mm.55746 /len=255 /NOTE=replacement for probe set(s) 100859_at on MG-U74A	Q68EF0 ; Q8BR32
98781_at	0.905	GRP-R; MGC130509	U84265	Grpr	Cluster Incl U84265:Mus musculus gastrin-releasing peptide receptor (GRP-R) gene /cds=(0,1154) /gb=U84265 /gi=4099145 /ug=Mm.4687 /len=2379	P21729 ; Q53WV4
97748_at	0.905	Slc6a8	AI854327	Slc6a8	Cluster Incl AI854327:UI-M-BG1-aic-b-03-0-UI.s1 Mus musculus cDNA, 3' end /clone=UI-M-BG1-aic-b-03-0-UI /clone_end=3' /gb=AI854327 /gi=5498233 /ug=Mm.40610 /len=435	Q8VBW1 ; Q684J3
161792_f_at	0.905	Nr2f2	AV364118	Nr2f2	Cluster Incl AV364118:AV364118 Mus musculus cDNA, 3' end /clone=8030440B07 /clone_end=3' /gb=AV364118 /gi=6411765 /ug=Mm.90820 /len=238 /NOTE=replacement for probe set(s) 98204_f_at on MG-U74A	P43135 ; Q3UST6 ; Q8BT96
162075_r_at	0.905	MPS1; Mpg-1; Hsd11b1	AV281445	Mpeg1	Cluster Incl AV281445:AV281445 Mus musculus cDNA, 3' end /clone=4933424J07 /clone_end=3' /gb=AV281445 /gi=6269482 /ug=Mm.79132 /len=242 /NOTE=replacement for probe set(s) 99695_at on MG-U74A	Q61889 ; Q80VB7
161317_r_at	0.905		AV088715		Cluster Incl AV088715:AV088715 Mus musculus cDNA /clone=2310039J18 /clone_end=3' /gb=AV088715 /gi=5220163 /ug=Mm.58169 /len=285 /NOTE=replacement for probe set(s) 94577_i_at, 94578_f_at on MG-U74A
161132_at	0.905	MGC132819; MGC132820; 9230114I02Rik; Scel	AA727482	Scel	Cluster Incl AA727482:vv01c09.r1 Mus musculus cDNA, 5' end /clone=IMAGE-1210384 /clone_end=5' /gb=AA727482 /gi=2745189 /ug=Mm.852 /len=431 /NOTE=replacement for probe set(s) 100288_at on MG-U74A	Q9EQG3
100321_f_at	0.905	Rpl32	AA407120	2210418O10Rik	Cluster Incl AA407120:EST02104 Mus musculus cDNA, 5' end /clone=C0017F03 /clone_end=5' /gb=AA407120 /gi=2067019 /ug=Mm.87656 /len=359	Q9D7Q9 ; Q80XH8
95877_at	0.905		C78858	2610020H08Rik	Cluster Incl C78858:C78858 Mus musculus cDNA, 3' end /clone=J0056D12 /clone_end=3' /gb=C78858 /gi=2519188 /ug=Mm.25004 /len=444	Q7TSF9
102913_at	0.905	A1-d; Htf9c	AI324342	Bcl2a1a ; Bcl2a1b ; Bcl2a1d	Cluster Incl AI324342:mr06h05.y1 Mus musculus cDNA, 5' end /clone=IMAGE-596697 /clone_end=5' /gb=AI324342 /gi=4058771 /ug=Mm.16105 /len=172	Q07440 ; O55179 ; Q4FK02 ; Q8K164 ; Q3TN22 ; Q497M6
103589_at	0.905	K16; Krt1-16; AI324768; MGC124148; Mag	AF053235	Krt1-16	Cluster Incl AF053235:Mus musculus keratin 16 mRNA, complete cds /cds=(12,1421) /gb=AF053235 /gi=3925354 /ug=Mm.19889 /len=1580	Q9Z2K1 ; Q3ZAW8 ; Q3SYP5
99826_at	0.905		AI506695		Cluster Incl AI506695:vn70c04.x1 Mus musculus cDNA, 3' end /clone=IMAGE-1026534 /clone_end=3' /gb=AI506695 /gi=4404546 /ug=Mm.6130 /len=203
99813_g_at	0.905	canp3; p94; Lp82; Capa3; Capa-3; AI323605; Capn3	X92523	Capn3	Cluster Incl X92523:Calpain 3 /cds=(0,2465) /gb=X92523 /gi=1246778 /ug=Mm.57235 /len=2466	Q64691 ; O88977 ; Q762C4 ; Q762C5 ; Q8C532 ; Q8C7L1
161930_r_at	0.905		AV321999		Cluster Incl AV321999:AV321999 Mus musculus cDNA, 3' end /clone=6030439D14 /clone_end=3' /gb=AV321999 /gi=6291845 /ug=Mm.92864 /len=149 /NOTE=replacement for probe set(s) 98720_f_at on MG-U74A
93177_at	0.905	Acsl4	AW121661	Zranb1	Cluster Incl AW121661:UI-M-BH2.3-aoc-c-07-0-UI.s1 Mus musculus cDNA, 3' end /clone=UI-M-BH2.3-aoc-c-07-0-UI /clone_end=3' /gb=AW121661 /gi=6096994 /ug=Mm.5388 /len=485	Q3TQH3 ; Q3USF2
99355_r_at	0.905		C76554	C76554	Cluster Incl C76554:C76554 Mus musculus cDNA, 3' end /clone=J0013D01 /clone_end=3' /gb=C76554 /gi=2516884 /ug=Mm.5507 /len=614
94402_r_at	0.905	Cherp	AI172981	Hemgn	Cluster Incl AI172981:ue90b01.x1 Mus musculus cDNA, 3' end /clone=IMAGE-1498345 /clone_end=3' /gb=AI172981 /gi=3720561 /ug=Mm.25793 /len=437	Q80YT2 ; Q3TAE6 ; Q8CF29 ; Q9ERZ0
96798_r_at	0.905	Wars	AW122681	Fbxw5	Cluster Incl AW122681:UI-M-BH2.2-aot-a-02-0-UI.s1 Mus musculus cDNA, 3' end /clone=UI-M-BH2.2-aot-a-02-0-UI /clone_end=3' /gb=AW122681 /gi=6098211 /ug=Mm.29170 /len=349	Q9QXW2 ; Q3U368
160467_at	0.905	Oaz-t; AZ-3	AB016275	Oaz3	Cluster Incl AB016275:Mus musculus Oaz-t gene, complete cds /cds=(0,596) /gb=AB016275 /gi=5360236 /ug=Mm.41302 /len=597 /NOTE=replacement for probe set(s) 99137_at on MG-U74A	Q9R109 ; Q8K4U0
97718_at	0.905	Cd152; Ly-56; Ctla-4; Ctla4	X05719	Ctla4	Cluster Incl X05719:Mouse mRNA for immunoglobulin superfamiliy member CTLA-4 /cds=(57,728) /gb=X05719 /gi=50592 /ug=Mm.390 /len=1890	P09793 ; Q6GTR6 ; Q7TMX1 ; Q8CH94 ; Q9Z1A8
98838_at	0.905	Pax9; Pax-9	X84000	Pax9	Cluster Incl X84000:M.musculus mRNA for Pax9 /cds=(194,1222) /gb=X84000 /gi=886892 /ug=Mm.5035 /len=2555	P47242 ; Q3V1K1 ; Q8BS81
161180_r_at	0.904		AV233170	Ifi204	Cluster Incl AV233170:AV233170 Mus musculus cDNA, 3' end /clone=4632422H07 /clone_end=3' /gb=AV233170 /gi=6185684 /ug=Mm.83252 /len=250 /NOTE=replacement for probe set(s) 100827_at on MG-U74A	P15092 ; Q8CGE8 ; Q921V9 ; Q3U7K5 ; Q3UCH9 ; Q8C4X3
102251_at	0.904	Mlsn1; LTRPC1; AI606771; melastatin; 4732499L03Rik; Trpm1	AF047714	Trpm1	Cluster Incl AF047714:Mus musculus melastatin mRNA, complete cds /cds=(307,1935) /gb=AF047714 /gi=3047241 /ug=Mm.10752 /len=2722	O70334 ; Q5U4B3 ; Q640P5 ; Q3TPG5 ; Q3UFV6 ; Q3UFW1 ; Q3UG69
162062_r_at	0.904	Adam2	AV276538		Cluster Incl AV276538:AV276538 Mus musculus cDNA, 3' end /clone=4932435D11 /clone_end=3' /gb=AV276538 /gi=6264575 /ug=Mm.78944 /len=173 /NOTE=replacement for probe set(s) 99682_r_at on MG-U74A
94174_at	0.904	ACRP; C86009; Catnal1; AI616177; AW545119; Ctnnal1	AF006071	Ctnnal1	Cluster Incl AF006071:Mus musculus alpha-catenin related protein (ACRP) mRNA, complete cds /cds=(84,2279) /gb=AF006071 /gi=3309106 /ug=Mm.12878 /len=2292	O88327
100393_at	0.904	VIP; MGC107202	X74297	Vip	Cluster Incl X74297:M.musculus VIP gene /cds=(166,272) /gb=X74297 /gi=895871 /ug=Mm.89877 /len=273	Q9D2Z7
98347_at	0.904	cdx 4; Cdx3; Cdx-3; Cdx-4; Cdx4	L08061	Cdx4	Cluster Incl L08061:Caudal type homeo box 4 /cds=(165,1013) /gb=L08061 /gi=388039 /ug=Mm.4353 /len=1598	Q07424 ; Q3UR92
97934_at	0.904	ppGaNTase-T1; Galnt1	U73820	Galnt1	Cluster Incl U73820:Mus musculus polypeptide GalNAc transferase-T1 (ppGaNTase-T1) mRNA, complete cds /cds=(0,1679) /gb=U73820 /gi=2149048 /ug=Mm.30249 /len=1680	O08912 ; Q5BKS3 ; Q3UFE4
99377_at	0.904	OBP-1a	Y10971	Obp1a	Cluster Incl Y10971:M.musculus mRNA for odorant binding protein Ia, partial /cds=(0,443) /gb=Y10971 /gi=1835142 /ug=Mm.56921 /len=444	Q9D3H2
101877_at	0.904	Pip5k1c	AI854432	Slc31a1	Cluster Incl AI854432:UI-M-BH0-ait-c-06-0-UI.s1 Mus musculus cDNA, 3' end /clone=UI-M-BH0-ait-c-06-0-UI /clone_end=3' /gb=AI854432 /gi=5498338 /ug=Mm.88182 /len=413	Q8K211 ; Q3TDB6 ; Q3UAJ9 ; Q3UXI3
161251_f_at	0.904		AV316954	Ctsc	Cluster Incl AV316954:AV316954 Mus musculus cDNA, 3' end /clone=5832404B22 /clone_end=3' /gb=AV316954 /gi=6282372 /ug=Mm.56645 /len=230 /NOTE=replacement for probe set(s) 101264_at on MG-U74A	P97821 ; Q3TIF1 ; Q3U7T5 ; Q3U8J6 ; Q3U9B7 ; Q3UAF5 ; Q3UBY5 ; Q8BQL3 ; Q8C2L5 ; Q9DCV1
95354_at	0.904	Lpl	AI605585	D6Ertd439e	Cluster Incl AI605585:ma39g07.y1 Mus musculus cDNA, 5' end /clone=IMAGE-313116 /clone_end=5' /gb=AI605585 /gi=4614752 /ug=Mm.2124 /len=522
92784_at	0.904	Nup62	AI841599	Gba2	Cluster Incl AI841599:UI-M-AP0-abn-g-07-0-UI.s1 Mus musculus cDNA, 3' end /clone=UI-M-AP0-abn-g-07-0-UI /clone_end=3' /gb=AI841599 /gi=5475812 /ug=Mm.12407 /len=321	Q69ZF3 ; Q6PGM3 ; Q8BTN9
95864_at	0.904		C77815	C77815	Cluster Incl C77815:C77815 Mus musculus cDNA, 3' end /clone=J0038A10 /clone_end=3' /gb=C77815 /gi=2518145 /ug=Mm.24971 /len=408
102766_at	0.904	amy-1; Amy-1; AW552132; AW742590; 5730488M09Rik; Mycbp	AB015858	Mycbp	Cluster Incl AB015858:Mus musculus mRNA for AMY-1, complete cds /cds=(23,334) /gb=AB015858 /gi=3288715 /ug=Mm.12975 /len=1525	Q9EQS3 ; Q8VCG8 ; Q3V1X1 ; Q8C5M8 ; Q8R048
92827_at	0.904		AF064553	Nsd1	Cluster Incl AF064553:Mus musculus NSD1 protein mRNA, complete cds /cds=(1099,8865) /gb=AF064553 /gi=3329464 /ug=Mm.12964 /len=10019
93375_at	0.904	AA673245; D430027K22; 2610028F08Rik; Rspo2	AA673487	Rspo2	Cluster Incl AA673487:vp49f06.r1 Mus musculus cDNA, 3' end /clone=IMAGE-1080035 /clone_end=3' /gb=AA673487 /gi=2646769 /ug=Mm.6149 /len=459	Q7TPX3 ; Q8BFU0
161598_at	0.904		AV296394	Gdnf	Cluster Incl AV296394:AV296394 Mus musculus cDNA, 3' end /clone=5730441H19 /clone_end=3' /gb=AV296394 /gi=6328411 /ug=Mm.68214 /len=230 /NOTE=replacement for probe set(s) 96454_at on MG-U74A	P48540
102289_r_at	0.904	Cr1; C3DR; CD21; CD35; Cr-1; Cr-2; MGC130295; Cr2	M29281	Cr2	Cluster Incl M29281:Complement receptor 2 /cds=(0,2207) /gb=M29281 /gi=192685 /ug=Mm.1226 /len=2736	P19070 ; Q9CVM1 ; Q9DC83
96997_at	0.904	BLINaC; Inac; Blinac; Accn5	Y19035	Accn5	Cluster Incl Y19035:Mus musculus mRNA for amiloride-sensitive Na+ channel (BLINaC gene) /cds=(28,1515) /gb=Y19035 /gi=5824009 /ug=Mm.88839 /len=1656	Q9R0Y1
103509_at	0.904	Plxnb2	AA798611	Tnfrsf9	Cluster Incl AA798611:vy03c04.r1 Mus musculus cDNA, 5' end /clone=IMAGE-1294374 /clone_end=5' /gb=AA798611 /gi=2861566 /ug=Mm.22552 /len=409	P20334 ; Q8R037 ; Q3U3R1
94128_at	0.904	Bard1	AF057157	Bard1	Cluster Incl AF057157:Mus musculus BRCA1-associated RING domain protein (Bard1) mRNA, complete cds /cds=(111,2408) /gb=AF057157 /gi=3170562 /ug=Mm.10764 /len=2568	O70445 ; Q3ULG2
162298_r_at	0.904		AV023208	Tjp1	Cluster Incl AV023208:AV023208 Mus musculus cDNA /clone=1190031H19 /clone_end=3' /gb=AV023208 /gi=4800200 /ug=Mm.46892 /len=202 /NOTE=replacement for probe set(s) 102173_r_at on MG-U74A	P39447 ; Q91YW2
161372_f_at	0.904		AV240182	Hnrpdl	Cluster Incl AV240182:AV240182 Mus musculus cDNA, 3' end /clone=4732438P20 /clone_end=3' /gb=AV240182 /gi=6192685 /ug=Mm.59910 /len=248 /NOTE=replacement for probe set(s) 94672_f_at on MG-U74A	Q9CT01 ; Q9Z130
98484_at	0.903	ICAp69; 69kDa; ICA69	U37186	Ica1	Cluster Incl U37186:Islet cell autoantigen 1, 69 kDa /cds=(76,1512) /gb=U37186 /gi=1679625 /ug=Mm.3545 /len=1662	P97411
160143_r_at	0.903	Sycp3; Cor1; Scp3	Y08486	Sycp3	Cluster Incl Y08486:Synaptonemal complex protein 3 /cds=(0,53) /gb=Y08486 /gi=1619309 /ug=Mm.21754 /len=331 /NOTE=replacement for probe set(s) 93995_at on MG-U74A	P70281 ; Q3V2A4
101726_at	0.903	NMB-R	AB010281	Nmbr	Cluster Incl AB010281:Mus musculus gene for neuromedin B receptor, complete cds /cds=(0,1172) /gb=AB010281 /gi=2789473 /ug=Mm.57042 /len=1173
94674_at	0.903		AA408617	D1Wsu158e	Cluster Incl AA408617:EST03087 Mus musculus cDNA, 3' end /clone=C0030G05 /clone_end=3' /gb=AA408617 /gi=2068002 /ug=Mm.24497 /len=302
161909_r_at	0.903		AV115502		Cluster Incl AV115502:AV115502 Mus musculus cDNA /clone=2610043P20 /clone_end=3' /gb=AV115502 /gi=5297653 /ug=Mm.76004 /len=280 /NOTE=replacement for probe set(s) 98698_f_at on MG-U74A
103066_at	0.903	TDKI; 1200004E04Rik	L32973	Tyki	Cluster Incl L32973:Mouse thymidylate kinase homologue mRNA, complete cds /cds=(423,1718) /gb=L32973 /gi=609542 /ug=Mm.1676 /len=3292	Q6PFG7 ; Q3U5Q7 ; Q3UCI7 ; Q5XKG5 ; Q9DC34
161804_r_at	0.903		AV369984	Bphl	Cluster Incl AV369984:AV369984 Mus musculus cDNA, 3' end /clone=9030204I01 /clone_end=3' /gb=AV369984 /gi=6417631 /ug=Mm.90958 /len=244 /NOTE=replacement for probe set(s) 98219_at on MG-U74A	Q8R164 ; Q3TDN8 ; Q8C1P4
161245_r_at	0.903		AV312754	Klhl21	Cluster Incl AV312754:AV312754 Mus musculus cDNA, 3' end /clone=5830405E16 /clone_end=3' /gb=AV312754 /gi=6278006 /ug=Mm.56542 /len=253 /NOTE=replacement for probe set(s) 101258_f_at on MG-U74A	Q3TZ30 ; Q3U410 ; Q8C7P0
92948_at	0.903	Csfgm; Gm-CSf; MGI-IGM; MGC151255; MGC151257	X03020	Csf2	Cluster Incl X03020:Mouse gene for granulocyte-macrophage colony stimulating factor (GM-CSF) /cds=(32,457) /gb=X03020 /gi=51098 /ug=Mm.4922 /len=775	P01587 ; Q5SX78
95333_at	0.903	Slc4a1	AF077347	Il18rap	Cluster Incl AF077347:Mus musculus interleukin-18 receptor accessory protein-like mRNA, complete cds /cds=(436,2280) /gb=AF077347 /gi=3851061 /ug=Mm.20466 /len=2499	Q9Z2B1 ; Q3TTU1 ; Q3UV73 ; Q8C6U0
160891_at	0.903	Commd3	AA980377	Sftpb	Cluster Incl AA980377:ua52d11.r1 Mus musculus cDNA, 5' end /clone=IMAGE-1350357 /clone_end=5' /gb=AA980377 /gi=3158913 /ug=Mm.46033 /len=358 /NOTE=replacement for probe set(s) 100025_at on MG-U74A
97128_at	0.903	Il5r; CD125; CDw125	D90205	Il5ra	Cluster Incl D90205:Interleukin 5 receptor, alpha /cds=(302,1549) /gb=D90205 /gi=220465 /ug=Mm.3448 /len=3571	P21183
103984_at	0.903	FPC; Tigm1; AI118496; AI182499; Pkhd1	AI043040	Pkhd1	Cluster Incl AI043040:uc87d01.x1 Mus musculus cDNA, 3' end /clone=IMAGE-1432609 /clone_end=3' /gb=AI043040 /gi=3286300 /ug=Mm.25855 /len=427	Q6T3A5 ; Q8CIS7 ; Q8K3J6 ; Q3UNU5
98302_at	0.903	PN3; SNS; Nav1.8; Scn10a	L42342	Scn10a	Cluster Incl L42342:Mus musculus (clone NaCh bc 1.6 in pBS+) sodium channel mRNA, complete cds /cds=(46,1617) /gb=L42342 /gi=848991 /ug=Mm.42141 /len=1618	Q6QIY3 ; P70276
95291_r_at	0.903	Hecw1	AI627121		Cluster Incl AI627121:mu56a03.y1 Mus musculus cDNA, 5' end /clone=IMAGE-643372 /clone_end=5' /gb=AI627121 /gi=4663921 /ug=Mm.1905 /len=347
101297_at	0.903	loc; B220; Cd45; Ly-5; T200; CD45R; Lyt-4	M23158	Ptprc	Cluster Incl M23158:Mouse leucocyte common antigen (L-CA) gene /cds=(0,4031) /gb=M23158 /gi=198753 /ug=Mm.56925 /len=4032	P06800 ; Q5XFY7 ; Q3U382 ; Q8C6Q7
97363_at	0.903	focal adhesion kinase; FAK; FRNK; Fadk; KIAA4203; mKIAA4203; Dmd	M95408	Ptk2	Cluster Incl M95408:Focal adhesion kinase /cds=(109,3267) /gb=M95408 /gi=193223 /ug=Mm.29674 /len=4211	P34152 ; Q5DTH7 ; Q8CFH7 ; Q8CHM2 ; Q8K2S0 ; Q8C513
101903_at	0.903	Bop; C78565; Zmynd18; 4632404M21Rik; Smyd1	U76371	Smyd1	Cluster Incl U76371:CD8beta opposite strand /cds=(284,1654) /gb=U76371 /gi=1809321 /ug=Mm.89727 /len=2623	P97443 ; Q3UQT9 ; Q6DFW7 ; Q8BMV4
95464_at	0.903	Zubr1	AI048265	Tmem37	Cluster Incl AI048265:ud71h02.y1 Mus musculus cDNA, 5' end /clone=IMAGE-1451379 /clone_end=5' /gb=AI048265 /gi=3296552 /ug=Mm.24750 /len=521	Q9JJV3 ; Q543K0
93639_r_at	0.902	IgL; Igl-V1	M94349	Igl-V1	Cluster Incl M94349:Mus musculus immunoglobulin lambda chain (IgL) mRNA, complete cds /cds=(9,716) /gb=M94349 /gi=198819 /ug=Mm.780 /len=843	P01843 ; Q8CGS1 ; Q8VDE2 ; Q9ET13 ; Q99M11 ; Q9D8W4
101209_at	0.902	FcERI; Fce1a; Fcr-5; Fcer1a	J05018	Fcer1a	Cluster Incl J05018:Fc receptor, IgE, high affinity I, alpha polypeptide /cds=(39,791) /gb=J05018 /gi=193236 /ug=Mm.5266 /len=1005	P20489
93428_at	0.902	AW121806; AW550697; 2610300B10Rik; Cenpl	AW121806	2610300B10Rik	Cluster Incl AW121806:UI-M-BH2.3-anx-b-07-0-UI.s2 Mus musculus cDNA, 3' end /clone=UI-M-BH2.3-anx-b-07-0-UI /clone_end=3' /gb=AW121806 /gi=6097168 /ug=Mm.6499 /len=408	Q3U3S3 ; Q9CSU9
98281_at	0.902		AB028868	AJ242955	Cluster Incl AB028868:Mus musculus P4(21)n mRNA, partial cds /cds=(0,1202) /gb=AB028868 /gi=5103286 /ug=Mm.42043 /len=1730
94927_at	0.902	Perf; Tlbp; Perf15; 1700007P10Rik; Riok1	U96149	Fabp9	Cluster Incl U96149:Mus musculus perforatorial protein PERF 15 mRNA, complete cds /cds=(0,398) /gb=U96149 /gi=2072496 /ug=Mm.26654 /len=399	O08716 ; Q9DAL2
95310_at	0.902	bcn	L08394	Btc	Cluster Incl L08394:Betacellulin, epidermal growth factor family member /cds=(112,645) /gb=L08394 /gi=293852 /ug=Mm.2024 /len=1179	Q05928 ; Q3TP84 ; Q543J8
95890_r_at	0.902	Pax5	AA185884	Pax5	Cluster Incl AA185884:mt35a07.r1 Mus musculus cDNA, 5' end /clone=IMAGE-623028 /clone_end=5' /gb=AA185884 /gi=1772283 /ug=Mm.24057 /len=334	Q02650
103686_at	0.902	Gpx1	AA874490	Mcoln2	Cluster Incl AA874490:vx03a01.r1 Mus musculus cDNA, 5' end /clone=IMAGE-1263336 /clone_end=5' /gb=AA874490 /gi=2979179 /ug=Mm.23930 /len=268	Q8K595 ; Q3U652 ; Q3UCG4
101228_at	0.902	Lrpap1	C78067	Bub3	Cluster Incl C78067:C78067 Mus musculus cDNA, 3' end /clone=J0042C05 /clone_end=3' /gb=C78067 /gi=2518397 /ug=Mm.5674 /len=601	Q9WVA3 ; Q8BH42 ; Q9CSI6 ; Q6ZWM5
95909_at	0.902		AI662793	BC057079	Cluster Incl AI662793:vb24e02.x1 Mus musculus cDNA, 3' end /clone=IMAGE-749882 /clone_end=3' /gb=AI662793 /gi=4766376 /ug=Mm.24432 /len=268	Q6PGE3 ; Q80T90 ; Q3TPY9 ; Q3UJY8 ; Q3UK73
98292_at	0.902	Gsbs; Ppp1r2	AF071562	MGI:1333876	Cluster Incl AF071562:Mus musculus G-substrate mRNA, complete cds /cds=(124,603) /gb=AF071562 /gi=4138829 /ug=Mm.42096 /len=1275	Q9Z2E4
101783_i_at	0.902	M32460; H3.1-221	X16496	Hist1h3g	Cluster Incl X16496:Murine H3.1 gene for histone H3.1 /cds=(0,410) /gb=X16496 /gi=51326 /ug=Mm.57120 /len=411
99339_r_at	0.902	Rpl7	AI839615	Kcnd2	Cluster Incl AI839615:UI-M-AN0-acr-h-02-0-UI.s1 Mus musculus cDNA, 3' end /clone=UI-M-AN0-acr-h-02-0-UI /clone_end=3' /gb=AI839615 /gi=5473828 /ug=Mm.5302 /len=512	Q9Z0V2
101701_at	0.902	AI851472; Cdh8	X95600	Cdh8	Cluster Incl X95600:Cadherin 8 /cds=(230,2629) /gb=X95600 /gi=1845578 /ug=Mm.41976 /len=2812	P97291 ; Q6PAN4 ; Q3UTL9 ; Q8C375 ; Q8C449
101162_at	0.902	myf-5; B130010J22Rik; Myd88	X56182	Myf5	Cluster Incl X56182:Myogenic factor 5 /cds=(0,767) /gb=X56182 /gi=53295 /ug=Mm.4984 /len=1898	P24699 ; Q8VHZ2 ; Q543W7
103632_at	0.902	AI326135; MGC107306; 1700001F22Rik; Hipk3	AI036958	Hmgb4	Cluster Incl AI036958:uh23e01.r1 Mus musculus cDNA, 5' end /clone=IMAGE-1746264 /clone_end=5' /gb=AI036958 /gi=3260649 /ug=Mm.20314 /len=205	Q5M8N9 ; Q5M8Q4 ; Q6P8W9 ; Q9DAR4
101691_s_at	0.902	C77505; Gad1	C77405	C77405	Cluster Incl C77405:C77405 Mus musculus cDNA, 3' end /clone=J0030E08 /clone_end=3' /gb=C77405 /gi=2517735 /ug=Mm.37491 /len=635
100689_at	0.902	Svp-2; SVS-IV; Svp2	M35732	Svp2	Cluster Incl M35732:Seminal vesicle protein 2 /cds=(0,328) /gb=M35732 /gi=201101 /ug=Mm.1286 /len=541	P18419 ; Q9D257
93458_at	0.902	Eso-1; C80129; AU019881; AU023336; Anxa11	AA501129	C330003B14Rik	Cluster Incl AA501129:vh72h02.r1 Mus musculus cDNA, 5' end /clone=IMAGE-892563 /clone_end=5' /gb=AA501129 /gi=2236096 /ug=Mm.6863 /len=141	Q8BX39
95903_at	0.902		AI842525		Cluster Incl AI842525:UI-M-AQ1-aea-c-07-0-UI.s1 Mus musculus cDNA, 3' end /clone=UI-M-AQ1-aea-c-07-0-UI /clone_end=3' /gb=AI842525 /gi=5476738 /ug=Mm.24310 /len=235
161371_r_at	0.902		AV240021	Ptprk	Cluster Incl AV240021:AV240021 Mus musculus cDNA, 3' end /clone=4732437L09 /clone_end=3' /gb=AV240021 /gi=6192524 /ug=Mm.59903 /len=247 /NOTE=replacement for probe set(s) 94671_f_at on MG-U74A	P35822 ; Q99KV5 ; Q8C819
102824_g_at	0.902	hinge; AU044919; MGC102604; MGC102659; CH1-domain; CH2-domain; CH3-domain; Igh-6	X67210	Ighg	Cluster Incl X67210:M.musculus rearranged immunoglobulin gamma 2b heavy chain /cds=(32,1456) /gb=X67210 /gi=54826 /ug=Mm.14438 /len=1546	Q569X1 ; Q8R3H6 ; Q91Z05
92993_r_at	0.902	Sp4	AI324972	Sp4	Cluster Incl AI324972:mm78d11.x1 Mus musculus cDNA, 3' end /clone=IMAGE-534549 /clone_end=3' /gb=AI324972 /gi=4059401 /ug=Mm.5073 /len=431	Q62445 ; Q6DFV2
161290_r_at	0.902		AV302662	Brd7	Cluster Incl AV302662:AV302662 Mus musculus cDNA, 3' end /clone=5730504P12 /clone_end=3' /gb=AV302662 /gi=6335176 /ug=Mm.85736 /len=198 /NOTE=replacement for probe set(s) 102594_f_at on MG-U74A	Q3TUN9 ; Q3UQ56 ; Q3UU06 ; Q8BQT4 ; Q9CT78 ; O88665
92825_at	0.902	Tpx1; Tpx-1; GAPDL5; CRISP-2; Crisp2	M25533	Crisp2	Cluster Incl M25533:Testis specific gene 1 /cds=(213,944) /gb=M25533 /gi=202126 /ug=Mm.1296 /len=1418	P16563 ; Q9D2T2
98764_at	0.902	CAG8; CAG-3; D0Kist4; Tnk2	U80889	D0Kist2	Cluster Incl U80889:Mus musculus CAG trinucleotide repeat mRNA, partial sequence /cds=UNKNOWN /gb=U80889 /gi=2228569 /ug=Mm.45982 /len=1156
96043_at	0.902	LPP1; mPAP; Hic53; LPP-1; Hpic53; Ednrb	L43371	Ppap2a	Cluster Incl L43371:Mus musculus (clone HIC-53) hydrogen peroxide-inducible protein mRNA, complete cds /cds=(0,977) /gb=L43371 /gi=1161099 /ug=Mm.2598 /len=1490	Q61469 ; Q6GT30
102061_at	0.902	Mlf1; HLS7	AF100171	Mlf1	Cluster Incl AF100171:Mus musculus myelodysplasia/myeloid leukemia factor 1 (Mlf1) mRNA, complete cds /cds=(60,863) /gb=AF100171 /gi=4106525 /ug=Mm.10414 /len=879	Q9QWV4 ; Q8JZS2 ; Q3V042
161089_r_at	0.902		AV367756	Akap8	Cluster Incl AV367756:AV367756 Mus musculus cDNA, 3' end /clone=8430437G24 /clone_end=3' /gb=AV367756 /gi=6415403 /ug=Mm.100209 /len=226 /NOTE=replacement for probe set(s) 94093_f_at on MG-U74A	Q9DBR0 ; Q8BP29
94103_at	0.901	Tspy; Tspy-ps	AJ001379	Tspy-ps	Cluster Incl AJ001379:Testis specific protein-Y encoded, pseudogene /cds=(0,1054) /gb=AJ001379 /gi=2982625 /ug=Mm.10106 /len=1177
94727_f_at	0.901	variable group of 2-cell-stage gene family; Tcstv1; Lo1	AF067057	MGI:1933437	Cluster Incl AF067057:Mus musculus clone Lo1 variable group of 2-cell-stage gene family mRNA, complete cds /cds=(150,665) /gb=AF067057 /gi=3171131 /ug=Mm.14131 /len=858	O70619
98311_at	0.901	STAP; F77; Stap; 1700016D22Rik; Rbms1	AB029919	Pmfbp1	Cluster Incl AB029919:Mus musculus STAP mRNA for sperm tail associated protein, complete cds /cds=(91,3159) /gb=AB029919 /gi=5525094 /ug=Mm.42166 /len=3429	Q9WVQ0 ; Q8CEM3
161368_r_at	0.901	Cyp1b1	AV237975	Cyp1b1	Cluster Incl AV237975:AV237975 Mus musculus cDNA, 3' end /clone=4732424O06 /clone_end=3' /gb=AV237975 /gi=6190487 /ug=Mm.59837 /len=250 /NOTE=replacement for probe set(s) 94666_f_at on MG-U74A	Q64429 ; Q80V82 ; Q3UTK2 ; Q3UVA8 ; Q8BRY0 ; Q8C685 ; Q9CUA1
99530_at	0.901	Prlpc; PLP-Ca; Erh	AF090140	Prlpc1	Cluster Incl AF090140:Mus musculus prolactin-like protein-Calpha precursor, mRNA, complete cds /cds=(9,728) /gb=AF090140 /gi=4185303 /ug=Mm.42164 /len=862	Q9Z249 ; Q9DAW0 ; Q9DAY2
92370_at	0.901	Arm1; Arl10a; MGC144317; Ccl4	AI853831	Arl10a	Cluster Incl AI853831:UI-M-BH0-ajr-b-11-0-UI.s1 Mus musculus cDNA, 3' end /clone=UI-M-BH0-ajr-b-11-0-UI /clone_end=3' /gb=AI853831 /gi=5497737 /ug=Mm.39966 /len=466	Q9QXJ4
160441_at	0.901	MGC117645; 1600015D01Rik; Cbx7	AI156095	Ceacam11	Cluster Incl AI156095:ue11d11.r1 Mus musculus cDNA, 5' end /clone=IMAGE-1480053 /clone_end=5' /gb=AI156095 /gi=3684564 /ug=Mm.36666 /len=421 /NOTE=replacement for probe set(s) 98548_at on MG-U74A	Q4KL40 ; Q9ES69 ; Q9CW13 ; Q9CW14 ; Q9D0Z8
102612_at	0.901	Nrl; AW492574; D14H14S46E	L14935	Nrl	Cluster Incl L14935:Neural retina leucine zipper gene /cds=(131,844) /gb=L14935 /gi=388916 /ug=Mm.20422 /len=2422	P54846 ; Q543Y0 ; Q8C8Y1
97268_i_at	0.901	Rexo4	AI848699	Krtcap2	Cluster Incl AI848699:UI-M-AH1-agv-g-05-0-UI.s1 Mus musculus cDNA, 3' end /clone=UI-M-AH1-agv-g-05-0-UI /clone_end=3' /gb=AI848699 /gi=5492600 /ug=Mm.27904 /len=531	Q5RL79 ; Q9CQK5
92380_r_at	0.901	Ptpz; Ptprz; PTPbeta; PTPzeta; AI850339; DSD-1-PG; Rptpbeta; Ptprz1	AJ133130	Ptprz1	Cluster Incl AJ133130:Mus musculus mRNA for DSD-1-proteoglycan /cds=(105,4943) /gb=AJ133130 /gi=4753790 /ug=Mm.40277 /len=6887	Q99LN6 ; Q9WUT8 ; Q3URX0 ; Q8BJY4 ; Q8C4M8
93643_at	0.901	Lhx9; LH2B; BB104635	AJ243851	Lhx9	Cluster Incl AJ243851:Mus musculus mRNA for putative LIM-homeodomain protein alpha isoform /cds=(116,1081) /gb=AJ243851 /gi=6179607 /ug=Mm.79380 /len=1758	Q9WUH2 ; Q6GQU4
161652_r_at	0.901		AV095915	Idh3a	Cluster Incl AV095915:AV095915 Mus musculus cDNA /clone=2410015A21 /clone_end=3' /gb=AV095915 /gi=5243463 /ug=Mm.70091 /len=201 /NOTE=replacement for probe set(s) 97042_r_at on MG-U74A	Q9D6R2 ; Q3UAM8
95518_at	0.901		AW122893	1810015C04Rik	Cluster Incl AW122893:UI-M-BH2.1-apa-d-07-0-UI.s1 Mus musculus cDNA, 3' end /clone=UI-M-BH2.1-apa-d-07-0-UI /clone_end=3' /gb=AW122893 /gi=6098423 /ug=Mm.25311 /len=217	Q7TMY5 ; Q8VE91 ; Q9CUJ4 ; Q9D8Z5
103484_at	0.901	Pop3; AA682104; MGC141238; Popdc3	AA619442	Popdc3	Cluster Incl AA619442:vo84c10.r1 Mus musculus cDNA, 5' end /clone=IMAGE-1065810 /clone_end=5' /gb=AA619442 /gi=2523318 /ug=Mm.22133 /len=464	Q9ES81
96566_at	0.901	TGASE3; AI893889; Tgm2	L10385	Tgm3	Cluster Incl L10385:Mus musculus transglutaminase E (TGASE3) mRNA, complete cds /cds=(54,2135) /gb=L10385 /gi=309520 /ug=Mm.2961 /len=2297	Q08189
160418_at	0.901	Ptpn6	AI852085	Clcc1	Cluster Incl AI852085:UI-M-BH0-aja-g-02-0-UI.s1 Mus musculus cDNA, 3' end /clone=UI-M-BH0-aja-g-02-0-UI /clone_end=3' /gb=AI852085 /gi=5495991 /ug=Mm.34164 /len=448 /NOTE=replacement for probe set(s) 98043_at on MG-U74A	Q99LI2
93657_at	0.901	Spi-B	U87620	Spib	Cluster Incl U87620:Mus musculus Ets transcription factor Spi-B, partial cds /cds=(0,298) /gb=U87620 /gi=2735134 /ug=Mm.8012 /len=2345	O35906
92842_r_at	0.901	Scg-1; Pomc1	X51429	Chgb	Cluster Incl X51429:Chromogranin B /cds=(52,2085) /gb=X51429 /gi=50408 /ug=Mm.1339 /len=2340	P16014 ; Q3TY66 ; Q3UZP2 ; Q3UZU8 ; Q8BP91 ; Q9CTW1
161053_at	0.901	Smy; Ssty; Ssty1	X05260	Ssty1 ; LOC382131 ; LOC382300 ; LOC382311 ; LOC382329 ; LOC434939 ; LOC434944 ; LOC434950 ; LOC434954 ; LOC434979 ; LOC434983 ; LOC434987 ; LOC434997 ; LOC435004 ; LOC435005 ; LOC435017 ; LOC435022 ; LOC435034 ; LOC435039 ; LOC435042 ; LOC435095 ; LOC435103 ; LOC435115 ; LOC435124 ; LOC435135 ; LOC435157 ; LOC435185 ; LOC546467	Cluster Incl X05260:Spermiogenesis gene /cds=(467,1165) /gb=X05260 /gi=55454 /ug=Mm.5009 /len=1285 /NOTE=replacement for probe set(s) 92973_at on MG-U74A	P13675
99779_at	0.901	Gm431; D4Mgi23; FLJ13456; mKIAA1730; 1110046I03Rik	N28141	D6Bwg1452e	Cluster Incl N28141:MDB1452 Mus musculus cDNA, 3' end /clone_end=3' /gb=N28141 /gi=1145997 /ug=Mm.23866 /len=348	Q3TM33 ; Q3TMB0 ; Q3TRM3 ; Q3UFA3 ; Q3UFS0 ; Q80TA0
161218_r_at	0.901		AV249855	Pafah1b3	Cluster Incl AV249855:AV249855 Mus musculus cDNA, 3' end /clone=4833419E19 /clone_end=3' /gb=AV249855 /gi=6237314 /ug=Mm.83913 /len=238 /NOTE=replacement for probe set(s) 100868_f_at on MG-U74A	Q61205 ; Q3TJC2 ; Q8CA83
102843_s_at	0.901	Iga; MGC6727; AI893585; MGC118142	J00475	Igh-1a	Cluster Incl J00475:Mouse germline IgH chain gene, DJC region- segment D-FL16.1 /cds=(0,991) /gb=J00475 /gi=194417 /ug=Mm.14721 /len=992	P01863 ; Q505N9 ; Q569W9 ; Q58E56 ; Q6PF95 ; Q6PIP8 ; Q6PJB2 ; Q9D8L4
101052_g_at	0.901	S100E; Nfkb2	AF004941	S100a3	Cluster Incl AF004941:Mus musculus S100A3 calcium binding protein mRNA, complete cds /cds=(59,364) /gb=AF004941 /gi=3916049 /ug=Mm.703 /len=712	P62818 ; Q496W1
162451_r_at	0.901	Fbxo3	AV027999	Fbxo3	Cluster Incl AV027999:AV027999 Mus musculus cDNA /clone=1300016L10 /clone_end=3' /gb=AV027999 /gi=4807609 /ug=Mm.52424 /len=208 /NOTE=replacement for probe set(s) 103134_f_at on MG-U74A	Q9DC63 ; Q91VI9 ; Q9JIE4 ; Q3TKB0 ; Q3U9C1 ; Q8C7I0 ; Q8CDU1 ; Q9CVV6 ; Q9D2J5
92811_at	0.901	mCRBPII; Rbp-2; Crbp-2; CrbpII; Tmod1	X74154	Rbp2	Cluster Incl X74154:Retinol binding protein 2, cellular /cds=(57,461) /gb=X74154 /gi=397351 /ug=Mm.12825 /len=479	Q08652
97437_f_at	0.901	AW011752	AW122483	Ankib1	Cluster Incl AW122483:UI-M-BH2.2-aou-f-01-0-UI.s1 Mus musculus cDNA, 3' end /clone=UI-M-BH2.2-aou-f-01-0-UI /clone_end=3' /gb=AW122483 /gi=6098005 /ug=Mm.30115 /len=277	Q6ZPS6
93065_at	0.901	NR1; GP130; Il11ra; AI314697; Il11ra1	U14412	Il11ra1	Cluster Incl U14412:Interleukin 11 receptor, alpha chain 1 /cds=(44,1342) /gb=U14412 /gi=576454 /ug=Mm.15617 /len=1681	Q64385 ; P70225 ; Q3U294 ; Q3UIV4
92713_at	0.901	Hnf4; Tcf4; HNF-4; MODY1; Nr2a1; Tcf14; D19Mgi10; Hnf4a	D29015	Hnf4a	Cluster Incl D29015:Hepatic nuclear factor 4 /cds=(71,1468) /gb=D29015 /gi=469216 /ug=Mm.4625 /len=1780	P49698 ; O54845 ; Q8CFY1 ; Q3UNX3
95347_at	0.9	Nzf2; Nztf2; NZF-2a; NZF-2b; mKIAA0835; Myt1	AF004294	Myt1	Cluster Incl AF004294:Myelin transcription factor 1 /cds=(528,3764) /gb=AF004294 /gi=2209114 /ug=Mm.20988 /len=5466	Q8CFC2 ; Q3UXY0
101175_at	0.9	Mekk2; Mekk2b; 9630061B06Rik; Map3k2	U43186	Map3k2	Cluster Incl U43186:Mus musculus MEK kinase 2, mRNA, partial cds /cds=(426,2285) /gb=U43186 /gi=1223899 /ug=Mm.5067 /len=2465	Q61083
100426_s_at	0.9	Syk	U36776	Syk	Cluster Incl U36776:Spleen tyrosine kinase /cds=(219,2108) /gb=U36776 /gi=1041782 /ug=Mm.4708 /len=2290	P48025 ; Q6P1E0 ; Q3UPF7 ; Q3V3Q2
160984_r_at	0.9	Ybx1	AI835031	Odf2l	Cluster Incl AI835031:UI-M-AI1-afn-b-11-0-UI.s1 Mus musculus cDNA, 3' end /clone=UI-M-AI1-afn-b-11-0-UI /clone_end=3' /gb=AI835031 /gi=5469244 /ug=Mm.25030 /len=539 /NOTE=replacement for probe set(s) 103920_at on MG-U74A	Q571N0 ; Q8C3Q6 ; Q8CD32 ; Q8VDY5 ; Q9D478 ; Q9D647
101666_at	0.9	ELP; SF1; SF-1; Ad4BP; ELP-3; Ftzf1; Ftz-F1; MGC124277; MGC124278	D10584	Nr5a1	Cluster Incl D10584:Fushi tarazu 1 factor homolog, (Drosophila) /cds=(200,1597) /gb=D10584 /gi=220400 /ug=Mm.31387 /len=2068	P97782 ; Q3U0G1 ; Q812G5
95884_at	0.9	Tlr7	AI449297	Tlr7	Cluster Incl AI449297:mt04c04.x1 Mus musculus cDNA, 3' end /clone=IMAGE-620070 /clone_end=3' /gb=AI449297 /gi=4289016 /ug=Mm.23979 /len=230	P58681 ; Q599W9 ; Q3T997 ; Q548J0
162008_r_at	0.9		AV245773		Cluster Incl AV245773:AV245773 Mus musculus cDNA, 3' end /clone=4832402B13 /clone_end=3' /gb=AV245773 /gi=6233232 /ug=Mm.77899 /len=291 /NOTE=replacement for probe set(s) 99261_f_at, 99262_r_at on MG-U74A
94715_at	0.9	AHH; AHRR; CP11; P450-1; Cyp1a1	K02588	Cyp1a1	Cluster Incl K02588:Cytochrome P450, 1a1, aromatic compound inducible /cds=(109,1674) /gb=K02588 /gi=192885 /ug=Mm.14089 /len=2619	P00184
161093_at	0.9	Ift81	AW214325	Cdv1	Cluster Incl AW214325:uo40h04.x1 Mus musculus cDNA, 3' end /clone=IMAGE-2645047 /clone_end=3' /gb=AW214325 /gi=6520838 /ug=Mm.14427 /len=259 /NOTE=replacement for probe set(s) 94742_at on MG-U74A	O35594 ; Q3TTH0
98466_r_at	0.9	Ifi16; Atp1a1	M31419	Ifi204	Cluster Incl M31419:Interferon activated gene 204 /cds=(127,2049) /gb=M31419 /gi=198399 /ug=Mm.34817 /len=2353	P15092 ; Q8CGE8 ; Q921V9 ; Q3U7K5 ; Q3UCH9 ; Q8C4X3
102335_at	0.9	TWIK-1; AI788889; Myh11	AF033017	Kcnk1	Cluster Incl AF033017:Potassium channel, subfamily K, member 1 /cds=(290,1300) /gb=AF033017 /gi=3150442 /ug=Mm.10800 /len=2240	O08581 ; Q99L99
