# Supplementary material for: Gene regulatory networks in lactation: identification of global principles using bioinformatics
Source: BMC Syst Biol. 2007 Nov 27;1:56. doi: 10.1186/1752-0509-1-56 (PMC2225983; doi:10.1186/1752-0509-1-56)
Supplement: Additional file 2 — Additional data file 2 is an Excel spreadsheet that lists genes that are suppressed during lactation. These genes are down-regulated by L2 relative to P17 and up-regulated by I2 relative to L9. [file 1752-0509-1-56-S2.xls]

## Sheet: P17_L2_downreg_AND_Inv_up
Gene Name	Common	Genbank	Gene Symbol	Target Description	SwissProt
100007_at	Aplp2	AI837573	Irf2bp1	Cluster Incl AI837573:UI-M-AL0-abs-g-06-0-UI.s1 Mus musculus cDNA, 3' end /clone=UI-M-AL0-abs-g-06-0-UI /clone_end=3' /gb=AI837573 /gi=5471786 /ug=Mm.4532 /len=293	Q8R3Y8 ; Q8BJC9 ; Q8C0B1
100039_at	Zsig9; AW229003; D10Bwg1546e; 5330432A10Rik; Aco2	AW125880	Tmem4	Cluster Incl AW125880:UI-M-BH2.2-aqk-g-03-0-UI.s1 Mus musculus cDNA, 3' end /clone=UI-M-BH2.2-aqk-g-03-0-UI /clone_end=3' /gb=AW125880 /gi=6101410 /ug=Mm.44220 /len=490	Q9QXT0 ; Q3UBH8
100059_at	b558; C2	M31775	Cyba	Cluster Incl M31775:Mouse cytochrome beta-558 mRNA, 3' end /cds=(0,574) /gb=M31775 /gi=192913 /ug=Mm.448 /len=677	Q61462 ; Q3TAM0 ; Q3U820 ; Q8C5D4
100064_f_at	alpha-1 gap junction; Cx43; Npm1; Cnx43; Gja-1; AU042049; AW546267; Cx43alpha1; connexin43; Gja1	M63801	Gja1	Cluster Incl M63801:Mus musculus connexin 43 (alpha-1 gap junction) mRNA, complete cds /cds=(220,1368) /gb=M63801 /gi=191773 /ug=Mm.4504 /len=1408	P23242 ; Q7TMQ1 ; Q3UTR0 ; Q8C4N2 ; Q8CE05 ; Q9CT20 ; Q6T9D4 ; Q544I7
100084_at	p81; R75297; AW146364; MGC107499; App	X60671	Vil2	Cluster Incl X60671:M.musculus mRNA for ezrin /cds=(95,1855) /gb=X60671 /gi=50880 /ug=Mm.4551 /len=2701	P26040 ; Q3TCP5 ; Q3UL48 ; Q3UXR4 ; Q8CBU4 ; Q4KML7
100123_f_at	CD29; Fnrb; gpIIa; AA409975; AA960159; 4633401G24Rik; Itgb1	X15202	Itgb1	Cluster Incl X15202:Mouse mRNA for fibronectin receptor beta-chain (VLA5-homolog.) /cds=(0,2398) /gb=X15202 /gi=50986 /ug=Mm.4712 /len=3491	P09055 ; Q60993 ; Q3TIW5 ; Q3TWH6 ; Q8BTU0 ; Q8BUD1 ; Q8BVU1
100126_at	YCL1; 2410152E03Rik; 2810406L04Rik; Pias3	AA967263	Chrac1	Cluster Incl AA967263:vz70e04.r1 Mus musculus cDNA, 5' end /clone=IMAGE-1331838 /clone_end=5' /gb=AA967263 /gi=3141156 /ug=Mm.4748 /len=432	Q9JKP8
100331_g_at	PrxII-2; Prx ll-2	AF032714	Prdx2	Cluster Incl AF032714:Mus musculus type II peroxiredoxin protein 2 (PrxII-2) pseudogene, complete sequence /cds=(0,596) /gb=AF032714 /gi=3603231 /ug=Mm.87831 /len=597	Q61171 ; Q5M9N9
100342_i_at	Tuba-1; MGC102097; MGC102098; MGC102099; Tyrp1	M28729	Tuba1	Cluster Incl M28729:Tubulin alpha1 /cds=(0,596) /gb=M28729 /gi=202222 /ug=Mm.88110 /len=786	P68369 ; P68373 ; O89052 ; Q3TIZ0 ; Q52L87
100345_f_at	Vamp8	W65964	Vamp8	Cluster Incl W65964:me10a08.r1 Mus musculus cDNA, 5' end /clone=IMAGE-387062 /clone_end=5' /gb=W65964 /gi=1373764 /ug=Mm.88247 /len=404	O70404 ; Q3V4C2
100428_at	B2t; AA589349; Lamc2	U43327	Lamc2	Cluster Incl U43327:Laminin, gamma 2 /cds=(39,3617) /gb=U43327 /gi=1151216 /ug=Mm.4717 /len=5159	Q61092 ; Q9R086 ; Q3UI29 ; Q61965
100457_at	esl-1; CFR; CFR-1; ESL-1; MG160; Selel; MG-160; AI593353; AW537898; Glg1	X84037	Glg1	Cluster Incl X84037:M.musculus mRNA for E-selectin ligand-1 /cds=(6,3533) /gb=X84037 /gi=673435 /ug=Mm.488 /len=3887	Q61543 ; Q3TMG0 ; Q8BQH1
100464_at	AI840585; 3110043O21Rik	AI840585	3110043O21Rik	Cluster Incl AI840585:UI-M-AM0-adq-a-06-0-UI.s1 Mus musculus cDNA, 3' end /clone=UI-M-AM0-adq-a-06-0-UI /clone_end=3' /gb=AI840585 /gi=5474798 /ug=Mm.491 /len=447	Q6DFW0 ; Q3TJP2 ; Q3U3D8 ; Q8K3B2
100475_at	EFP; Zfp147; AA960166; AL022677; Ddx24	D63902	Trim25	Cluster Incl D63902:Zinc finger protein 147 /cds=(9,1913) /gb=D63902 /gi=1088466 /ug=Mm.4973 /len=5475	Q61510 ; Q6PIH1 ; Q3TAM2 ; Q3TU94 ; Q3U3X7 ; Q3UWD9 ; Q5SU70 ; Q922N9
100483_at	IFNAR; Ifar; Ifrc; CD118; Ifnar; Infar; Ifnar1	M89641	Ifnar1	Cluster Incl M89641:Interferon (alpha and beta) receptor /cds=(94,1866) /gb=M89641 /gi=194111 /ug=Mm.502 /len=3894	P33896 ; Q80UR8 ; Q3U5G8 ; Q3UFX4 ; Q80UJ3
100509_at	Rest	AW121012	Rnf19	Cluster Incl AW121012:UI-M-BH2.3-aod-h-06-0-UI.s1 Mus musculus cDNA, 3' end /clone=UI-M-BH2.3-aod-h-06-0-UI /clone_end=3' /gb=AW121012 /gi=6096345 /ug=Mm.5181 /len=204	P50636 ; Q3TM18 ; Q3UGT2
100527_at	Clcn5	AW124744	D11Ertd99e	Cluster Incl AW124744:UI-M-BH2.1-aqa-d-10-0-UI.s1 Mus musculus cDNA, 3' end /clone=UI-M-BH2.1-aqa-d-10-0-UI /clone_end=3' /gb=AW124744 /gi=6100274 /ug=Mm.52 /len=485	Q9D2R6
100566_at	IGFBP-5; AI256729; AW208790; Igfbp5	L12447	Igfbp5	Cluster Incl L12447:Insulin-like growth factor binding protein 5 /cds=(387,1202) /gb=L12447 /gi=425405 /ug=Mm.578 /len=5561	Q07079 ; Q99KY8 ; Q3TT49 ; Q3UQV0
100569_at	Cal1h; AW215814; Anxa2	M14044	Anxa2	Cluster Incl M14044:Mouse calpactin I heavy chain (p36) mRNA, complete cds /cds=(7,1026) /gb=M14044 /gi=192353 /ug=Mm.584 /len=1307	P07356 ; Q3UCD3 ; Q99KH3 ; Q9CZI7 ; Q542G9
100573_f_at	NL; Amf; Org; Gpi-1; Gpi1s; Gpi-1r; Gpi-1s; Gpi-1t; Gpi1-r; Gpi1-s; Gpi1-t; MGC113776	M14220	Gpi1	Cluster Incl M14220:Mouse neuroleukin mRNA, complete cds /cds=(52,1728) /gb=M14220 /gi=200064 /ug=Mm.589 /len=1985	P06745 ; O89062 ; Q5RJI3 ; Q8C675
100574_f_at	Amf; Org; Gpi-1; Gpi1s; Gpi-1r; Gpi-1s; Gpi-1t; Gpi1-r; Gpi1-s; Gpi1-t; MGC113776	L09104	Gpi1	Cluster Incl L09104:Glucose phosphate isomerase 1 complex /cds=(2066,2938) /gb=L09104 /gi=309267 /ug=Mm.589 /len=3194	P06745 ; O89062 ; Q5RJI3 ; Q8C675
100581_at	Stfb; AA960480	U59807	Cstb	Cluster Incl U59807:Cystatin B /cds=(0,296) /gb=U59807 /gi=1439569 /ug=Mm.6095 /len=297	Q62426 ; Q3UAW2
100584_at	AIV; Anx4; Xanx-4; AI265406; AW106930; Abi1	U72941	Anxa4	Cluster Incl U72941:Mus musculus annexin IV mRNA, complete cds /cds=(90,1049) /gb=U72941 /gi=1778312 /ug=Mm.619 /len=1961	P97429 ; Q3UCL0 ; Q7TMN7 ; Q8BSL2 ; Q9R0V2
100588_at	PA28b; AA589371; AI788882; Psme2	U60329	Psme2	Cluster Incl U60329:Protease (prosome, macropain) 28 subunit, beta /cds=(1,720) /gb=U60329 /gi=1698571 /ug=Mm.626 /len=723	P97372 ; Q99LN3 ; Q5SVP3
100603_at	Dncic2; AW554389; 3110079H08Rik; Fen1	AF063231	Dncic2	Cluster Incl AF063231:Dynein, cytoplasmic, intermediate chain 2 /cds=(77,1915) /gb=AF063231 /gi=3493590 /ug=Mm.6441 /len=2458	O88487 ; Q3TGH7 ; Q3TPJ8 ; Q3UDA2 ; Q9CRN8
100606_at	PrP; PrPC; Sinc; CD230; PrPSc; Prn-i; Prn-p; PrP<C>; AA960666; AI325101	M18070	Prnp	Cluster Incl M18070:Mouse (with short incubation period) prion protein (PRNP) gene, complete cds /cds=(10,774) /gb=M18070 /gi=200528 /ug=Mm.648 /len=775	P04925 ; Q3TZI7 ; Q3UBH0 ; Q3UF68 ; Q3UG89 ; Q4FJQ7
100621_at	Sfrs1	AI848825	Rnh1	Cluster Incl AI848825:UI-M-AJ1-ahb-b-03-0-UI.s1 Mus musculus cDNA, 3' end /clone=UI-M-AJ1-ahb-b-03-0-UI /clone_end=3' /gb=AI848825 /gi=5492731 /ug=Mm.6586 /len=342	Q91VI7 ; Q3UM23
100877_at	AI414869; AI848234; 1300010F03Rik	AI194274	1810058I24Rik	Cluster Incl AI194274:ui14c07.r1 Mus musculus cDNA, 5' end /clone=IMAGE-1851276 /clone_end=5' /gb=AI194274 /gi=3745481 /ug=Mm.53 /len=480
100886_f_at	Mmp2	AI841415	Mrpl45	Cluster Incl AI841415:UI-M-AH0-acx-c-02-0-UI.s1 Mus musculus cDNA, 3' end /clone=UI-M-AH0-acx-c-02-0-UI /clone_end=3' /gb=AI841415 /gi=5475628 /ug=Mm.5381 /len=303	Q9D0Q7 ; Q3TZL8 ; Q9CSZ8
100899_s_at	Tapbp	AI265210	Zfp297	Cluster Incl AI265210:ui97a10.x1 Mus musculus cDNA, 3' end /clone=IMAGE-1890330 /clone_end=3' /gb=AI265210 /gi=3883368 /ug=Mm.57157 /len=485	Q9Z0G7 ; Q3TW94 ; Q3TXW4 ; Q9CTH2
100903_at	Adprt2; C78626; PARP-2; Adprtl2; Aspartl2; Parp2	AJ007780	Parp2	Cluster Incl AJ007780:Mus musculus mRNA for poly(ADP-ribose) polymerase-2 /cds=(15,1694) /gb=AJ007780 /gi=4138232 /ug=Mm.5728 /len=1707	O88554
100957_at	MtSSB; mtDBP; 2810480P10Rik; G630031O20Rik; Ssbp1	AA881160	Ssbp1	Cluster Incl AA881160:vz07b02.r1 Mus musculus cDNA, 5' end /clone=IMAGE-1314987 /clone_end=5' /gb=AA881160 /gi=2990470 /ug=Mm.6509 /len=575	Q9CYR0 ; Q8R2K3
100959_at	S100A13; S100a13	X99921	S100a13	Cluster Incl X99921:M.musculus mRNA for S100 calcium-binding protein A13 /cds=(60,356) /gb=X99921 /gi=1694840 /ug=Mm.6523 /len=440	P97352 ; Q545H7
100960_g_at	S100A13; S100a13	X99921	S100a13	Cluster Incl X99921:M.musculus mRNA for S100 calcium-binding protein A13 /cds=(60,356) /gb=X99921 /gi=1694840 /ug=Mm.6523 /len=440	P97352 ; Q545H7
101009_at	K8; Card2; EndoA; Krt2-8; Krt-2.8; AA960620; AL022697; AU019895; MGC118110	X15662	Krt2-8	Cluster Incl X15662:Mouse gene for cytokeratin endo A (no 8) 5' end /cds=(81,83) /gb=X15662 /gi=52790 /ug=Mm.6800 /len=84	P11679 ; Q61518 ; Q3TJE1 ; Q3TKY7 ; Q3TGI1 ; Q61463
101011_at	A45; Cctd; C78323; 2610204B21Rik; Cct4	L25913	Cct4	Cluster Incl L25913:Chaperonin subunit 4 (delta) /cds=(0,1619) /gb=L25913 /gi=460316 /ug=Mm.6821 /len=1847	P80315 ; Q3TII0 ; Q3UJZ8 ; Q5M6Y2
101023_f_at	AI430885; AW490662; Pex6	AI843605	0610010E21Rik	Cluster Incl AI843605:UI-M-AO1-aeh-h-06-0-UI.s1 Mus musculus cDNA, 3' end /clone=UI-M-AO1-aeh-h-06-0-UI /clone_end=3' /gb=AI843605 /gi=5477783 /ug=Mm.6844 /len=379
101030_at	rhoB; Arh6; Arhb; AA017882; MGC117867	X99963	Rhob	Cluster Incl X99963:M.musculus rhoB gene /cds=(0,590) /gb=X99963 /gi=1491740 /ug=Mm.687 /len=591	P62746 ; Q3TIC2 ; Q4FJM5
101035_at	AAC-11; AI196452; Ctnnb1	U35846	Api5	Cluster Incl U35846:Mus musculus mRNA, complete cds /cds=(85,1599) /gb=U35846 /gi=2623754 /ug=Mm.692 /len=3715	O35841 ; Q3U517 ; Q3UYQ4
101047_at	D4; pilr-1; 1110061M03Rik; 2410026K10Rik; Rab22a	AW123697	2410026K10Rik	Cluster Incl AW123697:UI-M-BH2.1-apl-c-11-0-UI.s1 Mus musculus cDNA, 3' end /clone=UI-M-BH2.1-apl-c-11-0-UI /clone_end=3' /gb=AW123697 /gi=6099227 /ug=Mm.7 /len=413	Q8BLN1 ; Q8C1L8 ; Q8VCN6 ; Q9DCI2
101053_at	Aebp1	AW046847	2610031L17Rik	Cluster Incl AW046847:UI-M-BH1-alz-h-03-0-UI.s1 Mus musculus cDNA, 3' end /clone=UI-M-BH1-alz-h-03-0-UI /clone_end=3' /gb=AW046847 /gi=5907376 /ug=Mm.7039 /len=242	Q91YR7 ; Q3ULJ7 ; Q542P0
101055_at	PPCA; AU019505; Ppgb	J05261	Ppgb	Cluster Incl J05261:Protective protein for beta-galactosidase /cds=(213,1637) /gb=J05261 /gi=200492 /ug=Mm.7046 /len=1987	P16675 ; Q3UFS5 ; Q544R6 ; Q9D2D1
101067_at	Tspan9	AW124711	Mrpl24	Cluster Incl AW124711:UI-M-BH2.1-aqa-a-12-0-UI.s1 Mus musculus cDNA, 3' end /clone=UI-M-BH2.1-aqa-a-12-0-UI /clone_end=3' /gb=AW124711 /gi=6100241 /ug=Mm.719 /len=467	Q9CQ06 ; Q9CX51 ; Q9D1L7 ; Q9D7R6
101081_at	CtBP1; BARS; CtBP1-L; CtBP1-S; D4S115h; D5H4S115; D5H4S115E; CtBP3/BARS; Mmp14	AJ010483	Ctbp1	Cluster Incl AJ010483:Mus musculus mRNA for CtBP1 protein /cds=(99,1421) /gb=AJ010483 /gi=3452506 /ug=Mm.7286 /len=2240	O88712 ; Q91WI6 ; Q3TAT1 ; Q3TDL5 ; Q3TUM5 ; Q91YX3
101101_at	PP2Ac; AI115466; D8Ertd766e; Nup98	Z67746	Ppp2cb	Cluster Incl Z67746:M.musculus mRNA for phosphatase 2A catalytic subunit, isotype beta /cds=(0,929) /gb=Z67746 /gi=1246796 /ug=Mm.7418 /len=930	P62715 ; Q8VED4 ; Q8BN07
101109_at	Dag1; DG; Dp71; Dp427; D9Wsu13e; Rela	U43512	Dag1	Cluster Incl U43512:Dystroglycan 1 /cds=(0,825) /gb=U43512 /gi=1155350 /ug=Mm.7524 /len=3170	Q62165 ; Q544G5 ; Q8BPJ7 ; Q8CBE6
101123_at	E25BMM; D14Sel6; AI256040; Actb	U76253	Itm2b	Cluster Incl U76253:Integral membrane protein 2 B /cds=(145,945) /gb=U76253 /gi=3746126 /ug=Mm.4266 /len=1790	O89051 ; Q9JME4 ; Q3TVJ0 ; Q3UCT9 ; Q3UFL5 ; Q9CW90 ; Q9D1Q3 ; Q545S7
101255_at	Ubb2; AL033289	X51703	Ubb	Cluster Incl X51703:Mouse mRNA for ubiquitin /cds=(104,1021) /gb=X51703 /gi=55117 /ug=Mm.235 /len=1172	P62991 ; Q8C2K3 ; Q6NZC5 ; Q78XY9
101410_at	mCPE-R; CEP-R; Cpetr; Cpetr1; Notch4	AB000713	Cldn4	Cluster Incl AB000713:Mus musculus mCPE-R mRNA for CPE-receptor, complete cds /cds=(170,802) /gb=AB000713 /gi=2570126 /ug=Mm.7339 /len=1783	O35054 ; Q3UM35
101430_at	Sox4	AW124153	Sox4	Cluster Incl AW124153:UI-M-BH2.1-apr-f-10-0-UI.s1 Mus musculus cDNA, 3' end /clone=UI-M-BH2.1-apr-f-10-0-UI /clone_end=3' /gb=AW124153 /gi=6099683 /ug=Mm.7556 /len=219	Q06831 ; Q5SW95 ; Q3U5A1 ; Q8BPK5 ; Q8BQ53 ; Q8CE56
101441_i_at	Itpr2; Ip3r2; Itpr5; AI649341; InsP3R-2; InsP3R-5	AF031127	Itpr2	Cluster Incl AF031127:Mus musculus inositol trisphosphate receptor type 2 (Itpr2) gene, partial cds /cds=(0,110) /gb=AF031127 /gi=2911341 /ug=Mm.7800 /len=111	Q9Z329
101444_at	AW556087; Gtrosa26as; Gt(ROSA)26asSor; zfp507	U83176	Thumpd3	Cluster Incl U83176:Gene trap ROSA 26 antisense /cds=(90,1607) /gb=U83176 /gi=1778860 /ug=Mm.781 /len=1974	Q99M45 ; P97770 ; Q9D3P0
101449_at	Rasa2	AW120841	Trim41	Cluster Incl AW120841:UI-M-BH2.3-aoa-e-02-0-UI.s1 Mus musculus cDNA, 3' end /clone=UI-M-BH2.3-aoa-e-02-0-UI /clone_end=3' /gb=AW120841 /gi=6096174 /ug=Mm.794 /len=283	Q8VDU9
101461_f_at	Praja1; Pja1	U06944	Pja1	Cluster Incl U06944:Praja1 /cds=(328,1602) /gb=U06944 /gi=2828789 /ug=Mm.8211 /len=1978	O55176 ; Q3UXQ1
101475_at	bmi-1; Bmi-1; Pcgf4; AW546694	M64068	Pcgf4	Cluster Incl M64068:Mouse zinc finger protein (bmi-1) gene, complete cds /cds=(0,749) /gb=M64068 /gi=192204 /ug=Mm.7719 /len=750	P25916 ; Q3ULL2
101482_at	pp1gamma; PP1; dis2m1; Ppp1cc	D85137	Ppp1cc	Cluster Incl D85137:Mouse mRNA for PP1gamma, complete cds /cds=(107,1078) /gb=D85137 /gi=1332408 /ug=Mm.7793 /len=2200	P63087 ; Q3U7K1 ; Q6ZWM8
101486_at	mMECL-1; Mecl1; Psmb10	Y10875	Psmb10	Cluster Incl Y10875:Proteasome (prosomome, macropain) subunit, beta type 10 /cds=(100,921) /gb=Y10875 /gi=2062108 /ug=Mm.787 /len=960	O35955 ; Q3UNP9 ; Q4FJX8
101502_at	mtgif; AA959811; AI462167; Tgif	X89749	Tgif	Cluster Incl X89749:M.musculus mRNA for mTGIF protein /cds=(279,1097) /gb=X89749 /gi=1495713 /ug=Mm.8155 /len=1186	P70284 ; Q3TVD4
101510_at	Psme1; PA28a; AW413925; MGC113815	AB007136	Psme1	Cluster Incl AB007136:Protease (prosome, macropain) 28 subunit, alpha /cds=(81,830) /gb=AB007136 /gi=3219281 /ug=Mm.830 /len=977	P97371 ; Q5HZK3
101514_at	Bet3; AI835942; AU019197; 1110058K12Rik; Hspa8	AF041433	Trappc3	Cluster Incl AF041433:Mus musculus bet3 (Bet3) mRNA, complete cds /cds=(82,624) /gb=AF041433 /gi=2791805 /ug=Mm.8392 /len=753	O55013 ; Q3U9K9
101516_at	Cd59; AA987121; protectin; Cd59a	U60473	Cd59a	Cluster Incl U60473:CD59 antigen /cds=(81,452) /gb=U60473 /gi=2828534 /ug=Mm.8457 /len=1259	O55186 ; Q542R7
101561_at	Mt-2; MT-II; AA409533	K02236	Mt2	Cluster Incl K02236:Metallothionein 2 /cds=(0,185) /gb=K02236 /gi=199131 /ug=Mm.89170 /len=186	P02798
101585_at	PPMR; Vema; HPR6.6; AA415812; Mgll	AF042491	Pgrmc1	Cluster Incl AF042491:Mus musculus putative membrane associated progesterone receptor component mRNA, complete cds /cds=(13,600) /gb=AF042491 /gi=2801792 /ug=Mm.9052 /len=1786	O55022 ; Q3TFP8 ; Q3TH84 ; Q3TXU8
101587_at	Eph1; Eph-1; AI195553; Ctnnb1	U89491	Ephx1	Cluster Incl U89491:Mus musculus microsomal expoxide hydrolase (Eph1) mRNA, allele b, complete cds /cds=(43,1410) /gb=U89491 /gi=1890859 /ug=Mm.9075 /len=1451	Q9D379 ; P97869 ; Q6PEV0 ; Q8K2W5
101590_at	Lamp2	AI747194	Lamp2	Cluster Incl AI747194:ul13a12.x1 Mus musculus cDNA, 3' end /clone=IMAGE-2076670 /clone_end=3' /gb=AI747194 /gi=5125458 /ug=Mm.91146 /len=585	P17047 ; Q3TWE1 ; Q3TXG5 ; Q3UIW3 ; Q8BSG8 ; Q8C876 ; Q9CZU7
101593_at	Epb4.2	AI851454	Crip2	Cluster Incl AI851454:UI-M-BH0-akj-f-07-0-UI.s1 Mus musculus cDNA, 3' end /clone=UI-M-BH0-akj-f-07-0-UI /clone_end=3' /gb=AI851454 /gi=5495360 /ug=Mm.91405 /len=367	Q9DCT8 ; Q4FJU3
101866_at	Aebp2	AW060486	Arfrp1	Cluster Incl AW060486:UI-M-BH1-ann-a-11-0-UI.s1 Mus musculus cDNA, 3' end /clone=UI-M-BH1-ann-a-11-0-UI /clone_end=3' /gb=AW060486 /gi=6008237 /ug=Mm.87720 /len=250	Q8BXL7 ; Q80SX7
101876_s_at	27b; T22b; H-2T17; H2-Bl	M35247	H2-T10 ; H2-T22 ; H2-T9	Cluster Incl M35247:Histocompatibility 2, T region locus 17 /cds=(34,168) /gb=M35247 /gi=199665 /ug=Mm.88092 /len=1497	Q31205 ; Q31206 ; Q31207 ; Q31208 ; Q861Q6 ; Q9BCZ1 ; Q31615 ; Q3TSX0 ; Q8WLM9
101892_f_at	ft1; Ft; Fif; Ft1; AL023020; Fts	Z67963	Fts	Cluster Incl Z67963:Fused toes /cds=(213,1091) /gb=Z67963 /gi=1067144 /ug=Mm.88777 /len=2173	Q64362 ; Q3TYE3
101897_g_at	Cd1b; CD1.2; Ly-38; Cd1d2	M63697	Cd1d1 ; Cd1d2	Cluster Incl M63697:CD1d2 antigen /cds=(293,1303) /gb=M63697 /gi=192473 /ug=Mm.88779 /len=1728	P11609 ; P11610 ; Q6PG97 ; Q7TMK5 ; Q91XK9
101930_at	NfiX; Nfix	Y07688	Nfix	Cluster Incl Y07688:M.musculus mRNA for NfiX1-protein /cds=(316,1641) /gb=Y07688 /gi=1524166 /ug=Mm.9394 /len=1729	P70257 ; Q5CZY4 ; Q3THQ2 ; Q3U2D5
101984_at	ATOX1; Atx1; AI256639; Ccl21b	AF004591	Atox1	Cluster Incl AF004591:Mus musculus copper transport protein Atox1 (ATOX1) mRNA, complete cds /cds=(38,244) /gb=AF004591 /gi=2209342 /ug=Mm.9703 /len=432	O08997
101995_at	Osi; p62; A170; STAP; OSF-6; Bmp5	U40930	Sqstm1	Cluster Incl U40930:Mus musculus oxidative stress-induced protein mRNA, complete cds /cds=(33,1361) /gb=U40930 /gi=1280523 /ug=Mm.9846 /len=2000	Q64337
102012_at	RA70; Saps; AA960083; BB137539; SKAP-HOM; mSKAP55R; 2610021A10Rik; Irg1	AB014485	Scap2	Cluster Incl AB014485:Mus musculus mRNA for RA70, complete cds /cds=(65,1141) /gb=AB014485 /gi=4730810 /ug=Mm.10019 /len=1554	Q9Z2K4 ; Q3UND0 ; Q8BK74
102053_at	Gpr137b	AF015790	Plscr2	Cluster Incl AF015790:Mus musculus phospholipid scramblase mRNA, complete cds /cds=(191,1114) /gb=AF015790 /gi=2935162 /ug=Mm.10306 /len=1622	Q9DCW2 ; Q921P6
102056_f_at	Igsf4a	AA839379	2610002J02Rik	Cluster Incl AA839379:vw48g12.r1 Mus musculus cDNA, 5' end /clone=IMAGE-1247110 /clone_end=5' /gb=AA839379 /gi=2915474 /ug=Mm.10374 /len=500	Q3UN58
102103_f_at		AI482454	Txnl2	Cluster Incl AI482454:vg40d04.x1 Mus musculus cDNA, 3' end /clone=IMAGE-863815 /clone_end=3' /gb=AI482454 /gi=4375680 /ug=Mm.42484 /len=454	Q9CQM9 ; Q5I0V8
102114_f_at		AI326963	Angptl4	Cluster Incl AI326963:mj76a06.x1 Mus musculus cDNA, 3' end /clone=IMAGE-482002 /clone_end=3' /gb=AI326963 /gi=4061392 /ug=Mm.42609 /len=479	Q9Z1P8 ; Q3UYS5 ; Q8CEZ7
102126_at	MGC102111; MGC102112; MGC102499; MGC117504; Hnrpa1	X15962	Rps12 ; LOC546473	Cluster Incl X15962:Mouse mRNA for ribosomal protein S12 /cds=(56,454) /gb=X15962 /gi=54005 /ug=Mm.43452 /len=470	P63323 ; Q6ZWZ6
102195_at	HGK; Nik; AU045934; Tm9sf3	U88984	Map4k4	Cluster Incl U88984:Mus musculus NIK mRNA, complete cds /cds=(0,3701) /gb=U88984 /gi=1872545 /ug=Mm.987 /len=3915	P97820 ; Q6PH98 ; Q6ZQ68 ; Q3UTY9
102248_f_at	mCASK; LIN-2; Pals3; DXPri1; DXRib1; mLin-2; MGC7449; Pax6	Y17138	Cask	Cluster Incl Y17138:Calcium/calmodulin-dependent serine protein kinase /cds=(492,3266) /gb=Y17138 /gi=3087817 /ug=Mm.10735 /len=4393	O70589 ; Q91VJ0 ; Q3TNZ0 ; Q3UW92
102252_at	pfd2mu; ESTM27; W48336; 1190002J23Rik	Y17393	Pfdn2	Cluster Incl Y17393:Mus musculus mRNA for prefoldin subunit 2 /cds=(3,467) /gb=Y17393 /gi=3212115 /ug=Mm.10756 /len=545	O70591
102255_at	Osmr; OSMRB; Glul	AB015978	Osmr	Cluster Incl AB015978:Oncostatin receptor /cds=(779,3691) /gb=AB015978 /gi=3721859 /ug=Mm.10760 /len=4026	O70458 ; O88821 ; Q3TRK8
102271_at	R74931; 2410117E06Rik; RP23-198N14.8; Lrch4	AW125462	D11Bwg0280e	Cluster Incl AW125462:UI-M-BH2.2-aqm-a-11-0-UI.s1 Mus musculus cDNA, 3' end /clone=UI-M-BH2.2-aqm-a-11-0-UI /clone_end=3' /gb=AW125462 /gi=6100992 /ug=Mm.1144 /len=439	Q8CIE2
102273_at	TJ6; Tj6; Stv1; TJ6M; TJ6s; ATP6a2; Atp6n2; C76904; Atp6n1d; AI385560; AW489264; MGC124341; MGC124342; 8430408C20Rik; Atp6v0a2	M31226	Atp6v0a2	Cluster Incl M31226:Mouse immune suppressor factor TJ6 mRNA, complete cds /cds=(18,2585) /gb=M31226 /gi=198460 /ug=Mm.1158 /len=2936	P15920 ; Q3U2X3 ; Q8VHU0
102322_at	Ugdh; Udpgdh; Cct6a	AF061017	Ugdh	Cluster Incl AF061017:UDP-glucose dehydrogenase /cds=(110,1591) /gb=AF061017 /gi=3127128 /ug=Mm.10709 /len=2328	O70475 ; Q3TI06 ; Q3TJ71 ; Q3TJE8 ; Q3TS38 ; Q3UIZ1
102363_r_at	junB	U20735	Junb	Cluster Incl U20735:Mus musculus transcription factor junB (junB) gene, 5' region and complete cds /cds=(294,1328) /gb=U20735 /gi=965003 /ug=Mm.1167 /len=1786	P10922 ; P09450 ; Q3TXR4 ; Q3U0S8 ; Q3U2Y0 ; Q569U6
102378_at	KRAG; Krag; Bmpr2	U02487	Sspn	Cluster Incl U02487:Kras oncogene-associated gene /cds=(27,677) /gb=U02487 /gi=437199 /ug=Mm.1209 /len=4420	Q62147 ; Q8VDN8 ; Q3TPB3 ; Q3TRE0
102430_at	Myd88	X51397	Myd88	Cluster Incl X51397:Myeloid differentiation primary response gene 88 /cds=(109,840) /gb=X51397 /gi=53293 /ug=Mm.12847 /len=1805	P22366 ; Q3TIB3 ; Q3U6W5 ; Q3U7M4 ; Q3UDG9 ; Q8C1X0
102710_at	Prp48; 9930118P07Rik; Apbb1ip	AF020313	Apbb1ip	Cluster Incl AF020313:Mus musculus proline-rich protein 48 mRNA, partial cds /cds=(0,895) /gb=AF020313 /gi=2624971 /ug=Mm.14255 /len=2223	Q8R5A3 ; Q3TS23 ; Q8CB05
102752_at	Shyc; Sra-1; KIAA0068; P140SRA-1; mKIAA0068; E030028J09Rik; Dct	AF072697	Cyfip1	Cluster Incl AF072697:Mus musculus SHYC (Shyc) mRNA, complete cds /cds=(33,3794) /gb=AF072697 /gi=3293550 /ug=Mm.12912 /len=4112	O88558 ; Q5DU50 ; Q7TSZ5 ; Q80VN6 ; Q99LY1 ; Q3U7Q7 ; Q7TMB8 ; Q8C8R2 ; Q8CE85
102761_at	mt-GrpE#2; mt-Grpel2; Tgfb3	AF041060	Grpel2	Cluster Incl AF041060:Mus musculus co-chaperone mt-GrpE#2 mRNA, nuclear gene encoding mitochondrial protein, partial cds /cds=(0,671) /gb=AF041060 /gi=3411071 /ug=Mm.12959 /len=1445	O88396 ; Q3ULH8 ; Q3UYQ9
102767_at	Pcsk6	AW121700	Gng12	Cluster Incl AW121700:UI-M-BH2.3-aoc-g-01-0-UI.s1 Mus musculus cDNA, 3' end /clone=UI-M-BH2.3-aoc-g-01-0-UI /clone_end=3' /gb=AW121700 /gi=6097033 /ug=Mm.13080 /len=387	Q9DAS9 ; Q544P3
102791_at	Lmp7; Lmp-7; Psmb8	U22033	Psmb8	Cluster Incl U22033:Large multifunctional protease 7 /cds=(0,830) /gb=U22033 /gi=972985 /ug=Mm.13913 /len=831	P28063 ; Q3UK42 ; Q7TMX9 ; Q91VH7 ; Q792S8
102807_at	Prune	AW048054	Prune	Cluster Incl AW048054:UI-M-BH1-alv-g-07-0-UI.s1 Mus musculus cDNA, 3' end /clone=UI-M-BH1-alv-g-07-0-UI /clone_end=3' /gb=AW048054 /gi=5908583 /ug=Mm.14155 /len=457	Q80VU0 ; Q8BIW1
102969_at	BC023037; KIAA1787; RP23-172M21.17; 1500010J02Rik	AI847369	0610025P10Rik	Cluster Incl AI847369:UI-M-AN1-afh-g-04-0-UI.s1 Mus musculus cDNA, 3' end /clone=UI-M-AN1-afh-g-04-0-UI /clone_end=3' /gb=AI847369 /gi=5491240 /ug=Mm.183 /len=436	Q3U090 ; Q69ZA2 ; Q6PDW9 ; Q80YV0 ; Q8R1V5
102984_g_at	Mlp1; Madh1; Madr1; MusMLP; AI528653; Smad1	U58992	Smad1	Cluster Incl U58992:MAD homolog 1 (Drosophila) /cds=(70,1467) /gb=U58992 /gi=1518644 /ug=Mm.15185 /len=1639	P70340 ; Q6GT95
103020_s_at	Mekk; MEKK1; MAPKKK1	AI317205	Map3k1	Cluster Incl AI317205:ui35g09.y1 Mus musculus cDNA, 5' end /clone=IMAGE-1853344 /clone_end=5' /gb=AI317205 /gi=4032472 /ug=Mm.15918 /len=235	P53349
103027_at	Gorasp2	AA739413	1810030O07Rik	Cluster Incl AA739413:vv53b11.r1 Mus musculus cDNA, 5' end /clone=IMAGE-1226109 /clone_end=5' /gb=AA739413 /gi=2775599 /ug=Mm.15974 /len=388	Q8C5K5 ; Q3TFM9 ; Q3UW61
103035_at	Y3; TAP; APT1; Ham1; MTP1; PSF1; ABC17; Abcb2; Ham-1; RING4; Tap-1; H2-Ab1	U60020	Tap1	Cluster Incl U60020:Transporter 1, ABC (ATP binding cassette) /cds=(0,2174) /gb=U60020 /gi=1399904 /ug=Mm.16122 /len=2175	P21958 ; Q62428 ; Q62429 ; Q64333 ; Q78E61 ; Q5D0F3 ; Q3TBA3 ; Q3U543 ; Q3U6V4 ; Q62427
103251_at	AI449174; AI463398; BB130816; NYD-SP15; 2310010M10Rik; Cdadc1	AW125822	Cdadc1	Cluster Incl AW125822:UI-M-BH2.2-aqk-b-05-0-UI.s1 Mus musculus cDNA, 3' end /clone=UI-M-BH2.2-aqk-b-05-0-UI /clone_end=3' /gb=AW125822 /gi=6101352 /ug=Mm.2046 /len=483	Q922P4 ; Q99KL2 ; Q8BMD5 ; Q8BYL2 ; Q8BYN1 ; Q8C014 ; Q9D7F3
103257_at	AU018104; AW109744; 4930577M16Rik; C730036B01Rik; Ptch1	AA690483	Tmem56	Cluster Incl AA690483:vu52f06.r1 Mus musculus cDNA, 5' end /clone=IMAGE-1195043 /clone_end=5' /gb=AA690483 /gi=2691419 /ug=Mm.2073 /len=302	Q8CGF5 ; Q9D4Q8
103305_at	CD104; AA407042; C230078O20; Itgb4	L04678	Itgb4	Cluster Incl L04678:Integrin beta 4 /cds=UNKNOWN /gb=L04678 /gi=192151 /ug=Mm.21117 /len=5907
103341_at	Nupl1	U49350	Ctps	Cluster Incl U49350:Mus musculus CTP synthetase mRNA, complete cds /cds=(111,1886) /gb=U49350 /gi=1515356 /ug=Mm.1815 /len=2681	P70698 ; Q922Y4
103345_at	brain; Spna-2; 2610027H02Rik; Spna2	AW046708	Spna2	Cluster Incl AW046708:UI-M-BH1-alt-d-05-0-UI.s1 Mus musculus cDNA, 3' end /clone=UI-M-BH1-alt-d-05-0-UI /clone_end=3' /gb=AW046708 /gi=5907277 /ug=Mm.18249 /len=412	P16546 ; Q58ES7 ; Q6PA04 ; Q3TNY2 ; Q3TYI8
103367_at	Ggm2; Ggm-2; Galgt1; GalNAcT; GalNAc-T; Gal-NAc-T; 4933429D13Rik; B4galnt1	U18975	Galgt1	Cluster Incl U18975:Ganglioside expression 2 /cds=(3,1604) /gb=U18975 /gi=945034 /ug=Mm.1853 /len=2109	Q09200 ; Q8VDF0 ; Q3UN35
103397_at	RAB; Rip; C85612; AU045498; C130049H11Rik; D730048C23Rik; Hrb	AA795486	Hrb	Cluster Incl AA795486:vq95e08.r1 Mus musculus cDNA, 5' end /clone=IMAGE-1110086 /clone_end=5' /gb=AA795486 /gi=2858441 /ug=Mm.18713 /len=273	Q8K2K6
103402_at	NARP1; 2010003B14Rik; Centd2	AI848522	Tm7sf3	Cluster Incl AI848522:UI-M-AP1-agf-e-06-0-UI.s2 Mus musculus cDNA, 3' end /clone=UI-M-AP1-agf-e-06-0-UI /clone_end=3' /gb=AI848522 /gi=5492428 /ug=Mm.18761 /len=425	Q9CRG1 ; Q6PES5 ; Q80VK4 ; Q4F873 ; Q3TBQ2 ; Q3U3Q6
103422_at	Cd1a; Cd1d; CD1.1; Ly-38; AI747460; Cd1d1	M63695	Cd1d1	Cluster Incl M63695:CD1d1 antigen /cds=(91,1101) /gb=M63695 /gi=192471 /ug=Mm.1894 /len=1838	P11609 ; Q7TMK5 ; Q91XK9
103424_at	D4Wsu53e	AI844839	6330442E10Rik	Cluster Incl AI844839:UI-M-BG0-ahv-a-06-0-UI.s1 Mus musculus cDNA, 3' end /clone=UI-M-BG0-ahv-a-06-0-UI /clone_end=3' /gb=AI844839 /gi=5488785 /ug=Mm.18957 /len=423	Q3UDU2 ; Q6AXE5 ; Q8BFQ2 ; Q8CCD3
103435_at	AU043147; AW046177; Tm9sf3	AW045910	9430080K19Rik	Cluster Incl AW045910:UI-M-BH1-aku-c-03-0-UI.s1 Mus musculus cDNA, 3' end /clone=UI-M-BH1-aku-c-03-0-UI /clone_end=3' /gb=AW045910 /gi=5906439 /ug=Mm.19073 /len=454
103443_at	AI462491; AI463325; Rps6kb1	AA711704	Aim1	Cluster Incl AA711704:vu58c09.r1 Mus musculus cDNA, 5' end /clone=IMAGE-1195600 /clone_end=5' /gb=AA711704 /gi=2721622 /ug=Mm.21476 /len=249	Q4VC42 ; Q8K2B9 ; Q8C2S1
103449_at	Ssr3	AA795923	BC040823	Cluster Incl AA795923:vu05f10.r1 Mus musculus cDNA, 5' end /clone=IMAGE-1179787 /clone_end=5' /gb=AA795923 /gi=2858878 /ug=Mm.21577 /len=558	Q8CGC4 ; Q4KL69 ; Q3TS70 ; Q8BM41
103513_at	Wnt-5b; AW545702; Wnt5b	M89799	Wnt5b	Cluster Incl M89799:Wingless-related MMTV integration site 5B /cds=(0,1118) /gb=M89799 /gi=202405 /ug=Mm.22622 /len=1523	P22726
103515_at	Ube2a	AW123409	Cant1	Cluster Incl AW123409:UI-M-BH2.1-apj-b-02-0-UI.s1 Mus musculus cDNA, 3' end /clone=UI-M-BH2.1-apj-b-02-0-UI /clone_end=3' /gb=AW123409 /gi=6098939 /ug=Mm.22669 /len=442	Q8VCF1
103555_at	C76846; 2010012F05Rik; Zdhhc16	AI843520	Chmp4b	Cluster Incl AI843520:UI-M-AO1-aeh-c-10-0-UI.s1 Mus musculus cDNA, 3' end /clone=UI-M-AO1-aeh-c-10-0-UI /clone_end=3' /gb=AI843520 /gi=5477733 /ug=Mm.23842 /len=387	Q9D8B3 ; Q3TXM7
103556_at	Nt5c2	AI840158	Angptl2	Cluster Incl AI840158:UI-M-AO0-acc-d-08-0-UI.s1 Mus musculus cDNA, 3' end /clone=UI-M-AO0-acc-d-08-0-UI /clone_end=3' /gb=AI840158 /gi=5474371 /ug=Mm.19081 /len=406	Q9R045 ; Q8BM09
103580_at	Csnk1d	AI845588	BC013529	Cluster Incl AI845588:UI-M-AQ1-adx-c-11-0-UI.s1 Mus musculus cDNA, 3' end /clone=UI-M-AQ1-adx-c-11-0-UI /clone_end=3' /gb=AI845588 /gi=5489494 /ug=Mm.19761 /len=398	Q91WR6 ; Q3TMR5 ; Q3UN36 ; Q8BQR3
103581_at	CTE-I; ACH2; Cte1; CTE-1; D12Ucla1; Acot1	Y14004	Acot1	Cluster Incl Y14004:Mus musculus mRNA for acyl-CoA thioesterase /cds=(8,1267) /gb=Y14004 /gi=2765361 /ug=Mm.1978 /len=1574	O55137 ; Q99L15
103584_at	AI314065; AI464126; Stk38	AW124334	5830471E12Rik	Cluster Incl AW124334:UI-M-BH2.1-apq-f-05-0-UI.s1 Mus musculus cDNA, 3' end /clone=UI-M-BH2.1-apq-f-05-0-UI /clone_end=3' /gb=AW124334 /gi=6099864 /ug=Mm.19802 /len=227
103611_at	IAP; Itgp; AA407862; AI848868; AW108519; 9130415E20Rik; B430305P08Rik; Calm1	AB012693	Cd47	Cluster Incl AB012693:Mus musculus mRNA for CD47, complete cds /cds=(72,1046) /gb=AB012693 /gi=3036964 /ug=Mm.20183 /len=1250	Q61735 ; Q3U967 ; Q8C7F4
103614_at	Nfkb2	AW047899	Nfkb2	Cluster Incl AW047899:UI-M-BH1-aln-a-06-0-UI.s1 Mus musculus cDNA, 3' end /clone=UI-M-BH1-aln-a-06-0-UI /clone_end=3' /gb=AW047899 /gi=5908428 /ug=Mm.20225 /len=403	Q9WTK5 ; Q4U105 ; Q4U106 ; Q4U108 ; Q3U5V4 ; Q3UG25 ; Q3ULT8 ; Q3UV15
103672_at	Anapc2	AW122572	Phf23	Cluster Incl AW122572:UI-M-BH2.2-aox-f-06-0-UI.s1 Mus musculus cDNA, 3' end /clone=UI-M-BH2.2-aox-f-06-0-UI /clone_end=3' /gb=AW122572 /gi=6098097 /ug=Mm.20805 /len=505	Q3TCH1 ; Q8BSN5 ; Q8BT31 ; Q8CDY2 ; Q8CIU8 ; Q8CIU9 ; Q9CWC8 ; Q8CIA4
103708_at	H2-Eb1	AI132207	Eif1a	Cluster Incl AI132207:ue28g02.x1 Mus musculus cDNA, 3' end /clone=IMAGE-1481714 /clone_end=3' /gb=AI132207 /gi=3602223 /ug=Mm.24090 /len=450	Q60872 ; Q3UC76 ; Q4FJR7
103748_at	Cnp1	AW125627	4933407C03Rik	Cluster Incl AW125627:UI-M-BH2.2-aqj-h-03-0-UI.s1 Mus musculus cDNA, 3' end /clone=UI-M-BH2.2-aqj-h-03-0-UI /clone_end=3' /gb=AW125627 /gi=6101157 /ug=Mm.24488 /len=466	Q69ZD2 ; Q8K148 ; Q9D486
103752_r_at	Map3k14	AW227545	Strn	Cluster Incl AW227545:up10e09.x1 Mus musculus cDNA, 3' end /clone=IMAGE-2651656 /clone_end=3' /gb=AW227545 /gi=6556841 /ug=Mm.24516 /len=445	O55106 ; Q5BKR9 ; Q3TT86 ; Q3UWX9 ; Q8BKL4
103753_at	R75514; AA408566; AW556059; 3110065C23Rik; Zzz3	AI159572	Zzz3	Cluster Incl AI159572:vz77c07.r1 Mus musculus cDNA, 5' end /clone=IMAGE-1332492 /clone_end=5' /gb=AI159572 /gi=3692754 /ug=Mm.24527 /len=476	Q6KAQ7 ; Q3TMK6 ; Q3V189 ; Q6P9S9
103754_at	Ube2d3	AI847826	Ube2d3	Cluster Incl AI847826:UI-M-AM1-afu-a-09-0-UI.s1 Mus musculus cDNA, 3' end /clone=UI-M-AM1-afu-a-09-0-UI /clone_end=3' /gb=AI847826 /gi=5491732 /ug=Mm.24529 /len=301	P61079 ; Q3U5V6 ; Q9D1S1 ; Q9D7F5 ; Q4QQL2
103781_at	Stx4; Syn4; Stx4a	U76832	Stx4a	Cluster Incl U76832:Mus musculus plasma membrane protein syntaxin-4 mRNA, complete cds /cds=(0,896) /gb=U76832 /gi=1673624 /ug=Mm.24867 /len=897	P70452 ; Q80WT8 ; Q3TSL5 ; Q3UKQ8
103793_at	LRP; VAULT1; 2310009M24Rik; Mvp	AI874858	Mvp	Cluster Incl AI874858:ul26a09.x1 Mus musculus cDNA, 3' end /clone=IMAGE-2099416 /clone_end=3' /gb=AI874858 /gi=5548907 /ug=Mm.24972 /len=364	Q9EQK5 ; Q922X6 ; Q3THX5 ; Q3U7S9 ; Q8C2S9
103795_f_at	Tim2; C78111; AU019358; AU019662; Gaa	AA986114	Timd2	Cluster Incl AA986114:uc81h03.x1 Mus musculus cDNA, 3' end /clone=IMAGE-1432085 /clone_end=3' /gb=AA986114 /gi=3167989 /ug=Mm.24982 /len=580	Q8R183
103816_at	Jam; JAM; Jcam; JAM-1; JAM-A; Jcam1; Ly106; ESTM33; AA638916; 9130004G24	U89915	F11r	Cluster Incl U89915:Mus musculus junctional adhesion molecule (Jam) mRNA, complete cds /cds=(70,972) /gb=U89915 /gi=3462454 /ug=Mm.20903 /len=2029	Q8VC39
103817_at	casp; CASP; 5730529N23Rik; Nbn	AJ006469	Crtap	Cluster Incl AJ006469:Mus musculus mRNA for cartilage-associated protein (CASP) /cds=(71,1273) /gb=AJ006469 /gi=3687319 /ug=Mm.20904 /len=1685	Q9CYD3 ; Q8C8C5
103852_at	Osrf; AI507072; AW538342; 2410099M07Rik; 2900001O04Rik	AI848207	2900001O04Rik	Cluster Incl AI848207:UI-M-AH1-agq-g-08-0-UI.s1 Mus musculus cDNA, 3' end /clone=UI-M-AH1-agq-g-08-0-UI /clone_end=3' /gb=AI848207 /gi=5492118 /ug=Mm.21064 /len=455	Q8VIG5 ; Q9D6K7
103873_i_at	C86558; MGC144297; 2610030H06Rik	AA684456	2310015N07Rik	Cluster Incl AA684456:vm64c06.s1 Mus musculus cDNA, 5' end /clone=IMAGE-1003018 /clone_end=5' /gb=AA684456 /gi=2671042 /ug=Mm.21173 /len=217	Q8C3X2 ; Q8JZY3 ; Q9D7C1
103878_at	Ap3b1; pe; Hps2; rim2; pearl; C78395; AU015684; Inpp5d	AF103809	Ap3b1	Cluster Incl AF103809:Mus musculus Ap-3 complex beta3A subunit (Ap3b1) mRNA, complete cds /cds=(63,3380) /gb=AF103809 /gi=3885987 /ug=Mm.21185 /len=3938	Q9Z1T1 ; Q3TQ07 ; Q3TQ33 ; Q3UPG0
103888_at	hermes; AU017537; 2010300K22Rik; 2700019M19Rik; Hif1a	AA636171	Rbpms	Cluster Incl AA636171:vn15d02.r1 Mus musculus cDNA, 5' end /clone=IMAGE-1021251 /clone_end=5' /gb=AA636171 /gi=2559950 /ug=Mm.21285 /len=392	Q9WVB0 ; Q8C586 ; Q921Q0 ; Q9CPU5
103889_at	Tbl1xr1	AI834833	Tbl1xr1	Cluster Incl AI834833:UI-M-AM0-ads-g-05-0-UI.s1 Mus musculus cDNA, 3' end /clone=UI-M-AM0-ads-g-05-0-UI /clone_end=3' /gb=AI834833 /gi=5469046 /ug=Mm.21286 /len=407	Q8BHJ5 ; Q3USS7 ; Q3UWL6 ; Q8C4A2
103893_at	Trmt1	AW048781	Fbxo38	Cluster Incl AW048781:UI-M-BH1-amg-b-03-0-UI.s1 Mus musculus cDNA, 3' end /clone=UI-M-BH1-amg-b-03-0-UI /clone_end=3' /gb=AW048781 /gi=5909310 /ug=Mm.21295 /len=404	Q8BMI0 ; Q8R576 ; Q8BM64
103908_at	1300018I05Rik	AW121857	Sdccag3	Cluster Incl AW121857:UI-M-BH2.3-aoi-b-10-0-UI.s1 Mus musculus cDNA, 3' end /clone=UI-M-BH2.3-aoi-b-10-0-UI /clone_end=3' /gb=AW121857 /gi=6097231 /ug=Mm.21406 /len=324	Q3TQC5 ; Q6P8W2 ; Q8BIV5 ; Q8K0I8 ; Q9D1V2 ; Q9D4S1 ; Q9D5W1
103918_at	Slc15a2	AI846682	Slc15a2	Cluster Incl AI846682:UI-M-AN1-afi-e-03-0-UI.s1 Mus musculus cDNA, 3' end /clone=UI-M-AN1-afi-e-03-0-UI /clone_end=3' /gb=AI846682 /gi=5490588 /ug=Mm.25005 /len=331	Q80XC0 ; Q8VEK9 ; Q9JM03 ; Q9CXC0
103969_at	Srpk2	AA981154		Cluster Incl AA981154:vx57h02.r1 Mus musculus cDNA, 5' end /clone=IMAGE-1279347 /clone_end=5' /gb=AA981154 /gi=3159690 /ug=Mm.25715 /len=218
104038_at	4933434E20Rik	AI843511	4933434E20Rik	Cluster Incl AI843511:UI-M-AO1-aeh-b-11-0-UI.s1 Mus musculus cDNA, 3' end /clone=UI-M-AO1-aeh-b-11-0-UI /clone_end=3' /gb=AI843511 /gi=5477724 /ug=Mm.21451 /len=459	Q8R092 ; Q3UBD8 ; Q3UCR6 ; Q9D9D9
104050_at	Scd1	AI846060	Zfr	Cluster Incl AI846060:UI-M-AK1-aew-g-02-0-UI.s1 Mus musculus cDNA, 3' end /clone=UI-M-AK1-aew-g-02-0-UI /clone_end=3' /gb=AI846060 /gi=5490006 /ug=Mm.21515 /len=229	Q8CGG5 ; Q91VZ0 ; Q3TY30 ; Q3UVJ0 ; Q9CT34 ; O88532 ; Q8BS85
104056_at	AW546090; 5730448P06Rik; Narg1	AI573367	D16Bwg1543e	Cluster Incl AI573367:ud42d02.y1 Mus musculus cDNA, 5' end /clone=IMAGE-1448547 /clone_end=5' /gb=AI573367 /gi=4536741 /ug=Mm.21532 /len=448
104071_at	Arid2	AI852433	Tnpo2	Cluster Incl AI852433:UI-M-BH0-ajo-g-04-0-UI.s1 Mus musculus cDNA, 3' end /clone=UI-M-BH0-ajo-g-04-0-UI /clone_end=3' /gb=AI852433 /gi=5496304 /ug=Mm.21639 /len=544	Q99LG2 ; Q3U1S0 ; Q3U316
104078_g_at	S100b	AW121992	1110049G11Rik	Cluster Incl AW121992:UI-M-BH2.3-aoj-f-11-0-UI.s1 Mus musculus cDNA, 3' end /clone=UI-M-BH2.3-aoj-f-11-0-UI /clone_end=3' /gb=AW121992 /gi=6097398 /ug=Mm.21705 /len=477	Q9CR70 ; Q8R2R7
104082_at	Trim3	AI848325	Rab12	Cluster Incl AI848325:UI-M-AH1-ago-b-05-0-UI.s1 Mus musculus cDNA, 3' end /clone=UI-M-AH1-ago-b-05-0-UI /clone_end=3' /gb=AI848325 /gi=5492231 /ug=Mm.21759 /len=559	P35283 ; Q8K189
104119_at	Chd8	AI845028	2610024E20Rik	Cluster Incl AI845028:UI-M-BG0-ahy-a-01-0-UI.s1 Mus musculus cDNA, 3' end /clone=UI-M-BG0-ahy-a-01-0-UI /clone_end=3' /gb=AI845028 /gi=5488934 /ug=Mm.21977 /len=510	Q8K2H3 ; Q8K316
104154_at	p53; bbl; bfy; bhy; Trp53	AB021961	Trp53	Cluster Incl AB021961:Mus musculus mutant p53 mRNA, complete cds /cds=(100,1272) /gb=AB021961 /gi=5421849 /ug=Mm.222 /len=1429	P02340 ; O70366 ; Q549C9 ; Q64451 ; Q6TDG9 ; Q80ZA1 ; Q91XH8 ; Q9ER40 ; Q3UGQ1 ; Q8C526
104235_at	Cmtm6	AW122882	Unc84b	Cluster Incl AW122882:UI-M-BH2.1-apa-c-06-0-UI.s1 Mus musculus cDNA, 3' end /clone=UI-M-BH2.1-apa-c-06-0-UI /clone_end=3' /gb=AW122882 /gi=6098412 /ug=Mm.28117 /len=316	Q8BJS4 ; Q3TBU0 ; Q3U160 ; Q4QQM3 ; Q6A022 ; Q6B4H2
104237_at	Dcoh2; Dcohm; 2700061N24Rik; Pcbd2	AI838071	Pcbd2	Cluster Incl AI838071:UI-M-AL0-abv-e-02-0-UI.s1 Mus musculus cDNA, 3' end /clone=UI-M-AL0-abv-e-02-0-UI /clone_end=3' /gb=AI838071 /gi=5472284 /ug=Mm.28145 /len=327	Q9CZL5
104250_at	Noc4l	AW121353	Lrrc8	Cluster Incl AW121353:UI-M-BH2.2-aom-c-12-0-UI.s1 Mus musculus cDNA, 3' end /clone=UI-M-BH2.2-aom-c-12-0-UI /clone_end=3' /gb=AW121353 /gi=6096686 /ug=Mm.28355 /len=562	Q80V68 ; Q8BSC6 ; Q9DB26
104279_at	1810060D16Rik; Naca	AW125116	Polr2f	Cluster Incl AW125116:UI-M-BH2.1-apx-h-12-0-UI.s1 Mus musculus cDNA, 3' end /clone=UI-M-BH2.1-apx-h-12-0-UI /clone_end=3' /gb=AW125116 /gi=6100646 /ug=Mm.22230 /len=442	P61219 ; Q3TES3 ; Q3TN04
104283_at	AU022358; AU023730; AW557774; 4432405K22Rik; D4Wsu53e	AI037493	Tbc1d15	Cluster Incl AI037493:ub62a05.r1 Mus musculus cDNA, 5' end /clone=IMAGE-1382288 /clone_end=5' /gb=AI037493 /gi=3261184 /ug=Mm.22252 /len=416	Q9CXF4 ; Q7TPU5 ; Q4TVN0 ; Q3TSE1 ; Q3UI41 ; Q9CRG4
104300_at		AI117936	Iqgap1	Cluster Incl AI117936:uc41g02.r1 Mus musculus cDNA, 5' end /clone=IMAGE-1400594 /clone_end=5' /gb=AI117936 /gi=3518260 /ug=Mm.22343 /len=182	Q9JKF1 ; Q6ZQK2 ; Q80UW7 ; Q8CGH5 ; Q3TPD2 ; Q3TR56 ; Q3TU98 ; Q8BPA6 ; Q8CC64 ; Q8CDT3 ; Q9D408
104310_at	Rpa1	AW122159	G6pc3	Cluster Incl AW122159:UI-M-BH2.2-aor-f-12-0-UI.s1 Mus musculus cDNA, 3' end /clone=UI-M-BH2.2-aor-f-12-0-UI /clone_end=3' /gb=AW122159 /gi=6097598 /ug=Mm.22385 /len=234	Q6NSQ9 ; Q811R8 ; Q3TND0
104349_at	2410133M08Rik; 2500003M10Rik	AA870301	Snip1	Cluster Incl AA870301:vq14c07.r1 Mus musculus cDNA, 5' end /clone=IMAGE-1094220 /clone_end=5' /gb=AA870301 /gi=2965746 /ug=Mm.22548 /len=429	Q8BIZ6 ; Q3V106
104352_at		AI838366	Brd4	Cluster Incl AI838366:UI-M-AI0-aak-f-10-0-UI.s2 Mus musculus cDNA, 3' end /clone=UI-M-AI0-aak-f-10-0-UI /clone_end=3' /gb=AI838366 /gi=5472579 /ug=Mm.22572 /len=319	Q9ESU6 ; O35692 ; Q63ZX2 ; Q3SYK2 ; Q3U3Z2 ; Q3UH70 ; Q8BS78
104361_at	Mtap4	AI837260	Zfp637	Cluster Incl AI837260:UI-M-AK0-add-h-08-0-UI.s1 Mus musculus cDNA, 3' end /clone=UI-M-AK0-add-h-08-0-UI /clone_end=3' /gb=AI837260 /gi=5471438 /ug=Mm.22594 /len=223	Q80V23 ; Q3UIS3
104374_at	spi2/eb4; Spi2-2; Spi2.2; Spi2/eb.4; Serpina3n	M64086	Serpina3n	Cluster Incl M64086:Mouse spi2 proteinase inhibitor (spi2/eb4) mRNA, complete cds /cds=(60,1316) /gb=M64086 /gi=201039 /ug=Mm.22650 /len=2035	Q91WP6
104378_at	PON2; AI481612; MGC68232; 6330405I24Rik; Pon2	L48514	Pon2	Cluster Incl L48514:Paraoxonase 2 /cds=(24,1088) /gb=L48514 /gi=1333637 /ug=Mm.22681 /len=1179	Q62086 ; Q8VDG8 ; Q3TAD3
104388_at	CCF18; MRP-2; Scya9; Scya10; Ran	U49513	Ccl9	Cluster Incl U49513:Small inducible cytokine A9 /cds=(28,396) /gb=U49513 /gi=1234834 /ug=Mm.2271 /len=1118	P51670 ; Q3U3N8 ; Q3U9T8 ; Q3UAJ6
104398_at	Lrp2	AI846222	Tspan33	Cluster Incl AI846222:UI-M-AM1-agb-g-06-0-UI.s1 Mus musculus cDNA, 3' end /clone=UI-M-AM1-agb-g-06-0-UI /clone_end=3' /gb=AI846222 /gi=5490128 /ug=Mm.28655 /len=232	Q3TA03 ; Q8R3S2
104427_at	Mtmr13; mMTMH1; AA414977; AI317167; 4833411B01Rik; B430219L04Rik; Cspg2	AA930526	Sbf2	Cluster Incl AA930526:vo45f08.r1 Mus musculus cDNA, 5' end /clone=IMAGE-1052871 /clone_end=5' /gb=AA930526 /gi=3080016 /ug=Mm.29172 /len=410	Q69ZA9 ; Q8BJ67 ; Q8BJD2 ; Q8BJP4 ; Q8BX53 ; Q8C135 ; Q9Z2D2 ; Q6NX80 ; Q80ZM6 ; Q91VH0
104559_at	Mgll	AI848162	BC003940	Cluster Incl AI848162:UI-M-AH1-agq-c-02-0-UI.s1 Mus musculus cDNA, 3' end /clone=UI-M-AH1-agq-c-02-0-UI /clone_end=3' /gb=AI848162 /gi=5492068 /ug=Mm.23826 /len=492	Q8QZS4 ; Q99J88 ; Q3UGS4
104578_f_at	3110023F10Rik; Npc1	AI195392	Actn1	Cluster Incl AI195392:ue72f02.r1 Mus musculus cDNA, 5' end /clone=IMAGE-1496667 /clone_end=5' /gb=AI195392 /gi=3747998 /ug=Mm.23961 /len=262	Q7TPR4 ; Q99LJ3
104587_at	MGC141567; Lama4	U69176	Lama4	Cluster Incl U69176:Laminin, alpha 4 /cds=(386,5833) /gb=U69176 /gi=1568624 /ug=Mm.2399 /len=5993	P97927 ; Q6PHW3 ; Q91VV0 ; Q91YG8 ; Q3ULY0 ; Q8BSJ0
104597_at	mGBP-2; Gbp2	AJ007970	Gbp2	Cluster Incl AJ007970:Mus musculus mRNA for mGBP-2 protein /cds=(163,1932) /gb=AJ007970 /gi=4158171 /ug=Mm.24038 /len=2464	Q9Z0E6 ; Q4FK03 ; Q3UDC0 ; Q3UDC7
104605_at	Adipor2	AW047554	Adipor2	Cluster Incl AW047554:UI-M-BH1-ama-g-03-0-UI.s1 Mus musculus cDNA, 3' end /clone=UI-M-BH1-ama-g-03-0-UI /clone_end=3' /gb=AW047554 /gi=5908083 /ug=Mm.24126 /len=312	Q8BQS5 ; Q53YY3
104621_at		AW046060	2007-03-06	Cluster Incl AW046060:UI-M-BH1-akv-d-12-0-UI.s1 Mus musculus cDNA, 3' end /clone=UI-M-BH1-akv-d-12-0-UI /clone_end=3' /gb=AW046060 /gi=5906589 /ug=Mm.24236 /len=322	Q6PCS1 ; Q6ZQ89 ; Q80V02 ; Q80VC7 ; Q8BXX6 ; Q8K2D5 ; Q8BJA0
104634_at	Ctsd	AA874589	Lims1	Cluster Incl AA874589:vx78a06.r1 Mus musculus cDNA, 5' end /clone=IMAGE-1281298 /clone_end=5' /gb=AA874589 /gi=2979278 /ug=Mm.24345 /len=559	Q4ZJB3 ; Q3UAT7 ; Q8BTR6 ; Q99JW4 ; Q9D5T4
104643_at		AI850846	BC037006	Cluster Incl AI850846:UI-M-BH0-ajt-b-11-0-UI.s1 Mus musculus cDNA, 3' end /clone=UI-M-BH0-ajt-b-11-0-UI /clone_end=3' /gb=AI850846 /gi=5494752 /ug=Mm.31267 /len=341	Q571D0 ; Q8K1Y3 ; Q8VD17 ; Q922W3
104648_at	AI325977; MGC37046; Men1	AI844597	Pacs1	Cluster Incl AI844597:UI-M-AJ1-ahh-c-06-0-UI.s2 Mus musculus cDNA, 3' end /clone=UI-M-AJ1-ahh-c-06-0-UI /clone_end=3' /gb=AI844597 /gi=5488508 /ug=Mm.31392 /len=304	Q8K212 ; Q3TAB8 ; Q3TP27
104709_at	Als2	AI843665	Sec23a	Cluster Incl AI843665:UI-M-AK1-aer-a-11-0-UI.s1 Mus musculus cDNA, 3' end /clone=UI-M-AK1-aer-a-11-0-UI /clone_end=3' /gb=AI843665 /gi=5477878 /ug=Mm.24426 /len=314	Q01405 ; Q8C1E4
104714_at	AA959601; AW538057; Zizimin1; D14Wsu89e; mKIAA1058; B230309H04Rik; Dock9	AW125299	Dock9	Cluster Incl AW125299:UI-M-BH2.1-apy-c-05-0-UI.s1 Mus musculus cDNA, 3' end /clone=UI-M-BH2.1-apy-c-05-0-UI /clone_end=3' /gb=AW125299 /gi=6100829 /ug=Mm.24477 /len=374	Q8BIK4 ; Q6PF84 ; Q7TN11 ; Q3UYH1
104716_at	CRBPI; Crbp; Rbp-1; Rbp1	X60367	Rbp1	Cluster Incl X60367:Retinol binding protein 1, cellular /cds=UNKNOWN /gb=X60367 /gi=50547 /ug=Mm.2450 /len=2633	Q00915 ; Q58EU7
104717_at	Nfia	AI848330	Zfp644	Cluster Incl AI848330:UI-M-AH1-ago-b-10-0-UI.s1 Mus musculus cDNA, 3' end /clone=UI-M-AH1-ago-b-10-0-UI /clone_end=3' /gb=AI848330 /gi=5492236 /ug=Mm.24505 /len=456	Q3TSI7 ; Q3UMJ0 ; Q6PFV3 ; Q80TH4 ; Q8BW98 ; Q8K0R1 ; Q9CT79
104725_at	Tcn2	AW060401	Rhoq	Cluster Incl AW060401:UI-M-BH1-anj-a-06-0-UI.s1 Mus musculus cDNA, 3' end /clone=UI-M-BH1-anj-a-06-0-UI /clone_end=3' /gb=AW060401 /gi=6008152 /ug=Mm.24574 /len=467	Q8R527 ; Q3V0Z0
104728_at	AW214361; 3930401K13Rik	L27439	Pros1	Cluster Incl L27439:Mus musculus protein S mRNA, partial cds /cds=(0,1933) /gb=L27439 /gi=487866 /ug=Mm.24611 /len=3079	Q08761 ; Q3TR66 ; Q3V0M0
160066_at	Actb	AW123097	Limd1	Cluster Incl AW123097:UI-M-BH2.1-apc-e-02-0-UI.s1 Mus musculus cDNA, 3' end /clone=UI-M-BH2.1-apc-e-02-0-UI /clone_end=3' /gb=AW123097 /gi=6098627 /ug=Mm.10987 /len=619 /NOTE=replacement for probe set(s) 92613_at on MG-U74A	Q9QXD8
160078_at	png; Png; PHI-1; AOM172; PLCB3N; Uhrf1	X97490	Ppp1r14b	Cluster Incl X97490:M.musculus mRNA for PNG protein /cds=(96,707) /gb=X97490 /gi=1478204 /ug=Mm.140 /len=980 /NOTE=replacement for probe set(s) 92859_at on MG-U74A	Q62084 ; Q640Q7 ; Q3TMQ9
160089_at	CD107a; Lamp-1; AI196048; Lamp1	M32015	Lamp1	Cluster Incl M32015:Lysosomal membrane glycoprotein 1 /cds=(78,1298) /gb=M32015 /gi=198797 /ug=Mm.16716 /len=2074 /NOTE=replacement for probe set(s) 93113_at on MG-U74A	P11438 ; Q8VH34 ; Q922T9 ; Q3TA96 ; Q3TX84 ; Q9DC13
160107_at	hprt; Hprt; HPGRT; C81579; MGC103149	K01515	Hprt1	Cluster Incl K01515:Hypoxanthine guanine phosphoribosyl transferase /cds=(0,656) /gb=K01515 /gi=193995 /ug=Mm.18675 /len=657 /NOTE=replacement for probe set(s) 93335_at on MG-U74A	P00493 ; Q6TDG6 ; Q99KF5 ; Q545Y2
160109_at	sox-4; Sox-4; AA682046; Sox4	X70298	Sox4	Cluster Incl X70298:SRY-box containing gene 4 /cds=(656,1978) /gb=X70298 /gi=296696 /ug=Mm.18789 /len=2069 /NOTE=replacement for probe set(s) 93344_at on MG-U74A	Q06831 ; Q5SW95 ; Q3U5A1 ; Q8BPK5 ; Q8BQ53 ; Q8CE56
160112_at	Chmp2b	AI852865	Chmp2b	Cluster Incl AI852865:UI-M-BH0-ajk-e-05-0-UI.s1 Mus musculus cDNA, 3' end /clone=UI-M-BH0-ajk-e-05-0-UI /clone_end=3' /gb=AI852865 /gi=5496771 /ug=Mm.18941 /len=356 /NOTE=replacement for probe set(s) 93361_at on MG-U74A	Q8BJF9
160150_f_at	Trpc4ap	AW125626	Cnn3	Cluster Incl AW125626:UI-M-BH2.2-aqj-h-02-0-UI.s1 Mus musculus cDNA, 3' end /clone=UI-M-BH2.2-aqj-h-02-0-UI /clone_end=3' /gb=AW125626 /gi=6101156 /ug=Mm.22171 /len=394 /NOTE=replacement for probe set(s) 94082_at on MG-U74A	Q9DAW9 ; Q99JN5 ; Q3TW23 ; Q3UVP1
160171_f_at	Mest	AI854821	Acot9	Cluster Incl AI854821:UI-M-BH0-aka-h-12-0-UI.s1 Mus musculus cDNA, 3' end /clone=UI-M-BH0-aka-h-12-0-UI /clone_end=3' /gb=AI854821 /gi=5498727 /ug=Mm.23368 /len=540 /NOTE=replacement for probe set(s) 94851_at on MG-U74A	Q9R0X4 ; Q545G7
160209_at	Prnp	AI850285	Rnf44	Cluster Incl AI850285:UI-M-BG1-aif-c-01-0-UI.s1 Mus musculus cDNA, 3' end /clone=UI-M-BG1-aif-c-01-0-UI /clone_end=3' /gb=AI850285 /gi=5494191 /ug=Mm.25366 /len=479 /NOTE=replacement for probe set(s) 96006_at on MG-U74A	Q6ZPX8 ; Q3TAC8 ; Q3TVH9 ; Q3UHJ8 ; Q8VD22
160230_at	AI037035; Nfkb1	AI852363	Cox17	Cluster Incl AI852363:UI-M-BH0-ajo-d-02-0-UI.s1 Mus musculus cDNA, 3' end /clone=UI-M-BH0-ajo-d-02-0-UI /clone_end=3' /gb=AI852363 /gi=5496269 /ug=Mm.27396 /len=340 /NOTE=replacement for probe set(s) 96671_at on MG-U74A
160255_at	DY6; AA589382; AV091586; 1110004P15Rik; 2310047C17Rik; Ahnak	AA657044	Ahnak	Cluster Incl AA657044:vr25h02.r1 Mus musculus cDNA, 5' end /clone=IMAGE-1121715 /clone_end=5' /gb=AA657044 /gi=2593198 /ug=Mm.27846 /len=430 /NOTE=replacement for probe set(s) 97246_at on MG-U74A	Q61484 ; Q3UYW8 ; Q8BKS2 ; Q8BRB8 ; Q8CEX7 ; Q8CGE7 ; Q8R2L7 ; Q8VDN3
160256_at	E030041M21Rik	AA611709	Tomm7	Cluster Incl AA611709:vo89e05.r1 Mus musculus cDNA, 5' end /clone=IMAGE-1066304 /clone_end=5' /gb=AA611709 /gi=2461744 /ug=Mm.27901 /len=205 /NOTE=replacement for probe set(s) 97266_at on MG-U74A	Q9D173
160258_at	Magmas	AI853190	MGI:1913699	Cluster Incl AI853190:UI-M-BH0-ajh-d-04-0-UI.s1 Mus musculus cDNA, 3' end /clone=UI-M-BH0-ajh-d-04-0-UI /clone_end=3' /gb=AI853190 /gi=5497096 /ug=Mm.27964 /len=346 /NOTE=replacement for probe set(s) 97280_at on MG-U74A	Q9CQV1
160273_at	Cpeb1	AA960603	Zfp36l2	Cluster Incl AA960603:vw64d05.s1 Mus musculus cDNA, 3' end /clone=IMAGE-1248585 /clone_end=3' /gb=AA960603 /gi=3126503 /ug=Mm.28161 /len=329 /NOTE=replacement for probe set(s) 97810_at on MG-U74A	P23949 ; Q9EQL7 ; Q9EQL8 ; Q3TCE3 ; Q3TU59
160281_at	Sh2b1	AI840773	2700023B17Rik	Cluster Incl AI840773:UI-M-AM0-adn-g-04-0-UI.s1 Mus musculus cDNA, 3' end /clone=UI-M-AM0-adn-g-04-0-UI /clone_end=3' /gb=AI840773 /gi=5474986 /ug=Mm.28285 /len=298 /NOTE=replacement for probe set(s) 97851_at on MG-U74A	Q8K2F8
160293_at	Wdr61	AI839817	Wdr61	Cluster Incl AI839817:UI-M-AN0-acq-b-11-0-UI.s1 Mus musculus cDNA, 3' end /clone=UI-M-AN0-acq-b-11-0-UI /clone_end=3' /gb=AI839817 /gi=5473995 /ug=Mm.28437 /len=294 /NOTE=replacement for probe set(s) 97899_at on MG-U74A	Q3U562 ; Q8BKW0 ; Q9CWZ4 ; Q9CZP1 ; Q9ERF3
160320_at	CAP; Sh3d5; SH3P12; mKIAA1296; 2310065E01Rik; 9530001P15Rik; Tyrp1	U58883	Sorbs1	Cluster Incl U58883:Mus musculus c-Cbl associated protein CAP mRNA, complete cds /cds=(345,2399) /gb=U58883 /gi=1407652 /ug=Mm.29030 /len=2684 /NOTE=replacement for probe set(s) 94525_at on MG-U74A	Q62417 ; Q3TU57 ; Q3V225
160321_at	Za20d2; Zfp216; AA415485; 2310057A04Rik; 5830475F03Rik; Zfand5	AF062071	Za20d2	Cluster Incl AF062071:Zinc finger protein 216 /cds=(66,707) /gb=AF062071 /gi=3643806 /ug=Mm.2904 /len=2167 /NOTE=replacement for probe set(s) 94529_at on MG-U74A	O88878
160361_at	Sbd; Sbdn; TRS23; PTD009; Sdcbp2; HSPC172; AI303617; 1500017G03Rik; Eif2a	AW120963	Trappc4	Cluster Incl AW120963:UI-M-BH2.3-aod-c-11-0-UI.s1 Mus musculus cDNA, 3' end /clone=UI-M-BH2.3-aod-c-11-0-UI /clone_end=3' /gb=AW120963 /gi=6096296 /ug=Mm.29814 /len=369 /NOTE=replacement for probe set(s) 96250_at on MG-U74A	Q9ES56 ; Q544R8
160371_at	Ctsd	AW122878	Arl6ip1	Cluster Incl AW122878:UI-M-BH2.1-apa-b-11-0-UI.s1 Mus musculus cDNA, 3' end /clone=UI-M-BH2.1-apa-b-11-0-UI /clone_end=3' /gb=AW122878 /gi=6098408 /ug=Mm.29924 /len=473 /NOTE=replacement for probe set(s) 96317_at on MG-U74A	Q9JKW0 ; Q3THR3 ; Q3TIC7 ; Q3TQE3 ; Q3U499 ; Q3UBA1 ; Q8C1Y9 ; Q80ZW9
160373_i_at	Thumpd1	AI839175	Sdpr	Cluster Incl AI839175:UI-M-AO0-ach-g-10-0-UI.s1 Mus musculus cDNA, 3' end /clone=UI-M-AO0-ach-g-10-0-UI /clone_end=3' /gb=AI839175 /gi=5473388 /ug=Mm.29964 /len=478 /NOTE=replacement for probe set(s) 96328_at on MG-U74A	Q3V1P6 ; Q63918 ; Q8CBT4
160383_at	EB1; SIG81; COX7AR; COX7RP; SIG-81; Silg81; MGC103208; Lrp2	X80899	Cox7a2l	Cluster Incl X80899:M.musculus mRNA for cytochrome C oxidase subunit VII homologue /cds=(26,361) /gb=X80899 /gi=758146 /ug=Mm.30072 /len=1054 /NOTE=replacement for probe set(s) 96877_at on MG-U74A	Q61387 ; Q99KD6
160426_at	40kDa; RPA40; AA409007; AA959927; AL024089; Acat1	D31966	Rpo1-1	Cluster Incl D31966:Mouse mRNA for RNA polymerase I 40kD subunit, complete cds /cds=(70,1137) /gb=D31966 /gi=575585 /ug=Mm.3458 /len=1312 /NOTE=New probe set not represented on MG-U74A	P52432 ; Q3UJZ9
160427_at	Gpiap1	AW046323	Hrb2	Cluster Incl AW046323:UI-M-BH1-ale-e-01-0-UI.s1 Mus musculus cDNA, 3' end /clone=UI-M-BH1-ale-e-01-0-UI /clone_end=3' /gb=AW046323 /gi=5906852 /ug=Mm.34606 /len=297 /NOTE=replacement for probe set(s) 98091_at on MG-U74A	Q8BGA5 ; Q52KQ6 ; Q3UIG9 ; Q5EBJ5 ; Q8BVE7
160453_at	MRK; Vik; ERK-3; AW536699; Ryk	L21707	Ryk	Cluster Incl L21707:Receptor-like tyrosine kinase /cds=(149,1102) /gb=L21707 /gi=309443 /ug=Mm.3860 /len=2495 /NOTE=replacement for probe set(s) 98620_at on MG-U74A	Q01887 ; Q8K272
160469_at	THBS1; TSP1; TSP-1; tbsp1; Thbs-1	M62470	Thbs1	Cluster Incl M62470:Thrombospondin 1 /cds=(0,3512) /gb=M62470 /gi=511868 /ug=Mm.4159 /len=3513 /NOTE=replacement for probe set(s) 99155_at on MG-U74A	P35441 ; Q80YQ1 ; Q3TP59 ; Q3TPD3 ; Q3TR40 ; Q8CGB2
160482_at	PTL; Acaa; Acaa1; MGC7090; D9Ertd25e; Acaa1a	AI841705	Acaa1	Cluster Incl AI841705:UI-M-AL0-abo-c-05-0-UI.s1 Mus musculus cDNA, 3' end /clone=UI-M-AL0-abo-c-05-0-UI /clone_end=3' /gb=AI841705 /gi=5475918 /ug=Mm.42275 /len=367 /NOTE=replacement for probe set(s) 99572_s_at, 99573_r_at on MG-U74A	Q921H8 ; Q8VCH0 ; Q8R343 ; Q3TUU3 ; Q3UKM0 ; Q3UPU8
160484_at	Rtn4	AI840118	Rtn4	Cluster Incl AI840118:UI-M-AL0-abt-h-07-0-UI.s1 Mus musculus cDNA, 3' end /clone=UI-M-AL0-abt-h-07-0-UI /clone_end=3' /gb=AI840118 /gi=5474331 /ug=Mm.4290 /len=470 /NOTE=replacement for probe set(s) 99601_at on MG-U74A	Q99P72 ; Q78NS1 ; Q7TNB7 ; Q80W95 ; Q8BGK7 ; Q8BGM9 ; Q8BH78 ; Q8BHF5 ; Q8K290 ; Q8K3G7 ; Q8K3G8 ; Q5DTK9
160493_at	CD63; ME491; C75951; Tspan30; MGC103180; MGC107286; Cd63	D16432	Cd63	Cluster Incl D16432:Cd63 antigen /cds=(54,770) /gb=D16432 /gi=484052 /ug=Mm.4426 /len=878 /NOTE=replacement for probe set(s) 100045_at on MG-U74A	P41731 ; Q3UC80 ; Q5FW95 ; Q8BT06
160520_at	YAP65; Yap; 65kDa; AI325207; Yap1	X80508	Yap1	Cluster Incl X80508:M.musculus YAP65 mRNA /cds=(198,1616) /gb=X80508 /gi=517178 /ug=Mm.4885 /len=4125 /NOTE=replacement for probe set(s) 100140_at on MG-U74A	P46938 ; Q52KJ5 ; Q91WL1 ; Q3TUW1 ; Q3U046
160538_at	PSK-J3/CDK4; Crk3; Cdk4	L01640	Cdk4	Cluster Incl L01640:Mus musculus D-type G1 cyclin catalytic subunit (PSK-J3/CDK4) mRNA, complete cds /cds=(0,911) /gb=L01640 /gi=193363 /ug=Mm.6839 /len=912 /NOTE=replacement for probe set(s) 101018_s_at on MG-U74A	P30285 ; Q545C3 ; Q8BP21 ; Q9CSQ6 ; Q9CYR7 ; Q9D193
160550_i_at	Magoh; Mago-m	AF035939	Magoh	Cluster Incl AF035939:Mago-nashi homolog, proliferation-associated (Drosophila) /cds=(50,490) /gb=AF035939 /gi=2909827 /ug=Mm.808 /len=623 /NOTE=replacement for probe set(s) 101496_f_at, 101497_r_at on MG-U74A	P61327
160558_at	Akt2; PKB; PKBbeta; AW554154; MGC14031; 2410016A19Rik	U22445	Akt2	Cluster Incl U22445:Thymoma viral proto-oncogene 2 /cds=(216,1661) /gb=U22445 /gi=942577 /ug=Mm.8901 /len=1741 /NOTE=replacement for probe set(s) 101556_at on MG-U74A	Q60823 ; Q3TY95 ; Q8CE74
160575_at	Dct	AW045426	Cggbp1	Cluster Incl AW045426:UI-M-BH1-akr-e-06-0-UI.s1 Mus musculus cDNA, 3' end /clone=UI-M-BH1-akr-e-06-0-UI /clone_end=3' /gb=AW045426 /gi=5905995 /ug=Mm.10160 /len=371 /NOTE=replacement for probe set(s) 102034_at on MG-U74A	Q8K2K1 ; Q8BHG9
160578_at	Lmna	AW122388	Pdpk1	Cluster Incl AW122388:UI-M-BH2.2-aow-c-12-0-UI.s1 Mus musculus cDNA, 3' end /clone=UI-M-BH2.2-aow-c-12-0-UI /clone_end=3' /gb=AW122388 /gi=6097889 /ug=Mm.10343 /len=522 /NOTE=replacement for probe set(s) 102055_at on MG-U74A	Q9Z2A0 ; Q8K3L3 ; Q3TRL2 ; Q3UEW8 ; Q3UGN6 ; Q3UHZ0
160590_r_at	Cxcl12	AI853323	Comtd1	Cluster Incl AI853323:UI-M-BH0-ajl-h-11-0-UI.s1 Mus musculus cDNA, 3' end /clone=UI-M-BH0-ajl-h-11-0-UI /clone_end=3' /gb=AI853323 /gi=5497229 /ug=Mm.11827 /len=317 /NOTE=replacement for probe set(s) 102369_f_at on MG-U74A	Q8BIG7
160593_at	Gpnmb	AW120567	Snx9	Cluster Incl AW120567:UI-M-BH1-ana-g-03-0-UI.s2 Mus musculus cDNA, 3' end /clone=UI-M-BH1-ana-g-03-0-UI /clone_end=3' /gb=AW120567 /gi=6095900 /ug=Mm.12219 /len=554 /NOTE=replacement for probe set(s) 102388_at on MG-U74A	Q91VH2 ; Q3TZU7 ; Q3U1P2 ; Q9CZK0
160611_at	AU043077; AW111961; Ppic	AA212964	Cyp4v3	Cluster Incl AA212964:mw79c03.r1 Mus musculus cDNA, 5' end /clone=IMAGE-676900 /clone_end=5' /gb=AA212964 /gi=1811601 /ug=Mm.1554 /len=463 /NOTE=replacement for probe set(s) 102999_i_at, 103000_f_at on MG-U74A
160636_at	AI413582	AI854251	AI413582	Cluster Incl AI854251:UI-M-BH0-ajs-a-05-0-UI.s1 Mus musculus cDNA, 3' end /clone=UI-M-BH0-ajs-a-05-0-UI /clone_end=3' /gb=AI854251 /gi=5498157 /ug=Mm.18965 /len=556 /NOTE=replacement for probe set(s) 103426_at on MG-U74A	Q8R043 ; Q3US44 ; Q3V2N7
160668_at	Ogfr	AI838195	Ogfr	Cluster Incl AI838195:UI-M-AL0-abx-a-12-0-UI.s1 Mus musculus cDNA, 3' end /clone=UI-M-AL0-abx-a-12-0-UI /clone_end=3' /gb=AI838195 /gi=5472408 /ug=Mm.21474 /len=304 /NOTE=replacement for probe set(s) 104043_at on MG-U74A	Q99PG2 ; Q80UU6 ; Q3UF10 ; Q8CF06
160679_at	Igh-4	AW121381	Kif1c	Cluster Incl AW121381:UI-M-BH2.2-aom-f-08-0-UI.s1 Mus musculus cDNA, 3' end /clone=UI-M-BH2.2-aom-f-08-0-UI /clone_end=3' /gb=AW121381 /gi=6096714 /ug=Mm.2204 /len=508 /NOTE=replacement for probe set(s) 104127_at on MG-U74A	O35071 ; Q6A011 ; Q8R3Z3 ; Q8VI89 ; Q3V3Y9
160694_at	ifngr2; Ifgt; Ifgr2	U69599	Ifngr2	Cluster Incl U69599:Interferon gamma receptor 2 /cds=(0,998) /gb=U69599 /gi=1710143 /ug=Mm.22698 /len=999 /NOTE=replacement for probe set(s) 104384_at on MG-U74A	Q3UVK9 ; Q63953 ; Q8C352
160714_at	Sfrp1	AI046826	Gab1	Cluster Incl AI046826:uh55b05.r1 Mus musculus cDNA, 5' end /clone=IMAGE-1749297 /clone_end=5' /gb=AI046826 /gi=3295113 /ug=Mm.24573 /len=405 /NOTE=replacement for probe set(s) 104724_at on MG-U74A	Q9QYY0 ; Q505A4 ; Q8C867
160732_at	C85514; BC023239; mKIAA1974; Npepl1	AA726383	Npepl1	Cluster Incl AA726383:vu40a08.r1 Mus musculus cDNA, 5' end /clone=IMAGE-1193846 /clone_end=5' /gb=AA726383 /gi=2744090 /ug=Mm.27070 /len=313 /NOTE=replacement for probe set(s) 94949_at on MG-U74A	Q6NSR8 ; Q6ZPF7 ; Q3TCV9 ; Q3U199 ; Q3UD03 ; Q3UMV8
160758_at	Cdc42	AW124855	Seh1l	Cluster Incl AW124855:UI-M-BH2.1-apk-h-10-0-UI.s1 Mus musculus cDNA, 3' end /clone=UI-M-BH2.1-apk-h-10-0-UI /clone_end=3' /gb=AW124855 /gi=6100385 /ug=Mm.27854 /len=498 /NOTE=replacement for probe set(s) 95581_at on MG-U74A	Q3TLC9 ; Q3UP79 ; Q8R2U0 ; Q9D0K7
160788_at	Timeless	AI846045	Pes1	Cluster Incl AI846045:UI-M-AK1-aew-a-11-0-UI.s1 Mus musculus cDNA, 3' end /clone=UI-M-AK1-aew-a-11-0-UI /clone_end=3' /gb=AI846045 /gi=5489951 /ug=Mm.28659 /len=208 /NOTE=replacement for probe set(s) 96210_at on MG-U74A	Q9EQ61 ; Q542F0
160792_at	Snapap	AI853318	Snapap	Cluster Incl AI853318:UI-M-BH0-ajl-h-06-0-UI.s1 Mus musculus cDNA, 3' end /clone=UI-M-BH0-ajl-h-06-0-UI /clone_end=3' /gb=AI853318 /gi=5497224 /ug=Mm.28793 /len=270 /NOTE=replacement for probe set(s) 96235_at on MG-U74A	Q9Z266 ; Q3U8V4 ; Q3UY32
160812_at	mKIAA1080; 1200007E24Rik; Mbp	AW121839	Gga2	Cluster Incl AW121839:UI-M-BH2.3-anx-h-11-0-UI.s2 Mus musculus cDNA, 3' end /clone=UI-M-BH2.3-anx-h-11-0-UI /clone_end=3' /gb=AW121839 /gi=6097213 /ug=Mm.29619 /len=303 /NOTE=replacement for probe set(s) 97348_at on MG-U74A	Q6P5E6 ; Q3TVV9 ; Q3U374 ; Q3UE19
160827_at	RASSF4; AW821980; 2010003K16Rik; 4632403N06Rik; Plp1	AI835968	Rin2 ; LOC547368	Cluster Incl AI835968:UI-M-AI0-aao-h-12-0-UI.s1 Mus musculus cDNA, 3' end /clone=UI-M-AI0-aao-h-12-0-UI /clone_end=3' /gb=AI835968 /gi=5470181 /ug=Mm.3069 /len=409 /NOTE=replacement for probe set(s) 97961_at on MG-U74A	Q9D684 ; Q3TBT4 ; Q3TR60 ; Q3U461 ; Q3U6Z8 ; Q3U8Y2 ; Q3UAK3 ; Q3UC54
160875_at	Psmb1	AF090314	Psmb1	Cluster Incl AF090314:Mus musculus proteasome beta-subunit C5 (Psmb1) mRNA, partial cds /cds=(0,19) /gb=AF090314 /gi=4140641 /ug=Mm.42197 /len=374 /NOTE=replacement for probe set(s) 99540_at on MG-U74A	O09061 ; Q6RI64
160925_at	N-ras; AV095280; Nras	X13664	Nras	Cluster Incl X13664:Neuroblastoma ras oncogene /cds=(217,798) /gb=X13664 /gi=53447 /ug=Mm.734 /len=3026 /NOTE=replacement for probe set(s) 101411_at on MG-U74A	P08556 ; Q3TMF4 ; Q3UCX0 ; Q4FJP3 ; Q9D091
160931_at	Drp1; AI450666; MGC90593; 6330417M19Rik	AW120468	Dnm1l	Cluster Incl AW120468:UI-M-BH1-ami-b-01-0-UI.s2 Mus musculus cDNA, 3' end /clone=UI-M-BH1-ami-b-01-0-UI /clone_end=3' /gb=AW120468 /gi=6095801 /ug=Mm.801 /len=326 /NOTE=replacement for probe set(s) 101454_at on MG-U74A	Q8K1M6 ; Q3U4P3
160958_at	C78988; AA409999; Bag4	AA178265	9430016H08Rik	Cluster Incl AA178265:mt11d08.r1 Mus musculus cDNA, 5' end /clone=IMAGE-620751 /clone_end=5' /gb=AA178265 /gi=1759500 /ug=Mm.21640 /len=465 /NOTE=replacement for probe set(s) 103453_at on MG-U74A	Q8BHE8 ; Q8R3N9
160960_at	Atp6v0a2	AA881202	Atp6v0a2	Cluster Incl AA881202:vx10a11.r1 Mus musculus cDNA, 5' end /clone=IMAGE-1264028 /clone_end=5' /gb=AA881202 /gi=2990512 /ug=Mm.21744 /len=430 /NOTE=replacement for probe set(s) 103464_at on MG-U74A	P15920 ; Q3U2X3 ; Q8VHU0
160963_at	AA409679; Adarb1	AI551141	9630050M13Rik	Cluster Incl AI551141:vx41d08.x1 Mus musculus cDNA, 3' end /clone=IMAGE-1277775 /clone_end=3' /gb=AI551141 /gi=4483504 /ug=Mm.23044 /len=398 /NOTE=replacement for probe set(s) 103528_at on MG-U74A	Q8K2R1
160979_at	Nrg1	AW120820	Ctbp2	Cluster Incl AW120820:UI-M-BH2.3-aoa-c-03-0-UI.s1 Mus musculus cDNA, 3' end /clone=UI-M-BH2.3-aoa-c-03-0-UI /clone_end=3' /gb=AW120820 /gi=6096153 /ug=Mm.24823 /len=240 /NOTE=replacement for probe set(s) 103777_at on MG-U74A	P56546 ; Q9ER82 ; Q3TM28 ; Q3UGL5 ; Q3UIX8 ; Q91YZ2
161342_r_at		AV136028		Cluster Incl AV136028:AV136028 Mus musculus cDNA /clone=2810023I24 /clone_end=3' /gb=AV136028 /gi=5321758 /ug=Mm.58650 /len=259 /NOTE=replacement for probe set(s) 94605_at on MG-U74A
161703_f_at	Fn1	AV003419	Anxa1	Cluster Incl AV003419:AV003419 Mus musculus cDNA /clone=0610027M10 /clone_end=3' /gb=AV003419 /gi=4780269 /ug=Mm.89732 /len=180 /NOTE=replacement for probe set(s) 97614_f_at on MG-U74A	P10107 ; Q4FK88 ; Q3U5N9 ; Q3US43 ; Q4FJV4
161895_s_at	Gm883; BC054822; MGC32441; mFLJ00182; RP23-384C18.6; Wdr81	AV103742	BC054822	Cluster Incl AV103742:AV103742 Mus musculus cDNA /clone=2510001A03 /clone_end=3' /gb=AV103742 /gi=5251290 /ug=Mm.75901 /len=214 /NOTE=replacement for probe set(s) 98684_at on MG-U74A	Q68EM0 ; Q6KAR1 ; Q6P8W0 ; Q8R159 ; Q3TA90 ; Q3TUS9 ; Q3UU62
162138_s_at		AV343519	Cbx6	Cluster Incl AV343519:AV343519 Mus musculus cDNA, 3' end /clone=6430538A11 /clone_end=3' /gb=AV343519 /gi=6384578 /ug=Mm.80092 /len=232 /NOTE=replacement for probe set(s) 99774_f_at on MG-U74A
162245_f_at		AV332872	Myo6	Cluster Incl AV332872:AV332872 Mus musculus cDNA, 3' end /clone=6330539N18 /clone_end=3' /gb=AV332872 /gi=6372924 /ug=Mm.99066 /len=268 /NOTE=replacement for probe set(s) 100253_f_at on MG-U74A	Q64331 ; Q6A077 ; Q3UYR2 ; Q8BK95
162299_f_at		AV029120	Pbp ; LOC432447	Cluster Incl AV029120:AV029120 Mus musculus cDNA /clone=1500002O15 /clone_end=3' /gb=AV029120 /gi=4828668 /ug=Mm.46953 /len=243 /NOTE=replacement for probe set(s) 102174_f_at on MG-U74A	P21279 ; P70296 ; Q3TGC5 ; Q3UHH5 ; Q5EBQ2 ; Q8C6U1
162315_f_at	Tsn	AV057837	Cldn3	Cluster Incl AV057837:AV057837 Mus musculus cDNA /clone=1810047N04 /clone_end=3' /gb=AV057837 /gi=5157584 /ug=Mm.47386 /len=227 /NOTE=replacement for probe set(s) 102191_at on MG-U74A	Q9Z0G9 ; Q3TMQ3 ; Q545A5
162399_f_at		AV276058		Cluster Incl AV276058:AV276058 Mus musculus cDNA, 3' end /clone=4932432H12 /clone_end=3' /gb=AV276058 /gi=6264095 /ug=Mm.50737 /len=241 /NOTE=replacement for probe set(s) 102528_f_at on MG-U74A
162486_f_at		AV122030	Dscr3	Cluster Incl AV122030:AV122030 Mus musculus cDNA /clone=2610510N09 /clone_end=3' /gb=AV122030 /gi=5307744 /ug=Mm.53549 /len=226 /NOTE=replacement for probe set(s) 103177_f_at on MG-U74A	O35075 ; Q542V5
92268_at		AI854851	2700007P21Rik	Cluster Incl AI854851:UI-M-BH0-akb-c-10-0-UI.s1 Mus musculus cDNA, 3' end /clone=UI-M-BH0-akb-c-10-0-UI /clone_end=3' /gb=AI854851 /gi=5498757 /ug=Mm.3587 /len=476	Q7TPE6 ; Q8BIX3
92348_at	Thra	AI841022	Thra	Cluster Incl AI841022:UI-M-AM0-ado-g-06-0-UI.s1 Mus musculus cDNA, 3' end /clone=UI-M-AM0-ado-g-06-0-UI /clone_end=3' /gb=AI841022 /gi=5475275 /ug=Mm.39157 /len=350	P63058 ; Q80Y90 ; Q542U8
92360_at	STAM1; Zfand3	U43900	Stam	Cluster Incl U43900:Signal transducing adaptor molecule (SH3 domain and ITAM motif) 1 /cds=(42,1688) /gb=U43900 /gi=1556460 /ug=Mm.3965 /len=2747	P70297 ; Q3TPR2 ; Q3TQ49 ; Q3UGN9 ; Q3UMC8
92375_at	CGI-18; ASC1p50; AI550520; 1810015P09Rik; Sgk3	AW211207	Ascc1	Cluster Incl AW211207:ul29a03.y1 Mus musculus cDNA, 5' end /clone=IMAGE-2099692 /clone_end=5' /gb=AW211207 /gi=6517147 /ug=Mm.4002 /len=531	Q9D8Z1 ; Q3TAC2 ; Q3UMX8
92411_at	HS1BP3; Eef2	AJ132192	Hs1bp3	Cluster Incl AJ132192:Mus musculus mRNA for HS1 binding protein 3 /cds=(27,1217) /gb=AJ132192 /gi=4160303 /ug=Mm.41098 /len=1392	Q9Z1K1 ; Q3TC93 ; Q8C910
92440_at	mirf6; AI876454; E230028I05Rik; Irf6	U73029	Irf6	Cluster Incl U73029:Mus musculus interferon regulatory factor 6 (mirf6) mRNA, complete cds /cds=(141,1544) /gb=U73029 /gi=1685127 /ug=Mm.4179 /len=4046	P97431 ; Q3UEJ9 ; Q6IR14 ; Q8C2Z7 ; Q91VD0
92539_at	42C; p10; p11; CAL12; CLP11; Cal1l; AA409961; AL024248; S100a10	M16465	S100a10	Cluster Incl M16465:Calpactin I light chain /cds=(68,361) /gb=M16465 /gi=192360 /ug=Mm.1 /len=600	P08207 ; Q3TC45 ; Q3UF30
92544_f_at	Lmpc8; Hmgb1	AF055983	Psma3	Cluster Incl AF055983:Mus musculus proteasome alpha7/C8 subunit mRNA, complete cds /cds=(42,809) /gb=AF055983 /gi=3037090 /ug=Mm.1007 /len=938	O70435 ; Q3TEL1 ; Q58EV4 ; Q9DCD8
92554_at	Ribeye; AA407280; D7Ertd45e; Nrg1	AF059735	Ctbp2	Cluster Incl AF059735:Mus musculus C-terminal binding protein 2 CtBP2 mRNA, complete cds /cds=(0,1337) /gb=AF059735 /gi=3513570 /ug=Mm.10172 /len=1338	P56546 ; Q9ER82 ; Q3TM28 ; Q3UGL5 ; Q3UIX8 ; Q91YZ2
92573_at	PP2A; PR65; 6330556D22Rik; Ednrb	AB021743	Ppp2r1a	Cluster Incl AB021743:Mus musculus mRNA for PR65 (type 2A serine/threonine protein phosphatase A subunit), complete cds /cds=(0,1769) /gb=AB021743 /gi=4514638 /ug=Mm.1034 /len=1770	Q76MZ3 ; Q7TMX2 ; Q8C2E1
92574_at	C78570; AVLL5809; PRO19626; 3110001M13Rik; Sdhd	AI851046	Sdhd	Cluster Incl AI851046:UI-M-BH0-ajv-f-05-0-UI.s1 Mus musculus cDNA, 3' end /clone=UI-M-BH0-ajv-f-05-0-UI /clone_end=3' /gb=AI851046 /gi=5494952 /ug=Mm.10406 /len=475	Q9CXV1 ; Q3UX11 ; Q9D6J9
92586_at	GLUD; Glud; Gdh-X; Gludl; AI118167; Glud1	X57024	Glud1	Cluster Incl X57024:Glutamate dehydrogenase /cds=(76,1752) /gb=X57024 /gi=51081 /ug=Mm.10600 /len=2942	P26443 ; Q3TSQ7 ; Q8C273
92598_at	Atp6v1b2	AI843029	Atp6v1b2	Cluster Incl AI843029:UI-M-AK1-aeq-e-08-0-UI.s1 Mus musculus cDNA, 3' end /clone=UI-M-AK1-aeq-e-08-0-UI /clone_end=3' /gb=AI843029 /gi=5477242 /ug=Mm.10727 /len=298	P62814 ; Q3TG74 ; Q3TL62 ; Q3TVK6 ; Q3TWR0 ; Q3U791 ; Q3U7C8 ; Q3U9Z0 ; Q3UAW7
92623_at	Csde1	AI847171	Csde1	Cluster Incl AI847171:UI-M-AO1-aep-e-08-0-UI.s1 Mus musculus cDNA, 3' end /clone=UI-M-AO1-aep-e-08-0-UI /clone_end=3' /gb=AI847171 /gi=5491077 /ug=Mm.11204 /len=208	Q91W50 ; Q3TXH7 ; Q3U1S6 ; Q3U4S7 ; Q3U672 ; Q3UJ74 ; Q80TP8 ; Q8JZN2 ; Q8R3R1
92787_at	Ccnd2	AI845902	Ankrd10	Cluster Incl AI845902:UI-M-AK1-aex-b-07-0-UI.s1 Mus musculus cDNA, 3' end /clone=UI-M-AK1-aex-b-07-0-UI /clone_end=3' /gb=AI845902 /gi=5489808 /ug=Mm.12459 /len=358	Q99LW0 ; Q8BG46 ; Q8BGB6 ; Q8BYG1
92788_f_at	MmCEN3; Cetn3	Y12474	Cetn3	Cluster Incl Y12474:M.musculus mRNA for centrin gene /cds=(0,503) /gb=Y12474 /gi=2246423 /ug=Mm.12481 /len=504	O35648 ; Q545L8 ; Q9CYN1 ; Q9D046
92804_at	Ppp1r12a	AW122864	Polr2h	Cluster Incl AW122864:UI-M-BH2.1-apa-a-02-0-UI.s1 Mus musculus cDNA, 3' end /clone=UI-M-BH2.1-apa-a-02-0-UI /clone_end=3' /gb=AW122864 /gi=6098394 /ug=Mm.12706 /len=346	Q923G2 ; Q3TT30
92826_at	Gdap3; PTD003; CGI-139; MRP-S33; AI841153; MGC106490; Arbp	Y17852	Mrps33	Cluster Incl Y17852:Mus musculus mRNA for ganglioside-induced differentiation associated protein 3 /cds=(0,385) /gb=Y17852 /gi=3378457 /ug=Mm.12962 /len=651	Q9D2R8 ; Q8R2K5 ; Q58DZ5
92828_at	DPM1; AI118379; AI194292; Dok2	AB004789	Dpm1	Cluster Incl AB004789:Mus musculus mRNA for dolichol-phosphate-mannose synthase, complete cds /cds=(0,782) /gb=AB004789 /gi=3073772 /ug=Mm.12969 /len=789	O70152
92834_at		X51528	Rpl13a	Cluster Incl X51528:Tissue specific transplantation antigen P198-7 /cds=(18,629) /gb=X51528 /gi=55049 /ug=Mm.13020 /len=654
92851_at	D3Ertd555e; Hmga1	U49430	Cp	Cluster Incl U49430:Ceruloplasmin /cds=(105,3293) /gb=U49430 /gi=1224107 /ug=Mm.13787 /len=3363	Q61147 ; Q6P5C8 ; Q8BU82 ; Q8BV37
92857_at		AI853960	Rpl22	Cluster Incl AI853960:UI-M-BH0-aiv-d-02-0-UI.s1 Mus musculus cDNA, 3' end /clone=UI-M-BH0-aiv-d-02-0-UI /clone_end=3' /gb=AI853960 /gi=5497866 /ug=Mm.13917 /len=388	P67984 ; Q4VAG4
92867_at	Mph2; Edr2; AA415044; D4Ertd810e; D130050K19Rik; Phc2	AF060076	Phc2	Cluster Incl AF060076:Mus musculus polyhomeotic 2 protein (Mph2) mRNA, partial cds /cds=(0,1300) /gb=AF060076 /gi=3220231 /ug=Mm.14198 /len=1319	O88463 ; Q8K5D9 ; Q9QWH1
92884_at	Txndc14	AW045468	Gsk3a	Cluster Incl AW045468:UI-M-BH1-akr-b-07-0-UI.s1 Mus musculus cDNA, 3' end /clone=UI-M-BH1-akr-b-07-0-UI /clone_end=3' /gb=AW045468 /gi=5905962 /ug=Mm.14534 /len=318
92887_at	G6a; Ddah; NG30; AU019324; AW413173; 1110003M04Rik; Aebp2	AF004106	Ddah2	Cluster Incl AF004106:Mus musculus unknown mRNA, complete cds /cds=(234,968) /gb=AF004106 /gi=2183320 /ug=Mm.1457 /len=1270	Q99LD8 ; O08972
92958_at	Fkhr2; Foxo3; C76856; FKHRL1; 1110048B16Rik; 2010203A17Rik; Pcnt	AI849135	Foxo3a	Cluster Incl AI849135:UI-M-AJ1-agy-b-09-0-UI.s1 Mus musculus cDNA, 3' end /clone=UI-M-AJ1-agy-b-09-0-UI /clone_end=3' /gb=AI849135 /gi=5493041 /ug=Mm.4948 /len=384	Q3TX10 ; Q9WVH4
93011_at	GECI; Apg8l; AI196471; MNCb-0091; 3110025G09Rik; 9130422N19Rik; Csrp1	AW123904	Gabarapl1	Cluster Incl AW123904:UI-M-BH2.1-app-g-10-0-UI.s1 Mus musculus cDNA, 3' end /clone=UI-M-BH2.1-app-g-10-0-UI /clone_end=3' /gb=AW123904 /gi=6099434 /ug=Mm.14638 /len=433	Q8R3R8 ; Q3TG14 ; Q3TJB9 ; Q3TXZ5
93017_at	Sycl; Mbp	AF077527	Sdcbp	Cluster Incl AF077527:Mus musculus syntenin mRNA, complete cds /cds=(54,950) /gb=AF077527 /gi=3342559 /ug=Mm.14744 /len=2043	O08992 ; O88601 ; Q62502 ; Q3TET7 ; Q3TMX0 ; Q3TWV1 ; Q3TXC7 ; Q3U6J5 ; Q3U6Q3 ; Q3U724 ; Q3U902 ; Q3UB97 ; Q3UBE4 ; Q3UC68 ; Q8CCD7 ; Q544P5
93038_f_at	Lipo 1; Lpc1; Anx-1; Lpc-1; Anx-A1	M69260	Anxa1	Cluster Incl M69260:Lipocortin 1 /cds=(14,1054) /gb=M69260 /gi=198844 /ug=Mm.14860 /len=1340	P10107 ; Q4FK88 ; Q3U5N9 ; Q3US43 ; Q4FJV4
93057_at	1700054E11Rik; Cst3	AW122989	Btf3	Cluster Incl AW122989:UI-M-BH2.1-apb-b-08-0-UI.s1 Mus musculus cDNA, 3' end /clone=UI-M-BH2.1-apb-b-08-0-UI /clone_end=3' /gb=AW122989 /gi=6098519 /ug=Mm.1538 /len=479	Q64152
93063_at	APP; Adap; Cvap; Abeta; appican; betaAPP; AL024401; E030013M08Rik	U82624	App	Cluster Incl U82624:Mus musculus amyloid precursor protein (APP) gene, partial cds, exons 16 and 17 /cds=(0,247) /gb=U82624 /gi=1778801 /ug=Mm.15571 /len=248	P12023 ; Q53ZT3 ; Q3TLN6 ; Q3TVS1 ; Q3TWF3 ; Q3TXI9 ; Q6GR78 ; Q8BPC7 ; Q8BPV5
93064_at	Nip2l; Nip21; BNIP2beta; 5730523P12Rik; Bmpr1a	AF035207	Bnip2	Cluster Incl AF035207:Mus musculus Nip2l mRNA, complete cds /cds=(133,1113) /gb=AF035207 /gi=2911347 /ug=Mm.1561 /len=2213	O54940 ; Q3TTX3 ; Q3TWC8 ; Q8K4H0 ; Q91VL0
93069_at	ubc4; Ubc2e; 1500034D03Rik; Nomo1	U62483	Ube2d2	Cluster Incl U62483:Mus musculus ubiquitin conjugating enzyme (ubc4) mRNA, complete cds /cds=(386,829) /gb=U62483 /gi=1480741 /ug=Mm.1570 /len=2410	P62838 ; Q3UT95
93084_at	Ant1; AU019225; Slc25a4	U27315	Slc25a4	Cluster Incl U27315:Adenine nucleotide translocator 1, skeletal muscle /cds=(86,982) /gb=U27315 /gi=902007 /ug=Mm.16228 /len=1273	P48962 ; Q8BVI9
93085_at	lmp2; Lmp2; Lmp-2; Psmb9	D44456	Psmb9	Cluster Incl D44456:Mus musculus bactrianus (strain M.Bac-Iran) mRNA for low molecular mass polypeptide complex subunit 2, complete cds /cds=(21,680) /gb=D44456 /gi=2467350 /ug=Mm.16251 /len=806	P28076 ; O35522 ; Q3TAR7 ; Q3U7A7 ; Q4FK25
93101_s_at	Nedd4a; Nedd4-1; AA959633; AL023035; AU019897; mKIAA0093; E430025J12Rik	U96635	Nedd4	Cluster Incl U96635:Neural precursor cell expressed, developmentally down-regulated gene 4 /cds=(611,2944) /gb=U96635 /gi=2088622 /ug=Mm.16553 /len=5581	P46935 ; Q3TUU1 ; Q3UZI2 ; Q3V335 ; Q8BNU7 ; Q8BU52
93104_at	AW546738	Z16410	Btg1	Cluster Incl Z16410:M.musculus btg1 mRNA /cds=(0,515) /gb=Z16410 /gi=50187 /ug=Mm.16596 /len=516	P62325 ; Q3TRH7 ; Q3UEG0
93116_at	Pkacb; Prkacb	J02626	Prkacb	Cluster Incl J02626:Protein kinase, cAMP dependent, catalytic, beta /cds=(192,1247) /gb=J02626 /gi=200386 /ug=Mm.16766 /len=1272	P68181 ; Q3TQH5 ; Q3UDD0 ; Q3UTH5 ; Q8C4J3 ; Q8CBP8
93120_f_at	H-2KB; H2-K; MHC I; H-2K(d); MGC7052	V00746	H2-K1	Cluster Incl V00746:Mus musculus H-2K gene for MHC class I antigen H-2K (allele b), exons 1 to 3 and joined CDS /cds=(0,1109) /gb=V00746 /gi=51154 /ug=Mm.16771 /len=1110	P01901 ; P01902 ; P04223 ; P14428 ; P03991 ; O19449 ; Q31141 ; Q31148 ; Q31156 ; Q31189 ; Q31193 ; Q31614 ; Q31634 ; Q61642 ; Q61893 ; Q64272 ; Q921P3 ; Q31191 ; Q3TH01 ; Q3TVI9 ; Q6RJ37 ; Q7JJ15 ; Q7TN03 ; Q8SNA4
93143_at	Kcnj15	AI844196	1190005I06Rik	Cluster Incl AI844196:UI-M-AL1-ahk-b-11-0-UI.s1 Mus musculus cDNA, 3' end /clone=UI-M-AL1-ahk-b-11-0-UI /clone_end=3' /gb=AI844196 /gi=5488102 /ug=Mm.5185 /len=351	Q8K1L6
93174_at	B7h3; B7RP-2; AU016588; 6030411F23Rik; Cd276	AI593640	Cd276	Cluster Incl AI593640:vp43a11.y1 Mus musculus cDNA, 5' end /clone=IMAGE-1079420 /clone_end=5' /gb=AI593640 /gi=4602688 /ug=Mm.5356 /len=476	Q8VE98
93258_at		M28666	Hmbs	Cluster Incl M28666:Hydroxymethylbilane synthase /cds=(0,1202) /gb=M28666 /gi=200231 /ug=Mm.1710 /len=1203	Q99L41
93288_at	34kDa; p34-Arc; MGC141099; 2210023N03Rik; Actb	AI835883	Arpc2	Cluster Incl AI835883:UI-M-AI0-aat-f-08-0-UI.s1 Mus musculus cDNA, 3' end /clone=UI-M-AI0-aat-f-08-0-UI /clone_end=3' /gb=AI835883 /gi=5470096 /ug=Mm.17912 /len=426	Q9CVB6 ; Q4FZG5 ; Q3U870 ; Q3UA52
93305_f_at	Edb; AU041171; endobrevin; Vamp8	AF053724	Vamp8	Cluster Incl AF053724:Mus musculus endobrevin mRNA, complete cds /cds=(154,459) /gb=AF053724 /gi=2982367 /ug=Mm.1838 /len=597	O70404 ; Q3V4C2
93306_at	Eb1; BIM1p; AI462499; AI504412; AW260097; D2Ertd459e; 5530600P05Rik; Trim35	U51196	Mapre1	Cluster Incl U51196:Mus musculus APC-binding protein EB1 homolog mRNA, complete cds /cds=(66,872) /gb=U51196 /gi=1256433 /ug=Mm.18418 /len=1203	Q61166 ; Q3U4H0
93320_at	CPTI; Cpt1; C730027G07; Cpt1a	AF017175	Cpt1a	Cluster Incl AF017175:Carnitine palmitoyltransferase 1, liver /cds=(0,2296) /gb=AF017175 /gi=2388721 /ug=Mm.18522 /len=4414	P97742 ; Q3UGT1 ; Q7TQD5
93327_at	Lpl	AI842665	Tax1bp3	Cluster Incl AI842665:UI-M-AO1-aeo-a-02-0-UI.s1 Mus musculus cDNA, 3' end /clone=UI-M-AO1-aeo-a-02-0-UI /clone_end=3' /gb=AI842665 /gi=5476878 /ug=Mm.186 /len=288	Q9DBG9
93333_at	Whrn	U05333	Tbca	Cluster Incl U05333:Mus musculus co-chaperonin 'cofactor A' mRNA, complete cds /cds=(7,333) /gb=U05333 /gi=1117784 /ug=Mm.1863 /len=508	P48428 ; Q5I0U7
93364_at	alpha-catenin; Catna1; AA517462; AI988031; Gad1	X59990	Ctnna1	Cluster Incl X59990:Catenin alpha 1 /cds=(72,2792) /gb=X59990 /gi=49934 /ug=Mm.18962 /len=3713	P26231 ; Q6NV50 ; Q3TGQ3 ; Q3TKE1 ; Q545R0
93365_s_at	Ap2a2	AI838149	Sugt1	Cluster Incl AI838149:UI-M-AL0-abw-e-03-0-UI.s1 Mus musculus cDNA, 3' end /clone=UI-M-AL0-abw-e-03-0-UI /clone_end=3' /gb=AI838149 /gi=5472362 /ug=Mm.18972 /len=402	Q9CX34 ; Q3UF88 ; Q3UUU4 ; Q9CRG3
93451_at	Lmo7	AW047919	Lmo7	Cluster Incl AW047919:UI-M-BH1-aln-c-05-0-UI.s1 Mus musculus cDNA, 3' end /clone=UI-M-BH1-aln-c-05-0-UI /clone_end=3' /gb=AW047919 /gi=5908448 /ug=Mm.6772 /len=413	Q6ZQ32 ; Q3UPW3 ; Q8C3P1
93472_at	Hsf4	AA796989	AI413331	Cluster Incl AA796989:vt01a04.r1 Mus musculus cDNA, 5' end /clone=IMAGE-1154478 /clone_end=5' /gb=AA796989 /gi=2859944 /ug=Mm.7049 /len=428
93497_at	ASP; Plp; AI255234; Gpi1	K02782	C3	Cluster Incl K02782:Mouse complement component C3 mRNA, alpha and beta subunits, complete cds /cds=(56,5047) /gb=K02782 /gi=192278 /ug=Mm.19131 /len=5087	P01027 ; Q80XP1
93509_at	HR6B; Rad6b; E2-14k; 2610301N02Rik; Lmna	U57690	Ube2b	Cluster Incl U57690:Ubiquitin-conjugating enzyme E2B (RAD6 homology) /cds=(43,501) /gb=U57690 /gi=1373352 /ug=Mm.1920 /len=923	P63147 ; Q3UGS2
93534_at	DC; PG40; PGII; PGS2; mDcn; DSPG2; SLRR1B; Crebbp	X53929	Dcn	Cluster Incl X53929:Decorin /cds=(231,1295) /gb=X53929 /gi=53668 /ug=Mm.1987 /len=1372	P28654 ; Q6LAK9 ; Q3TSV1 ; Q3UKR1
93536_at	bax; Bax	L22472	Bax	Cluster Incl L22472:Bcl2-associated X protein /cds=(0,578) /gb=L22472 /gi=388191 /ug=Mm.19904 /len=579	Q07813 ; Q8K3J2 ; Q3TXJ7 ; Q544Z6
93546_s_at	PEBP2b; PEA2; Pebp2; Pebpb2; AI893578; Cbfb	D14572	Cbfb	Cluster Incl D14572:Mouse mRNA for PEBP2b1 protein, complete cds /cds=(232,795) /gb=D14572 /gi=303693 /ug=Mm.2018 /len=2805	Q08024 ; Q3UYR3
93547_at	PEA2; Pebp2; PEBP2b; Pebpb2; AI893578; Cbfb	L03279	Cbfb	Cluster Incl L03279:Core binding factor beta /cds=UNKNOWN /gb=L03279 /gi=200177 /ug=Mm.2018 /len=2685	Q08024 ; Q3UYR3
93560_at	2610208M17Rik	AI845882	Acyp1	Cluster Incl AI845882:UI-M-AO1-aeg-h-05-0-UI.s1 Mus musculus cDNA, 3' end /clone=UI-M-AO1-aeg-h-05-0-UI /clone_end=3' /gb=AI845882 /gi=5489788 /ug=Mm.20309 /len=423	P56376 ; Q4VAF0 ; Q6P8S7 ; Q545K8 ; Q8BMV3
93571_at	Spnb-2; elf1; elf3; SPTB2; SPTBN1; AL033301; KIAA4049; mKIAA4049; 9930031C03Rik	M74773	Spnb2	Cluster Incl M74773:Beta-spectrin 2, non-erythrocytic /cds=(366,7457) /gb=M74773 /gi=598330 /ug=Mm.20405 /len=7524	P70435 ; Q5DTR4 ; Q62499 ; Q8R1C2 ; Q9QWJ7 ; Q9Z2V0 ; Q3TEM7 ; Q3TTX2 ; Q3TZN6 ; Q8BQ35 ; Q8C509
93573_at	Mt1	V00835	Mt1	Cluster Incl V00835:Metallothionein 1 /cds=(0,185) /gb=V00835 /gi=53247 /ug=Mm.2041 /len=186	P02802 ; Q8R074 ; Q3U340
93582_at	clk-1; Arg1	AF080580	Coq7	Cluster Incl AF080580:Mus musculus CLK-1 (clk-1) mRNA, complete cds /cds=(0,653) /gb=AF080580 /gi=3415016 /ug=Mm.20634 /len=654	P97478 ; Q8K359
93604_f_at	Necl2; Bl2; ST17; Igsf4; Tslc1; RA175A; RA175B; RA175C; RA175N; SgIGSF; SynCam; AI987920; 2900073G06Rik; 3100001I08Rik; Igsf4a	AF061260	Igsf4a	Cluster Incl AF061260:Mus musculus immunosuperfamily protein Bl2 mRNA, complete cds /cds=(308,1195) /gb=AF061260 /gi=3779241 /ug=Mm.20921 /len=1861	Q6F3J3 ; Q3V352 ; Q7TNL1 ; Q80VG4 ; Q8K3T6 ; Q8R4L1 ; Q8R5M8 ; Q9QYL3 ; Q9QYL4 ; Q9QYL5 ; Q9QYL6 ; Q9Z2H8
93731_at	Fkbp63; FKBP60; FKBP63; AW549641; 1810014L23; Mbp	AF090334	Fkbp9	Cluster Incl AF090334:Mus musculus FK506 binding protein (Fkbp63) mRNA, complete cds /cds=(74,1786) /gb=AF090334 /gi=3860028 /ug=Mm.20943 /len=2945	Q9Z247 ; Q80ZZ6
93747_at	Gnb5	AW122599	AW742319	Cluster Incl AW122599:UI-M-BH2.2-aox-h-11-0-UI.s1 Mus musculus cDNA, 3' end /clone=UI-M-BH2.2-aox-h-11-0-UI /clone_end=3' /gb=AW122599 /gi=6098125 /ug=Mm.21092 /len=456	O09003 ; Q6PGH3 ; Q8K2C9 ; Q8BGM8
93754_at	Ech1; AA617331; MGC107274	AF030343	Ech1	Cluster Incl AF030343:Mus musculus peroxisomal/mitochondrial dienoyl-CoA isomerase ECH1p (Ech1) mRNA, complete cds /cds=(23,1006) /gb=AF030343 /gi=2606085 /ug=Mm.2112 /len=1138	O35459 ; Q5M8P6
93768_f_at	Stxbp5	AW124052	2700059D21Rik	Cluster Incl AW124052:UI-M-BH2.1-apn-e-06-0-UI.s1 Mus musculus cDNA, 3' end /clone=UI-M-BH2.1-apn-e-06-0-UI /clone_end=3' /gb=AW124052 /gi=6099582 /ug=Mm.21183 /len=246	Q641L8 ; Q9DAH4
93782_at	Bcar1	AI844517	Rnf4	Cluster Incl AI844517:UI-M-AJ1-ahf-a-02-0-UI.s2 Mus musculus cDNA, 3' end /clone=UI-M-AJ1-ahf-a-02-0-UI /clone_end=3' /gb=AI844517 /gi=5488423 /ug=Mm.21281 /len=504	Q9QZS2 ; Q3TXE6 ; Q3ULB8 ; Q541Z6
93793_at	Dct	AW122780	Lasp1	Cluster Incl AW122780:UI-M-BH2.1-aoy-c-12-0-UI.s1 Mus musculus cDNA, 3' end /clone=UI-M-BH2.1-aoy-c-12-0-UI /clone_end=3' /gb=AW122780 /gi=6098310 /ug=Mm.21387 /len=148	Q61792 ; Q543N3
93806_at	1190008F14Rik; Lpl	AI848671	Sh3bgrl	Cluster Incl AI848671:UI-M-AH1-agv-e-02-0-UI.s1 Mus musculus cDNA, 3' end /clone=UI-M-AH1-agv-e-02-0-UI /clone_end=3' /gb=AI848671 /gi=5492577 /ug=Mm.21446 /len=385	Q9JJU8 ; Q3U9A8 ; Q3UB57 ; Q8BHV4
93838_at		AI846994	2700038C09Rik	Cluster Incl AI846994:UI-M-AP1-agj-c-06-0-UI.s1 Mus musculus cDNA, 3' end /clone=UI-M-AP1-agj-c-06-0-UI /clone_end=3' /gb=AI846994 /gi=5490900 /ug=Mm.21600 /len=274	Q9CR37 ; Q58EU5
93865_s_at	H-2T10; H2-Bl	M35244	H2-T10 ; H2-T22 ; H2-T9	Cluster Incl M35244:Histocompatibility 2, T region locus 10 /cds=UNKNOWN /gb=M35244 /gi=199663 /ug=Mm.87776 /len=1714	Q31205 ; Q31206 ; Q31207 ; Q31208 ; Q861Q6 ; Q9BCZ1 ; Q31615 ; Q3TSX0 ; Q8WLM9
93874_s_at	IL11Ra2; Etl2; Etl-2; Il11ra-ps1; Il11ra2	U69491	Il11ra1 ; Il11ra2	Cluster Incl U69491:Interleukin 11 receptor, alpha chain 2 /cds=(301,1599) /gb=U69491 /gi=1916003 /ug=Mm.88405 /len=1975	Q64385 ; P70225 ; Q3U294 ; Q3UIV4
93967_at	Josd3	AI850979	Anapc11	Cluster Incl AI850979:UI-M-BH0-akd-h-04-0-UI.s1 Mus musculus cDNA, 3' end /clone=UI-M-BH0-akd-h-04-0-UI /clone_end=3' /gb=AI850979 /gi=5494885 /ug=Mm.21645 /len=216	Q9CPX9 ; Q3UWH1
93968_at	Tfar19; AA408513; MGC103124; 2200003D22Rik; Topbp1	AA870917	Pdcd5	Cluster Incl AA870917:vq28a06.r1 Mus musculus cDNA, 5' end /clone=IMAGE-1095538 /clone_end=5' /gb=AA870917 /gi=2966362 /ug=Mm.21650 /len=454	P97438 ; P56812 ; Q4VQI2 ; Q564F6 ; Q6P6P9
93984_at	IF1; If1; Atpi; Lpl	AF002718	Atpif1	Cluster Incl AF002718:Mus musculus ATPase inhibitor (IF1) mRNA, complete cds /cds=(30,350) /gb=AF002718 /gi=2367440 /ug=Mm.2171 /len=509	O35143 ; Q9D879
93988_at	Pdpk1	AI836676	Psma7	Cluster Incl AI836676:UI-M-AP0-abh-g-06-0-UI.s1 Mus musculus cDNA, 3' end /clone=UI-M-AP0-abh-g-06-0-UI /clone_end=3' /gb=AI836676 /gi=5470889 /ug=Mm.21728 /len=471	Q9Z2U0 ; Q3THL2 ; Q3TN31 ; Q3UIT9 ; Q542H2
94008_at	Senp7	AW045358	Tceb1	Cluster Incl AW045358:UI-M-BH1-ako-c-05-0-UI.s1 Mus musculus cDNA, 3' end /clone=UI-M-BH1-ako-c-05-0-UI /clone_end=3' /gb=AW045358 /gi=5905887 /ug=Mm.21811 /len=296	P83940
94022_at	Prss15	AI844754	Gltscr2	Cluster Incl AI844754:UI-M-AL1-ahq-e-04-0-UI.s1 Mus musculus cDNA, 3' end /clone=UI-M-AL1-ahq-e-04-0-UI /clone_end=3' /gb=AI844754 /gi=5488660 /ug=Mm.21859 /len=290	Q8R126 ; Q8VD18 ; Q8BK35 ; Q8BTX4
94030_at	Commd2	AI853431	Commd2	Cluster Incl AI853431:UI-M-BH0-ajy-c-06-0-UI.s1 Mus musculus cDNA, 3' end /clone=UI-M-BH0-ajy-c-06-0-UI /clone_end=3' /gb=AI853431 /gi=5497337 /ug=Mm.21901 /len=250	Q8BXC6 ; Q497T6
94047_at	Cutl1	AW122935	0610031J06Rik	Cluster Incl AW122935:UI-M-BH2.1-apa-h-12-0-UI.s1 Mus musculus cDNA, 3' end /clone=UI-M-BH2.1-apa-h-12-0-UI /clone_end=3' /gb=AW122935 /gi=6098465 /ug=Mm.21976 /len=365	Q3TUF5 ; Q3UBV7 ; Q8C6H7 ; Q9JHJ3
94054_at		AI841808	Cttn	Cluster Incl AI841808:UI-M-AN0-acl-h-05-0-UI.s1 Mus musculus cDNA, 3' end /clone=UI-M-AN0-acl-h-05-0-UI /clone_end=3' /gb=AI841808 /gi=5476021 /ug=Mm.22024 /len=173	Q60598 ; Q3UGC2 ; Q8BNA5 ; Q921L6
94061_at	CRHP; CRP1; Crip; Rps2	M13018	Crip1	Cluster Incl M13018:Cysteine rich intestinal protein /cds=(61,294) /gb=M13018 /gi=192725 /ug=Mm.22049 /len=404	P63254 ; P63255 ; Q6P3B4 ; Q3THF0 ; Q8C2N7
94084_at	Zfhx1b	AI842888	Cdc26	Cluster Incl AI842888:UI-M-AN1-afb-f-12-0-UI.s1 Mus musculus cDNA, 3' end /clone=UI-M-AN1-afb-f-12-0-UI /clone_end=3' /gb=AI842888 /gi=5477101 /ug=Mm.22192 /len=331	Q99JP4
94206_at		AC002397	Grcc10	Cluster Incl AC002397:Mouse chromosome 6 BAC-284H12 (Research Genetics mouse BAC library) complete sequence /cds=(108,488) /gb=AC002397 /gi=3287367 /ug=Mm.22195 /len=568	O35127 ; Q545G8
94233_at	2700060E02Rik	AW048642	1110038F14Rik	Cluster Incl AW048642:UI-M-BH1-amd-d-06-0-UI.s1 Mus musculus cDNA, 3' end /clone=UI-M-BH1-amd-d-06-0-UI /clone_end=3' /gb=AW048642 /gi=5909171 /ug=Mm.22294 /len=480	Q3U6N9 ; Q3URI5 ; Q9D0Z5
94236_at	Nisch	AI838152	Nisch	Cluster Incl AI838152:UI-M-AL0-abw-e-06-0-UI.s1 Mus musculus cDNA, 3' end /clone=UI-M-AL0-abw-e-06-0-UI /clone_end=3' /gb=AI838152 /gi=5472365 /ug=Mm.22330 /len=451	Q80TM9 ; Q91XW6 ; Q99LG6 ; Q9EPW8 ; Q9WUM6 ; Q8C354 ; Q8C4X9 ; Q8CBH0 ; Q8CF63
94252_at	eIF2 gamma X; Eif-2gx; AA409828; AA547477; AI314668; Dgcr2	AJ006587	Eif2s3x	Cluster Incl AJ006587:Mus musculus mRNA for translation initiation factor eIF2 gamma X /cds=(8,1426) /gb=AJ006587 /gi=3790183 /ug=Mm.22387 /len=1787	Q9Z0N1 ; Q6NY07 ; Q922Z6 ; Q9CRE9
94261_at	Thrap3	AI836625	Thrap3	Cluster Incl AI836625:UI-M-AP0-abh-a-12-0-UI.s1 Mus musculus cDNA, 3' end /clone=UI-M-AP0-abh-a-12-0-UI /clone_end=3' /gb=AI836625 /gi=5470838 /ug=Mm.22440 /len=218	Q569Z6 ; Q3U503
94263_f_at	PSMB7; MC14	D85570	Psmb7	Cluster Incl D85570:Proteasome (prosome, macropain) subunit, beta type 7 /cds=(20,853) /gb=D85570 /gi=2547069 /ug=Mm.2246 /len=991	P70195 ; Q5D098 ; Q542F7
94266_at	AI480556	AW121737	Hcfc1r1	Cluster Incl AW121737:UI-M-BH2.3-aoe-b-10-0-UI.s1 Mus musculus cDNA, 3' end /clone=UI-M-BH2.3-aoe-b-10-0-UI /clone_end=3' /gb=AW121737 /gi=6097070 /ug=Mm.22469 /len=365	Q9CYQ5
94295_at	Diws1t; SPIN; TFII-I; WBSCR6; BAP-135; 6030441I21Rik; Gtf2i	AF017085	Gtf2i	Cluster Incl AF017085:Mus musculus BAP-135 homolog (Diws1t) mRNA, complete cds /cds=(87,3023) /gb=AF017085 /gi=2653820 /ug=Mm.22593 /len=4091	Q9ESZ8 ; Q3UHU8
94300_f_at	Dctn2	AI839497	Dctn2	Cluster Incl AI839497:UI-M-AN0-acn-b-04-0-UI.s1 Mus musculus cDNA, 3' end /clone=UI-M-AN0-acn-b-04-0-UI /clone_end=3' /gb=AI839497 /gi=5473710 /ug=Mm.22597 /len=385	Q99KJ8 ; Q3TPZ5
94301_at	Atp6v0e	AI843269	Atp6v0e	Cluster Incl AI843269:UI-M-AO1-aei-c-08-0-UI.s1 Mus musculus cDNA, 3' end /clone=UI-M-AO1-aei-c-08-0-UI /clone_end=3' /gb=AI843269 /gi=5477482 /ug=Mm.22602 /len=310	Q8VDL1 ; Q9CQD8
94302_at	Mcb1; Af1; Psmd4	AF013099	Psmd4	Cluster Incl AF013099:Mus musculus multiubiquitin-chain-binding protein (Mcb1) mRNA, complete cds /cds=(12,1142) /gb=AF013099 /gi=2293572 /ug=Mm.2261 /len=1252	O35226 ; Q3ULG4 ; Q9CY29
94327_at	Mrps18a	AW230209	Mrps18a	Cluster Incl AW230209:up28c10.y1 Mus musculus cDNA, 5' end /clone=IMAGE-2655666 /clone_end=5' /gb=AW230209 /gi=6559505 /ug=Mm.24875 /len=259	Q99N85 ; Q5U5I3
94336_at	Strap	AI838318	Otub1	Cluster Incl AI838318:UI-M-AO0-aby-f-01-0-UI.s1 Mus musculus cDNA, 3' end /clone=UI-M-AO0-aby-f-01-0-UI /clone_end=3' /gb=AI838318 /gi=5472531 /ug=Mm.2498 /len=186	Q7TQI3 ; Q3ULV9 ; Q3V408
94345_at	Mbp	AI843709	Il6st	Cluster Incl AI843709:UI-M-AK1-aer-e-08-0-UI.s1 Mus musculus cDNA, 3' end /clone=UI-M-AK1-aer-e-08-0-UI /clone_end=3' /gb=AI843709 /gi=5477922 /ug=Mm.25142 /len=419	Q00560 ; Q6PDI9 ; Q3TDT5 ; Q3UQA0
94362_at	Nras	AI843682	Nras	Cluster Incl AI843682:UI-M-AK1-aer-c-04-0-UI.s1 Mus musculus cDNA, 3' end /clone=UI-M-AK1-aer-c-04-0-UI /clone_end=3' /gb=AI843682 /gi=5477895 /ug=Mm.25265 /len=160	P08556 ; Q3TMF4 ; Q3UCX0 ; Q4FJP3 ; Q9D091
94365_at	1190005L05Rik; 9930013L23Rik	AA710175	Hint2	Cluster Incl AA710175:vt49a11.r1 Mus musculus cDNA, 5' end /clone=IMAGE-1166396 /clone_end=5' /gb=AA710175 /gi=2720093 /ug=Mm.25285 /len=481	Q9D0S9 ; Q5M9J2
94366_at	Inoc1	AW121767	2310079N02Rik	Cluster Incl AW121767:UI-M-BH2.3-aoe-f-01-0-UI.s1 Mus musculus cDNA, 3' end /clone=UI-M-BH2.3-aoe-f-01-0-UI /clone_end=3' /gb=AW121767 /gi=6097113 /ug=Mm.25296 /len=374	Q9CQA9 ; Q8C373 ; Q9CX79
94394_at	AI573426; MGC129444; MGC129445; Rras	M21019	Rras	Cluster Incl M21019:Harvey rat sarcoma oncogene, subgroup R /cds=(11,667) /gb=M21019 /gi=200676 /ug=Mm.257 /len=949	P10833 ; Q3U1N3
94410_f_at	C76605; 2700094L05Rik; Pacs2	AA611413	Ccdc12	Cluster Incl AA611413:vo51e11.r1 Mus musculus cDNA, 5' end /clone=IMAGE-1053452 /clone_end=5' /gb=AA611413 /gi=2461492 /ug=Mm.25941 /len=402	Q8R344 ; Q9CZH5
94415_at	Bach1	AA710439	6230421P05Rik	Cluster Incl AA710439:vt42e01.r1 Mus musculus cDNA, 5' end /clone=IMAGE-1165752 /clone_end=5' /gb=AA710439 /gi=2720357 /ug=Mm.26147 /len=510
94422_at	Rme8; RME-8; Gm1124; KIAA0678; mKIAA0678; D030002L11Rik; Pik3r4	AI842938	Dnajc13	Cluster Incl AI842938:UI-M-AO1-aem-d-04-0-UI.s1 Mus musculus cDNA, 3' end /clone=UI-M-AO1-aem-d-04-0-UI /clone_end=3' /gb=AI842938 /gi=5477151 /ug=Mm.26242 /len=303	Q8CHD7 ; Q3UQJ7 ; Q3UX52 ; Q8BNL1
94445_at	Mest	AW125273	Pls3	Cluster Incl AW125273:UI-M-BH2.1-aps-h-07-0-UI.s1 Mus musculus cDNA, 3' end /clone=UI-M-BH2.1-aps-h-07-0-UI /clone_end=3' /gb=AW125273 /gi=6100803 /ug=Mm.28777 /len=414	Q99K51 ; Q3TUZ5 ; Q3UJG9 ; Q3UKB1
94448_at	bcl-10; CLAP; ME10; cE10; CIPER; BCL-10; C81403; CARMEN; AI132454; Ikbkb	AJ006289	Bcl10	Cluster Incl AJ006289:Mus musculus mRNA for bcl-10 protein /cds=(78,779) /gb=AJ006289 /gi=4049471 /ug=Mm.28782 /len=1756	Q9Z0H7 ; Q3THY9 ; Q3UBN4
94455_at	SMX4; USS2; 1010001J12Rik; 6030401D18Rik; Rpl37	AA795062	Lsm3	Cluster Incl AA795062:vs09d03.r1 Mus musculus cDNA, 5' end /clone=IMAGE-1137701 /clone_end=5' /gb=AA795062 /gi=2858017 /ug=Mm.28803 /len=536	P62311
94485_at	Gng7	AI840013	Peci	Cluster Incl AI840013:UI-M-AH0-acu-e-04-0-UI.s1 Mus musculus cDNA, 3' end /clone=UI-M-AH0-acu-e-04-0-UI /clone_end=3' /gb=AI840013 /gi=5474226 /ug=Mm.28883 /len=356	Q9WUR2 ; Q99M61 ; Q3TCD4 ; Q9D785
94492_at	sid23; ADF; Dsn; corn1; sid23p; AU042046; 2610043P17Rik; Cd37	AB025406	Dstn	Cluster Incl AB025406:Mus musculus mRNA for sid23p, complete cds /cds=(34,531) /gb=AB025406 /gi=5931560 /ug=Mm.28919 /len=1639	Q9R0P5 ; Q4FK36
94493_at	Cpetr2; AI182374; Tsn	AF095905	Cldn3	Cluster Incl AF095905:Mus musculus CPETR2 (Cpetr2) mRNA, complete cds /cds=(55,714) /gb=AF095905 /gi=4262394 /ug=Mm.28921 /len=1090	Q9Z0G9 ; Q3TMQ3 ; Q545A5
94502_at	Sh2b3	AW125724	D13Wsu50e	Cluster Incl AW125724:UI-M-BH2.2-aql-d-12-0-UI.s1 Mus musculus cDNA, 3' end /clone=UI-M-BH2.2-aql-d-12-0-UI /clone_end=3' /gb=AW125724 /gi=6101294 /ug=Mm.2895 /len=460	Q3U0W8 ; Q9CXU0
94535_at	Add1	AW121844	Add1	Cluster Incl AW121844:UI-M-BH2.3-aoi-a-08-0-UI.s1 Mus musculus cDNA, 3' end /clone=UI-M-BH2.3-aoi-a-08-0-UI /clone_end=3' /gb=AW121844 /gi=6097218 /ug=Mm.29052 /len=398	Q9QYC0 ; Q8K232 ; Q8BJT2
94536_s_at	Cat	AI843417	2900073G15Rik ; Mylc2b	Cluster Incl AI843417:UI-M-AQ1-aec-a-10-0-UI.s1 Mus musculus cDNA, 3' end /clone=UI-M-AQ1-aec-a-10-0-UI /clone_end=3' /gb=AI843417 /gi=5477630 /ug=Mm.29057 /len=345	Q3THE2 ; Q3TVH2 ; Q922W7 ; Q9CQL8 ; Q9CXD2 ; Q9D6E6 ; Q6ZWQ9
94537_at	Cat	AI838859	Mylc2b	Cluster Incl AI838859:UI-M-AN0-ack-c-06-0-UI.s1 Mus musculus cDNA, 3' end /clone=UI-M-AN0-ack-c-06-0-UI /clone_end=3' /gb=AI838859 /gi=5473072 /ug=Mm.29057 /len=349	Q3THE2 ; Q3TVH2 ; Q9CQL8
94548_at	1200003O06Rik; Trpm1	AI790537	Mfsd1	Cluster Incl AI790537:ul02d10.x1 Mus musculus cDNA, 3' end /clone=IMAGE-2064883 /clone_end=3' /gb=AI790537 /gi=5338253 /ug=Mm.29078 /len=440	Q3TAG9 ; Q3UWU0 ; Q8BVZ3 ; Q9DC37
94561_at	3930401K13Rik	AI836140	D15Ertd366e	Cluster Incl AI836140:UI-M-AQ0-aai-b-09-0-UI.s2 Mus musculus cDNA, 3' end /clone=UI-M-AQ0-aai-b-09-0-UI /clone_end=3' /gb=AI836140 /gi=5470353 /ug=Mm.29107 /len=498	Q9ERG0 ; Q8K2H0 ; Q8BT15 ; Q8C3R7 ; Q8C7S2 ; Q8CD09
94794_at	FHC; Fth; MFH; AL022624; AL033366	X52561	Fth1	Cluster Incl X52561:Mouse gene for ferritin H subunit /cds=(166,714) /gb=X52561 /gi=50953 /ug=Mm.1776 /len=860	P09528 ; Q3UI44
94819_f_at	Ccni	AF005886	Ccni	Cluster Incl AF005886:Mus musculus cyclin I mRNA, complete cds /cds=(286,1419) /gb=AF005886 /gi=4101686 /ug=Mm.22711 /len=1548	Q9Z2V9 ; Q99LF2 ; Q8C7E2
94826_at	eIF6; p27BBP; imc-415; AA408895; 1110004P11; Itgb4bp	Y11460	Itgb4bp	Cluster Incl Y11460:Mus musculus mRNA for b4 integrin interactor, partial /cds=(0,254) /gb=Y11460 /gi=2910994 /ug=Mm.22731 /len=438	O55135 ; Q9R071 ; Q3U740 ; Q3U818 ; Q3UA13 ; Q3UBJ6 ; Q545K4
94834_at	ctsH; AL022844; Ldlr	U06119	Ctsh	Cluster Incl U06119:Cathepsin H /cds=(47,1048) /gb=U06119 /gi=454100 /ug=Mm.2277 /len=1381	P49935 ; Q922Q7 ; Q3UCD6
94839_at	Nucb; C77483; MTEST82; B230337F23Rik; Arhgdia	M96823	Nucb1	Cluster Incl M96823:Mouse nucleobindin mRNA, complete cds /cds=(18,1385) /gb=M96823 /gi=200113 /ug=Mm.2283 /len=2116	Q02819 ; Q3TCI1 ; Q3TU42 ; Q8BRD3
94841_at	Rpsa	AW048997	Psma5	Cluster Incl AW048997:UI-M-BH1-amp-c-10-0-UI.s1 Mus musculus cDNA, 3' end /clone=UI-M-BH1-amp-c-10-0-UI /clone_end=3' /gb=AW048997 /gi=5909526 /ug=Mm.2287 /len=486	Q9Z2U1 ; Q3TUI9 ; Q3TUX3 ; Q3UPK6
94842_at	Blmh	AI853630	Blmh	Cluster Incl AI853630:UI-M-BH0-ajp-h-03-0-UI.s1 Mus musculus cDNA, 3' end /clone=UI-M-BH0-ajp-h-03-0-UI /clone_end=3' /gb=AI853630 /gi=5497536 /ug=Mm.22876 /len=547	Q8R016 ; Q3TJR8
94845_at	Mtap2	AW125736	Zc3h11a	Cluster Incl AW125736:UI-M-BH2.2-aqi-g-02-0-UI.s1 Mus musculus cDNA, 3' end /clone=UI-M-BH2.2-aqi-g-02-0-UI /clone_end=3' /gb=AW125736 /gi=6101231 /ug=Mm.23014 /len=426	Q6NZF1 ; Q3TIV2 ; Q3UL31 ; Q3UZ63
94860_at	Elf4	AW121821	Timm17a	Cluster Incl AW121821:UI-M-BH2.3-anx-d-12-0-UI.s2 Mus musculus cDNA, 3' end /clone=UI-M-BH2.3-anx-d-12-0-UI /clone_end=3' /gb=AW121821 /gi=6097189 /ug=Mm.2368 /len=370	Q9Z0V8 ; Q545U2
94897_at	phgpx; PHGPx; snGPx; mtPHGPx; MGC103187; MGC118087; 1700027O09Rik; Gpx4	D87896	Gpx4	Cluster Incl D87896:Glutathione peroxidase 4 /cds=(144,737) /gb=D87896 /gi=2522258 /ug=Mm.2400 /len=958	O70325 ; Q91XR9 ; Q76LV0 ; Q5XJZ8
94923_f_at	Atp5b	AA543502	Otud4	Cluster Incl AA543502:vk25c02.r1 Mus musculus cDNA, 5' end /clone=IMAGE-947618 /clone_end=5' /gb=AA543502 /gi=2291979 /ug=Mm.26609 /len=598	Q80TL3 ; Q9CUN2
94948_at	Zrp1; Abhd10	AF097511	Trip6	Cluster Incl AF097511:Mus musculus zyxin related protein-1 (Zrp1) mRNA, complete cds /cds=(66,1508) /gb=AF097511 /gi=3851623 /ug=Mm.27063 /len=1664	Q3TMB5 ; Q3TX74 ; Q9Z1Y4
94954_at	Dbnl	AI846628	Anapc4	Cluster Incl AI846628:UI-M-AQ1-aef-g-08-0-UI.s1 Mus musculus cDNA, 3' end /clone=UI-M-AQ1-aef-g-08-0-UI /clone_end=3' /gb=AI846628 /gi=5490534 /ug=Mm.27142 /len=400	Q91W96 ; Q3TI31 ; Q3TM92 ; Q3TSH0
94956_at	Dgcr6; AU044152	AF021031	Dgcr6	Cluster Incl AF021031:DiGeorge syndrome chromosome region 6 /cds=(0,584) /gb=AF021031 /gi=2582382 /ug=Mm.27155 /len=996	O35347 ; Q80ZS8 ; Q3TV71
94963_at	Vcl	AI462105	Vcl	Cluster Incl AI462105:ub70b01.x1 Mus musculus cDNA, 3' end /clone=IMAGE-1383049 /clone_end=3' /gb=AI462105 /gi=4316135 /ug=Mm.27206 /len=422	Q64727 ; Q9ESQ3
94973_at	mKIAA1082; 5830462I21Rik; Lars	AA840126	Jmjd1b	Cluster Incl AA840126:ud01d09.r1 Mus musculus cDNA, 5' end /clone=IMAGE-1433873 /clone_end=5' /gb=AA840126 /gi=2915835 /ug=Mm.27232 /len=471	Q5U5V7 ; Q6P9K3 ; Q6ZPY7 ; Q8K2A5 ; Q3TQV8 ; Q3UI14 ; Q8CCE2 ; Q9CU57
94980_at	AI481497; 2010300F21Rik; Aak1	AI006319	Dusp11	Cluster Incl AI006319:ua70b05.r1 Mus musculus cDNA, 5' end /clone=IMAGE-1362801 /clone_end=5' /gb=AI006319 /gi=3215928 /ug=Mm.27275 /len=381	Q6NXK5 ; Q9D851
94982_f_at	Lynx1	AI852470	Nme3	Cluster Incl AI852470:UI-M-BH0-aip-f-08-0-UI.s1 Mus musculus cDNA, 3' end /clone=UI-M-BH0-aip-f-08-0-UI /clone_end=3' /gb=AI852470 /gi=5496376 /ug=Mm.27278 /len=422	Q9WV85 ; Q9CWA5
94983_at	Rbmxrt	AI851614	1810073G14Rik	Cluster Incl AI851614:UI-M-BH0-ain-b-07-0-UI.s1 Mus musculus cDNA, 3' end /clone=UI-M-BH0-ain-b-07-0-UI /clone_end=3' /gb=AI851614 /gi=5495520 /ug=Mm.27282 /len=425	Q3UE42 ; Q8VE88 ; Q9D310
95016_at	Nrp; NP-1; Npn1; NPN-1; C530029I03; Nrp1	D50086	Nrp1	Cluster Incl D50086:Mouse mRNA for neuropilin, complete cds /cds=(347,3118) /gb=D50086 /gi=1783300 /ug=Mm.27448 /len=3652	P97333 ; Q6PAR3 ; Q80X28 ; Q3UFP7 ; Q3UQY7
95020_at	Cd47	AI848868	Cd47	Cluster Incl AI848868:UI-M-AJ1-ahb-f-03-0-UI.s1 Mus musculus cDNA, 3' end /clone=UI-M-AJ1-ahb-f-03-0-UI /clone_end=3' /gb=AI848868 /gi=5492774 /ug=Mm.27466 /len=496	Q61735 ; Q3U967 ; Q8C7F4
95044_at	Kcnq2	AI844549	Med28	Cluster Incl AI844549:UI-M-AJ1-ahf-h-10-0-UI.s2 Mus musculus cDNA, 3' end /clone=UI-M-AJ1-ahf-h-10-0-UI /clone_end=3' /gb=AI844549 /gi=5488455 /ug=Mm.29120 /len=430	Q920D3 ; Q3U4G7
95059_at	Pnrc2	AW047399	Pnrc2	Cluster Incl AW047399:UI-M-BH1-ame-g-05-0-UI.s1 Mus musculus cDNA, 3' end /clone=UI-M-BH1-ame-g-05-0-UI /clone_end=3' /gb=AW047399 /gi=5907928 /ug=Mm.29159 /len=417	Q9CR73
95064_at	Abi1	AI849271	Acaa2	Cluster Incl AI849271:UI-M-AJ1-agz-g-06-0-UI.s1 Mus musculus cDNA, 3' end /clone=UI-M-AJ1-agz-g-06-0-UI /clone_end=3' /gb=AI849271 /gi=5493177 /ug=Mm.29165 /len=405	Q8BWT1 ; Q3TIT9 ; Q3UKH3
95090_at	Fbxo18	AA688600	2410001H17Rik	Cluster Incl AA688600:vu18f09.r1 Mus musculus cDNA, 5' end /clone=IMAGE-1181033 /clone_end=5' /gb=AA688600 /gi=2678029 /ug=Mm.29269 /len=362	Q3TLG9 ; Q8C1M3 ; Q8R0J4 ; Q9CR66 ; Q9D840
95095_at	Htatip	U90435	Flot1	Cluster Incl U90435:Mus musculus flotillin mRNA, complete cds /cds=(159,1445) /gb=U90435 /gi=2149603 /ug=Mm.2931 /len=1702	O08917 ; Q3TJS0 ; Q540I4
95103_at	2310037I24Rik	AI839824	2310065K24Rik	Cluster Incl AI839824:UI-M-AN0-acq-c-09-0-UI.s1 Mus musculus cDNA, 3' end /clone=UI-M-AN0-acq-c-09-0-UI /clone_end=3' /gb=AI839824 /gi=5474002 /ug=Mm.29348 /len=481	Q91WE2 ; Q3U9X3
95105_at	Usp31	AI847697	Higd2a	Cluster Incl AI847697:UI-M-AP1-agm-d-08-0-UI.s1 Mus musculus cDNA, 3' end /clone=UI-M-AP1-agm-d-08-0-UI /clone_end=3' /gb=AI847697 /gi=5491603 /ug=Mm.29353 /len=441	Q9CQJ1
95138_at	Wipi2	AI836568	2510001I10Rik	Cluster Incl AI836568:UI-M-AP0-abf-a-06-0-UI.s1 Mus musculus cDNA, 3' end /clone=UI-M-AP0-abf-a-06-0-UI /clone_end=3' /gb=AI836568 /gi=5470781 /ug=Mm.29432 /len=285	Q80W47 ; Q8C8L8
95147_at	Zfhx1b	AI843795	Pgls	Cluster Incl AI843795:UI-M-AN1-afc-e-05-0-UI.s1 Mus musculus cDNA, 3' end /clone=UI-M-AN1-afc-e-05-0-UI /clone_end=3' /gb=AI843795 /gi=5478008 /ug=Mm.29456 /len=462	Q9CQ60 ; Q3TA62 ; Q8CBG6
95408_at	Golgb1	AW124487	2310003F16Rik	Cluster Incl AW124487:UI-M-BH2.1-ape-h-10-0-UI.s1 Mus musculus cDNA, 3' end /clone=UI-M-BH2.1-ape-h-10-0-UI /clone_end=3' /gb=AW124487 /gi=6099982 /ug=Mm.24220 /len=214	Q3TH09 ; Q8VDK6 ; Q9CR41
95409_at	Frmpd1	AW047671	1110019J04Rik	Cluster Incl AW047671:UI-M-BH1-alo-c-06-0-UI.s1 Mus musculus cDNA, 3' end /clone=UI-M-BH1-alo-c-06-0-UI /clone_end=3' /gb=AW047671 /gi=5908200 /ug=Mm.24228 /len=399
95411_at	sid2057; Smap; Smacp; sid2057p; Sfrs11	AB025407	1110004F10Rik	Cluster Incl AB025407:Mus musculus mRNA for sid2057p, complete cds /cds=(83,628) /gb=AB025407 /gi=5931562 /ug=Mm.24231 /len=1400	Q9R0P4
95425_at	LCAD; C79855; AA960361; AU018452; Rsad2	U21489	Acadl	Cluster Incl U21489:Acetyl coenzyme A dehydrogenase, long-chain /cds=(0,1292) /gb=U21489 /gi=726094 /ug=Mm.2445 /len=1434	P51174
95432_f_at	Tomm70a	AI844034	Tomm70a	Cluster Incl AI844034:UI-M-AL1-ahi-d-02-0-UI.s1 Mus musculus cDNA, 3' end /clone=UI-M-AL1-ahi-d-02-0-UI /clone_end=3' /gb=AI844034 /gi=5487940 /ug=Mm.24463 /len=404	Q9CZW5 ; Q80TT4 ; Q3TSX8 ; Q8BNI6
95446_at	Kif1b	AW120502	6330577E15Rik	Cluster Incl AW120502:UI-M-BH1-ami-f-05-0-UI.s2 Mus musculus cDNA, 3' end /clone=UI-M-BH1-ami-f-05-0-UI /clone_end=3' /gb=AW120502 /gi=6095835 /ug=Mm.24600 /len=199	Q8BP27 ; Q3TH62 ; Q3TI03 ; Q3TJK0 ; Q3UIQ6
95453_f_at	S100; S100a; AI266795; S100a1	AF087687	S100a1	Cluster Incl AF087687:Mus musculus calcium-binding protein S100A1 mRNA, complete cds /cds=(110,394) /gb=AF087687 /gi=3746891 /ug=Mm.24662 /len=506	P56565 ; Q91V77 ; Q9D3M4
95456_r_at	Dss1; DSS1; Shfg; Shfdg1; Shfm1	U41626	Shfm1	Cluster Incl U41626:Split hand/foot deleted gene 1 /cds=(46,258) /gb=U41626 /gi=1209725 /ug=Mm.2469 /len=432	P60897 ; Q3TV35
95462_at	LOC432649	AW060951	Bzw2	Cluster Incl AW060951:UI-M-BH1-anv-f-08-0-UI.s1 Mus musculus cDNA, 3' end /clone=UI-M-BH1-anv-f-08-0-UI /clone_end=3' /gb=AW060951 /gi=6008702 /ug=Mm.24745 /len=228	Q6PDC5 ; Q3TRM2 ; Q3V199 ; Q9D0N4 ; Q91VK1
95473_s_at		AW123338	C77604	Cluster Incl AW123338:UI-M-BH2.1-apf-c-12-0-UI.s1 Mus musculus cDNA, 3' end /clone=UI-M-BH2.1-apf-c-12-0-UI /clone_end=3' /gb=AW123338 /gi=6098868 /ug=Mm.24808 /len=425	Q6PGH1
95490_at	Rnf123	AW120891	Kdelr1	Cluster Incl AW120891:UI-M-BH2.3-aob-b-02-0-UI.s1 Mus musculus cDNA, 3' end /clone=UI-M-BH2.3-aob-b-02-0-UI /clone_end=3' /gb=AW120891 /gi=6096224 /ug=Mm.25045 /len=178	Q99JH8
95496_at	PAP39; 5730409F23Rik; Pafah1b1	AI848866	Prpsap1	Cluster Incl AI848866:UI-M-AJ1-ahb-f-01-0-UI.s1 Mus musculus cDNA, 3' end /clone=UI-M-AJ1-ahb-f-01-0-UI /clone_end=3' /gb=AI848866 /gi=5492772 /ug=Mm.25125 /len=383	Q9D0M1 ; Q8BK29
95530_at	AA959775; AW060250; 6330549H03Rik	AW060250	6330549H03Rik	Cluster Incl AW060250:UI-M-BH1-amv-e-11-0-UI.s1 Mus musculus cDNA, 3' end /clone=UI-M-BH1-amv-e-11-0-UI /clone_end=3' /gb=AW060250 /gi=6008041 /ug=Mm.27629 /len=581
95541_at	D6Wsu176e	AW125506	D6Wsu176e	Cluster Incl AW125506:UI-M-BH2.2-aqm-e-08-0-UI.s1 Mus musculus cDNA, 3' end /clone=UI-M-BH2.2-aqm-e-08-0-UI /clone_end=3' /gb=AW125506 /gi=6101036 /ug=Mm.27673 /len=434	Q91VU0 ; Q6NSU0 ; Q7TML1 ; Q53YY7
95542_at	Hdac5	AI835858	Tpm4	Cluster Incl AI835858:UI-M-AI0-aat-c-09-0-UI.s1 Mus musculus cDNA, 3' end /clone=UI-M-AI0-aat-c-09-0-UI /clone_end=3' /gb=AI835858 /gi=5470071 /ug=Mm.27685 /len=469	Q6IRU2
95577_at	Smn1	AW049625	AI314180	Cluster Incl AW049625:UI-M-BH1-and-e-07-0-UI.s1 Mus musculus cDNA, 3' end /clone=UI-M-BH1-and-e-07-0-UI /clone_end=3' /gb=AW049625 /gi=5910154 /ug=Mm.27829 /len=352	Q6PDI5 ; Q8C2Z1 ; Q8C9Q5
95586_at	P2X4; AI504491; AW555605; D5Ertd444e; Timp2	AF089751	P2rx4	Cluster Incl AF089751:Mus musculus ATP receptor P2X4 subunit mRNA, complete cds /cds=(31,1197) /gb=AF089751 /gi=4019303 /ug=Mm.27861 /len=1944	Q9JJX3 ; Q9JJX4 ; Q9JJX5 ; Q9JJX6 ; Q9WUN9 ; Q9Z256 ; Q9Z257 ; Q3TR36 ; Q3UCX4
95594_at	HR2; KIAA4032; mKIAA4032; D3Ertd265e; 2310002F04Rik; 6330416C07Rik; Mfn1	AI847486	Mfn1	Cluster Incl AI847486:UI-M-AI1-afs-g-07-0-UI.s1 Mus musculus cDNA, 3' end /clone=UI-M-AI1-afs-g-07-0-UI /clone_end=3' /gb=AI847486 /gi=5491392 /ug=Mm.27914 /len=349	Q811U4 ; Q571M0 ; Q3URC4
95602_at	Tyrp1	AI848135	Trpc4ap	Cluster Incl AI848135:UI-M-AP1-agk-h-05-0-UI.s1 Mus musculus cDNA, 3' end /clone=UI-M-AP1-agk-h-05-0-UI /clone_end=3' /gb=AI848135 /gi=5492041 /ug=Mm.27942 /len=365	Q9JLV2 ; Q571F0 ; Q3TB80 ; Q3TDP6 ; Q3TNI0 ; Q3U4F7 ; Q3US52
95629_at	Gpr155	AI843679	Trappc1	Cluster Incl AI843679:UI-M-AK1-aer-c-01-0-UI.s1 Mus musculus cDNA, 3' end /clone=UI-M-AK1-aer-c-01-0-UI /clone_end=3' /gb=AI843679 /gi=5477892 /ug=Mm.28073 /len=184
95631_at	Ppx; AU016079; 1110002D08Rik; Scarb1	AF088911	Ppp4c	Cluster Incl AF088911:Mus musculus protein phosphatase X (Ppx) mRNA, complete cds /cds=(139,1062) /gb=AF088911 /gi=4028534 /ug=Mm.28082 /len=1276	P97470 ; Q3UNF2
95636_at	Dhx15	AW123628	0610010K14Rik	Cluster Incl AW123628:UI-M-BH2.1-api-e-09-0-UI.s1 Mus musculus cDNA, 3' end /clone=UI-M-BH2.1-api-e-09-0-UI /clone_end=3' /gb=AW123628 /gi=6099158 /ug=Mm.28094 /len=416	Q3TFE6 ; Q7TMP3 ; Q9D183 ; Q9DCT6
95646_at	CPTII; AI323697	U01170	Cpt2	Cluster Incl U01170:Carnitine palmitoyltransferase 2 /cds=(0,1976) /gb=U01170 /gi=425266 /ug=Mm.29499 /len=1977	P52825 ; Q3TFS0 ; Q3UDA8 ; Q3UN55 ; Q9CU20
95650_at	FA-1; Fta1; Ssfa1	U95114	Nhp2l1	Cluster Incl U95114:Mus musculus fertilization antigen-1 mRNA, complete cds /cds=(82,576) /gb=U95114 /gi=2098764 /ug=Mm.29504 /len=642	Q9D0T1 ; Q3UY64
95652_at		AF110520	Ndufa7	Cluster Incl AF110520:Mus musculus major histocompatibility complex region NG27, NG28, RPS28, NADH oxidoreductase, NG29, KIFC1, Fas-binding protein, BING1, tapasin, RalGDS-like, KE2, BING4, beta 1,3-galactosyl transferase, and RPS18 genes, complete cds; S	Q9Z1P6
95657_f_at	Uhrf1	AW125164	D13Wsu177e	Cluster Incl AW125164:UI-M-BH2.1-apz-e-09-0-UI.s1 Mus musculus cDNA, 3' end /clone=UI-M-BH2.1-apz-e-09-0-UI /clone_end=3' /gb=AW125164 /gi=6100694 /ug=Mm.29541 /len=210	Q921K0 ; Q8C2P2 ; Q9CPT5
95673_s_at	Psap	AW124113	Basp1	Cluster Incl AW124113:UI-M-BH2.1-apr-b-09-0-UI.s1 Mus musculus cDNA, 3' end /clone=UI-M-BH2.1-apr-b-09-0-UI /clone_end=3' /gb=AW124113 /gi=6099643 /ug=Mm.29586 /len=265
95675_at	Glk; MAPKKKK3; RAB8IPL1; 4833416M01Rik; 4833416M07Rik; 9530052P13Rik; Map4k3	AW121182	Map4k3	Cluster Incl AW121182:UI-M-BH2.3-aok-a-10-0-UI.s1 Mus musculus cDNA, 3' end /clone=UI-M-BH2.3-aok-a-10-0-UI /clone_end=3' /gb=AW121182 /gi=6096515 /ug=Mm.29588 /len=516	Q99JP0 ; Q8BV99 ; Q8C4I1
95682_at	127kDa; AA408517; p127-Ddb1; Stt3a	AB026432	Ddb1	Cluster Incl AB026432:Mus musculus mRNA for XPE UV-damaged DNA binding factor, complete cds /cds=(81,3503) /gb=AB026432 /gi=5931595 /ug=Mm.29623 /len=4171	Q91YC8 ; Q99LV3 ; Q9WV39 ; Q3U1J4 ; Q3U4D0 ; Q3U8G3 ; Q3UJC4 ; Q3ULS8 ; Q9QYK0
95683_g_at	127kDa; AA408517; p127-Ddb1; Stt3a	AB026432	Ddb1	Cluster Incl AB026432:Mus musculus mRNA for XPE UV-damaged DNA binding factor, complete cds /cds=(81,3503) /gb=AB026432 /gi=5931595 /ug=Mm.29623 /len=4171	Q91YC8 ; Q99LV3 ; Q9WV39 ; Q3U1J4 ; Q3U4D0 ; Q3U8G3 ; Q3UJC4 ; Q3ULS8 ; Q9QYK0
95696_at	Alad	AI840882	Txnl2	Cluster Incl AI840882:UI-M-AM0-adm-b-04-0-UI.s1 Mus musculus cDNA, 3' end /clone=UI-M-AM0-adm-b-04-0-UI /clone_end=3' /gb=AI840882 /gi=5475095 /ug=Mm.29675 /len=400	Q9CQM9 ; Q5I0V8
95699_f_at	Hmox1	AI848094	Dnajc8	Cluster Incl AI848094:UI-M-AP1-agk-d-05-0-UI.s1 Mus musculus cDNA, 3' end /clone=UI-M-AP1-agk-d-05-0-UI /clone_end=3' /gb=AI848094 /gi=5492000 /ug=Mm.29685 /len=399	Q6NZB0
95709_at	D7Wsu86e; Vkorc1	AW012491	Vkorc1	Cluster Incl AW012491:uo05f02.y1 Mus musculus cDNA, 5' end /clone=IMAGE-2582523 /clone_end=5' /gb=AW012491 /gi=5861269 /ug=Mm.29703 /len=528	Q9CRC0
95714_at	Sf3b14; AV001342; 6030419K15Rik; Ccl9	AI226264	0610009D07Rik	Cluster Incl AI226264:uf06a12.y1 Mus musculus cDNA, 5' end /clone=IMAGE-1510558 /clone_end=5' /gb=AI226264 /gi=3809317 /ug=Mm.29712 /len=465	P59708 ; Q3U9T9
95715_at	Eif3s12	AW125739	Eif3s12	Cluster Incl AW125739:UI-M-BH2.2-aqi-g-05-0-UI.s1 Mus musculus cDNA, 3' end /clone=UI-M-BH2.2-aqi-g-05-0-UI /clone_end=3' /gb=AW125739 /gi=6101234 /ug=Mm.29714 /len=321	Q9DBZ5 ; Q58EU9 ; Q3TY56
95718_f_at	Flt1	AW060158	Usmg5	Cluster Incl AW060158:UI-M-BH1-amu-b-10-0-UI.s1 Mus musculus cDNA, 3' end /clone=UI-M-BH1-amu-b-10-0-UI /clone_end=3' /gb=AW060158 /gi=6007924 /ug=Mm.29722 /len=360	Q9ER48 ; Q78IK2
95721_at	Hspa8	AW120722	Mapkapk2	Cluster Incl AW120722:UI-M-BH2.3-any-a-09-0-UI.s1 Mus musculus cDNA, 3' end /clone=UI-M-BH2.3-any-a-09-0-UI /clone_end=3' /gb=AW120722 /gi=6096055 /ug=Mm.29725 /len=406	P49138 ; Q8R3U8
95731_at	PA26; SEST1; AU044290; MGC118148; 1110002G11Rik; 2610200G18Rik	AI843106	Sesn1	Cluster Incl AI843106:UI-M-AK1-aes-e-01-0-UI.s1 Mus musculus cDNA, 3' end /clone=UI-M-AK1-aes-e-01-0-UI /clone_end=3' /gb=AI843106 /gi=5477319 /ug=Mm.29742 /len=302
95737_at	Hspa8	AW120814	1200015A19Rik	Cluster Incl AW120814:UI-M-BH2.3-aoa-b-07-0-UI.s1 Mus musculus cDNA, 3' end /clone=UI-M-BH2.3-aoa-b-07-0-UI /clone_end=3' /gb=AW120814 /gi=6096147 /ug=Mm.29750 /len=314	Q8BTC6 ; Q9DBS2
95742_at	Unc84a	AW045451	Psmd13	Cluster Incl AW045451:UI-M-BH1-akr-g-10-0-UI.s1 Mus musculus cDNA, 3' end /clone=UI-M-BH1-akr-g-10-0-UI /clone_end=3' /gb=AW045451 /gi=5906020 /ug=Mm.29760 /len=340	Q9WVJ2 ; Q3TB19 ; Q3TR74 ; Q542R0
95745_g_at	VA68; VPP2; Atp6a1; Atp6a2; AI647066; Atp6v1a1	U13837	Atp6v1a	Cluster Incl U13837:Mus musculus vacuolar adenosine triphosphatase subunit A gene, complete cds /cds=(0,1853) /gb=U13837 /gi=1184658 /ug=Mm.29771 /len=1854
95752_at	Ddx21	AI837369	Sbds	Cluster Incl AI837369:UI-M-AP0-abm-a-02-0-UI.s1 Mus musculus cDNA, 3' end /clone=UI-M-AP0-abm-a-02-0-UI /clone_end=3' /gb=AI837369 /gi=5471582 /ug=Mm.29784 /len=371	P70122 ; Q3TG78
95796_g_at	Supt4h2	U96810	Supt4h1 ; Supt4h2	Cluster Incl U96810:Mus musculus Supt4h2 gene, complete cds /cds=(0,353) /gb=U96810 /gi=3779195 /ug=Mm.87825 /len=354	P63271
95886_g_at	Crebbp	AA177826		Cluster Incl AA177826:mt07e04.r1 Mus musculus cDNA, 5' end /clone=IMAGE-620382 /clone_end=5' /gb=AA177826 /gi=1759088 /ug=Mm.23990 /len=521
95910_f_at	Rbed1	AI844780	Rbed1	Cluster Incl AI844780:UI-M-AL1-ahq-g-08-0-UI.s1 Mus musculus cDNA, 3' end /clone=UI-M-AL1-ahq-g-08-0-UI /clone_end=3' /gb=AI844780 /gi=5488686 /ug=Mm.24440 /len=200	Q3TNV2 ; Q91YP6
96004_at	Sri	AI851641	Sri	Cluster Incl AI851641:UI-M-BH0-ain-d-10-0-UI.s1 Mus musculus cDNA, 3' end /clone=UI-M-BH0-ain-d-10-0-UI /clone_end=3' /gb=AI851641 /gi=5495547 /ug=Mm.25353 /len=477	Q6P069 ; Q3UKC5
96012_f_at	Matr3	AI835367	Matr3	Cluster Incl AI835367:UI-M-AQ0-aah-h-02-0-UI.s1 Mus musculus cDNA, 3' end /clone=UI-M-AQ0-aah-h-02-0-UI /clone_end=3' /gb=AI835367 /gi=5469580 /ug=Mm.25575 /len=407	Q8K310 ; Q4FJT0 ; Q6ZQ61 ; Q3TTX0 ; Q3TZN1 ; Q3UFN8 ; Q5BL18
96020_at	Ryr2	M22531	C1qb	Cluster Incl M22531:Mouse complement C1q B chain mRNA, complete cds /cds=(156,917) /gb=M22531 /gi=192266 /ug=Mm.2570 /len=1059	P14106 ; Q3U6I5 ; Q3U793 ; Q3US82
96037_at	I3; I3 protein; 2310028O11Rik	X61454	Bri3	Cluster Incl X61454:M.musculus mRNA for I3 clone /cds=(0,224) /gb=X61454 /gi=51477 /ug=Mm.2585 /len=449	P28662 ; Q501N3 ; Q8C4X5 ; Q8C7X8
96049_at	BG; PGI; DSPG1; PG-S1; SLRR1A; Bgn	X53928	Bgn	Cluster Incl X53928:M.musculus mRNA for PGI (biglycan) /cds=(234,1343) /gb=X53928 /gi=53666 /ug=Mm.2608 /len=1964	P28653 ; Q6PG76 ; Q3TAF9 ; Q3TNY9 ; Q3UXK8 ; Q7TMW3
96052_at	Acp1	AI852457	Acp1	Cluster Incl AI852457:UI-M-BH0-aip-e-04-0-UI.s1 Mus musculus cDNA, 3' end /clone=UI-M-BH0-aip-e-04-0-UI /clone_end=3' /gb=AI852457 /gi=5496363 /ug=Mm.26166 /len=426	P68404 ; Q9D358 ; Q80UG6 ; Q80ZQ8 ; Q561M1
96056_at	rhoC; Arh9; Arhc; AI324259; Hspa8	X80638	Rhoc	Cluster Incl X80638:M.musculus rhoC mRNA /cds=(40,621) /gb=X80638 /gi=1279555 /ug=Mm.262 /len=1036	Q62159 ; Q3TUN0
96090_g_at	Ctnnd1	AI255972	4931406C07Rik	Cluster Incl AI255972:ui76a02.x1 Mus musculus cDNA, 3' end /clone=IMAGE-1888298 /clone_end=3' /gb=AI255972 /gi=3863497 /ug=Mm.26726 /len=511	Q91V76
96096_f_at	2610207I16Rik; Ccni	AI648018	Hsdl2	Cluster Incl AI648018:uk39c03.x1 Mus musculus cDNA, 3' end /clone=IMAGE-1971364 /clone_end=3' /gb=AI648018 /gi=4726696 /ug=Mm.26772 /len=543	Q3ULY5 ; Q3UVZ3 ; Q8C3H3 ; Q99JH2 ; Q99LV2
96102_i_at	MHR23B; p58; mHR23B; AV001138; 0610007D13Rik; Vim	X92411	Rad23b	Cluster Incl X92411:RAD23b homolog (S. cerevisiae) /cds=(0,1250) /gb=X92411 /gi=1044898 /ug=Mm.26879 /len=1251	P54728 ; Q6NVC3 ; Q3TJ52 ; Q3TQQ6 ; Q3TUA4 ; Q3U041 ; Q3UQN3
96113_at	Actb	AI846519	D18Wsu98e	Cluster Incl AI846519:UI-M-AN1-aff-e-06-0-UI.s1 Mus musculus cDNA, 3' end /clone=UI-M-AN1-aff-e-06-0-UI /clone_end=3' /gb=AI846519 /gi=5490425 /ug=Mm.26956 /len=234	P83877 ; Q3TBP4 ; Q3TLI3 ; Q9CQX6
96119_s_at	ARP4; Bk89; FIAF; Ng27; PGAR; HFARP; PGARG; pp1158; Angptl4	AA797604	Angptl4	Cluster Incl AA797604:vw25f06.r1 Mus musculus cDNA, 5' end /clone=IMAGE-1244867 /clone_end=5' /gb=AA797604 /gi=2860559 /ug=Mm.26992 /len=429	Q9Z1P8 ; Q3UYS5 ; Q8CEZ7
96120_at	Cfb	AW124750	Dnajb6	Cluster Incl AW124750:UI-M-BH2.1-aqa-e-04-0-UI.s1 Mus musculus cDNA, 3' end /clone=UI-M-BH2.1-aqa-e-04-0-UI /clone_end=3' /gb=AW124750 /gi=6100280 /ug=Mm.2701 /len=184	O54946 ; Q3TE94 ; Q3U6L0 ; Q3UNJ5 ; Q3UYT7 ; Q8C616 ; Q9DAN5
96238_at	Cpsf3l	AI853996	Rab11a	Cluster Incl AI853996:UI-M-BH0-aiv-g-11-0-UI.s1 Mus musculus cDNA, 3' end /clone=UI-M-BH0-aiv-g-11-0-UI /clone_end=3' /gb=AI853996 /gi=5497902 /ug=Mm.28807 /len=255	P62492 ; P97345 ; Q3V1Z6
96239_at	AI428238; Tsc2	AA815503	Vrk3	Cluster Incl AA815503:vp20d05.r1 Mus musculus cDNA, 5' end /clone=IMAGE-1069161 /clone_end=5' /gb=AA815503 /gi=2885099 /ug=Mm.28816 /len=477	Q8K3G5 ; Q3TAR6
96255_at	Nix; Nip3L; C86132; D14Ertd719e; Bnip3l	AF067395	Bnip3l	Cluster Incl AF067395:Mus musculus NIX (Nix) mRNA, nuclear gene encoding mitochondrial protein, complete cds /cds=(99,755) /gb=AF067395 /gi=4138823 /ug=Mm.29820 /len=1285	Q9Z2F7 ; Q91Z78 ; Q3TEW0 ; Q545J6
96257_at	Hp1bp3	AW124376	Hp1bp3	Cluster Incl AW124376:UI-M-BH2.1-ape-a-11-0-UI.s1 Mus musculus cDNA, 3' end /clone=UI-M-BH2.1-ape-a-11-0-UI /clone_end=3' /gb=AW124376 /gi=6099906 /ug=Mm.29822 /len=213	Q3TEA8 ; Q3TM38 ; Q3TU07 ; Q61688 ; Q8BT17 ; Q8C6H2 ; Q8C911 ; Q8VE06 ; Q99KR0 ; Q9DBI1
96258_at	Bcl2l11	AI843448	Mgst3	Cluster Incl AI843448:UI-M-AQ1-aec-e-01-0-UI.s1 Mus musculus cDNA, 3' end /clone=UI-M-AQ1-aec-e-01-0-UI /clone_end=3' /gb=AI843448 /gi=5477661 /ug=Mm.29823 /len=382	Q9CPU4 ; Q3UXC5 ; Q9D8B0
96261_at	Arl6ip1	AW122694	2310028O11Rik	Cluster Incl AW122694:UI-M-BH2.2-aot-b-04-0-UI.s1 Mus musculus cDNA, 3' end /clone=UI-M-BH2.2-aot-b-04-0-UI /clone_end=3' /gb=AW122694 /gi=6098224 /ug=Mm.29828 /len=456
96266_at	Aplp2	AI841982	Hnrpm	Cluster Incl AI841982:UI-M-AH0-acu-h-04-0-UI.s2 Mus musculus cDNA, 3' end /clone=UI-M-AH0-acu-h-04-0-UI /clone_end=3' /gb=AI841982 /gi=5476195 /ug=Mm.29841 /len=334	Q9D0E1 ; Q570Z0 ; Q3THB3 ; Q3TL61 ; Q3TQ66 ; Q3TW40 ; Q3UCL9
96283_at	Dgcr2	AI849180	Itm2c	Cluster Incl AI849180:UI-M-AJ1-agy-f-10-0-UI.s1 Mus musculus cDNA, 3' end /clone=UI-M-AJ1-agy-f-10-0-UI /clone_end=3' /gb=AI849180 /gi=5493086 /ug=Mm.29870 /len=397	Q91VK4 ; Q3U0F3
96284_at	Cat	AW121446	Csnk1g2	Cluster Incl AW121446:UI-M-BH2.2-aon-d-06-0-UI.s1 Mus musculus cDNA, 3' end /clone=UI-M-BH2.2-aon-d-06-0-UI /clone_end=3' /gb=AW121446 /gi=6096779 /ug=Mm.29873 /len=220	Q99JQ5 ; Q99K78 ; Q8BVP5
96285_at	Myadm; D7Wsu62e; Tmpo	AJ001616	Myadm	Cluster Incl AJ001616:Mus musculus mRNA for myeloid associated differentiation protein /cds=(187,1077) /gb=AJ001616 /gi=2463264 /ug=Mm.29874 /len=2822	O35682 ; Q8BGS9 ; Q8BPS8
96341_at	Syf2	AI849280	Syf2	Cluster Incl AI849280:UI-M-AJ1-agz-h-05-0-UI.s1 Mus musculus cDNA, 3' end /clone=UI-M-AJ1-agz-h-05-0-UI /clone_end=3' /gb=AI849280 /gi=5493186 /ug=Mm.29989 /len=520	Q9D198
96354_at		AI854802	Mbnl1	Cluster Incl AI854802:UI-M-BH0-aka-f-12-0-UI.s1 Mus musculus cDNA, 3' end /clone=UI-M-BH0-aka-f-12-0-UI /clone_end=3' /gb=AI854802 /gi=5498708 /ug=Mm.30007 /len=496	Q9JKP5 ; Q4VA08 ; Q8CHF5 ; Q3U570 ; Q3U581 ; Q3UWI5 ; Q8CAQ1
96426_at	Ptmb4	U38967	Tmsb4x	Cluster Incl U38967:Prothymosin beta 4 /cds=(0,134) /gb=U38967 /gi=1072099 /ug=Mm.22566 /len=542	P20065 ; Q6ZWX2
96518_at	Kibra; AA408228; AU017197; BC037006; KIAA0869; MGC47054; mKIAA0869; RP23-196B5.5; Centg2	AU017197	BC037006	Cluster Incl AU017197:AU017197 Mus musculus cDNA, 3' end /clone=J0735G03 /clone_end=3' /gb=AU017197 /gi=3372310 /ug=Mm.26030 /len=571	Q571D0 ; Q8K1Y3 ; Q8VD17 ; Q922W3
96577_i_at	Gpnmb	AI853019	Ubap2l	Cluster Incl AI853019:UI-M-BH0-ajn-d-04-0-UI.s1 Mus musculus cDNA, 3' end /clone=UI-M-BH0-ajn-d-04-0-UI /clone_end=3' /gb=AI853019 /gi=5496925 /ug=Mm.3021 /len=250	Q3TSB0 ; Q80U73 ; Q80X50 ; Q812D4 ; Q812D5 ; Q8BIT6 ; Q8BIW4 ; Q8BJ01 ; Q8BJ53 ; Q8BKR4 ; Q8BZ69 ; Q8CIG7 ; Q8K102 ; Q9CRT6
96594_at	Hspa4	AA615831	Hspa4	Cluster Incl AA615831:vo90h05.r1 Mus musculus cDNA, 5' end /clone=IMAGE-1066425 /clone_end=5' /gb=AA615831 /gi=2503059 /ug=Mm.30652 /len=257	Q61316 ; Q571M2 ; Q99L75 ; Q3UZ53 ; Q5NCS5 ; Q8C6R3
96610_at	Calm1	AW046442	Atp6v1h	Cluster Incl AW046442:UI-M-BH1-akp-e-03-0-UI.s1 Mus musculus cDNA, 3' end /clone=UI-M-BH1-akp-e-03-0-UI /clone_end=3' /gb=AW046442 /gi=5906971 /ug=Mm.27082 /len=451	Q8BVE3 ; Q3U9S9
96618_at	Ppap2a	AW045637	Rpp21	Cluster Incl AW045637:UI-M-BH1-alg-f-02-0-UI.s1 Mus musculus cDNA, 3' end /clone=UI-M-BH1-alg-f-02-0-UI /clone_end=3' /gb=AW045637 /gi=5906166 /ug=Mm.27131 /len=371	Q8R040 ; Q80XY2
96640_at	Plk1	AI644158	3110001A13Rik	Cluster Incl AI644158:vw55c12.x1 Mus musculus cDNA, 3' end /clone=IMAGE-1247734 /clone_end=3' /gb=AI644158 /gi=4722633 /ug=Mm.27274 /len=458	Q3TGF2 ; Q9CR82
96641_at	Psarl; PSARL1; PRO2207; PSENIP2; D16Ertd607e; Usp4	AW060674	Psarl	Cluster Incl AW060674:UI-M-BH1-anl-d-04-0-UI.s1 Mus musculus cDNA, 3' end /clone=UI-M-BH1-anl-d-04-0-UI /clone_end=3' /gb=AW060674 /gi=6008425 /ug=Mm.27285 /len=486	Q5XJY4 ; Q3U9T5
96656_at	mKIAA1449; 8430408H12Rik; Add1	AI644179	Wdr48	Cluster Incl AI644179:vw55g04.x1 Mus musculus cDNA, 3' end /clone=IMAGE-1247766 /clone_end=3' /gb=AI644179 /gi=4722654 /ug=Mm.27339 /len=269	Q80TD4 ; Q922Z9 ; Q9CRR1 ; Q9CSL0 ; Q80XI0 ; Q8BH57 ; Q8BRM0
96657_at	SSAT; Sat; AA617398; Sat1	L10244	Sat1	Cluster Incl L10244:Spermidine/spermine N1-acetyl transferase /cds=(89,604) /gb=L10244 /gi=309503 /ug=Mm.2734 /len=961	P48026 ; Q3V2Q2
96665_at	Aldh2	AW211618	Vps26	Cluster Incl AW211618:uo84d01.y1 Mus musculus cDNA, 5' end /clone=IMAGE-2649217 /clone_end=5' /gb=AW211618 /gi=6517659 /ug=Mm.27373 /len=442	P40336 ; Q6PE78 ; Q3TGY3 ; Q3THM5 ; Q3TW99 ; Q3UD54 ; Q8C1E9
96667_at	Vps41	AI851542	Vps41	Cluster Incl AI851542:UI-M-BH0-aki-d-01-0-UI.s1 Mus musculus cDNA, 3' end /clone=UI-M-BH0-aki-d-01-0-UI /clone_end=3' /gb=AI851542 /gi=5495448 /ug=Mm.27389 /len=477	Q3TPS1 ; Q3TS83 ; Q5KU39 ; Q6PES1 ; Q80V99 ; Q8BKK6 ; Q8CG01 ; Q8CJC3
96669_at	Lamp1	AW122973	2400003C14Rik	Cluster Incl AW122973:UI-M-BH2.1-apb-a-02-0-UI.s1 Mus musculus cDNA, 3' end /clone=UI-M-BH2.1-apb-a-02-0-UI /clone_end=3' /gb=AW122973 /gi=6098503 /ug=Mm.27394 /len=467	Q80U68 ; Q8BHC2 ; Q9CX00
96686_i_at	4930422G04Rik	AI853864	2010100O12Rik	Cluster Incl AI853864:UI-M-BH0-ajr-f-08-0-UI.s1 Mus musculus cDNA, 3' end /clone=UI-M-BH0-ajr-f-08-0-UI /clone_end=3' /gb=AI853864 /gi=5497770 /ug=Mm.27477 /len=461	P60603
96691_at	Usp15	AI845542	Taf11	Cluster Incl AI845542:UI-M-AO1-aek-f-12-0-UI.s1 Mus musculus cDNA, 3' end /clone=UI-M-AO1-aek-f-12-0-UI /clone_end=3' /gb=AI845542 /gi=5489448 /ug=Mm.27509 /len=396	Q99JX1 ; Q3UZH1
96699_at	Hmg14; HMG-14; MGC103397; Hmgn1	X53476	Hmgn1	Cluster Incl X53476:High mobility group protein 14 /cds=(33,323) /gb=X53476 /gi=51334 /ug=Mm.2756 /len=1070	P18608 ; Q5HZY9
96703_at	NRAGE; Dlixin; Dlxin1; Dlxin-1; FLJ00163; mFLJ00163; DXBwg1492e; 2810433C11Rik; 5430405L04Rik; Maged1	AB029448	Maged1	Cluster Incl AB029448:Mus musculus mRNA for Dlxin-1, complete cds /cds=(212,2539) /gb=AB029448 /gi=6520236 /ug=Mm.27578 /len=2764	Q9QYH6 ; Q571N9 ; Q8K2H5 ; Q91W72 ; Q3UIL5 ; Q3UXM3 ; Q543L6
96707_at	RU49; Zfp38; Zfp-38; CTfin51; AI326272; Zipro1	D10630	Zipro1	Cluster Incl D10630:Zinc finger protein 38 /cds=(105,1772) /gb=D10630 /gi=220640 /ug=Mm.2760 /len=2103	Q07231 ; Q921V2
96718_at		AB012727	Mtvr2	Cluster Incl AB012727:Mus musculus C184L-22 mRNA, complete cds /cds=UNKNOWN /gb=AB012727 /gi=6469043 /ug=Mm.27657 /len=2532
96728_at	Wdr45	AI844151	Wdr45	Cluster Incl AI844151:UI-M-AL1-ahj-f-07-0-UI.s1 Mus musculus cDNA, 3' end /clone=UI-M-AL1-ahj-f-07-0-UI /clone_end=3' /gb=AI844151 /gi=5488057 /ug=Mm.28850 /len=317	Q91VM3 ; Q9CVF7 ; Q9JIG9
96736_at	Lpp	AI850370	Lpp	Cluster Incl AI850370:UI-M-BG1-aig-c-02-0-UI.s1 Mus musculus cDNA, 3' end /clone=UI-M-BG1-aig-c-02-0-UI /clone_end=3' /gb=AI850370 /gi=5494276 /ug=Mm.28900 /len=432	Q8BFW7 ; P60762 ; Q6R5F3 ; Q99JW8 ; Q3U5J6 ; Q3UBK1 ; Q3UIS6 ; Q3UU32 ; Q8C3I4 ; Q569V4
96743_at	Rps8	AA958560	1810035L17Rik	Cluster Incl AA958560:ua14f09.r1 Mus musculus cDNA, 5' end /clone=IMAGE-1346729 /clone_end=5' /gb=AA958560 /gi=3124790 /ug=Mm.28936 /len=292	Q5XLJ1 ; Q497G4 ; Q99JH3 ; Q9D8T7
96750_at	Aak1	AW122179	Ilkap	Cluster Incl AW122179:UI-M-BH2.2-aov-a-01-0-UI.s1 Mus musculus cDNA, 3' end /clone=UI-M-BH2.2-aov-a-01-0-UI /clone_end=3' /gb=AW122179 /gi=6097626 /ug=Mm.28965 /len=496	Q8R0F6 ; Q9CS46 ; Q9Z0T2
96762_at	MIP; TRN; IPO2; MIP1; Kpnb2; AU021749; D13Ertd688e; Tnpo1	AW046160	Tnpo1	Cluster Incl AW046160:UI-M-BH1-akw-b-02-0-UI.s1 Mus musculus cDNA, 3' end /clone=UI-M-BH1-akw-b-02-0-UI /clone_end=3' /gb=AW046160 /gi=5906689 /ug=Mm.29005 /len=532	Q8BFY9 ; Q3TQW0 ; Q3TS78
96785_at		AF110520	Ankrd47	Cluster Incl AF110520:Mus musculus major histocompatibility complex region NG27, NG28, RPS28, NADH oxidoreductase, NG29, KIFC1, Fas-binding protein, BING1, tapasin, RalGDS-like, KE2, BING4, beta 1,3-galactosyl transferase, and RPS18 genes, complete cds; S	Q3V260 ; Q6P8V1 ; Q9Z1P7
96829_at	Tubb5	AW047083	D19Wsu162e	Cluster Incl AW047083:UI-M-BH1-alr-f-05-0-UI.s1 Mus musculus cDNA, 3' end /clone=UI-M-BH1-alr-f-05-0-UI /clone_end=3' /gb=AW047083 /gi=5907612 /ug=Mm.29398 /len=311	Q6PD43 ; Q8R0W8 ; Q3TF48 ; Q3U3M2 ; Q8BGW2
96838_at	Rce1	AI851223	Rce1	Cluster Incl AI851223:UI-M-BH0-ajx-h-02-0-UI.s1 Mus musculus cDNA, 3' end /clone=UI-M-BH0-ajx-h-02-0-UI /clone_end=3' /gb=AI851223 /gi=5495129 /ug=Mm.29450 /len=369	P57791 ; Q3UY62 ; Q99KQ3
96847_at	Tk1	AI845393	Vps28	Cluster Incl AI845393:UI-M-AO1-aej-a-03-0-UI.s1 Mus musculus cDNA, 3' end /clone=UI-M-AO1-aej-a-03-0-UI /clone_end=3' /gb=AI845393 /gi=5489299 /ug=Mm.30028 /len=278	Q9D1C8 ; Q8BMZ7
96852_at	Fcgr3	AW122197	Prkar1a	Cluster Incl AW122197:UI-M-BH2.2-aov-b-08-0-UI.s1 Mus musculus cDNA, 3' end /clone=UI-M-BH2.2-aov-b-08-0-UI /clone_end=3' /gb=AW122197 /gi=6097654 /ug=Mm.30039 /len=436	Q9DBC7 ; Q3TYK4 ; Q3UBA7 ; Q3UKU7 ; Q8C3Z4 ; Q9CS50
96881_at	1110059J08Rik; 1700063H17Rik; Anks1b	AW049394	Commd6	Cluster Incl AW049394:UI-M-BH1-ane-e-07-0-UI.s1 Mus musculus cDNA, 3' end /clone=UI-M-BH1-ane-e-07-0-UI /clone_end=3' /gb=AW049394 /gi=5909923 /ug=Mm.30077 /len=543
96888_at	Ift122	AI839814	Akr1a4	Cluster Incl AI839814:UI-M-AN0-acq-b-07-0-UI.s1 Mus musculus cDNA, 3' end /clone=UI-M-AN0-acq-b-07-0-UI /clone_end=3' /gb=AI839814 /gi=5473992 /ug=Mm.30085 /len=342	Q9JII6 ; Q80XJ7 ; Q3UJW9 ; Q540D7
96912_s_at	Ctla-2a; Epb4.1l2	X15591	Ctla2a ; Ctla2b	Cluster Incl X15591:Cytotoxic T lymphocyte-associated protein 2 alpha /cds=(6,416) /gb=X15591 /gi=50588 /ug=Mm.30144 /len=664	P12399 ; P12400 ; Q541S2 ; Q3UBK9 ; Q91V07
96947_at	Rhoa	AW046273	Etfb	Cluster Incl AW046273:UI-M-BH1-ala-f-05-0-UI.s1 Mus musculus cDNA, 3' end /clone=UI-M-BH1-ala-f-05-0-UI /clone_end=3' /gb=AW046273 /gi=5906802 /ug=Mm.30200 /len=374	Q9DCW4 ; Q810V3
96952_at	Mmp13	AW121552	Psma6	Cluster Incl AW121552:UI-M-BH2.2-aop-f-02-0-UI.s1 Mus musculus cDNA, 3' end /clone=UI-M-BH2.2-aop-f-02-0-UI /clone_end=3' /gb=AW121552 /gi=6096885 /ug=Mm.30210 /len=521	Q9QUM9 ; Q3TT07 ; Q3U6Y2
97013_f_at		AW046124	Cyba	Cluster Incl AW046124:UI-M-BH1-alf-e-03-0-UI.s1 Mus musculus cDNA, 3' end /clone=UI-M-BH1-alf-e-03-0-UI /clone_end=3' /gb=AW046124 /gi=5906653 /ug=Mm.88950 /len=249	Q61462 ; Q3TAM0 ; Q3U820 ; Q8C5D4
97055_s_at	Prdx1	AI118194	Prdx1	Cluster Incl AI118194:ue34e03.x1 Mus musculus cDNA, 3' end /clone=IMAGE-1482268 /clone_end=3' /gb=AI118194 /gi=3518518 /ug=Mm.89213 /len=567	P35700 ; Q3U9J9 ; Q3UBV4
97114_at	psap\SGP-1; AI037048	U57999	Psap	Cluster Incl U57999:Prosaposin /cds=(25,1698) /gb=U57999 /gi=1381581 /ug=Mm.3363 /len=1961	Q61207 ; Q3TID4 ; Q3TIT5 ; Q3TKB2 ; Q3TKK3 ; Q3TWE9 ; Q3TWF9 ; Q3TWL8 ; Q3TWM9 ; Q3TXJ0 ; Q3TXP9 ; Q3U5W2 ; Q3U825 ; Q3U897 ; Q3U8C4 ; Q3UAS4 ; Q3UE29 ; Q3UFE8 ; Q8BFQ1
97200_f_at	SME; C76690; AL022645; Snrpe	X65704	Snrpe	Cluster Incl X65704:M.musculus mRNA for small nuclear ribonucleoprotein E /cds=(0,245) /gb=X65704 /gi=312004 /ug=Mm.27669 /len=387	P62305
97201_s_at	2900002J19Rik; Ndufa5	AA823381	Ndufa5	Cluster Incl AA823381:vp39a01.r1 Mus musculus cDNA, 5' end /clone=IMAGE-1079016 /clone_end=5' /gb=AA823381 /gi=2893249 /ug=Mm.27677 /len=339	Q9CPP6 ; Q9CX78
97220_at	Ankrd50	AW122732	Dscr2	Cluster Incl AW122732:UI-M-BH2.2-aot-e-09-0-UI.s1 Mus musculus cDNA, 3' end /clone=UI-M-BH2.2-aot-e-09-0-UI /clone_end=3' /gb=AW122732 /gi=6098262 /ug=Mm.27746 /len=459	Q8BU12 ; Q9JK23
97226_at	Sparc	AW125649	Gna12	Cluster Incl AW125649:UI-M-BH2.2-aqi-b-03-0-UI.s1 Mus musculus cDNA, 3' end /clone=UI-M-BH2.2-aqi-b-03-0-UI /clone_end=3' /gb=AW125649 /gi=6101179 /ug=Mm.27773 /len=435	P27600
97240_g_at	Psap	AI845106	D19Ertd721e	Cluster Incl AI845106:UI-M-BG0-ahs-a-04-0-UI.s1 Mus musculus cDNA, 3' end /clone=UI-M-BG0-ahs-a-04-0-UI /clone_end=3' /gb=AI845106 /gi=5489012 /ug=Mm.27839 /len=141	Q922Y1 ; Q3UCP8
97248_at	Acbp; ACBD1; Dbi	X61431	Dbi	Cluster Incl X61431:M.musculus mRNA for diazepam-binding inhibitor /cds=(62,325) /gb=X61431 /gi=50712 /ug=Mm.2785 /len=390	P31786 ; Q3ULV8 ; Q4VWZ5 ; Q548W7
97254_at	Rbm8; AA673428; 2310057C03Rik; Rbm8a	AA690061	Rbm8a	Cluster Incl AA690061:vr78d03.s1 Mus musculus cDNA, 5' end /clone=IMAGE-1134821 /clone_end=5' /gb=AA690061 /gi=2690997 /ug=Mm.27875 /len=331	Q9CWZ3 ; Q6GTD4 ; Q9CT44
97292_at	Cenpf	AI845225	2810407C02Rik	Cluster Incl AI845225:UI-M-BG0-aht-f-07-0-UI.s1 Mus musculus cDNA, 3' end /clone=UI-M-BG0-aht-f-07-0-UI /clone_end=3' /gb=AI845225 /gi=5489131 /ug=Mm.28026 /len=258	P62342 ; Q8CHV4 ; Q9CS90
97311_at	Ywhaq	AI836509	6720456B07Rik	Cluster Incl AI836509:UI-M-AI0-aal-f-06-0-UI.s1 Mus musculus cDNA, 3' end /clone=UI-M-AI0-aal-f-06-0-UI /clone_end=3' /gb=AI836509 /gi=5470722 /ug=Mm.28077 /len=320	Q3TLB8 ; Q91VR8
97315_at	RBP4; HSRBP4; 2310002G05Rik; 2610028L19Rik; Smad4	AW121730	Polr2d	Cluster Incl AW121730:UI-M-BH2.3-aoe-b-02-0-UI.s1 Mus musculus cDNA, 3' end /clone=UI-M-BH2.3-aoe-b-02-0-UI /clone_end=3' /gb=AW121730 /gi=6097063 /ug=Mm.28097 /len=372	Q9D7M8
97320_at	Atp2b2	AI842734	Slc39a4	Cluster Incl AI842734:UI-M-AO1-aeo-g-10-0-UI.s1 Mus musculus cDNA, 3' end /clone=UI-M-AO1-aeo-g-10-0-UI /clone_end=3' /gb=AI842734 /gi=5476947 /ug=Mm.29483 /len=309	Q78IQ7 ; Q3U263
97333_at	Dync1h1	AW121185	Dnchc1	Cluster Incl AW121185:UI-M-BH2.3-aok-b-01-0-UI.s1 Mus musculus cDNA, 3' end /clone=UI-M-BH2.3-aok-b-01-0-UI /clone_end=3' /gb=AW121185 /gi=6096518 /ug=Mm.29547 /len=415	Q9JHU4 ; O08821 ; Q80U36 ; Q923F5 ; Q3TAZ3 ; Q3UA73 ; Q8C6T5
97343_at	Lman2	AI852735	Bcdin3	Cluster Incl AI852735:UI-M-BH0-aji-h-03-0-UI.s1 Mus musculus cDNA, 3' end /clone=UI-M-BH0-aji-h-03-0-UI /clone_end=3' /gb=AI852735 /gi=5496641 /ug=Mm.29604 /len=292	Q3U465 ; Q3UT64 ; Q8K3A9 ; Q91W35
97419_at	Sf3b3	AW060956	Commd7	Cluster Incl AW060956:UI-M-BH1-anv-g-02-0-UI.s1 Mus musculus cDNA, 3' end /clone=UI-M-BH1-anv-g-02-0-UI /clone_end=3' /gb=AW060956 /gi=6008707 /ug=Mm.29985 /len=493	Q8BG94 ; Q56A13 ; Q8BQS7 ; Q8BTK9 ; Q8CF03
97422_at	Iars2	AW048882	Iars2	Cluster Incl AW048882:UI-M-BH1-amf-e-12-0-UI.s1 Mus musculus cDNA, 3' end /clone=UI-M-BH1-amf-e-12-0-UI /clone_end=3' /gb=AW048882 /gi=5909411 /ug=Mm.29999 /len=497	Q3TKT8 ; Q810V2 ; Q8BIJ0 ; Q8BIJ6 ; Q8BIL6 ; Q8BIP3 ; Q8C1P9 ; Q8R2M5
97425_at	2010317E24Rik	AI840191	2210409B22Rik	Cluster Incl AI840191:UI-M-AO0-acc-g-09-0-UI.s1 Mus musculus cDNA, 3' end /clone=UI-M-AO0-acc-g-09-0-UI /clone_end=3' /gb=AI840191 /gi=5474404 /ug=Mm.30015 /len=423
97426_at	emp-1; TMP	X98471	Emp1	Cluster Incl X98471:Epithelial membrane protein 1 /cds=(0,482) /gb=X98471 /gi=1580765 /ug=Mm.30024 /len=483	P47801 ; Q3UXM2 ; Q4FK43
97452_at	H2afy	AI853078	H2afy	Cluster Incl AI853078:UI-M-BH0-ajf-a-06-0-UI.s1 Mus musculus cDNA, 3' end /clone=UI-M-BH0-ajf-a-06-0-UI /clone_end=3' /gb=AI853078 /gi=5496984 /ug=Mm.30255 /len=429	Q8CA90 ; Q91VZ2 ; Q9CTH9 ; Q9QZQ8
97458_at	Gnb1	AI845935	Gnb1	Cluster Incl AI845935:UI-M-AK1-aex-f-04-0-UI.s1 Mus musculus cDNA, 3' end /clone=UI-M-AK1-aex-f-04-0-UI /clone_end=3' /gb=AI845935 /gi=5489841 /ug=Mm.30267 /len=380	P62874 ; Q61621 ; Q3TQ70 ; Q3U1B1
97460_at	Car10	AW122823	Ube2r2	Cluster Incl AW122823:UI-M-BH2.1-aoz-c-09-0-UI.s1 Mus musculus cDNA, 3' end /clone=UI-M-BH2.1-aoz-c-09-0-UI /clone_end=3' /gb=AW122823 /gi=6098353 /ug=Mm.30272 /len=219	Q8VDE5 ; Q6ZWZ2 ; Q8BW18
97479_at	ubcM4; UbcM4; Ubce7; C79827; MGC118100; Tyrp1	AJ130961	Ube2l3	Cluster Incl AJ130961:Mus musculus mRNA for ubiquitin-conjugating enzyme /cds=(20,484) /gb=AJ130961 /gi=3928492 /ug=Mm.3074 /len=2597	P68037 ; Q3TIH9 ; Q3TW19 ; Q3U7T7 ; Q561N4
97484_at	2210402G22Rik	AI852704	Zmynd11	Cluster Incl AI852704:UI-M-BH0-aji-e-07-0-UI.s1 Mus musculus cDNA, 3' end /clone=UI-M-BH0-aji-e-07-0-UI /clone_end=3' /gb=AI852704 /gi=5496610 /ug=Mm.30826 /len=427	Q8R5C8 ; Q4FJS3 ; Q6PD13 ; Q3UKS1 ; Q8BJZ0
97489_at	Pygb	AI846739	Pygb	Cluster Incl AI846739:UI-M-AO1-ael-b-05-0-UI.s1 Mus musculus cDNA, 3' end /clone=UI-M-AO1-ael-b-05-0-UI /clone_end=3' /gb=AI846739 /gi=5490645 /ug=Mm.30969 /len=279	Q8CI94 ; Q3TFQ8 ; Q3UGT5 ; Q3UYH9 ; Q3UZL2 ; Q3V3U0
97515_at	MFP2; MFE-2; Mfp-2; AW208803; perMFE-2; 17[b]-HSD; Gsn	X89998	Hsd17b4	Cluster Incl X89998:M.musculus mRNA for 17 beta-hydroxysteroid dehydrogenase type IV /cds=(12,2219) /gb=X89998 /gi=1213007 /ug=Mm.3195 /len=2468	P51660 ; Q3TT11 ; Q3UHW2 ; Q9DBM3
97538_at	g; Gur; Gus; Gut; asd; Gus-r; Gus-s; Gus-t; Gus-u; AI747421; Icam1	M19279	Gusb	Cluster Incl M19279:Beta-glucuronidase structural /cds=(12,1958) /gb=M19279 /gi=193524 /ug=Mm.3317 /len=2454	P12265 ; Q8VEM0 ; Q99KJ6 ; Q3TW82 ; Q6IR10 ; Q8BPE3
97543_at	Nedd5; AW208991; mKIAA0158; Dnmt1	D49382	2007-09-02	Cluster Incl D49382:Mus musculus Nedd5 mRNA for septin, complete cds /cds=(53,1138) /gb=D49382 /gi=4519167 /ug=Mm.336 /len=3170	P42208 ; Q3U9Y5
97551_at	Fau	AI846182	Hip1r	Cluster Incl AI846182:UI-M-AM1-agb-c-09-0-UI.s1 Mus musculus cDNA, 3' end /clone=UI-M-AM1-agb-c-09-0-UI /clone_end=3' /gb=AI846182 /gi=5490088 /ug=Mm.33797 /len=312	Q9JKY5 ; Q6P1F5 ; Q6ZQ77 ; Q80UP1 ; Q3UJ14 ; Q8BPA2 ; Q9D689
97554_at	D11Ertd730e	AI838889	BC005624	Cluster Incl AI838889:UI-M-AN0-ack-f-08-0-UI.s1 Mus musculus cDNA, 3' end /clone=UI-M-AN0-ack-f-08-0-UI /clone_end=3' /gb=AI838889 /gi=5473102 /ug=Mm.33815 /len=183	Q99JW3
97740_at	Ap1m1	AI642662	Dusp16	Cluster Incl AI642662:vw01d07.x1 Mus musculus cDNA, 3' end /clone=IMAGE-1230637 /clone_end=3' /gb=AI642662 /gi=4721137 /ug=Mm.3994 /len=307	Q6PCP3 ; Q920R2 ; Q99MG5 ; Q99MG6 ; Q9AG15 ; Q9AG16 ; Q3UMM5 ; Q3V436 ; Q8BZE4
97750_at	MLR; P40; Lamr; 67kDa; Lamr1; P40-3; P40-8; Lamrl1; AL022858; MGC117921; MGC118614; Rpsa	X06406	Rpsa	Cluster Incl X06406:Mouse mRNA for translational controlled 40 kDa polyyeptide p40 /cds=(77,964) /gb=X06406 /gi=52852 /ug=Mm.4071 /len=1031	P14206 ; Q8BHL0 ; Q8BNL2 ; Q9CY13 ; Q91V31
97770_s_at	Fam3c; D6Wsu176e	AA733372	D6Wsu176e	Cluster Incl AA733372:vt74c06.r1 Mus musculus cDNA, 5' end /clone=IMAGE-1176874 /clone_end=5' /gb=AA733372 /gi=2755039 /ug=Mm.4176 /len=316	Q91VU0 ; Q6NSU0 ; Q7TML1 ; Q53YY7
97798_at	Dct	AW121496	4930504E06Rik	Cluster Incl AW121496:UI-M-BH2.2-aop-a-06-0-UI.s1 Mus musculus cDNA, 3' end /clone=UI-M-BH2.2-aop-a-06-0-UI /clone_end=3' /gb=AW121496 /gi=6096829 /ug=Mm.28114 /len=580	Q3TEF4 ; Q52KE4 ; Q566I9 ; Q6IS37 ; Q6PES4 ; Q76LS9 ; Q80V14 ; Q8CB41 ; Q8CHR2 ; Q91VW2 ; Q9CUK7
97813_at	NF-kappa-B p65; Rela	M61909	Rela	Cluster Incl M61909:Avian reticuloendotheliosis viral (v-rel) oncogene homolog A /cds=(60,1709) /gb=M61909 /gi=200025 /ug=Mm.28170 /len=2424	Q04207 ; Q4U113 ; Q3U3Q8 ; Q548Y4 ; Q8BTL4
97820_at	galK; Gk; Glk; GALK; Glk1; AA409894; Galk1	AB027012	Galk1	Cluster Incl AB027012:Mus musculus galK mRNA for galactokinase, complete cds /cds=(0,1175) /gb=AB027012 /gi=5931607 /ug=Mm.2820 /len=1293	Q9R0N0 ; Q66JU8 ; Q6PCS0 ; Q80UL3 ; Q8R3J1 ; Q91W15 ; Q3ULT5 ; Q3UNP2 ; Q3USL0 ; Q3USM4 ; Q9CWW5 ; Q9CXZ9 ; Q9JIA6
97841_at	Phip	AI838663	Chmp2a	Cluster Incl AI838663:UI-M-AO0-aca-d-07-0-UI.s1 Mus musculus cDNA, 3' end /clone=UI-M-AO0-aca-d-07-0-UI /clone_end=3' /gb=AI838663 /gi=5472876 /ug=Mm.28258 /len=368	Q9DB34
97866_at	2510049I19Rik	AI842858	2510049I19Rik	Cluster Incl AI842858:UI-M-AN1-afb-c-09-0-UI.s1 Mus musculus cDNA, 3' end /clone=UI-M-AN1-afb-c-09-0-UI /clone_end=3' /gb=AI842858 /gi=5477071 /ug=Mm.28327 /len=254	Q78XM1 ; Q8K5E4 ; Q9CR80
97900_at	Hmgb2	AI845714	Txndc9	Cluster Incl AI845714:UI-M-AQ1-ady-h-04-0-UI.s1 Mus musculus cDNA, 3' end /clone=UI-M-AQ1-ady-h-04-0-UI /clone_end=3' /gb=AI845714 /gi=5489620 /ug=Mm.28438 /len=384	Q9CQ79 ; Q3TKD2
97901_at	ubf; UBF; UBF1; NOR-90; Tcfubf; A930005G04Rik; Tyrp1	X60831	Ubtf	Cluster Incl X60831:Mouse ubf gene for transcription factor UBF /cds=UNKNOWN /gb=X60831 /gi=55115 /ug=Mm.2845 /len=3031	P25976 ; Q4VAC7 ; Q9DBH1
97908_at	Rmnd5a	AW120676	1110007A06Rik	Cluster Incl AW120676:UI-M-BH2.3-anz-b-10-0-UI.s1 Mus musculus cDNA, 3' end /clone=UI-M-BH2.3-anz-b-10-0-UI /clone_end=3' /gb=AW120676 /gi=6095974 /ug=Mm.28474 /len=452	Q3TPH1 ; Q3UFE2 ; Q80YQ8 ; Q9JK27
97911_at	AV006840; Snx5	AI835950	0910001L09Rik	Cluster Incl AI835950:UI-M-AI0-aao-f-11-0-UI.s1 Mus musculus cDNA, 3' end /clone=UI-M-AI0-aao-f-11-0-UI /clone_end=3' /gb=AI835950 /gi=5470163 /ug=Mm.28482 /len=380	Q8CEW4 ; Q8CF66 ; Q8CF77
97916_at	AA407821; 2900064A13Rik	AI116222	5730494N06Rik	Cluster Incl AI116222:uc18c11.r1 Mus musculus cDNA, 5' end /clone=IMAGE-1398356 /clone_end=5' /gb=AI116222 /gi=3516546 /ug=Mm.30116 /len=321	Q8CIB6 ; Q9CYF7
97920_at	Sertad2	AA755126	Krt2-7	Cluster Incl AA755126:vq61c01.r1 Mus musculus cDNA, 5' end /clone=IMAGE-1106784 /clone_end=5' /gb=AA755126 /gi=2802324 /ug=Mm.30142 /len=469	Q9DCV7
97922_at	Cyb5r4	AW045597	Cyb5r4	Cluster Incl AW045597:UI-M-BH1-alg-a-01-0-UI.s1 Mus musculus cDNA, 3' end /clone=UI-M-BH1-alg-a-01-0-UI /clone_end=3' /gb=AW045597 /gi=5906121 /ug=Mm.30166 /len=306	Q3TDX8 ; Q3TJH3 ; Q3U012 ; Q6VXY4 ; Q6VXY5 ; Q8BTI5 ; Q99P29 ; Q9CV68 ; Q8R3H8 ; Q99LY4
97930_f_at	Peta3; SFA-1; PETA-3; Tspan24	AF033620	Cd151	Cluster Incl AF033620:CD151 antigen /cds=(82,843) /gb=AF033620 /gi=3298592 /ug=Mm.30246 /len=1618	O35566 ; Q921J7 ; Q3TYM8
97948_at	Rb; pRb; Rb-1; Rcbtb2	M26391	Rb1	Cluster Incl M26391:Retinoblastoma 1 /cds=(98,2863) /gb=M26391 /gi=200452 /ug=Mm.304 /len=4591	P13405 ; Q4VA62 ; Q3UFM7 ; Q3UJG1 ; Q3URY9 ; Q3V0V3 ; Q9CT40
97972_at	mKF-1; kf-1; Zfp103; AW146237; AW212918	AB012161	Rnf103	Cluster Incl AB012161:Mus musculus gene for KF-1, complete cds /cds=(0,2051) /gb=AB012161 /gi=4521316 /ug=Mm.310 /len=2052	Q9R1W3 ; Q3TGP6 ; Q3UYK9
97984_i_at	Kns2	AA709672	Kns2	Cluster Incl AA709672:vt35h09.r1 Mus musculus cDNA, 5' end /clone=IMAGE-1165121 /clone_end=5' /gb=AA709672 /gi=2719590 /ug=Mm.31297 /len=364	O88447 ; Q5UE59 ; Q7TNF4 ; Q8CD76
97985_f_at	Kns2	AA709672	Kns2	Cluster Incl AA709672:vt35h09.r1 Mus musculus cDNA, 5' end /clone=IMAGE-1165121 /clone_end=5' /gb=AA709672 /gi=2719590 /ug=Mm.31297 /len=364	O88447 ; Q5UE59 ; Q7TNF4 ; Q8CD76
98020_at	NEDD-3; Nedd3; AA408859; AI132520; Drg1	D10715	Drg1	Cluster Incl D10715:Mouse mRNA for novel GTP-binding protein, complete cds /cds=(76,1179) /gb=D10715 /gi=220506 /ug=Mm.3250 /len=1524	P32233 ; Q8CHR8 ; Q5NBZ3 ; Q8BNS0
98038_at	Hmg4; Hmg2a; Col1a2	AF022465	Hmgb3	Cluster Incl AF022465:Mus musculus high mobility group protein homolog HMG4 (Hmg4) mRNA, complete cds /cds=(27,629) /gb=AF022465 /gi=2738988 /ug=Mm.340 /len=1502	O54879 ; Q544R9
98061_at	Flot2	AI841192	Nudt16l1	Cluster Incl AI841192:UI-M-AM0-adt-e-02-0-UI.s1 Mus musculus cDNA, 3' end /clone=UI-M-AM0-adt-e-02-0-UI /clone_end=3' /gb=AI841192 /gi=5475405 /ug=Mm.34388 /len=444	Q8VHN8 ; Q3TW47
98073_at	CASP; CDP; Cux; Cux1; Cux-1; Phox2; AA407197; KIAA4047; MGC102214; mKIAA4047; Cutl1	U66249	Cutl1	Cluster Incl U66249:Mus musculus Cut alternatively spliced product (CASP) mRNA, partial cds /cds=(0,957) /gb=U66249 /gi=1518859 /ug=Mm.34465 /len=1757	P53564 ; P70381 ; P70403 ; Q6AXG1 ; Q7TQJ4 ; Q91WN6 ; Q9JJB6 ; Q3V2M8 ; Q5BL05 ; Q9CVV0
98083_at	Klf6	AW049031	Copeb	Cluster Incl AW049031:UI-M-BH1-amp-g-08-0-UI.s1 Mus musculus cDNA, 3' end /clone=UI-M-BH1-amp-g-08-0-UI /clone_end=3' /gb=AW049031 /gi=5909560 /ug=Mm.34576 /len=473	O08584 ; Q3U9J1 ; Q3UGJ1 ; Q8BPQ2 ; Q8VDZ7
98084_at	Arl2bp	AI849834	Arl2bp	Cluster Incl AI849834:UI-M-AL1-aho-h-09-0-UI.s1 Mus musculus cDNA, 3' end /clone=UI-M-AL1-aho-h-09-0-UI /clone_end=3' /gb=AI849834 /gi=5493780 /ug=Mm.34577 /len=464	Q9CQW6 ; Q9D385
98094_f_at	Atp1b3	AI843627	Amfr	Cluster Incl AI843627:UI-M-AO1-aen-f-03-0-UI.s1 Mus musculus cDNA, 3' end /clone=UI-M-AO1-aen-f-03-0-UI /clone_end=3' /gb=AI843627 /gi=5477840 /ug=Mm.34641 /len=425	Q9R049 ; Q3TCI2 ; Q3U007
98099_at	Tsc2	AW045760	Nudt9	Cluster Incl AW045760:UI-M-BH1-akt-b-12-0-UI.s1 Mus musculus cDNA, 3' end /clone=UI-M-BH1-akt-b-12-0-UI /clone_end=3' /gb=AW045760 /gi=5906289 /ug=Mm.34750 /len=413	Q8BVU5 ; Q3TZ68
98107_at	Hspa8	AW123801	Coro1c	Cluster Incl AW123801:UI-M-BH2.1-apm-e-08-0-UI.s1 Mus musculus cDNA, 3' end /clone=UI-M-BH2.1-apm-e-08-0-UI /clone_end=3' /gb=AW123801 /gi=6099331 /ug=Mm.34796 /len=367	Q9WUM4 ; Q5PPQ7 ; Q3TEU8 ; Q3TF74 ; Q3U8F0 ; Q3UA51 ; Q499X7
98113_at	Psmb1; Lmpc5; C81484; AA409053	U60824	Psmb1	Cluster Incl U60824:Mus musculus proteasome beta-subunit C5 (Psmb1) mRNA, allele B, complete cds /cds=(29,751) /gb=U60824 /gi=1698583 /ug=Mm.34837 /len=812	O09061 ; Q6RI64
98114_at	Npc1; spm; lcsd; C85354; nmf164; D18Ertd139e; D18Ertd723e; A430089E03Rik; Ahr	AF003348	Npc1	Cluster Incl AF003348:Niemann Pick type C1 /cds=(123,3959) /gb=AF003348 /gi=2251241 /ug=Mm.3484 /len=5029	O35604 ; Q7TMD4 ; Q3U2B2 ; Q8BLK0
98121_at	FTA; Fnta	D49744	Fnta	Cluster Incl D49744:Farnesyltransferase, CAAX box, alpha /cds=(15,1148) /gb=D49744 /gi=1136744 /ug=Mm.3496 /len=1629	Q61239 ; Q541Z2
98127_at	Cappa2; AW208808; 1110053K06Rik; Adam8	U16741	Capza2	Cluster Incl U16741:Capping protein alpha 2 /cds=(105,965) /gb=U16741 /gi=595918 /ug=Mm.3529 /len=1690	P47754 ; Q5DQJ3 ; Q3U7G3 ; Q3UBZ3 ; Q3UCD2
98129_at	Tmsb10	AI852553	Tmsb10	Cluster Incl AI852553:UI-M-BH0-aiw-g-02-0-UI.s1 Mus musculus cDNA, 3' end /clone=UI-M-BH0-aiw-g-02-0-UI /clone_end=3' /gb=AI852553 /gi=5496459 /ug=Mm.3532 /len=276	Q6ZWY8 ; Q3V2M3
98147_at		AC002397	Usp5	Cluster Incl AC002397:Mouse chromosome 6 BAC-284H12 (Research Genetics mouse BAC library) complete sequence /cds=(52,2628) /gb=AC002397 /gi=3287367 /ug=Mm.3571 /len=3176	P56399 ; Q3U4W8
98154_at	Aebp1	AW050133	Gtf3c2	Cluster Incl AW050133:UI-M-BH1-ano-d-11-0-UI.s1 Mus musculus cDNA, 3' end /clone=UI-M-BH1-ano-d-11-0-UI /clone_end=3' /gb=AW050133 /gi=5910662 /ug=Mm.35779 /len=521	Q8BL74 ; Q3U7Z9 ; Q3UE36
98168_at		M14689	Rpl7a	Cluster Incl M14689:Mouse surfeit locus surfeit 3 protein gene /cds=(0,800) /gb=M14689 /gi=201081 /ug=Mm.725 /len=801	P12970 ; Q5EBG5 ; Q6P1A9 ; Q80UT7 ; Q58ET1
98355_at	Ighmbp2	AA544993	Gpr133	Cluster Incl AA544993:vk42e09.r1 Mus musculus cDNA, 5' end /clone=IMAGE-949288 /clone_end=5' /gb=AA544993 /gi=2306067 /ug=Mm.4393 /len=297	Q80T32 ; Q8BW80
98402_at	Acf7; MACF; Aclp7; mACF7; ABP620; R74989; mKIAA0465; Macf1	AI843799	Macf1	Cluster Incl AI843799:UI-M-AN1-afc-e-09-0-UI.s1 Mus musculus cDNA, 3' end /clone=UI-M-AN1-afc-e-09-0-UI /clone_end=3' /gb=AI843799 /gi=5478012 /ug=Mm.3350 /len=402	Q9QXZ0 ; Q4QQN2 ; Q5DTZ2 ; Q69ZZ9 ; Q80TZ5 ; Q80ZZ3 ; Q3TRV6 ; Q3UPG9 ; Q3V3W8 ; Q8C221 ; Q8C8N4 ; Q4PLL5
98404_at		X64587	U2af2	Cluster Incl X64587:M.musculus mRNA for splicing factor U2AF (65 kD) /cds=UNKNOWN /gb=X64587 /gi=55100 /ug=Mm.3358 /len=2119	P26369 ; Q505Q1 ; Q80XR5 ; Q922I0
98416_at	TRAF2A; AI325259; Traf2	AF027570	Traf2	Cluster Incl AF027570:Mus musculus tumor necrosis factor receptor associated factor 2A (TRAF2A) mRNA, complete cds /cds=(1,1527) /gb=AF027570 /gi=2736257 /ug=Mm.3399 /len=1561	P39429 ; Q3TWR1 ; Q3U8L1 ; Q8C6X9 ; Q8CAQ7
98472_at	gene 37; 37b; 37c; Qa1; Qa-1; T18c; T23b; T23d; Qed-1; H-2T23; T18c(37); MGC117681	Y00629	H2-T23	Cluster Incl Y00629:Histocompatibility 2, T region locus 23 /cds=(32,1105) /gb=Y00629 /gi=51013 /ug=Mm.35016 /len=1282	P06339 ; O98032 ; Q31153 ; Q4FZH9 ; Q52L73 ; Q62142 ; Q9TQB1
98478_at	MGC113793; Ccng2	U95826	Ccng2	Cluster Incl U95826:Mus musculus cyclin G2 mRNA, complete cds /cds=(123,1157) /gb=U95826 /gi=2149913 /ug=Mm.3527 /len=1280	O08918 ; Q5HZK4 ; Q3TCL9 ; Q3TG40 ; Q8C9K5
98516_at	BC056474	AI853136	BC056474	Cluster Incl AI853136:UI-M-BH0-ajf-f-11-0-UI.s1 Mus musculus cDNA, 3' end /clone=UI-M-BH0-ajf-f-11-0-UI /clone_end=3' /gb=AI853136 /gi=5497042 /ug=Mm.35790 /len=291	Q6ZWX0 ; Q3UI07
98522_at	Hspa8	AI839158	Psmd8	Cluster Incl AI839158:UI-M-AO0-ach-f-03-0-UI.s1 Mus musculus cDNA, 3' end /clone=UI-M-AO0-ach-f-03-0-UI /clone_end=3' /gb=AI839158 /gi=5473371 /ug=Mm.35812 /len=419	Q9CX56 ; Q99JB5 ; Q3TG45 ; Q3TI95 ; Q3TVY0 ; Q3TW90 ; Q3U617 ; Q8BKP5 ; Q9CPS5
98531_g_at	Rnf4	AI849615	Gas5	Cluster Incl AI849615:UI-M-AH1-agr-g-09-0-UI.s1 Mus musculus cDNA, 3' end /clone=UI-M-AH1-agr-g-09-0-UI /clone_end=3' /gb=AI849615 /gi=5493521 /ug=Mm.35844 /len=337	Q99KJ3
98535_at	Comt; D16Wsu103e; D330014B15Rik; Morn1	AF076156	Comt	Cluster Incl AF076156:Catechol-O-methyltransferase /cds=(163,960) /gb=AF076156 /gi=3493252 /ug=Mm.35853 /len=1255	O88587 ; Q91XH4
98587_at	NAP-1; AA407126; AI256722; D10Ertd68e; Nap1l1	X61449	Nap1l1	Cluster Incl X61449:M.musculus mRNA for clone DN38 /cds=(0,1034) /gb=X61449 /gi=50721 /ug=Mm.3797 /len=1322	P28656 ; Q3TF41 ; Q8BSH9 ; Q9CSP8 ; Q3UL14
98600_at	cal; EMAPI; Emap1; S100c; S100a14; MGC107585; S100a11	U41341	S100a11	Cluster Incl U41341:Mus musculus endothelial monocyte-activating polypeptide I mRNA, complete cds /cds=(0,296) /gb=U41341 /gi=1150723 /ug=Mm.383 /len=331	P50543 ; Q545S1
98608_at	ERF; ERF1; TB3-1; SUP45L1; AI463371; MGC18745; Actb	AI845886	Etf1	Cluster Incl AI845886:UI-M-AO1-aeg-h-09-0-UI.s1 Mus musculus cDNA, 3' end /clone=UI-M-AO1-aeg-h-09-0-UI /clone_end=3' /gb=AI845886 /gi=5489792 /ug=Mm.3845 /len=447	Q8BWY3 ; P70199 ; Q3TDF8 ; Q3TF02 ; Q3TL10 ; Q3TPZ6 ; Q3U6V5
98613_at	C81254; RP23-147P4.6; 1700082G03Rik; Gnb4	AI849876	2700085E05Rik	Cluster Incl AI849876:UI-M-AL1-aho-h-03-0-UI.s1 Mus musculus cDNA, 3' end /clone=UI-M-AL1-aho-h-03-0-UI /clone_end=3' /gb=AI849876 /gi=5493775 /ug=Mm.38521 /len=416	Q7TMP4 ; Q9CPV4 ; Q9CY26 ; Q9D9F5
98633_at	Rsad2	AI854863	Tmem43	Cluster Incl AI854863:UI-M-BH0-akb-d-12-0-UI.s1 Mus musculus cDNA, 3' end /clone=UI-M-BH0-akb-d-12-0-UI /clone_end=3' /gb=AI854863 /gi=5498769 /ug=Mm.38801 /len=419	Q9DBS1
98876_at	Zfp422-rs1	AI854160	Mrpl11	Cluster Incl AI854160:UI-M-BH0-ajw-h-10-0-UI.s1 Mus musculus cDNA, 3' end /clone=UI-M-BH0-ajw-h-10-0-UI /clone_end=3' /gb=AI854160 /gi=5498066 /ug=Mm.28494 /len=521	Q9CQF0 ; Q3TJX7
98901_at	LOC622704	AW047870	1110008B24Rik	Cluster Incl AW047870:UI-M-BH1-als-f-10-0-UI.s1 Mus musculus cDNA, 3' end /clone=UI-M-BH1-als-f-10-0-UI /clone_end=3' /gb=AW047870 /gi=5908399 /ug=Mm.28576 /len=353	Q9CTH6 ; Q505C6
98904_at	1110066C01Rik; Ube2o	AW061339	Mrpl35	Cluster Incl AW061339:UI-M-BH1-anw-g-01-0-UI.s1 Mus musculus cDNA, 3' end /clone=UI-M-BH1-anw-g-01-0-UI /clone_end=3' /gb=AW061339 /gi=6009090 /ug=Mm.28579 /len=376	Q9CQL6
98905_at	CDC10; Cdc10; KIAA4020; mKIAA4020; E430034N22	AJ223782	2007-09-07	Cluster Incl AJ223782:Mus musculus CDC10 gene, promoter, exon 1 and joined CDS /cds=(68,1378) /gb=AJ223782 /gi=2827746 /ug=Mm.2858 /len=2392	O55131 ; Q5DTS3 ; Q3UGE0 ; Q3UNN1 ; Q8C2A3
98908_at	Psl4; Usmg3; MGC90867; 4833416I09Rik; Mthfd2	AW125510	Sppl3	Cluster Incl AW125510:UI-M-BH2.2-aqm-e-12-0-UI.s1 Mus musculus cDNA, 3' end /clone=UI-M-BH2.2-aqm-e-12-0-UI /clone_end=3' /gb=AW125510 /gi=6101040 /ug=Mm.28586 /len=389	Q9CUS9 ; Q5RJH9 ; Q66L48
98909_at	Psap	AW060843	Lias	Cluster Incl AW060843:UI-M-BH1-amx-d-06-0-UI.s1 Mus musculus cDNA, 3' end /clone=UI-M-BH1-amx-d-06-0-UI /clone_end=3' /gb=AW060843 /gi=6008594 /ug=Mm.28591 /len=419	Q99M04 ; Q543M1 ; Q8CCZ4
98912_at	Mpg	AW047811	Larp5	Cluster Incl AW047811:UI-M-BH1-als-a-04-0-UI.s1 Mus musculus cDNA, 3' end /clone=UI-M-BH1-als-a-04-0-UI /clone_end=3' /gb=AW047811 /gi=5908340 /ug=Mm.28600 /len=426	Q6PCQ3 ; Q3TUH7 ; Q6A0A2 ; Q6AZA8 ; Q80UQ3 ; Q8BJP3 ; Q8BY17
98972_at	Steap1	AI574262	Usp8	Cluster Incl AI574262:uj19e05.x1 Mus musculus cDNA, 3' end /clone=IMAGE-1920416 /clone_end=3' /gb=AI574262 /gi=4537636 /ug=Mm.36569 /len=474	P62876 ; Q80U87 ; Q3TQM7 ; Q3UF14 ; Q3UQ26 ; Q3UZ62 ; Q58E42
98981_s_at	ALF1; HEB; ME1; REB; HTF4; HTF-4; Tcf12	X64840	Tcf12	Cluster Incl X64840:Transcription factor 12 /cds=(66,2186) /gb=X64840 /gi=49924 /ug=Mm.36894 /len=3007	Q61286 ; Q3TE72 ; Q3UXQ3 ; Q3UZ69 ; Q3UZA4 ; Q8BP24 ; Q8K1X3
99024_at	Mad4; 2810410A03Rik; Mxd4	U32395	Mxd4	Cluster Incl U32395:Mus musculus Max-interacting transcriptional repressor (Mad4) mRNA, complete cds /cds=(0,629) /gb=U32395 /gi=1184158 /ug=Mm.38795 /len=630	Q60948 ; Q6KAS5 ; Q91VN7 ; Q3UZ22 ; Q9D8P5
99027_at	Bcl-xL; BclX; Bcl2l; bcl-x; Bcl-XL; Bcl-Xs; Bcl(X)L; MGC99998; MGC113803; Bcl2l1	L35049	Bcl2l1	Cluster Incl L35049:Bcl2-like /cds=(242,943) /gb=L35049 /gi=561740 /ug=Mm.3882 /len=979	Q64373 ; O35843 ; Q3T9W4 ; Q5HZH3
99034_at	Irx3; AI894186; Gja4	Y15001	Irx3	Cluster Incl Y15001:Mus musculus mRNA for iroquois homeobox protein 3 /cds=(0,1523) /gb=Y15001 /gi=2765437 /ug=Mm.39039 /len=1937	P81067 ; Q3UPZ3 ; Q5U3K8
99064_at	Unp	AF026469	Usp4	Cluster Incl AF026469:Ubiquitous nuclear protein /cds=(50,2938) /gb=AF026469 /gi=2655203 /ug=Mm.3974 /len=3629	P35123 ; Q5DTK8 ; Q3TEX8 ; Q3TPN5 ; Q3TQZ9 ; Q6NXV6 ; Q8BTL9 ; Q921M8
99067_at	gas6; Gas-6; Gas6	X59846	Gas6	Cluster Incl X59846:M.musculus GAS 6 mRNA associated with growth-arrest /cds=(167,2188) /gb=X59846 /gi=407060 /ug=Mm.3982 /len=2573	Q61592
99080_at	AA536681; AA960498; AW061011; 2810012H18Rik; Ccdc6	AI853930	2810012H18Rik	Cluster Incl AI853930:UI-M-BH0-aju-g-05-0-UI.s1 Mus musculus cDNA, 3' end /clone=UI-M-BH0-aju-g-05-0-UI /clone_end=3' /gb=AI853930 /gi=5497836 /ug=Mm.3886 /len=442
99095_at	Myn; AA960152; AI875693; Fos	M63903	Max	Cluster Incl M63903:Max protein /cds=(160,642) /gb=M63903 /gi=199986 /ug=Mm.3931 /len=1941	P28574 ; Q8C4Y1
99100_at	Stat3	AI837104	Stat3	Cluster Incl AI837104:UI-M-AK0-adc-d-07-0-UI.s1 Mus musculus cDNA, 3' end /clone=UI-M-AK0-adc-d-07-0-UI /clone_end=3' /gb=AI837104 /gi=5471317 /ug=Mm.3948 /len=413	P42227 ; Q6GU23 ; Q8CFJ6 ; Q3U5Q4 ; Q3U6S9 ; Q3ULI4
99106_at	COPS6; Sgn3; VIP/MOV34; Cops6	AF071315	Cops6	Cluster Incl AF071315:Mus musculus COP9 complex subunit 6 (COPS6) mRNA, complete cds /cds=(48,1022) /gb=AF071315 /gi=3309171 /ug=Mm.3981 /len=1160	O88545 ; Q3UIT2
99109_at	pip92; ch1; AI317238; Alox5	M59821	Ier2	Cluster Incl M59821:Mouse growth factor-inducible protein (pip92) mRNA, complete cds /cds=(103,768) /gb=M59821 /gi=200354 /ug=Mm.399 /len=1515	P17950 ; Q3T9S0 ; Q3TD12 ; Q3U7A5
99115_at	Uqcrh	AW046350	Uqcrh	Cluster Incl AW046350:UI-M-BH1-ali-a-01-0-UI.s1 Mus musculus cDNA, 3' end /clone=UI-M-BH1-ali-a-01-0-UI /clone_end=3' /gb=AW046350 /gi=5906879 /ug=Mm.400 /len=253	P99028 ; Q542K2 ; Q9D2Q7
99120_f_at	Chd4	R75450	Chd4	Cluster Incl R75450:MDB0625 Mus musculus cDNA, 3' end /clone_end=3' /gb=R75450 /gi=849694 /ug=Mm.4024 /len=329	Q6PDQ2 ; Q6IQY9 ; Q3U582 ; Q3UFM8 ; Q3ULG0 ; Q3V265 ; Q3V3I7 ; Q5DTP7 ; Q8BM83 ; Q99JM0 ; Q9CTT2
99123_s_at	Ywhaq	AW061280	Fxc1	Cluster Incl AW061280:UI-M-BH1-anw-a-07-0-UI.s1 Mus musculus cDNA, 3' end /clone=UI-M-BH1-anw-a-07-0-UI /clone_end=3' /gb=AW061280 /gi=6009031 /ug=Mm.4050 /len=155	Q9WV96 ; Q545D2
99158_at	SH3P2; Sh3d3; C78236; Ostf1	U58888	Ostf1	Cluster Incl U58888:Mus musculus SH3-containing protein SH3P2 mRNA, partial cds /cds=(0,755) /gb=U58888 /gi=1407662 /ug=Mm.4165 /len=1041	Q62422 ; Q3UF05
99162_at		AW122398	Smndc1	Cluster Incl AW122398:UI-M-BH2.2-aow-d-11-0-UI.s1 Mus musculus cDNA, 3' end /clone=UI-M-BH2.2-aow-d-11-0-UI /clone_end=3' /gb=AW122398 /gi=6097899 /ug=Mm.41670 /len=506	Q8BGT7 ; Q3TGV3
99167_at	Aqr	AW122550	Commd4	Cluster Incl AW122550:UI-M-BH2.2-aox-d-08-0-UI.s1 Mus musculus cDNA, 3' end /clone=UI-M-BH2.2-aox-d-08-0-UI /clone_end=3' /gb=AW122550 /gi=6098074 /ug=Mm.41687 /len=462	Q9CQ02 ; Q3T9Z4
99175_at	Ankrd10	AI843396	Gng10	Cluster Incl AI843396:UI-M-AQ1-adz-g-07-0-UI.s1 Mus musculus cDNA, 3' end /clone=UI-M-AQ1-adz-g-07-0-UI /clone_end=3' /gb=AI843396 /gi=5477609 /ug=Mm.41780 /len=289	Q9CXP8 ; Q56A84
99187_f_at	Tpd52l2	AI835662	2010315L10Rik	Cluster Incl AI835662:UI-M-AJ0-aau-e-03-0-UI.s1 Mus musculus cDNA, 3' end /clone=UI-M-AJ0-aau-e-03-0-UI /clone_end=3' /gb=AI835662 /gi=5469875 /ug=Mm.41890 /len=268	Q9CQ56 ; Q3TUK0 ; Q5I940
99188_at	D12; Ed2; mED2; Q-SNARE; AV002165; 5730403H22Rik; Tpd52l2	AA615161	2010315L10Rik	Cluster Incl AA615161:vn96a04.r1 Mus musculus cDNA, 5' end /clone=IMAGE-1039758 /clone_end=5' /gb=AA615161 /gi=2502389 /ug=Mm.41890 /len=495	Q9CQ56 ; Q3TUK0 ; Q5I940
99366_at	Eif2s3x	AI553536	Pqlc3	Cluster Incl AI553536:vw39e06.x1 Mus musculus cDNA, 3' end /clone=IMAGE-1246210 /clone_end=3' /gb=AI553536 /gi=4485899 /ug=Mm.5675 /len=408	Q3UU83 ; Q8C259 ; Q8C6U2 ; Q8QZS7
99491_at	CRF2-4; Crfb4; Il10r2; D21S58h; IL-10R2; AI528744; D16H21S58; 6620401D04Rik; Dct	U53696	Il10rb	Cluster Incl U53696:Interleukin 10 receptor, beta /cds=(2,1051) /gb=U53696 /gi=1305488 /ug=Mm.4154 /len=1670	Q61190 ; Q3TU35 ; Q8VHM7
99500_at	Nkcc1; mBSC2; sy-ns; Slc12a2	U13174	Slc12a2	Cluster Incl U13174:Solute carrier family 12, member 2 /cds=(129,3746) /gb=U13174 /gi=3885309 /ug=Mm.4168 /len=6504	P55012 ; Q3TP36
99509_s_at	JAK3; fae; wil; Jak3	L40172	Jak3	Cluster Incl L40172:Janus kinase 3 /cds=(71,3373) /gb=L40172 /gi=1019909 /ug=Mm.4181 /len=3528	Q62137 ; Q5RL10 ; Q8BTY6 ; Q8C321 ; Q8BYU2
99512_at	MGC7843; AA815922; D830048B13; 6030411K04Rik; Cnot1	AI852647	Cnot1 ; LOC545027	Cluster Incl AI852647:UI-M-BH0-aiu-h-07-0-UI.s1 Mus musculus cDNA, 3' end /clone=UI-M-BH0-aiu-h-07-0-UI /clone_end=3' /gb=AI852647 /gi=5496553 /ug=Mm.41858 /len=379	Q3UPB7 ; Q8BSB4 ; Q8BXB2 ; Q8C0H2 ; Q8CGI8 ; Q8K3D8
99518_at	Mfap5	AW121179	Mfap5	Cluster Incl AW121179:UI-M-BH2.3-aok-a-06-0-UI.s1 Mus musculus cDNA, 3' end /clone=UI-M-BH2.3-aok-a-06-0-UI /clone_end=3' /gb=AW121179 /gi=6096512 /ug=Mm.41931 /len=479	Q9QZJ6
99527_at	nrf3; Nrf3; Itk	AB013852	Nfe2l3	Cluster Incl AB013852:Mus musculus mRNA for Nrf3, complete cds /cds=(237,2219) /gb=AB013852 /gi=4521228 /ug=Mm.42138 /len=2544	Q9WTM4 ; Q3U5G2 ; Q3UUW2 ; Q3UVS3 ; Q3UZC1 ; Q9D246 ; Q9D3M5
99543_s_at	dGK1; Ptpn1	AJ133749	Dguok	Cluster Incl AJ133749:Mus musculus mRNA for deoxyguanosine kinase 1 /cds=(5,838) /gb=AJ133749 /gi=4877286 /ug=Mm.42234 /len=1040	Q9QX60 ; Q504N4 ; Q91XI5 ; Q3TKB4 ; Q8CBU2
99552_at	Slugh; Snail2; Snai2	U79550	Snai2	Cluster Incl U79550:Slug, chicken homolog /cds=(43,852) /gb=U79550 /gi=1711202 /ug=Mm.4272 /len=1945	P97469 ; Q3UZ96
99559_at	Ahd3; Ahd-3; Aldh4; Ahd-3r; Ahd3-r; Aldh4-r; AI194803; Aldh3a2	U14390	Aldh3a2	Cluster Incl U14390:Aldehyde dehydrogenase 4, liver microsomal (class 3) /cds=(113,1567) /gb=U14390 /gi=687253 /ug=Mm.4210 /len=2997	P47740 ; Q3U7B5 ; Q8C3C9 ; Q99L64
99580_s_at	Ugt1-06; UGT1.6; Ugt1a6; Ugt1a7; Cat	U16818	Ugt1a2 ; Ugt1a6a ; Ugt1a10 ; Ugt1a7c ; Ugt1a5 ; Ugt1a9 ; Ugt1a6b ; Ugt1a1	Cluster Incl U16818:Mus musculus UDP glucuronosyltransferase (UGT1-06) mRNA, complete cds /cds=(128,1723) /gb=U16818 /gi=801898 /ug=Mm.42472 /len=2300	P70691 ; Q64435 ; Q62452 ; Q561M6 ; Q5FW80 ; Q6XL43 ; Q6XL44 ; Q6XL46 ; Q6XL48 ; Q6XL49 ; Q6XL50 ; Q76K67 ; Q8R0P3 ; Q545X2 ; Q6NSR5 ; Q6XL45 ; Q6XL47 ; Q6ZQM8
99594_at	Npepl1	AI844598	Mrpl51	Cluster Incl AI844598:UI-M-AJ1-ahh-c-08-0-UI.s2 Mus musculus cDNA, 3' end /clone=UI-M-AJ1-ahh-c-08-0-UI /clone_end=3' /gb=AI844598 /gi=5488509 /ug=Mm.42826 /len=329	Q9CPY1 ; Q9CWZ9
99596_f_at	Gia; C76432; Gnai-2; Galphai2; Gnai2	M13963	Gnai2	Cluster Incl M13963:Guanine nucleotide binding protein, alpha inhibiting 2 /cds=(97,1164) /gb=M13963 /gi=193513 /ug=Mm.4284 /len=1316	P08752 ; Q8JZT4 ; Q922Y6 ; Q3TXK7 ; Q3UE18
99597_at	Gnai2	AI841629	Gnai2	Cluster Incl AI841629:UI-M-AO0-acg-c-01-0-UI.s1 Mus musculus cDNA, 3' end /clone=UI-M-AO0-acg-c-01-0-UI /clone_end=3' /gb=AI841629 /gi=5475842 /ug=Mm.4284 /len=436	P08752 ; Q8JZT4 ; Q922Y6 ; Q3TXK7 ; Q3UE18
99598_g_at	Gnai2	AI841629	Gnai2	Cluster Incl AI841629:UI-M-AO0-acg-c-01-0-UI.s1 Mus musculus cDNA, 3' end /clone=UI-M-AO0-acg-c-01-0-UI /clone_end=3' /gb=AI841629 /gi=5475842 /ug=Mm.4284 /len=436	P08752 ; Q8JZT4 ; Q922Y6 ; Q3TXK7 ; Q3UE18
99602_at	Tieg; mGIF; Egral; Tieg1; EGR[a]; Gdnfif; AI115143; Tkt	AF064088	Klf10	Cluster Incl AF064088:Mus musculus transcription factor GIF mRNA, complete cds /cds=(109,1548) /gb=AF064088 /gi=3139151 /ug=Mm.4292 /len=3036	O89091 ; Q61596 ; Q3U3K0 ; Q8C900
99603_g_at	Tieg; mGIF; Egral; Tieg1; EGR[a]; Gdnfif; AI115143; Tkt	AF064088	Klf10	Cluster Incl AF064088:Mus musculus transcription factor GIF mRNA, complete cds /cds=(109,1548) /gb=AF064088 /gi=3139151 /ug=Mm.4292 /len=3036	O89091 ; Q61596 ; Q3U3K0 ; Q8C900
99604_at	Rnf153; MARCH-V; MGC130121; MGC130122; 1810015H18Rik; 2310008I22Rik; 2700055A20Rik; E130202O05Rik; Josd1	AI848713	2007-03-05	Cluster Incl AI848713:UI-M-AJ1-ahf-a-10-0-UI.s1 Mus musculus cDNA, 3' end /clone=UI-M-AJ1-ahf-a-10-0-UI /clone_end=3' /gb=AI848713 /gi=5492619 /ug=Mm.42925 /len=437	Q9CTI6 ; Q6P230 ; Q9CPS3
99607_at	OCP2; SKP1; p19A; 15kDa; EMC19; OCP-II; Tceb1l; 2610043E24Rik; 2610206H23Rik; Eif4a1	Z47088	Skp1a	Cluster Incl Z47088:Transcription elongation factor B (SIII), polypeptide 1 (15 kDa),-like /cds=UNKNOWN /gb=Z47088 /gi=861057 /ug=Mm.42944 /len=1219	Q9WTX5 ; Q3TL58 ; Q5SUR3
99610_at	SYT; Syt; Ssxt; D130059H17; Ss18	X93357	Ss18 ; Gm1826	Cluster Incl X93357:Synovial sarcoma, translocated to X Chromosome /cds=(179,1435) /gb=X93357 /gi=1072383 /ug=Mm.4296 /len=3107	Q62280 ; Q6P1I1 ; Q3TM96 ; Q3U3G9 ; Q8BJH8 ; Q8BJJ6 ; Q8BKL1 ; Q8VHA8
99617_at	Sec24c	AI846299	Sec24c	Cluster Incl AI846299:UI-M-AK1-aez-f-12-0-UI.s1 Mus musculus cDNA, 3' end /clone=UI-M-AK1-aez-f-12-0-UI /clone_end=3' /gb=AI846299 /gi=5490205 /ug=Mm.43040 /len=335	Q80U83 ; Q8CGF4 ; Q8R2V9 ; Q3V222 ; Q9CXD7
99644_at	2310032E02Rik; Stat2	AI845855	Zfp289	Cluster Incl AI845855:UI-M-AO1-aeg-e-11-0-UI.s1 Mus musculus cDNA, 3' end /clone=UI-M-AO1-aeg-e-11-0-UI /clone_end=3' /gb=AI845855 /gi=5489761 /ug=Mm.43636 /len=407	Q9JIH1 ; Q3UR67 ; Q5HZI4 ; Q99K28
99669_at	L14; Galbp; L-14.5; Lect14; AA410090; galectin-1; Lif	X15986	Lgals1	Cluster Incl X15986:Mouse 3' mRNA for beta-galactoside specific lectin (14kDa) /cds=(43,450) /gb=X15986 /gi=50162 /ug=Mm.43831 /len=495	P16045 ; Q4FZH4
99849_at		C85523	1200016E24Rik	Cluster Incl C85523:C85523 Mus musculus cDNA, 3' end /clone=J0209F01 /clone_end=3' /gb=C85523 /gi=2917480 /ug=Mm.63525 /len=566
99940_at		AW212667	2410004N11Rik	Cluster Incl AW212667:uo10c01.x1 Mus musculus cDNA, 3' end /clone=IMAGE-2599104 /clone_end=3' /gb=AW212667 /gi=6518780 /ug=Mm.435 /len=464	Q3TKH8 ; Q5U5Z7 ; Q8CDD8 ; Q9CSC4 ; Q9CWT1
99979_at	Cyp1-b1; CP1B; P4501b1; Cyp1b1	X78445	Cyp1b1	Cluster Incl X78445:M.musculus Cyp1-b-1 mRNA for cytochrome P450 /cds=(179,1810) /gb=X78445 /gi=506463 /ug=Mm.4443 /len=2006	Q64429 ; Q80V82 ; Q3UTK2 ; Q3UVA8 ; Q8BRY0 ; Q8C685 ; Q9CUA1
99993_at	Apn; Cd13; Lap1; p150; Lap-1; Mmp12	U77083	Anpep	Cluster Incl U77083:Leucine arylaminopeptidase 1, intestinal /cds=(33,2933) /gb=U77083 /gi=1674500 /ug=Mm.4487 /len=3367	P97449 ; Q3TB69 ; Q3UP74
