# Supplementary material for: Gene regulatory networks in lactation: identification of global principles using bioinformatics
Source: BMC Syst Biol. 2007 Nov 27;1:56. doi: 10.1186/1752-0509-1-56 (PMC2225983; doi:10.1186/1752-0509-1-56)
Supplement: Additional file 5 — Additional data file 5 is an Excel file that lists genes that are members of the Involution Gene Set. These genes are differentially regulated between time points L9 and I2. Two spreadsheets are provided in the file, one for up-regulated and one for down-regulated genes. [file 1752-0509-1-56-S5.xls]

## Sheet: Lac9_Inv2_upregulated
Gene Name	Common	Genbank	Gene Symbol	Target Description	UniGene	Entrez Gene ID	SwissProt	RefSeq Protein	RefSeq
102103_f_at		AI482454	Txnl2	Cluster Incl AI482454:vg40d04.x1 Mus musculus cDNA, 3' end /clone=IMAGE-863815 /clone_end=3' /gb=AI482454 /gi=4375680 /ug=Mm.42484 /len=454	Mm.379063	30926	Q9CQM9 ; Q5I0V8	NP_075629.2	NM_023140
97483_at	Igbp1	M62952	Rpl19	Cluster Incl M62952:Mus musculus ribosomal protein L19, complete cds /cds=(0,590) /gb=M62952 /gi=198642 /ug=Mm.30806 /len=673	Mm.218350	19921	P84099 ; Q5I0T8	NP_033104.1	NM_009078
97862_s_at	Fbxo18	AI835477	0610039A15Rik	Cluster Incl AI835477:UI-M-AQ0-aag-c-10-0-UI.s1 Mus musculus cDNA, 3' end /clone=UI-M-AQ0-aag-c-10-0-UI /clone_end=3' /gb=AI835477 /gi=5469690 /ug=Mm.28312 /len=380	Mm.275989	66087	Q99KI3 ; Q3TIK3	NP_780310.1	NM_175101
97276_at	3930401K13Rik	AI853425	Ckap1	Cluster Incl AI853425:UI-M-BH0-ajy-b-08-0-UI.s1 Mus musculus cDNA, 3' end /clone=UI-M-BH0-ajy-b-08-0-UI /clone_end=3' /gb=AI853425 /gi=5497331 /ug=Mm.27947 /len=471	Mm.27947	66411	Q9D1E6	NP_079824.1	NM_025548
97443_at	Adfp	AI850850	Mrpl52	Cluster Incl AI850850:UI-M-BH0-ajt-c-05-0-UI.s1 Mus musculus cDNA, 3' end /clone=UI-M-BH0-ajt-c-05-0-UI /clone_end=3' /gb=AI850850 /gi=5494756 /ug=Mm.30240 /len=321	Mm.248163	68836	Q6PAU6 ; Q9D0Y8	NP_081127.1	NM_026851
96076_at	Cnot1	AW121716	Stx5a	Cluster Incl AW121716:UI-M-BH2.3-aoc-h-05-0-UI.s1 Mus musculus cDNA, 3' end /clone=UI-M-BH2.3-aoc-h-05-0-UI /clone_end=3' /gb=AW121716 /gi=6097049 /ug=Mm.26558 /len=214	Mm.153061	56389	Q8K1E0 ; Q3TM79	NP_062803.3	NM_019829
98403_at	MMR1; Nsun2	X65026	Gna-rs1	Cluster Incl X65026:Guanine nucleotide binding protein, related sequence 1 /cds=(393,1685) /gb=X65026 /gi=311933 /ug=Mm.33575 /len=1789	Mm.335754	14670	P36916 ; Q52KE3 ; Q91Z20	NP_032162.1	NM_008136
160760_at	AI853699; Csnk1a1	L10106	Ptprk	Cluster Incl L10106:Protein tyrosine phosphatase, receptor type, K /cds=(1134,5507) /gb=L10106 /gi=293771 /ug=Mm.27856 /len=5896 /NOTE=replacement for probe set(s) 95583_at on MG-U74A	Mm.332303	19272	P35822 ; Q99KV5 ; Q8C819	NP_033009.1	NM_008983
160536_at	rasH; H-ras; Kras2; Ha-ras; Hras-1; c-H-ras; c-Ha-ras; Harvey-ras	Z50013	Hras1	Cluster Incl Z50013:Harvey rat sarcoma virus oncogene /cds=(0,569) /gb=Z50013 /gi=895862 /ug=Mm.6793 /len=570 /NOTE=replacement for probe set(s) 101005_at on MG-U74A	Mm.334313	15461	Q6P716 ; Q76LV5 ; Q80YS0 ; Q811B9 ; Q91VQ0	NP_032310.1	NM_008284
99115_at	Uqcrh	AW046350	Uqcrh	Cluster Incl AW046350:UI-M-BH1-ali-a-01-0-UI.s1 Mus musculus cDNA, 3' end /clone=UI-M-BH1-ali-a-01-0-UI /clone_end=3' /gb=AW046350 /gi=5906879 /ug=Mm.400 /len=253	Mm.181721	66576	P99028 ; Q542K2 ; Q9D2Q7	NP_079917.1	NM_025641
99566_at	tpi; Tpi; Tpi-1; AI255506	L31777	Tpi1	Cluster Incl L31777:Triosephosphate isomerase /cds=(0,634) /gb=L31777 /gi=953213 /ug=Mm.4222 /len=635	Mm.4222	21991	P17751 ; Q9CVF9 ; Q9CWE7	NP_033441.1	NM_009415
93008_at	P4hb	AW120557	Lsm4	Cluster Incl AW120557:UI-M-BH1-ana-f-03-0-UI.s2 Mus musculus cDNA, 3' end /clone=UI-M-BH1-ana-f-03-0-UI /clone_end=3' /gb=AW120557 /gi=6095890 /ug=Mm.14585 /len=530	Mm.248188	50783	Q9QXA5 ; Q9CY46 ; Q9D181	NP_056631.1	NM_015816
95736_at	Psap	AI847546	Mrpl4	Cluster Incl AI847546:UI-M-AM1-afv-f-01-0-UI.s1 Mus musculus cDNA, 3' end /clone=UI-M-AM1-afv-f-01-0-UI /clone_end=3' /gb=AI847546 /gi=5491452 /ug=Mm.29749 /len=452	Mm.155033	66163	Q8JZU9 ; Q9JJB3 ; Q9DCU6	NP_075656.1	NM_023167
104565_at	AI314282; Triobp	AI847561	Ap4s1	Cluster Incl AI847561:UI-M-AM1-afv-g-05-0-UI.s1 Mus musculus cDNA, 3' end /clone=UI-M-AM1-afv-g-05-0-UI /clone_end=3' /gb=AI847561 /gi=5491467 /ug=Mm.23861 /len=370	Mm.386749	11782	Q9WVL1 ; Q99M60 ; Q8C305	NP_068356.1	NM_021710
101555_at	rac1 homologue; AL023026; D5Ertd559e; Rac1	X57277	Rac1	Cluster Incl X57277:RAS-related C3 botulinum substrate 1 /cds=(140,718) /gb=X57277 /gi=53885 /ug=Mm.889 /len=886	Mm.292510	19353	P63001 ; Q3TLP8 ; Q8BPG5 ; Q8C4N8 ; Q9D859	NP_033033.1	NM_009007
160351_at	Jun	AI846531	Rnpep	Cluster Incl AI846531:UI-M-AN1-aff-f-08-0-UI.s1 Mus musculus cDNA, 3' end /clone=UI-M-AN1-aff-f-08-0-UI /clone_end=3' /gb=AI846531 /gi=5490437 /ug=Mm.29706 /len=327 /NOTE=replacement for probe set(s) 95710_at on MG-U74A	Mm.291048	215615	Q8VCT3 ; Q3TX27 ; Q8BMH2	NP_663392.1	NM_145417
98168_at		M14689	Rpl7a	Cluster Incl M14689:Mouse surfeit locus surfeit 3 protein gene /cds=(0,800) /gb=M14689 /gi=201081 /ug=Mm.725 /len=801	Mm.330075	27176	P12970 ; Q5EBG5 ; Q6P1A9 ; Q80UT7 ; Q58ET1	NP_038749.1	NM_013721
92190_at	Tr2-11; TR2; 80.3; Eenr; 4831444H07Rik	U28280	Nr2c1	Cluster Incl U28280:Orphan receptor, TR2-11 /cds=(0,1772) /gb=U28280 /gi=1173532 /ug=Mm.3398 /len=1773	Mm.107483	22025	Q4U1Z4 ; Q62152 ; Q8VIJ3 ; Q3UIJ7 ; Q505F1	NP_035759.2	NM_011629
102126_at	MGC102111; MGC102112; MGC102499; MGC117504; Hnrpa1	X15962	Rps12 ; LOC546473	Cluster Incl X15962:Mouse mRNA for ribosomal protein S12 /cds=(56,454) /gb=X15962 /gi=54005 /ug=Mm.43452 /len=470	Mm.353923	20042 ; 546473	P63323 ; Q6ZWZ6	NP_035425.2 ; XP_621213.1	NM_011295 ; XM_621213
160732_at	C85514; BC023239; mKIAA1974; Npepl1	AA726383	Npepl1	Cluster Incl AA726383:vu40a08.r1 Mus musculus cDNA, 5' end /clone=IMAGE-1193846 /clone_end=5' /gb=AA726383 /gi=2744090 /ug=Mm.27070 /len=313 /NOTE=replacement for probe set(s) 94949_at on MG-U74A	Mm.295629	228961	Q6NSR8 ; Q6ZPF7 ; Q3TCV9 ; Q3U199 ; Q3UD03 ; Q3UMV8	NP_998898.1	NM_213733
96869_at	Gabarap	AW124839	Gabarap	Cluster Incl AW124839:UI-M-BH2.1-apk-f-02-0-UI.s1 Mus musculus cDNA, 3' end /clone=UI-M-BH2.1-apk-f-02-0-UI /clone_end=3' /gb=AW124839 /gi=6100369 /ug=Mm.30064 /len=465	Mm.272460	56486	Q9DCD6	NP_062723.1	NM_019749
95652_at		AF110520	Ndufa7	Cluster Incl AF110520:Mus musculus major histocompatibility complex region NG27, NG28, RPS28, NADH oxidoreductase, NG29, KIFC1, Fas-binding protein, BING1, tapasin, RalGDS-like, KE2, BING4, beta 1,3-galactosyl transferase, and RPS18 genes, complete cds; S	Mm.29513	66416	Q9Z1P6	NP_075691.1	NM_023202
160593_at	Gpnmb	AW120567	Snx9	Cluster Incl AW120567:UI-M-BH1-ana-g-03-0-UI.s2 Mus musculus cDNA, 3' end /clone=UI-M-BH1-ana-g-03-0-UI /clone_end=3' /gb=AW120567 /gi=6095900 /ug=Mm.12219 /len=554 /NOTE=replacement for probe set(s) 102388_at on MG-U74A	Mm.89515	66616	Q91VH2 ; Q3TZU7 ; Q3U1P2 ; Q9CZK0	NP_079940.2	NM_025664
96178_at	Ccnd2	AI850636	Myst2	Cluster Incl AI850636:UI-M-BG1-aik-e-04-0-UI.s1 Mus musculus cDNA, 3' end /clone=UI-M-BG1-aik-e-04-0-UI /clone_end=3' /gb=AI850636 /gi=5494542 /ug=Mm.28426 /len=391	Mm.205400	217127	Q5SVQ0 ; Q3TD41 ; Q3UGF2	NP_808287.1	NM_177619
101016_at	Arf1	D87898	Arf1	Cluster Incl D87898:Mus musculus mRNA for ARF1, complete cds /cds=(78,623) /gb=D87898 /gi=1565206 /ug=Mm.6836 /len=1032	Mm.371546	11840	P84078	NP_031502.1	NM_007476
100099_at	ASM; aSMase; A-SMase	Z14132	Smpd1	Cluster Incl Z14132:Sphingomyelin phosphodiesterase 1, acid lysosomal /cds=(0,1883) /gb=Z14132 /gi=475954 /ug=Mm.4628 /len=1884	Mm.4628	20597	Q04519 ; Q8K011 ; Q3UEE0 ; Q3UG03 ; Q3UL52	NP_035551.1	NM_011421
92574_at	C78570; AVLL5809; PRO19626; 3110001M13Rik; Sdhd	AI851046	Sdhd	Cluster Incl AI851046:UI-M-BH0-ajv-f-05-0-UI.s1 Mus musculus cDNA, 3' end /clone=UI-M-BH0-ajv-f-05-0-UI /clone_end=3' /gb=AI851046 /gi=5494952 /ug=Mm.10406 /len=475	Mm.10406	66925	Q9CXV1 ; Q3UX11 ; Q9D6J9	NP_080124.1	NM_025848
98625_s_at	Adh-2; Adh3; Adh-5; GSNOR; Gusb	M84147	Adh5	Cluster Incl M84147:Mouse alcohol dehydrogenase-B2 (Adh-2) mRNA, putative cds /cds=(39,1163) /gb=M84147 /gi=191721 /ug=Mm.3874 /len=1360	Mm.3874	11532	P28474 ; Q6P5I3 ; Q3TW83 ; Q8C662	NP_031436.2	NM_007410
102232_at	AW209151; 2010002A02Rik; 2610511I23Rik; 4833420E20Rik; Vps53	AI850740	Slc39a9	Cluster Incl AI850740:UI-M-BG1-ail-g-10-0-UI.s1 Mus musculus cDNA, 3' end /clone=UI-M-BG1-ail-g-10-0-UI /clone_end=3' /gb=AI850740 /gi=5494646 /ug=Mm.1040 /len=404	Mm.238279	328133	Q8BFU1	XP_484158.2	XM_484158
95696_at	Alad	AI840882	Txnl2	Cluster Incl AI840882:UI-M-AM0-adm-b-04-0-UI.s1 Mus musculus cDNA, 3' end /clone=UI-M-AM0-adm-b-04-0-UI /clone_end=3' /gb=AI840882 /gi=5475095 /ug=Mm.29675 /len=400	Mm.379063	30926	Q9CQM9 ; Q5I0V8	NP_075629.2	NM_023140
97817_at	9130011J15Rik	AW121136	Cdc42se1	Cluster Incl AW121136:UI-M-BH2.3-aoh-e-05-0-UI.s1 Mus musculus cDNA, 3' end /clone=UI-M-BH2.3-aoh-e-05-0-UI /clone_end=3' /gb=AW121136 /gi=6096469 /ug=Mm.28189 /len=391	Mm.28189	57912	Q8BHL7	NP_765983.1	NM_172395
104349_at	2410133M08Rik; 2500003M10Rik	AA870301	Snip1	Cluster Incl AA870301:vq14c07.r1 Mus musculus cDNA, 5' end /clone=IMAGE-1094220 /clone_end=5' /gb=AA870301 /gi=2965746 /ug=Mm.22548 /len=429	Mm.22548	76793	Q8BIZ6 ; Q3V106	NP_780455.1	NM_175246
101081_at	CtBP1; BARS; CtBP1-L; CtBP1-S; D4S115h; D5H4S115; D5H4S115E; CtBP3/BARS; Mmp14	AJ010483	Ctbp1	Cluster Incl AJ010483:Mus musculus mRNA for CtBP1 protein /cds=(99,1421) /gb=AJ010483 /gi=3452506 /ug=Mm.7286 /len=2240	Mm.7286	13016	O88712 ; Q91WI6 ; Q3TAT1 ; Q3TDL5 ; Q3TUM5 ; Q91YX3	NP_038530.1	NM_013502
103900_at	Centg3	AW124150	Centg3	Cluster Incl AW124150:UI-M-BH2.1-apr-f-07-0-UI.s1 Mus musculus cDNA, 3' end /clone=UI-M-BH2.1-apr-f-07-0-UI /clone_end=3' /gb=AW124150 /gi=6099680 /ug=Mm.2133 /len=254	Mm.250703	213990	Q812F7 ; Q8K0K1 ; Q8VHH5 ; Q8BV81	NP_631892.1	NM_139153
92243_at	Myd88	AA117417	B930007L02Rik	Cluster Incl AA117417:mp90d10.r1 Mus musculus cDNA, 5' end /clone=IMAGE-576499 /clone_end=5' /gb=AA117417 /gi=1672496 /ug=Mm.34910 /len=494	Mm.211139	321006	Q3TRN4 ; Q3UXD5 ; Q6P1E2 ; Q80TR8 ; Q8CDY3	XP_356186.2	XM_356186
96887_at	NP15.6; Np15; D5Bwg0566e; D5Bwg0577e; Cox5b	Y08702	Ndufb11	Cluster Incl Y08702:M.musculus mRNA for neuronal protein 15.6 /cds=(51,452) /gb=Y08702 /gi=1771305 /ug=Mm.30084 /len=554	Mm.30084	104130	O09111	NP_062308.1	NM_019435
94521_at	p19; INK4d; p19INK4d; Cdkn2d	U19597	Cdkn2d	Cluster Incl U19597:Mus musculus Cdk4 and Cdk6 inhibitor p19 protein mRNA, complete cds /cds=(133,633) /gb=U19597 /gi=790568 /ug=Mm.29020 /len=941	Mm.29020	12581	Q60773 ; Q3US51 ; Q91YV3	NP_034008.2	NM_009878
95713_at	N14; Eef1a1	D67067	Clptm1	Cluster Incl D67067:Mouse mRNA for thymic epithelial cell surface antigen, complete cds /cds=(12,1559) /gb=D67067 /gi=2059325 /ug=Mm.29710 /len=2446	Mm.290960	56457	O08708 ; Q8VBZ3 ; Q8VEJ6 ; Q3U758 ; Q3U823 ; Q3UG77	NP_062623.1	NM_019649
104261_at	mKIAA0978; DKFZp434N0535; Gsn	AA624493	Asxl1	Cluster Incl AA624493:vn82b03.r1 Mus musculus cDNA, 5' end /clone=IMAGE-1038413 /clone_end=5' /gb=AA624493 /gi=2528369 /ug=Mm.28424 /len=478	Mm.330677	228790	P59598 ; Q3V0J6	XP_149245.5	XM_149245
96896_at		AW214159	Actr2	Cluster Incl AW214159:uo40f07.x1 Mus musculus cDNA, 3' end /clone=IMAGE-2645029 /clone_end=3' /gb=AW214159 /gi=6520601 /ug=Mm.30108 /len=217	Mm.379122	66713	P61161 ; Q6PI31 ; Q5SW83	NP_666355.1	NM_146243
104110_at	Plxnb2	AW060515	Gatad2a	Cluster Incl AW060515:UI-M-BH1-ann-d-07-0-UI.s1 Mus musculus cDNA, 3' end /clone=UI-M-BH1-ann-d-07-0-UI /clone_end=3' /gb=AW060515 /gi=6008266 /ug=Mm.21919 /len=330	Mm.270044	234366	Q8CHY6	NP_663571.2	NM_145596
96298_f_at	PIN; Pin; DLC8; Dnclc1; Dynll1	AF020185	Dnclc1	Cluster Incl AF020185:Mus musculus protein inhibitor of nitric oxide synthase (PIN) mRNA, complete cds /cds=(99,368) /gb=AF020185 /gi=4103058 /ug=Mm.29908 /len=531	Mm.256858	56455	P63168 ; Q3UGE7 ; Q9D6F6	NP_062656.2	NM_019682
160293_at	Wdr61	AI839817	Wdr61	Cluster Incl AI839817:UI-M-AN0-acq-b-11-0-UI.s1 Mus musculus cDNA, 3' end /clone=UI-M-AN0-acq-b-11-0-UI /clone_end=3' /gb=AI839817 /gi=5473995 /ug=Mm.28437 /len=294 /NOTE=replacement for probe set(s) 97899_at on MG-U74A	Mm.28437	66317	Q3U562 ; Q8BKW0 ; Q9CWZ4 ; Q9CZP1 ; Q9ERF3	NP_001020546.1 ; NP_001020547.1 ; NP_075680.1	NM_001025375 ; NM_001025376 ; NM_023191
93303_at	ufd1l; Ufd1; Ufd1l	U64445	Ufd1l	Cluster Incl U64445:Ubiquitin fusion degradation 1 - like /cds=(106,1029) /gb=U64445 /gi=1654347 /ug=Mm.1830 /len=1479	Mm.237594	22230	P70362 ; Q8C2D2 ; Q923C4 ; Q9CWQ7 ; Q9CZJ3	NP_035802.2	NM_011672
96125_at		AF110520	Daxx	Cluster Incl AF110520:Mus musculus major histocompatibility complex region NG27, NG28, RPS28, NADH oxidoreductase, NG29, KIFC1, Fas-binding protein, BING1, tapasin, RalGDS-like, KE2, BING4, beta 1,3-galactosyl transferase, and RPS18 genes, complete cds; S	Mm.271809	13163	O35613 ; Q5XW53 ; Q5XW54 ; Q5XW59 ; Q3U0Z3 ; Q3UIV3 ; Q3UKR0	NP_031855.2	NM_007829
95577_at	Smn1	AW049625	AI314180	Cluster Incl AW049625:UI-M-BH1-and-e-07-0-UI.s1 Mus musculus cDNA, 3' end /clone=UI-M-BH1-and-e-07-0-UI /clone_end=3' /gb=AW049625 /gi=5910154 /ug=Mm.27829 /len=352	Mm.234801	230249	Q6PDI5 ; Q8C2Z1 ; Q8C9Q5	NP_759013.2	NM_172381
93120_f_at	H-2KB; H2-K; MHC I; H-2K(d); MGC7052	V00746	H2-K1	Cluster Incl V00746:Mus musculus H-2K gene for MHC class I antigen H-2K (allele b), exons 1 to 3 and joined CDS /cds=(0,1109) /gb=V00746 /gi=51154 /ug=Mm.16771 /len=1110	Mm.16771	14972	P01901 ; P01902 ; P04223 ; P14428 ; P03991 ; O19449 ; Q31141 ; Q31148 ; Q31156 ; Q31189 ; Q31193 ; Q31614 ; Q31634 ; Q61642 ; Q61893 ; Q64272 ; Q921P3 ; Q31191 ; Q3TH01 ; Q3TVI9 ; Q6RJ37 ; Q7JJ15 ; Q7TN03 ; Q8SNA4	NP_001001892.1	NM_001001892
99150_at	1110001A02Rik; 1110002E03Rik; Hs3st3b1	AI844357	Ict1	Cluster Incl AI844357:UI-M-AL1-ahp-a-10-0-UI.s1 Mus musculus cDNA, 3' end /clone=UI-M-AL1-ahp-a-10-0-UI /clone_end=3' /gb=AI844357 /gi=5488263 /ug=Mm.41541 /len=413	Mm.271062	68572	Q8R035 ; Q3TUL0	NP_081005.1	NM_026729
93972_at	Ndufs2	AI837493	Ndufs2	Cluster Incl AI837493:UI-M-AL0-abr-f-12-0-UI.s1 Mus musculus cDNA, 3' end /clone=UI-M-AL0-abr-f-12-0-UI /clone_end=3' /gb=AI837493 /gi=5471706 /ug=Mm.21669 /len=341	Mm.21669	226646	Q91WD5 ; Q99L23 ; Q3TNA8 ; Q3U5Y9 ; Q3UJX7	NP_694704.1	NM_153064
95491_at	dj-1; Dj1; DJ-1; Akr1b3	AB015652	Park7	Cluster Incl AB015652:Mus musculus gene for DJ-1, complete cds /cds=(0,521) /gb=AB015652 /gi=3256342 /ug=Mm.2507 /len=522	Mm.277349	57320	Q99LX0 ; Q3THB9 ; Q3U509	NP_065594.2	NM_020569
99587_at	rab7; MGC102153; Rab7	X89650	Rab7	Cluster Incl X89650:RAB7, member RAS oncogene family /cds=(156,779) /gb=X89650 /gi=1050550 /ug=Mm.4268 /len=2089	Mm.378995	19349	P51150	NP_033031.1	NM_009005
97251_at	Mrps10	AI842124	Mrps10	Cluster Incl AI842124:UI-M-AN1-afg-h-03-0-UI.s1 Mus musculus cDNA, 3' end /clone=UI-M-AN1-afg-h-03-0-UI /clone_end=3' /gb=AI842124 /gi=5476337 /ug=Mm.27863 /len=301	Mm.216250	64657	Q80ZK0 ; Q4V9W5 ; Q501J4 ; Q3UVS8	NP_898909.1	NM_183086
102750_at	mint3; Mint-3; lin-10; AW208791; X11gamma; Bscl2	AF070975	Apba3	Cluster Incl AF070975:Mus musculus X11gamma protein mRNA, complete cds /cds=(218,1933) /gb=AF070975 /gi=3264793 /ug=Mm.12909 /len=2039	Mm.293931	57267	O88888 ; Q3TDI1 ; Q3TER1 ; Q8BR09	NP_061228.1	NM_018758
100538_at	Ipo1; SODC; Ipo-1; Sod-1; CuZnSOD; Cu/Zn-SOD; MGC107553; B430204E11Rik; Sod1	M35725	Sod1	Cluster Incl M35725:Mouse Cu-Zn superoxide dismutase mRNA, complete cds /cds=(4,468) /gb=M35725 /gi=192929 /ug=Mm.5274 /len=469	Mm.276325	20655	P08228 ; Q8C355	NP_035564.1	NM_011434
92804_at	Ppp1r12a	AW122864	Polr2h	Cluster Incl AW122864:UI-M-BH2.1-apa-a-02-0-UI.s1 Mus musculus cDNA, 3' end /clone=UI-M-BH2.1-apa-a-02-0-UI /clone_end=3' /gb=AW122864 /gi=6098394 /ug=Mm.12706 /len=346	Mm.288730	245841	Q923G2 ; Q3TT30	NP_663607.1	NM_145632
102058_at	Mrpl9	AI845667	Mrpl9	Cluster Incl AI845667:UI-M-AQ1-ady-c-11-0-UI.s1 Mus musculus cDNA, 3' end /clone=UI-M-AQ1-ady-c-11-0-UI /clone_end=3' /gb=AI845667 /gi=5489573 /ug=Mm.104 /len=469	Mm.218515	78523	Q99N94 ; Q3TSJ0 ; Q3UK02 ; Q8CA04	NP_084392.1	NM_030116
94269_at	rab6; PRA1; Gbpap1; prenylin; 2310040I06Rik; Rabac1	L40934	Rabac1	Cluster Incl L40934:Mus musculus rab6/rab5-associated protein (rab6) mRNA, partial cds /cds=(0,307) /gb=L40934 /gi=722666 /ug=Mm.22473 /len=308	Mm.22473	14470	Q9Z0S9 ; Q62145 ; Q3TDB4	NP_034391.1	NM_010261
101939_at	Exoc5	AI849344	Rnf141	Cluster Incl AI849344:UI-M-AJ1-aha-f-04-0-UI.s1 Mus musculus cDNA, 3' end /clone=UI-M-AJ1-aha-f-04-0-UI /clone_end=3' /gb=AI849344 /gi=5493250 /ug=Mm.95187 /len=570	Mm.96867	67150	Q99MB7 ; Q3U464	NP_080275.1	NM_025999
160581_at	WDR30; Apg16l; Atg16l; AI035639; AI225866; 1500009K01Rik; Mmp2	AI848078	Atg16l1	Cluster Incl AI848078:UI-M-AP1-agk-b-08-0-UI.s1 Mus musculus cDNA, 3' end /clone=UI-M-AP1-agk-b-08-0-UI /clone_end=3' /gb=AI848078 /gi=5491984 /ug=Mm.10541 /len=464 /NOTE=replacement for probe set(s) 102068_at on MG-U74A	Mm.272972	77040	Q8C0J2 ; Q3TDQ5 ; Q3TQX8	NP_084122.2	NM_029846
103988_at	BC023754; MGC67447; mKIAA0404; A830054M12; 1810013C15Rik	AA692921	BC023754	Cluster Incl AA692921:vr56d05.s1 Mus musculus cDNA, 5' end /clone=IMAGE-1124649 /clone_end=5' /gb=AA692921 /gi=2693859 /ug=Mm.26002 /len=386	Mm.277384	329015	Q6P4T0 ; Q6PHN0 ; Q6ZQC4 ; Q8R213 ; Q3U9I1	NP_919329.2	NM_194348
93915_at	Bob1; OCAB; BOB.1; OBF-1; OBF.1; OCA-B; Pou2af1	Z54283	Pou2af1	Cluster Incl Z54283:M.musculus mRNA for B-cell-specific coactivator BOB.1/OBF.1 /cds=(99,869) /gb=Z54283 /gi=1150492 /ug=Mm.897 /len=2580	Mm.897	18985	Q64693 ; Q6PDN2 ; Q542H4	NP_035266.1	NM_011136
94030_at	Commd2	AI853431	Commd2	Cluster Incl AI853431:UI-M-BH0-ajy-c-06-0-UI.s1 Mus musculus cDNA, 3' end /clone=UI-M-BH0-ajy-c-06-0-UI /clone_end=3' /gb=AI853431 /gi=5497337 /ug=Mm.21901 /len=250	Mm.21901	52245	Q8BXC6 ; Q497T6	NP_780304.1	NM_175095
101409_at	D1Ertd5e; Laptm5	AI429868	Lgtn	Cluster Incl AI429868:vv77d11.y1 Mus musculus cDNA, 5' end /clone=IMAGE-1228437 /clone_end=5' /gb=AI429868 /gi=4275794 /ug=Mm.7330 /len=281	Mm.276294	16865	Q61211	NP_034839.1	NM_010709
97446_at	Tyrp1	AW125010	Dhx30	Cluster Incl AW125010:UI-M-BH2.1-apv-g-03-0-UI.s1 Mus musculus cDNA, 3' end /clone=UI-M-BH2.1-apv-g-03-0-UI /clone_end=3' /gb=AW125010 /gi=6100540 /ug=Mm.30243 /len=428	Mm.276305	72831	Q91WA7 ; Q99PU8 ; Q3U4Z4 ; Q3UFA0 ; Q3UJS4 ; Q80TP6 ; Q99KN7	NP_579925.1	NM_133347
98901_at	LOC622704	AW047870	1110008B24Rik	Cluster Incl AW047870:UI-M-BH1-als-f-10-0-UI.s1 Mus musculus cDNA, 3' end /clone=UI-M-BH1-als-f-10-0-UI /clone_end=3' /gb=AW047870 /gi=5908399 /ug=Mm.28576 /len=353	Mm.341848	73736	Q9CTH6 ; Q505C6	NP_082908.1	NM_028632
98972_at	Steap1	AI574262	Usp8	Cluster Incl AI574262:uj19e05.x1 Mus musculus cDNA, 3' end /clone=IMAGE-1920416 /clone_end=3' /gb=AI574262 /gi=4537636 /ug=Mm.36569 /len=474	Mm.272629	84092	P62876 ; Q80U87 ; Q3TQM7 ; Q3UF14 ; Q3UQ26 ; Q3UZ62 ; Q58E42	NP_062703.2	NM_019729
162282_f_at	Tyro3	AV371866	Tyro3	Cluster Incl AV371866:AV371866 Mus musculus cDNA, 3' end /clone=9030421C19 /clone_end=3' /gb=AV371866 /gi=6419513 /ug=Mm.99768 /len=255 /NOTE=replacement for probe set(s) 100652_f_at on MG-U74A	Mm.2901	22174	P55144 ; Q6NZM6	NP_062265.2	NM_019392
94868_at	GLNRS; C80286; MGC105238; 1110018N24Rik; 1200016L19Rik; Slc7a5	AW049812	Qars	Cluster Incl AW049812:UI-M-BH1-anm-h-04-0-UI.s1 Mus musculus cDNA, 3' end /clone=UI-M-BH1-anm-h-04-0-UI /clone_end=3' /gb=AW049812 /gi=5910341 /ug=Mm.23750 /len=571	Mm.272427	97541	Q8R1V9 ; Q3TIN2 ; Q3TN94 ; Q8BML9 ; Q8BU21	NP_598555.1	NM_133794
92619_at	AI255152; Tnfrsf19	U40825	Wbp1	Cluster Incl U40825:Mus musculus WW-domain binding protein 1 mRNA, complete cds /cds=(152,1069) /gb=U40825 /gi=1777576 /ug=Mm.1109 /len=1292	Mm.1109	22377	P97764 ; Q8C5Y4	NP_058037.1	NM_016757
98101_at	Ptbp2	AI851798	Gtf2a2	Cluster Incl AI851798:UI-M-BH0-ais-a-06-0-UI.s1 Mus musculus cDNA, 3' end /clone=UI-M-BH0-ais-a-06-0-UI /clone_end=3' /gb=AI851798 /gi=5495704 /ug=Mm.34772 /len=300	Mm.293117	235459	Q80ZM7 ; Q3TE88 ; Q3TN86 ; Q3UT44 ; Q8C504	NP_954602.1	NM_199151
98128_at	Atp5j	U77128	Atp5j	Cluster Incl U77128:Mus musculus mitochondrial ATP synthase coupling factor 6 mRNA, nuclear gene encoding mitochondrial protein, complete cds /cds=(7,333) /gb=U77128 /gi=1679742 /ug=Mm.353 /len=425	Mm.386751	11957	P97450	NP_058035.1	NM_016755
103608_at	Fars2	AI842636	Fars2	Cluster Incl AI842636:UI-M-AQ1-aed-f-04-0-UI.s1 Mus musculus cDNA, 3' end /clone=UI-M-AQ1-aed-f-04-0-UI /clone_end=3' /gb=AI842636 /gi=5476849 /ug=Mm.20175 /len=311	Mm.386798	69955	Q99M01 ; Q3TBZ7 ; Q8BW46	NP_077236.1	NM_024274
98064_at	Tsc2	AW125378	Aamp	Cluster Incl AW125378:UI-M-BH2.3-aqh-b-04-0-UI.s1 Mus musculus cDNA, 3' end /clone=UI-M-BH2.3-aqh-b-04-0-UI /clone_end=3' /gb=AW125378 /gi=6100908 /ug=Mm.34411 /len=447	Mm.379371	227290	Q8K2C1 ; Q3TJ22 ; Q3U9F0 ; Q3UJF9	NP_666222.1	NM_146110
160299_at	0710001K08Rik; 2610002D06Rik; 2700069A07Rik; Rwdd1	AA879590	Rwdd1	Cluster Incl AA879590:vx37e11.r1 Mus musculus cDNA, 5' end /clone=IMAGE-1277420 /clone_end=5' /gb=AA879590 /gi=2990295 /ug=Mm.28528 /len=325 /NOTE=replacement for probe set(s) 98885_at on MG-U74A	Mm.379118	66521	Q9CQK7 ; Q9CZK3	NP_079890.1	NM_025614
98416_at	TRAF2A; AI325259; Traf2	AF027570	Traf2	Cluster Incl AF027570:Mus musculus tumor necrosis factor receptor associated factor 2A (TRAF2A) mRNA, complete cds /cds=(1,1527) /gb=AF027570 /gi=2736257 /ug=Mm.3399 /len=1561	Mm.3399	22030	P39429 ; Q3TWR1 ; Q3U8L1 ; Q8C6X9 ; Q8CAQ7	NP_033448.1	NM_009422
97307_f_at	Ndufb5	AI842808	Ndufb5	Cluster Incl AI842808:UI-M-AP1-agi-f-09-0-UI.s1 Mus musculus cDNA, 3' end /clone=UI-M-AP1-agi-f-09-0-UI /clone_end=3' /gb=AI842808 /gi=5477021 /ug=Mm.28058 /len=337	Mm.28058	66046	Q9CQH3 ; Q8BU20	NP_079592.2	NM_025316
101105_at	L2BP1/BAF; Baf; Bcrp1; C78287; L2bp1/Baf; Banf1	AB025349	Banf1	Cluster Incl AB025349:Mus musculus L2BP1/BAF mRNA for LAP2 binding protein 1, complete cds /cds=(57,326) /gb=AB025349 /gi=5708070 /ug=Mm.7508 /len=603	Mm.358649	23825	O54962 ; Q542E6	NP_035923.1	NM_011793
98918_at	Vgr1; Vgr-1; D13Wsu115e; Tyrp1	AI841920	Txndc5	Cluster Incl AI841920:UI-M-AO0-acd-g-05-0-UI.s1 Mus musculus cDNA, 3' end /clone=UI-M-AO0-acd-g-05-0-UI /clone_end=3' /gb=AI841920 /gi=5476133 /ug=Mm.28622 /len=397	Mm.28622	105245	Q91W90 ; Q3TEE8 ; Q3UBW8	NP_663342.2	NM_145367
99379_f_at		M27034	LOC56628	Cluster Incl M27034:Mouse MHC class I D-region cell surface antigen (D2d) gene, complete cds /cds=(0,1061) /gb=M27034 /gi=199334 /ug=Mm.56927 /len=1062		56628		NP_064293.1	NM_019909
103263_at	Epc1; 2400007E14Rik; 5730566F07Rik; A930032N02Rik	AF079765	Epc1	Cluster Incl AF079765:Mus musculus enhancer of polycomb (Epc1) mRNA, complete cds /cds=(220,2511) /gb=AF079765 /gi=3757891 /ug=Mm.20828 /len=3895	Mm.312133	13831	Q8C9X6 ; Q6PBH3 ; Q7TNR8 ; Q3UEV1 ; Q3UG01	NP_031961.1 ; NP_081773.1	NM_007935 ; NM_027497
97557_at	Ap2a2	AI841457	Tor2a	Cluster Incl AI841457:UI-M-AH0-acx-h-06-0-UI.s1 Mus musculus cDNA, 3' end /clone=UI-M-AH0-acx-h-06-0-UI /clone_end=3' /gb=AI841457 /gi=5475670 /ug=Mm.33875 /len=225	Mm.200695	30933	Q8R5B5 ; Q3TBH0 ; Q3TC01 ; Q3TV33 ; Q3V4D1 ; Q8BT54 ; Q8R1J9	NP_690013.1	NM_152800
103344_at	MTJ1; ERdj1; Dnajl1; AA960110; 4733401K02Rik; D230036H06Rik; D19Wsu12e	L16953	Dnajc1	Cluster Incl L16953:Mouse tumor cell dnaJ-like protein 1 mRNA, complete cds /cds=(7,1665) /gb=L16953 /gi=473846 /ug=Mm.18237 /len=1792	Mm.246674	13418	Q61712	NP_031895.1	NM_007869
104274_at	Cpne3	AW124843	Cpne3	Cluster Incl AW124843:UI-M-BH2.1-apk-f-10-0-UI.s1 Mus musculus cDNA, 3' end /clone=UI-M-BH2.1-apk-f-10-0-UI /clone_end=3' /gb=AW124843 /gi=6100373 /ug=Mm.28596 /len=509	Mm.38390	70568	Q8BT60 ; Q3UJS6	NP_082045.1	NM_027769
104525_at	C77250; PP2Ceta; AW610647; 2810423O19Rik; Mgrn1	AW124812	Ppm1m	Cluster Incl AW124812:UI-M-BH2.1-apk-b-12-0-UI.s1 Mus musculus cDNA, 3' end /clone=UI-M-BH2.1-apk-b-12-0-UI /clone_end=3' /gb=AW124812 /gi=6100342 /ug=Mm.23018 /len=453	Mm.23018	67905	Q8BU27	NP_080723.2 ; NP_945149.1	NM_026447 ; NM_198931
93877_at	Lrp6	AI834777	2210419D22Rik	Cluster Incl AI834777:UI-M-AM0-ads-c-04-0-UI.s1 Mus musculus cDNA, 3' end /clone=UI-M-AM0-ads-c-04-0-UI /clone_end=3' /gb=AI834777 /gi=5469010 /ug=Mm.886 /len=279	Mm.321990	73661
95637_at		AI838592	Flnb	Cluster Incl AI838592:UI-M-AO0-abz-e-02-0-UI.s1 Mus musculus cDNA, 3' end /clone=UI-M-AO0-abz-e-02-0-UI /clone_end=3' /gb=AI838592 /gi=5472805 /ug=Mm.28095 /len=321	Mm.28095	286940	Q80X90 ; Q3T9V9	XP_127565.6	XM_127565
99096_at	AI649272; 1700055J08Rik; 2510027P10Rik; Mmp14	U46690	Ddx24	Cluster Incl U46690:Mus musculus ATP-dependent RNA helicase mRNA, partial cds /cds=(0,1441) /gb=U46690 /gi=1262844 /ug=Mm.3935 /len=1674	Mm.3935	27225	Q9ESV0 ; Q7TM97 ; Q3TLR1 ; Q3U7R4 ; Q3UYV7 ; Q9CRZ6 ; Q9D253	NP_065240.2	NM_020494
92807_at	trx; ADF; Txn; AW550880; Txn1	X77585	Txn1	Cluster Incl X77585:Thioredoxin /cds=(74,391) /gb=X77585 /gi=453971 /ug=Mm.1275 /len=538	Mm.260618	22166	P10639	NP_035790.1	NM_011660
95049_at	SMD2; MGC62953; 1810009A06Rik; Commd1	AI837853	Snrpd2	Cluster Incl AI837853:UI-M-AP0-abk-d-04-0-UI.s1 Mus musculus cDNA, 3' end /clone=UI-M-AP0-abk-d-04-0-UI /clone_end=3' /gb=AI837853 /gi=5472066 /ug=Mm.29135 /len=429	Mm.371669	107686	P62317	NP_081219.1	NM_026943
102336_at	Neg; RW1; CC28; YR-23; mKIAA0257; D1Bwg0491e; 2610524E03Rik; Pcdha11	AF060565	D1Bwg0491e	Cluster Incl AF060565:Mus musculus RW1 protein mRNA, complete cds /cds=(28,5517) /gb=AF060565 /gi=3091277 /ug=Mm.10808 /len=6271	Mm.186943	56030	O70472 ; Q8CHH3 ; Q3T9V5 ; Q9CSR0	NP_061360.1	NM_018872
96345_at	Ergic3	AI837012	Sdbcag84	Cluster Incl AI837012:UI-M-AJ0-aaz-h-08-0-UI.s1 Mus musculus cDNA, 3' end /clone=UI-M-AJ0-aaz-h-08-0-UI /clone_end=3' /gb=AI837012 /gi=5471225 /ug=Mm.29995 /len=460	Mm.141276	66366	Q9CQE7 ; Q6PGA7	NP_079792.1	NM_025516
103681_at	Atp6v0a2	AW049274	Atp6v0a2	Cluster Incl AW049274:UI-M-BH1-anb-d-07-0-UI.s1 Mus musculus cDNA, 3' end /clone=UI-M-BH1-anb-d-07-0-UI /clone_end=3' /gb=AW049274 /gi=5909768 /ug=Mm.23885 /len=471	Mm.1158	21871	P15920 ; Q3U2X3 ; Q8VHU0	NP_035726.1	NM_011596
97911_at	AV006840; Snx5	AI835950	0910001L09Rik	Cluster Incl AI835950:UI-M-AI0-aao-f-11-0-UI.s1 Mus musculus cDNA, 3' end /clone=UI-M-AI0-aao-f-11-0-UI /clone_end=3' /gb=AI835950 /gi=5470163 /ug=Mm.28482 /len=380	Mm.206901	66096	Q8CEW4 ; Q8CF66 ; Q8CF77	XP_132434.2	XM_132434
95730_at	Mrps34	AI840884	Mrps34	Cluster Incl AI840884:UI-M-AM0-adm-b-06-0-UI.s1 Mus musculus cDNA, 3' end /clone=UI-M-AM0-adm-b-06-0-UI /clone_end=3' /gb=AI840884 /gi=5475097 /ug=Mm.29741 /len=317	Mm.328851	79044	Q9JIK9 ; Q3UHB5	NP_075749.1	NM_023260
99949_at	Ptch1	AW060324	AI225782	Cluster Incl AW060324:UI-M-BH1-anh-a-06-0-UI.s1 Mus musculus cDNA, 3' end /clone=UI-M-BH1-anh-a-06-0-UI /clone_end=3' /gb=AW060324 /gi=6008075 /ug=Mm.43681 /len=475	Mm.386867	233875	Q7TMJ7 ; Q8R359	NP_705808.1	NM_153580
94909_at	Mrps17	AW046919	Mrps17	Cluster Incl AW046919:UI-M-BH1-akl-g-03-0-UI.s1 Mus musculus cDNA, 3' end /clone=UI-M-BH1-akl-g-03-0-UI /clone_end=3' /gb=AW046919 /gi=5907448 /ug=Mm.24104 /len=440	Mm.249809	66258	Q9CQE3	NP_079726.1	NM_025450
93579_at	Atp6v0c	AW121613	Jagn1	Cluster Incl AW121613:UI-M-BH2.2-aoq-d-12-0-UI.s1 Mus musculus cDNA, 3' end /clone=UI-M-BH2.2-aoq-d-12-0-UI /clone_end=3' /gb=AW121613 /gi=6096946 /ug=Mm.2053 /len=135	Mm.2053	67767	Q5XKN4 ; Q9CQ67 ; Q9CX52	NP_080641.1	NM_026365
103525_at	PHGPx; AI256697; AI852082; 2510028H02Rik; 2810036L13Rik; Hnrpll	AA981725	Hnrpll	Cluster Incl AA981725:ua28h11.r1 Mus musculus cDNA, 5' end /clone=IMAGE-1348101 /clone_end=5' /gb=AA981725 /gi=3160494 /ug=Mm.2290 /len=433	Mm.64579	72692	Q921F4 ; Q6IR44 ; Q3TBR4 ; Q3UIK6 ; Q3UXJ3 ; Q9CSH0	NP_659051.2	NM_144802
160844_at	Pts; PTPS; Pde4a	AF043225	Pts	Cluster Incl AF043225:Mus musculus 6-pyruvoyl-tetrahydropterin synthase (Pts) mRNA, complete cds /cds=(20,454) /gb=AF043225 /gi=4105094 /ug=Mm.35856 /len=653 /NOTE=replacement for probe set(s) 98510_at on MG-U74A	Mm.35856	19286	Q9R1Z7 ; Q3UIB6	NP_035350.1	NM_011220
92646_at	L23mrp; Rpl23; Rpl23l	U84903	Mrpl23	Cluster Incl U84903:Ribosomal protein L23 /cds=(61,501) /gb=U84903 /gi=2565133 /ug=Mm.12144 /len=582	Mm.12144	19935	O35972 ; Q8CHW3	NP_035418.1	NM_011288
92788_f_at	MmCEN3; Cetn3	Y12474	Cetn3	Cluster Incl Y12474:M.musculus mRNA for centrin gene /cds=(0,503) /gb=Y12474 /gi=2246423 /ug=Mm.12481 /len=504	Mm.12481	12626	O35648 ; Q545L8 ; Q9CYN1 ; Q9D046	NP_031710.1	NM_007684
95718_f_at	Flt1	AW060158	Usmg5	Cluster Incl AW060158:UI-M-BH1-amu-b-10-0-UI.s1 Mus musculus cDNA, 3' end /clone=UI-M-BH1-amu-b-10-0-UI /clone_end=3' /gb=AW060158 /gi=6007924 /ug=Mm.29722 /len=360	Mm.29722	66477	Q9ER48 ; Q78IK2	NP_075700.2	NM_023211
97301_at	Rab14	AW124187	Rab14	Cluster Incl AW124187:UI-M-BH2.1-aph-a-06-0-UI.s1 Mus musculus cDNA, 3' end /clone=UI-M-BH2.1-aph-a-06-0-UI /clone_end=3' /gb=AW124187 /gi=6099717 /ug=Mm.28045 /len=382	Mm.198264	68365	Q91V41 ; Q3U9E0 ; Q50HW9 ; Q50HX0 ; Q50HX1 ; Q50HX2 ; Q50HX3 ; Q50HX4	NP_080973.1	NM_026697
98505_i_at	CPX; Cpo; HCP; clone 560; Cpox	D16333	Cpox	Cluster Incl D16333:Mouse mRNA for coproporphyrinogen oxidase, complete cds /cds=(401,1465) /gb=D16333 /gi=436576 /ug=Mm.35820 /len=3071	Mm.291519	12892	P36552 ; Q3U029	NP_031783.1	NM_007757
93767_i_at	Stxbp5	AW124052	2700059D21Rik	Cluster Incl AW124052:UI-M-BH2.1-apn-e-06-0-UI.s1 Mus musculus cDNA, 3' end /clone=UI-M-BH2.1-apn-e-06-0-UI /clone_end=3' /gb=AW124052 /gi=6099582 /ug=Mm.21183 /len=246	Mm.379632	433693	Q641L8 ; Q9DAH4	NP_001007590.1	NM_001007589
93809_at	Aup1; AA589454	U41736	Aup1	Cluster Incl U41736:Ancient ubiquitous protein /cds=(60,1292) /gb=U41736 /gi=1517821 /ug=Mm.2146 /len=1499	Mm.386752	11993	P70295 ; Q3TAZ9 ; Q3TBX5 ; Q3U3K9	NP_001020617.1 ; NP_031543.1	NM_001025446 ; NM_007517
98121_at	FTA; Fnta	D49744	Fnta	Cluster Incl D49744:Farnesyltransferase, CAAX box, alpha /cds=(15,1148) /gb=D49744 /gi=1136744 /ug=Mm.3496 /len=1629	Mm.3496	14272	Q61239 ; Q541Z2	NP_032059.1	NM_008033
104209_at	Cyhr1	AI847016	Cyhr1	Cluster Incl AI847016:UI-M-AP1-agj-e-12-0-UI.s1 Mus musculus cDNA, 3' end /clone=UI-M-AP1-agj-e-12-0-UI /clone_end=3' /gb=AI847016 /gi=5490922 /ug=Mm.27731 /len=225	Mm.247752	54151	Q6ZQA2 ; Q9QXA1 ; Q6P6J7 ; Q8BI28 ; Q9D134	NP_062269.1 ; NP_851293.1	NM_019396 ; NM_180962
102161_f_at	MHC Q2-k; H-2Q2	X58609	H2-D1 ; H2-L ; H2-T22 ; LOC56628 ; LOC545196 ; LOC547349	Cluster Incl X58609:Mouse MHC (Qa) Q2-k gene for class I antigen, exons 1-3 /cds=(0,1088) /gb=X58609 /gi=53854 /ug=Mm.46812 /len=1089	Mm.195061	14964 ; 14980 ; 15039 ; 545196 ; 547349 ; 56628	P01899 ; P01900 ; P04223 ; P01897 ; P01895 ; O19467 ; O19473 ; Q31116 ; Q31142 ; Q31149 ; Q31169 ; Q31170 ; Q31188 ; Q31207 ; Q31208 ; Q31209 ; Q569W0 ; Q61891 ; Q61892 ; Q61895 ; Q61896 ; Q861Q6 ; Q95457 ; Q9BCZ1 ; O78207 ; Q31167 ; Q31168 ; Q31198 ; Q31615 ; Q3TSX0 ; Q6RJ38 ; Q792Z7 ; Q8R3Y0 ; Q4KN81	NP_001020379.1 ; NP_034510.2 ; NP_034527.1 ; NP_064293.1 ; XP_619452.1	NM_001025208 ; NM_010380 ; NM_010397 ; NM_019909 ; XM_619452
98438_f_at	LOC436493	X16202	LOC386462	Cluster Incl X16202:Mouse Q4 class I MHC gene (exon 5) /cds=(0,91) /gb=X16202 /gi=53862 /ug=Mm.34421 /len=116		386462		XP_622842.1	XM_622842
102772_at		J02995	Abl1	Cluster Incl J02995:Abelson murine leukemia oncogene /cds=(3565,4056) /gb=J02995 /gi=191566 /ug=Mm.1318 /len=5058	Mm.1318	11350	P00520 ; Q61262 ; Q3TM13 ; Q3V2W1 ; Q8CAT4 ; Q3SYK5	NP_033724.1	NM_009594
96267_at	Grb2	AI846127	Ndufv1	Cluster Incl AI846127:UI-M-AN1-afj-b-05-0-UI.s2 Mus musculus cDNA, 3' end /clone=UI-M-AN1-afj-b-05-0-UI /clone_end=3' /gb=AI846127 /gi=5490033 /ug=Mm.29842 /len=417	Mm.29842	17995	Q91YT0	NP_598427.1	NM_133666
103910_at	TAFII30; 30kDa; Taf2h; AU041226	AJ249987	Taf10	Cluster Incl AJ249987:Mus musculus TAFII30 gene for mTAFII30 protein, exons 1-5 /cds=(25,681) /gb=AJ249987 /gi=6119622 /ug=Mm.21419 /len=759	Mm.285771	24075	Q8K0H5	NP_064408.2	NM_020024
96701_at	Arx; SAE2; UBA1; UBA2; Ubl1a2; AA986091; Dct	U35833	Uble1b	Cluster Incl U35833:Mus musculus anthracycline-associated resistance (Arx) mRNA, complete cds /cds=(20,1936) /gb=U35833 /gi=4096673 /ug=Mm.27560 /len=2525	Mm.27560	50995	Q9Z1F9 ; Q3TQN3 ; Q3U9J5 ; Q3U819	NP_057891.1	NM_016682
93851_at	gm; Rabggta	AI272518	Rabggta	Cluster Incl AI272518:uk04h07.y1 Mus musculus cDNA, 5' end /clone=IMAGE-1958461 /clone_end=5' /gb=AI272518 /gi=3894786 /ug=Mm.87216 /len=480	Mm.87216	56187	Q9JHK4 ; Q921J9 ; Q3UIH7	NP_062392.1	NM_019519
103815_at	Gprasp1	AI852311	Pex11b	Cluster Incl AI852311:UI-M-BH0-aje-g-04-0-UI.s1 Mus musculus cDNA, 3' end /clone=UI-M-BH0-aje-g-04-0-UI /clone_end=3' /gb=AI852311 /gi=5496217 /ug=Mm.20901 /len=471	Mm.20901	18632	Q9Z210	NP_035199.2	NM_011069
99101_at	eIF3p66; 66/67kDa; AA407891; MGC115774; Cdc27	AB012580	Eif3s7	Cluster Incl AB012580:Mus musculus mRNA for eIF3 p66, complete cds /cds=(96,1739) /gb=AB012580 /gi=2992163 /ug=Mm.3955 /len=1849	Mm.3955	55944	O70194 ; Q8BLH0 ; Q8BWW1	NP_061219.1	NM_018749
93748_at	Grinl1a	AW123901	Grinl1a	Cluster Incl AW123901:UI-M-BH2.1-app-g-06-0-UI.s1 Mus musculus cDNA, 3' end /clone=UI-M-BH2.1-app-g-06-0-UI /clone_end=3' /gb=AW123901 /gi=6099431 /ug=Mm.21094 /len=226	Mm.21094	28015	Q6P6I6 ; Q9CXJ7	NP_848717.1	NM_178602
162219_f_at	Chchd2	AV150997	Slc16a2	Cluster Incl AV150997:AV150997 Mus musculus cDNA /clone=2900011M08 /clone_end=3' /gb=AV150997 /gi=5356203 /ug=Mm.98700 /len=206 /NOTE=replacement for probe set(s) 100227_at on MG-U74A	Mm.5045	20502	O70324 ; Q8K3S9	NP_033223.1	NM_009197
100543_s_at	Brd7	AA620184	Brd7	Cluster Incl AA620184:vo63e07.r1 Mus musculus cDNA, 5' end /clone=IMAGE-1054596 /clone_end=5' /gb=AA620184 /gi=2524060 /ug=Mm.5400 /len=507	Mm.5400	26992	Q3TUN9 ; Q3UQ56 ; Q3UU06 ; Q8BQT4 ; Q9CT78 ; O88665	NP_036177.1	NM_012047
95003_at	MafY; Mt1a; RPB12; RPABC4; RPB7.0; RPB10alpha; Polr2k	AA880275	Polr2k	Cluster Incl AA880275:vv99h02.r1 Mus musculus cDNA, 5' end /clone=IMAGE-1230579 /clone_end=5' /gb=AA880275 /gi=2989258 /ug=Mm.27375 /len=382	Mm.27375	17749	Q63871 ; Q545V5 ; Q8BFX0 ; Q9D2S5	NP_075616.1	NM_023127
96632_at	Sid393; MRGX; Sid393p; mKIAA0026; 2410017O14Rik; Sepp1	AB025049	Morf4l2 ; LOC433261	Cluster Incl AB025049:Mus musculus mRNA for Sid393p, complete cds /cds=(96,962) /gb=AB025049 /gi=5931552 /ug=Mm.27218 /len=1621	Mm.27218	433261 ; 56397	Q9R0Q4 ; Q3TME1 ; Q3TXN7 ; Q3U6G8 ; Q3UL62	NP_062742.3 ; XP_484820.1	NM_019768 ; XM_484820
94003_at	Prkwnk1; mKIAA0344; 6430573H23Rik; Wnk1	AI848510	Wnk1	Cluster Incl AI848510:UI-M-AP1-agf-d-06-0-UI.s2 Mus musculus cDNA, 3' end /clone=UI-M-AP1-agf-d-06-0-UI /clone_end=3' /gb=AI848510 /gi=5492416 /ug=Mm.21773 /len=420	Mm.333349	232341	P83741 ; Q3TU87 ; Q3UZP3 ; Q6A083 ; Q6VYA0 ; Q6SLK2 ; Q7TPR2 ; Q8K2Q3	NP_941992.1	NM_198703
99493_at	MGC8039; AW496496; 2700023P08Rik; 0610042C05Rik	AI842066	Rab28	Cluster Incl AI842066:UI-M-AN1-afg-a-11-0-UI.s1 Mus musculus cDNA, 3' end /clone=UI-M-AN1-afg-a-11-0-UI /clone_end=3' /gb=AI842066 /gi=5476279 /ug=Mm.41555 /len=302	Mm.41555	100972	Q99KL7 ; Q3TTF7 ; Q3TWY9 ; Q9CZQ8	NP_081571.1	NM_027295
104208_at	Dock1	AI852011	Pik4ca	Cluster Incl AI852011:UI-M-BH0-aiq-f-11-0-UI.s1 Mus musculus cDNA, 3' end /clone=UI-M-BH0-aiq-f-11-0-UI /clone_end=3' /gb=AI852011 /gi=5495917 /ug=Mm.27730 /len=391	Mm.5718	224020	Q6DIC7 ; Q7TNG2 ; Q80Y45 ; Q3UVT5	NP_001001983.1	NM_001001983
95451_at	AL024114; Bop1	AA855382	2810405J04Rik	Cluster Incl AA855382:vw72a04.r1 Mus musculus cDNA, 5' end /clone=IMAGE-1260462 /clone_end=5' /gb=AA855382 /gi=2942920 /ug=Mm.24641 /len=314	Mm.24641	72722	Q3TJZ6 ; Q8BL36 ; Q99KJ2	NP_598508.1	NM_133747
93794_at	Appbp1	AI846393	Appbp1	Cluster Incl AI846393:UI-M-AN1-afa-h-03-0-UI.s1 Mus musculus cDNA, 3' end /clone=UI-M-AN1-afa-h-03-0-UI /clone_end=3' /gb=AI846393 /gi=5490299 /ug=Mm.21396 /len=193	Mm.237670	234664	Q8VBW6 ; Q3TS59 ; Q3UK27	NP_659180.1	NM_144931
98476_at		L40631	2900054D09Rik	Cluster Incl L40631:Ankyrin 3, epithelial /cds=(647,3931) /gb=L40631 /gi=710545 /ug=Mm.3526 /len=5074		73013
93270_at	Tyrp1	AI839918	Gars	Cluster Incl AI839918:UI-M-AH0-acw-f-01-0-UI.s1 Mus musculus cDNA, 3' end /clone=UI-M-AH0-acw-f-01-0-UI /clone_end=3' /gb=AI839918 /gi=5474131 /ug=Mm.17403 /len=429	Mm.250004	353172	Q9CZD3 ; P70363 ; Q3TMM4 ; Q3UK01	NP_851009.1	NM_180678
94014_at	2510048O06Rik; Pomp	AA760073	2510048O06Rik	Cluster Incl AA760073:vv69b08.r1 Mus musculus cDNA, 5' end /clone=IMAGE-1227639 /clone_end=5' /gb=AA760073 /gi=2807867 /ug=Mm.2184 /len=404	Mm.332855	66537	Q9CXV8 ; Q9CZL7 ; Q9CQT5	NP_079900.1	NM_025624
99574_at	AU044205; MGC129274; MGC129275; D6Ertd365e; 1190002C14Rik; Znrf2	AI850887	Znrf2	Cluster Incl AI850887:UI-M-BH0-ajt-g-01-0-UI.s1 Mus musculus cDNA, 3' end /clone=UI-M-BH0-ajt-g-01-0-UI /clone_end=3' /gb=AI850887 /gi=5494793 /ug=Mm.423 /len=394	Mm.286149	387524	Q3SXG4 ; Q71FD5	NP_954594.1	NM_199143
160380_at	Cntd; MGC11788; 1700051C09Rik; 4921513J16Rik; 5430417M23Rik; Fgfr1	AI846699	Becn1	Cluster Incl AI846699:UI-M-AN1-afi-f-11-0-UI.s1 Mus musculus cDNA, 3' end /clone=UI-M-AN1-afi-f-11-0-UI /clone_end=3' /gb=AI846699 /gi=5490605 /ug=Mm.30040 /len=390 /NOTE=replacement for probe set(s) 96853_at on MG-U74A	Mm.178947	56208	O88597 ; Q99J03	NP_062530.2	NM_019584
102965_at	AI481105	AW121646	AI481105	Cluster Incl AW121646:UI-M-BH2.3-aoc-b-03-0-UI.s1 Mus musculus cDNA, 3' end /clone=UI-M-BH2.3-aoc-b-03-0-UI /clone_end=3' /gb=AW121646 /gi=6096979 /ug=Mm.1806 /len=512	Mm.297074	98999	Q8R151 ; Q3U016 ; Q3UD71 ; Q3UEZ0 ; Q3V494	XP_130703.4	XM_130703
97423_at	D6Wsu116e	AI839819	1500035H01Rik	Cluster Incl AI839819:UI-M-AN0-acq-c-03-0-UI.s1 Mus musculus cDNA, 3' end /clone=UI-M-AN0-acq-c-03-0-UI /clone_end=3' /gb=AI839819 /gi=5473997 /ug=Mm.30006 /len=305	Mm.278597	76568	Q91Z06 ; Q9DB07 ; Q9JHT1	NP_076320.2	NM_023831
97515_at	MFP2; MFE-2; Mfp-2; AW208803; perMFE-2; 17[b]-HSD; Gsn	X89998	Hsd17b4	Cluster Incl X89998:M.musculus mRNA for 17 beta-hydroxysteroid dehydrogenase type IV /cds=(12,2219) /gb=X89998 /gi=1213007 /ug=Mm.3195 /len=2468	Mm.277857	15488	P51660 ; Q3TT11 ; Q3UHW2 ; Q9DBM3	NP_032318.2	NM_008292
104605_at	Adipor2	AW047554	Adipor2	Cluster Incl AW047554:UI-M-BH1-ama-g-03-0-UI.s1 Mus musculus cDNA, 3' end /clone=UI-M-BH1-ama-g-03-0-UI /clone_end=3' /gb=AW047554 /gi=5908083 /ug=Mm.24126 /len=312	Mm.291826	68465	Q8BQS5 ; Q53YY3	NP_932102.2	NM_197985
97318_at	Usp36	AI846197	Hars2	Cluster Incl AI846197:UI-M-AM1-agb-e-02-0-UI.s1 Mus musculus cDNA, 3' end /clone=UI-M-AM1-agb-e-02-0-UI /clone_end=3' /gb=AI846197 /gi=5490103 /ug=Mm.28109 /len=310	Mm.28109	66044	Q9DD18 ; Q3TY44	NP_079590.1	NM_025314
96635_at	Dst	AW125392	Gle1l ; LOC383774	Cluster Incl AW125392:UI-M-BH2.3-aqh-c-08-0-UI.s1 Mus musculus cDNA, 3' end /clone=UI-M-BH2.3-aqh-c-08-0-UI /clone_end=3' /gb=AW125392 /gi=6100922 /ug=Mm.27235 /len=463	Mm.275121	383774 ; 74412	Q8R322 ; Q3TT10 ; Q3TU23 ; Q3UD65 ; Q8BT16 ; Q9D4A6	NP_083199.1 ; XP_619843.1	NM_028923 ; XM_619843
94022_at	Prss15	AI844754	Gltscr2	Cluster Incl AI844754:UI-M-AL1-ahq-e-04-0-UI.s1 Mus musculus cDNA, 3' end /clone=UI-M-AL1-ahq-e-04-0-UI /clone_end=3' /gb=AI844754 /gi=5488660 /ug=Mm.21859 /len=290	Mm.379151	68077	Q8R126 ; Q8VD18 ; Q8BK35 ; Q8BTX4	NP_598592.1	NM_133831
102478_f_at		AW122990	Fbxw4	Cluster Incl AW122990:UI-M-BH2.1-apb-b-09-0-UI.s1 Mus musculus cDNA, 3' end /clone=UI-M-BH2.1-apb-b-09-0-UI /clone_end=3' /gb=AW122990 /gi=6098520 /ug=Mm.48699 /len=387	Mm.254739	30838	Q9JMJ2	NP_038935.1	NM_013907
93519_s_at	Slit2	AI847056	Nedd8	Cluster Incl AI847056:UI-M-AP1-agn-a-10-0-UI.s1 Mus musculus cDNA, 3' end /clone=UI-M-AP1-agn-a-10-0-UI /clone_end=3' /gb=AI847056 /gi=5490962 /ug=Mm.196 /len=185	Mm.296566	18002	P29595 ; Q3TY05 ; Q3UI46	NP_032709.1	NM_008683
102867_at	FR-19; TEF-3; TEAD-4; Tefr1a; ETFR-2a; Tcf13r1; Tead4	U51743	Tead4	Cluster Incl U51743:TEA domain family member 4 /cds=(0,1138) /gb=U51743 /gi=1381555 /ug=Mm.14774 /len=1339	Mm.14774	21679	Q62296	NP_035697.1	NM_011567
98929_at		AI846452	Mrps36	Cluster Incl AI846452:UI-M-AQ1-aee-f-09-0-UI.s1 Mus musculus cDNA, 3' end /clone=UI-M-AQ1-aee-f-09-0-UI /clone_end=3' /gb=AI846452 /gi=5490358 /ug=Mm.28664 /len=283	Mm.379102	66128	Q9CQX8 ; Q9D6T9	NP_079645.1	NM_025369
160795_at	AI415563; AW122395; 4930505M11Rik; Scamp1	AW123662	Scamp1	Cluster Incl AW123662:UI-M-BH2.1-api-h-08-0-UI.s1 Mus musculus cDNA, 3' end /clone=UI-M-BH2.1-api-h-08-0-UI /clone_end=3' /gb=AW123662 /gi=6099192 /ug=Mm.28925 /len=417 /NOTE=replacement for probe set(s) 96740_at on MG-U74A	Mm.201455	107767	Q8K021 ; Q99LX1 ; Q3TD71 ; Q3TSA8 ; Q3UY11 ; Q9D577	NP_083429.1	NM_029153
104105_at	Lmna	AI854665	Xpo6	Cluster Incl AI854665:UI-M-BH0-akc-a-09-0-UI.s1 Mus musculus cDNA, 3' end /clone=UI-M-BH0-akc-a-09-0-UI /clone_end=3' /gb=AI854665 /gi=5498571 /ug=Mm.21892 /len=486	Mm.235663	74204	Q3U3K7 ; Q6PEF3 ; Q924Z6	NP_083092.2	NM_028816
97750_at	MLR; P40; Lamr; 67kDa; Lamr1; P40-3; P40-8; Lamrl1; AL022858; MGC117921; MGC118614; Rpsa	X06406	Rpsa	Cluster Incl X06406:Mouse mRNA for translational controlled 40 kDa polyyeptide p40 /cds=(77,964) /gb=X06406 /gi=52852 /ug=Mm.4071 /len=1031	Mm.4071	16785	P14206 ; Q8BHL0 ; Q8BNL2 ; Q9CY13 ; Q91V31	NP_035159.2	NM_011029
104063_at	C80573; Srcasm; 2310045L10Rik; Tom1l1	AI840130	Tom1l1	Cluster Incl AI840130:UI-M-AO0-acc-a-09-0-UI.s1 Mus musculus cDNA, 3' end /clone=UI-M-AO0-acc-a-09-0-UI /clone_end=3' /gb=AI840130 /gi=5474343 /ug=Mm.21586 /len=421	Mm.151940	71943	Q6P8I6 ; Q923U0 ; Q3UNX9 ; Q8BZR6		NM_028011
101997_at	Actb	AI851598	Atg12	Cluster Incl AI851598:UI-M-BH0-aki-h-11-0-UI.s1 Mus musculus cDNA, 3' end /clone=UI-M-BH0-aki-h-11-0-UI /clone_end=3' /gb=AI851598 /gi=5495504 /ug=Mm.9852 /len=540	Mm.9852	67526	Q9CQY1 ; Q3TKE5	NP_080493.1	NM_026217
98608_at	ERF; ERF1; TB3-1; SUP45L1; AI463371; MGC18745; Actb	AI845886	Etf1	Cluster Incl AI845886:UI-M-AO1-aeg-h-09-0-UI.s1 Mus musculus cDNA, 3' end /clone=UI-M-AO1-aeg-h-09-0-UI /clone_end=3' /gb=AI845886 /gi=5489792 /ug=Mm.3845 /len=447	Mm.329353	225363	Q8BWY3 ; P70199 ; Q3TDF8 ; Q3TF02 ; Q3TL10 ; Q3TPZ6 ; Q3U6V5	NP_659115.2	NM_144866
99184_at	Oxa1l	AW120896	Csad	Cluster Incl AW120896:UI-M-BH2.3-aob-b-10-0-UI.s1 Mus musculus cDNA, 3' end /clone=UI-M-BH2.3-aob-b-10-0-UI /clone_end=3' /gb=AW120896 /gi=6096229 /ug=Mm.41853 /len=302	Mm.383459	246277	Q8K566	NP_659191.1	NM_144942
104038_at	4933434E20Rik	AI843511	4933434E20Rik	Cluster Incl AI843511:UI-M-AO1-aeh-b-11-0-UI.s1 Mus musculus cDNA, 3' end /clone=UI-M-AO1-aeh-b-11-0-UI /clone_end=3' /gb=AI843511 /gi=5477724 /ug=Mm.21451 /len=459	Mm.300083	99650	Q8R092 ; Q3UBD8 ; Q3UCR6 ; Q9D9D9	NP_080038.1 ; NP_081776.1	NM_025762 ; NM_027500
103542_at	TAB182; mKIAA1741; Tiam1	AW215059	Tnks1bp1	Cluster Incl AW215059:up06a04.y1 Mus musculus cDNA, 5' end /clone=IMAGE-2651214 /clone_end=5' /gb=AW215059 /gi=6525808 /ug=Mm.23606 /len=245	Mm.23606	228140	P58871 ; Q6ZPI8	XP_619777.1	XM_619777
94327_at	Mrps18a	AW230209	Mrps18a	Cluster Incl AW230209:up28c10.y1 Mus musculus cDNA, 5' end /clone=IMAGE-2655666 /clone_end=5' /gb=AW230209 /gi=6559505 /ug=Mm.24875 /len=259	Mm.287443	68565	Q99N85 ; Q5U5I3	NP_081044.1	NM_026768
100522_s_at	AL024233; Wbp5	U92454	Wbp5	Cluster Incl U92454:Mus musculus WW domain binding protein 5 mRNA, partial cds /cds=(0,185) /gb=U92454 /gi=1914850 /ug=Mm.512 /len=647	Mm.512	22381	O08549 ; Q9DD24	NP_035842.1	NM_011712
98404_at		X64587	U2af2	Cluster Incl X64587:M.musculus mRNA for splicing factor U2AF (65 kD) /cds=UNKNOWN /gb=X64587 /gi=55100 /ug=Mm.3358 /len=2119	Mm.360389	22185	P26369 ; Q505Q1 ; Q80XR5 ; Q922I0	NP_598432.1	NM_133671
94081_at	Cbx3	AW124390	Rbm17	Cluster Incl AW124390:UI-M-BH2.1-ape-c-03-0-UI.s1 Mus musculus cDNA, 3' end /clone=UI-M-BH2.1-ape-c-03-0-UI /clone_end=3' /gb=AW124390 /gi=6099920 /ug=Mm.22162 /len=217	Mm.182769	76938	Q8JZX4	NP_690037.1	NM_152824
96691_at	Usp15	AI845542	Taf11	Cluster Incl AI845542:UI-M-AO1-aek-f-12-0-UI.s1 Mus musculus cDNA, 3' end /clone=UI-M-AO1-aek-f-12-0-UI /clone_end=3' /gb=AI845542 /gi=5489448 /ug=Mm.27509 /len=396	Mm.267998	68776	Q99JX1 ; Q3UZH1	NP_081112.1	NM_026836
99931_at	Lama5; [a]5; AA408760; AA408762; AI853660; mKIAA0533	U37501	Lama5	Cluster Incl U37501:Laminin, alpha 5 /cds=(0,10907) /gb=U37501 /gi=2599231 /ug=Mm.4339 /len=11009	Mm.4339	16776	Q61001 ; Q6ZQA1 ; Q80VE8 ; Q8R3Y7 ; Q3TZ05	XP_203796.1	XM_203796
96636_at	Txnrd1	AI852649	Dctn5	Cluster Incl AI852649:UI-M-BH0-aiu-h-10-0-UI.s1 Mus musculus cDNA, 3' end /clone=UI-M-BH0-aiu-h-10-0-UI /clone_end=3' /gb=AI852649 /gi=5496555 /ug=Mm.27270 /len=388	Mm.27270	59288	Q9QZB9 ; Q3U9A4 ; Q3UK85	NP_067621.2	NM_021608
103515_at	Ube2a	AW123409	Cant1	Cluster Incl AW123409:UI-M-BH2.1-apj-b-02-0-UI.s1 Mus musculus cDNA, 3' end /clone=UI-M-BH2.1-apj-b-02-0-UI /clone_end=3' /gb=AW123409 /gi=6098939 /ug=Mm.22669 /len=442	Mm.177551	76025	Q8VCF1	NP_001020788.1 ; NP_001020789.1 ; NP_083778.2	NM_001025617 ; NM_001025618 ; NM_029502
95097_at	Rrm2	AI851227	Actr10	Cluster Incl AI851227:UI-M-BH0-ajx-h-07-0-UI.s1 Mus musculus cDNA, 3' end /clone=UI-M-BH0-ajx-h-07-0-UI /clone_end=3' /gb=AI851227 /gi=5495133 /ug=Mm.29317 /len=354	Mm.29317	56444	Q9QZB7 ; Q3TT18	NP_062759.1	NM_019785
96185_at	mh; Ap3d; Bolvr; mocha; mBLVR1; AA407035; Ap3d1	AB004305	Ap3d1	Cluster Incl AB004305:Adaptor-related protein complex AP-3, delta subunit /cds=(220,3819) /gb=AB004305 /gi=2828340 /ug=Mm.28463 /len=4730	Mm.209294	11776	O54774 ; Q8CGH7 ; Q3U1P6 ; Q3U237 ; Q3UR54	NP_031486.1	NM_007460
96840_at	Gef2; GATE-16; AI173605; MGC102013; 0610012F20Rik; 2900019O08Rik; Acox3	AI851243	Gabarapl2	Cluster Incl AI851243:UI-M-BH0-akf-b-01-0-UI.s1 Mus musculus cDNA, 3' end /clone=UI-M-BH0-akf-b-01-0-UI /clone_end=3' /gb=AI851243 /gi=5495149 /ug=Mm.30017 /len=430	Mm.371666	93739	P60521	NP_080969.2	NM_026693
100579_s_at	AV026556; Dcamkl1	U91848	Clta	Cluster Incl U91848:Mus musculus clathrin light chain 2 mRNA, complete cds /cds=(108,815) /gb=U91848 /gi=1916987 /ug=Mm.6072 /len=1089	Mm.298875	12757	O08585 ; Q3THU7 ; Q6PFA2	NP_058040.1	NM_016760
98020_at	NEDD-3; Nedd3; AA408859; AI132520; Drg1	D10715	Drg1	Cluster Incl D10715:Mouse mRNA for novel GTP-binding protein, complete cds /cds=(76,1179) /gb=D10715 /gi=220506 /ug=Mm.3250 /len=1524	Mm.3250	13494	P32233 ; Q8CHR8 ; Q5NBZ3 ; Q8BNS0	NP_031905.1	NM_007879
104709_at	Als2	AI843665	Sec23a	Cluster Incl AI843665:UI-M-AK1-aer-a-11-0-UI.s1 Mus musculus cDNA, 3' end /clone=UI-M-AK1-aer-a-11-0-UI /clone_end=3' /gb=AI843665 /gi=5477878 /ug=Mm.24426 /len=314	Mm.209207	20334	Q01405 ; Q8C1E4	NP_033173.2	NM_009147
94048_at	Cdk2	AW120683	Cdc34	Cluster Incl AW120683:UI-M-BH2.3-anz-c-06-0-UI.s1 Mus musculus cDNA, 3' end /clone=UI-M-BH2.3-anz-c-06-0-UI /clone_end=3' /gb=AW120683 /gi=6095981 /ug=Mm.21981 /len=420	Mm.21981	216150	Q8CFI2 ; Q505K8	NP_808281.1	NM_177613
160562_at	Ccth; Cctz; AA408524; AL022769; Dct	Z31399	Cct7	Cluster Incl Z31399:M.musculus Ccth mRNA for CCT eta subunit (chaperonin containing TCP-1) /cds=(2,1636) /gb=Z31399 /gi=468503 /ug=Mm.914 /len=1734 /NOTE=replacement for probe set(s) 101592_at on MG-U74A	Mm.289900	12468	P80313 ; Q3TET0 ; Q3THH8 ; Q3TIJ7 ; Q3TJN2 ; Q3UDB1 ; Q3UIJ0 ; Q8C5Q5	NP_031664.2	NM_007638
99013_f_at	Bbx	AI846797	Tmod3	Cluster Incl AI846797:UI-M-AO1-ael-h-03-0-UI.s1 Mus musculus cDNA, 3' end /clone=UI-M-AO1-ael-h-03-0-UI /clone_end=3' /gb=AI846797 /gi=5490703 /ug=Mm.38445 /len=383	Mm.38445	50875	Q9JHJ0 ; Q3TFA9 ; Q3TIT1 ; Q8C3Z3	NP_058659.1	NM_016963
101357_at	Adtaa; Atg4b	X14971	Ap2a1	Cluster Incl X14971:Mouse mRNA for alpha-adaptin (A) /cds=(205,3138) /gb=X14971 /gi=49877 /ug=Mm.6877 /len=3496	Mm.6877	11771	P17426	NP_031484.1	NM_007458
95432_f_at	Tomm70a	AI844034	Tomm70a	Cluster Incl AI844034:UI-M-AL1-ahi-d-02-0-UI.s1 Mus musculus cDNA, 3' end /clone=UI-M-AL1-ahi-d-02-0-UI /clone_end=3' /gb=AI844034 /gi=5487940 /ug=Mm.24463 /len=404	Mm.213292	28185	Q9CZW5 ; Q80TT4 ; Q3TSX8 ; Q8BNI6	NP_613065.2	NM_138599
97242_at	Serinc3	AI849011	0610010O12Rik	Cluster Incl AI849011:UI-M-AJ1-ahd-g-01-0-UI.s1 Mus musculus cDNA, 3' end /clone=UI-M-AJ1-ahd-g-01-0-UI /clone_end=3' /gb=AI849011 /gi=5492917 /ug=Mm.27841 /len=467	Mm.272527	66060	Q8BMU1 ; Q8K353	XP_488847.1	XM_488847
97342_at	Glcci1	AW060867	Mrps14	Cluster Incl AW060867:UI-M-BH1-amx-f-08-0-UI.s1 Mus musculus cDNA, 3' end /clone=UI-M-BH1-amx-f-08-0-UI /clone_end=3' /gb=AW060867 /gi=6008618 /ug=Mm.29599 /len=418	Mm.29599	64659	Q9CR88 ; Q3UNI7	NP_079750.1	NM_025474
100963_at	Pnkd	AI854243	MGI:1930773	Cluster Incl AI854243:UI-M-BH0-ajz-h-05-0-UI.s1 Mus musculus cDNA, 3' end /clone=UI-M-BH0-ajz-h-05-0-UI /clone_end=3' /gb=AI854243 /gi=5498149 /ug=Mm.6560 /len=509	Mm.374968	56695	Q69ZP3 ; Q6PD45 ; Q9JJA3 ; Q3TLE6 ; Q8BRV8 ; Q920D4 ; Q9CSF5	NP_064383.1 ; NP_079856.1	NM_019999 ; NM_025580
97247_at	Cyb5b	AW124778	2610034N03Rik	Cluster Incl AW124778:UI-M-BH2.1-aqa-g-10-0-UI.s1 Mus musculus cDNA, 3' end /clone=UI-M-BH2.1-aqa-g-10-0-UI /clone_end=3' /gb=AW124778 /gi=6100308 /ug=Mm.27847 /len=462	Mm.182574	66307	Q3U677 ; Q91V64 ; Q9D096	NP_079754.2	NM_025478
160168_at	Fbxo3	AW125686	Fbxo3	Cluster Incl AW125686:UI-M-BH2.2-aqi-e-07-0-UI.s1 Mus musculus cDNA, 3' end /clone=UI-M-BH2.2-aqi-e-07-0-UI /clone_end=3' /gb=AW125686 /gi=6101216 /ug=Mm.22707 /len=444 /NOTE=replacement for probe set(s) 94816_at on MG-U74A	Mm.143768	57443	Q9DC63 ; Q91VI9 ; Q9JIE4 ; Q3TKB0 ; Q3U9C1 ; Q8C7I0 ; Q8CDU1 ; Q9CVV6 ; Q9D2J5	NP_065618.1 ; NP_997598.1	NM_020593 ; NM_212433
95593_at	Jak1	AW125446	Golph2	Cluster Incl AW125446:UI-M-BH2.3-aqh-h-05-0-UI.s1 Mus musculus cDNA, 3' end /clone=UI-M-BH2.3-aqh-h-05-0-UI /clone_end=3' /gb=AW125446 /gi=6100976 /ug=Mm.27902 /len=540	Mm.171335	105348	Q91XA2 ; Q4KMM5 ; Q3TIZ8 ; Q3UZG0	NP_081583.2	NM_027307
98912_at	Mpg	AW047811	Larp5	Cluster Incl AW047811:UI-M-BH1-als-a-04-0-UI.s1 Mus musculus cDNA, 3' end /clone=UI-M-BH1-als-a-04-0-UI /clone_end=3' /gb=AW047811 /gi=5908340 /ug=Mm.28600 /len=426	Mm.234944	217980	Q6PCQ3 ; Q3TUH7 ; Q6A0A2 ; Q6AZA8 ; Q80UQ3 ; Q8BJP3 ; Q8BY17	NP_766173.1	NM_172585
98887_at	Napa	AW125607	Napa	Cluster Incl AW125607:UI-M-BH2.2-aqj-f-06-0-UI.s1 Mus musculus cDNA, 3' end /clone=UI-M-BH2.2-aqj-f-06-0-UI /clone_end=3' /gb=AW125607 /gi=6101137 /ug=Mm.28538 /len=461	Mm.104540	108124	Q9DB05 ; Q543I3 ; Q9CXX1	NP_080174.1	NM_025898
94552_at	Pcbp1	AI839477	Pcbp1	Cluster Incl AI839477:UI-M-AL0-abu-e-11-0-UI.s2 Mus musculus cDNA, 3' end /clone=UI-M-AL0-abu-e-11-0-UI /clone_end=3' /gb=AI839477 /gi=5473690 /ug=Mm.29089 /len=474	Mm.274146	23983	P60335	NP_035995.1	NM_011865
94078_at	Hspa8	AW046239	1110020P15Rik	Cluster Incl AW046239:UI-M-BH1-ala-b-12-0-UI.s1 Mus musculus cDNA, 3' end /clone=UI-M-BH1-ala-b-12-0-UI /clone_end=3' /gb=AW046239 /gi=5906768 /ug=Mm.22138 /len=363	Mm.359797	66152	Q8R1I1 ; Q5NCJ9	NP_932096.1	NM_197979
104279_at	1810060D16Rik; Naca	AW125116	Polr2f	Cluster Incl AW125116:UI-M-BH2.1-apx-h-12-0-UI.s1 Mus musculus cDNA, 3' end /clone=UI-M-BH2.1-apx-h-12-0-UI /clone_end=3' /gb=AW125116 /gi=6100646 /ug=Mm.22230 /len=442	Mm.279861	69833	P61219 ; Q3TES3 ; Q3TN04	NP_081507.1	NM_027231
100571_at	Rpa1	AW123934	Laptm4b	Cluster Incl AW123934:UI-M-BH2.3-aqc-b-11-0-UI.s1 Mus musculus cDNA, 3' end /clone=UI-M-BH2.3-aqc-b-11-0-UI /clone_end=3' /gb=AW123934 /gi=6099464 /ug=Mm.5856 /len=237	Mm.197518	114128	Q91XQ6	NP_277056.1	NM_033521
96322_at	Cd40	AI836001	Edf1	Cluster Incl AI836001:UI-M-AJ0-abb-b-07-0-UI.s1 Mus musculus cDNA, 3' end /clone=UI-M-AJ0-abb-b-07-0-UI /clone_end=3' /gb=AI836001 /gi=5470254 /ug=Mm.29945 /len=481	Mm.29945	59022	Q9JMG1	NP_067494.1	NM_021519
95594_at	HR2; KIAA4032; mKIAA4032; D3Ertd265e; 2310002F04Rik; 6330416C07Rik; Mfn1	AI847486	Mfn1	Cluster Incl AI847486:UI-M-AI1-afs-g-07-0-UI.s1 Mus musculus cDNA, 3' end /clone=UI-M-AI1-afs-g-07-0-UI /clone_end=3' /gb=AI847486 /gi=5491392 /ug=Mm.27914 /len=349	Mm.290414	67414	Q811U4 ; Q571M0 ; Q3URC4	NP_077162.1	NM_024200
94109_at	MGC7737; MGC70044; Zfp281	AI850113	Zfp281	Cluster Incl AI850113:UI-M-BG1-aid-a-04-0-UI.s1 Mus musculus cDNA, 3' end /clone=UI-M-BG1-aid-a-04-0-UI /clone_end=3' /gb=AI850113 /gi=5494019 /ug=Mm.1033 /len=287	Mm.383400	226442	Q3U063 ; Q3V3S9 ; Q4FK52 ; Q99LI5	NP_808311.1	NM_177643
99140_at	Rnf10	AW124920	Mrpl16	Cluster Incl AW124920:UI-M-BH2.1-apu-f-09-0-UI.s1 Mus musculus cDNA, 3' end /clone=UI-M-BH2.1-apu-f-09-0-UI /clone_end=3' /gb=AW124920 /gi=6100450 /ug=Mm.41390 /len=426	Mm.203928	94063	Q3TBP0 ; Q3UZI9 ; Q9CSU4 ; Q99N93	NP_079882.2	NM_025606
103355_at	2010001M06Rik	AI120671	2010001M06Rik	Cluster Incl AI120671:ub71d01.r1 Mus musculus cDNA, 5' end /clone=IMAGE-1383169 /clone_end=5' /gb=AI120671 /gi=3520995 /ug=Mm.18422 /len=469	Mm.18422	69812
160765_at	Ndn	AW120781	Ptges2	Cluster Incl AW120781:UI-M-BH2.3-any-g-04-0-UI.s1 Mus musculus cDNA, 3' end /clone=UI-M-BH2.3-any-g-04-0-UI /clone_end=3' /gb=AW120781 /gi=6096114 /ug=Mm.28048 /len=232 /NOTE=replacement for probe set(s) 95623_at on MG-U74A	Mm.28048	96979	Q8BWM0	NP_598544.1	NM_133783
160734_at	[s]3A; MGC117528; Txnl1	AF084575	Ap3s1	Cluster Incl AF084575:Mus musculus adaptor protein complex-3 sigma3A subunit isoform mRNA, complete cds /cds=(76,657) /gb=AF084575 /gi=3462899 /ug=Mm.27171 /len=1124 /NOTE=replacement for probe set(s) 94959_at on MG-U74A	Mm.312536	11777	Q9DCR2 ; Q3U8S0	NP_033811.1	NM_009681
104627_at	Cds2	AW121668	Cds2	Cluster Incl AW121668:UI-M-BH2.3-aoc-d-04-0-UI.s1 Mus musculus cDNA, 3' end /clone=UI-M-BH2.3-aoc-d-04-0-UI /clone_end=3' /gb=AW121668 /gi=6097001 /ug=Mm.24288 /len=461	Mm.284503	110911	Q99L43 ; Q3TMD1 ; Q6PBC0 ; Q8BX08	NP_619592.1	NM_138651
96519_at	C77999; AA119688; 2310036D04Rik; Chka	AI450876	Pdxk	Cluster Incl AI450876:ms02d10.x1 Mus musculus cDNA, 3' end /clone=IMAGE-605779 /clone_end=3' /gb=AI450876 /gi=4300067 /ug=Mm.26103 /len=344	Mm.206159	216134	Q8K183 ; Q3TM83	NP_742146.1	NM_172134
97516_at	G2an; GluII; AU042638; MGC144011; MGC144012; mKIAA0088; 3930401K13Rik	U92793	Ganab	Cluster Incl U92793:Mus musculus alpha glucosidase II alpha subunit mRNA, complete cds /cds=(11,2911) /gb=U92793 /gi=2104688 /ug=Mm.3196 /len=3859	Mm.3196	14376	Q8BHN3 ; Q3UE86	NP_032086.1	NM_008060
160785_at	AA416458; ARHGAP10; 5530401C11Rik; Bub3	AI155273	Arhgap21	Cluster Incl AI155273:ud84a07.r1 Mus musculus cDNA, 5' end /clone=IMAGE-1477524 /clone_end=5' /gb=AI155273 /gi=3683742 /ug=Mm.28507 /len=512 /NOTE=replacement for probe set(s) 96190_at on MG-U74A	Mm.28507	71435	Q6DFV3 ; Q80TD7 ; Q80XS1	XP_130033.6	XM_130033
92963_at	Wdr81	AI843231	BC054822	Cluster Incl AI843231:UI-M-AK1-aet-h-02-0-UI.s1 Mus musculus cDNA, 3' end /clone=UI-M-AK1-aet-h-02-0-UI /clone_end=3' /gb=AI843231 /gi=5477444 /ug=Mm.4971 /len=308	Mm.340378	192652	Q68EM0 ; Q6KAR1 ; Q6P8W0 ; Q8R159 ; Q3TA90 ; Q3TUS9 ; Q3UU62	XP_354626.2	XM_354626
96747_at	Rhou	AW121294	Rhou	Cluster Incl AW121294:UI-M-BH2.3-aog-d-09-0-UI.s1 Mus musculus cDNA, 3' end /clone=UI-M-BH2.3-aog-d-09-0-UI /clone_end=3' /gb=AW121294 /gi=6096627 /ug=Mm.28954 /len=235	Mm.168257	69581	Q9EQT3 ; Q9D778	NP_598716.1	NM_133955
103753_at	R75514; AA408566; AW556059; 3110065C23Rik; Zzz3	AI159572	Zzz3	Cluster Incl AI159572:vz77c07.r1 Mus musculus cDNA, 5' end /clone=IMAGE-1332492 /clone_end=5' /gb=AI159572 /gi=3692754 /ug=Mm.24527 /len=476	Mm.379292	108946	Q6KAQ7 ; Q3TMK6 ; Q3V189 ; Q6P9S9	NP_940808.1	NM_198416
95501_at	2410001C21Rik	AW122970	2410001C21Rik	Cluster Incl AW122970:UI-M-BH2.1-aoz-h-06-0-UI.s2 Mus musculus cDNA, 3' end /clone=UI-M-BH2.1-aoz-h-06-0-UI /clone_end=3' /gb=AW122970 /gi=6098500 /ug=Mm.25157 /len=435	Mm.25157	66404	Q99K95 ; Q3TDK9 ; Q3TEK4 ; Q3V174 ; Q3V3K7 ; Q4V9T7 ; Q543D3	NP_079818.1	NM_025542
104741_at	Zdhhc9	AI843023	Zdhhc9	Cluster Incl AI843023:UI-M-AK1-aeq-e-01-0-UI.s1 Mus musculus cDNA, 3' end /clone=UI-M-AK1-aeq-e-01-0-UI /clone_end=3' /gb=AI843023 /gi=5477236 /ug=Mm.24676 /len=266	Mm.207367	208884	P59268	NP_766053.1	NM_172465
94449_at	Tyrp1	AI854522	Pcdhgb1 ; Pcdhgb2 ; Pcdhgb4 ; Pcdhgb5 ; Pcdhgb6 ; Pcdhgb7 ; Pcdhgb8 ; Pcdhgc3 ; Pcdhgc4 ; Pcdhgc5 ; Pcdhga1 ; Pcdhga2 ; Pcdhga3 ; Pcdhga4 ; Pcdhga5 ; Pcdhga6 ; Pcdhga7 ; Pcdhga8 ; Pcdhga9 ; Pcdhga10 ; Pcdhga11 ; Pcdhga12	Cluster Incl AI854522:UI-M-BH0-ajj-d-05-0-UI.s1 Mus musculus cDNA, 3' end /clone=UI-M-BH0-ajj-d-05-0-UI /clone_end=3' /gb=AI854522 /gi=5498428 /ug=Mm.28785 /len=358	Mm.383487	93699 ; 93700 ; 93701 ; 93702 ; 93703 ; 93704 ; 93705 ; 93706 ; 93707 ; 93708 ; 93709 ; 93710 ; 93711 ; 93712 ; 93713 ; 93714 ; 93715 ; 93716 ; 93717 ; 93722 ; 93723 ; 93724	Q6DD96 ; Q6NXW8 ; Q6NXY6 ; Q6PHX8 ; Q7TQF1 ; Q80Y31 ; Q8JZN6 ; Q8K486 ; Q8K494 ; Q8K495 ; Q8K497 ; Q8K499 ; Q8K4A0 ; Q8K4A1 ; Q8K4A2 ; Q8K4A4 ; Q8K4A5 ; Q8K4A6 ; Q8K4A8 ; Q8K4A9 ; Q91XW9 ; Q91XX0 ; Q91XX1 ; Q91XX2 ; Q91XX3 ; Q91XX4 ; Q91XX5 ; Q91XX6 ; Q91XX7 ; Q91XX8 ; Q91XX9 ; Q91XY0 ; Q91XY1 ; Q91XY2 ; Q91XY3 ; Q91XY4 ; Q91XY5 ; Q91XY6 ; Q91XY7 ; Q91XY8 ; Q91XY9 ; Q91XZ0 ; Q9Z1B0 ; Q3UTF9 ; Q3U…	NP_291052.2 ; NP_291053.1 ; NP_291054.1 ; NP_291055.1 ; NP_291056.1 ; NP_291057.1 ; NP_291058.1 ; NP_291059.1 ; NP_291060.1 ; NP_291061.1 ; NP_291062.1 ; NP_291063.1 ; NP_291064.1 ; NP_291065.2 ; NP_291066.1 ; NP_291067.1 ; NP_291068.2 ; NP_291069.1 ; NP_291070.1 ; NP_291071.1 ; NP_291072.1 ; NP_291073.1	NM_033574 ; NM_033575 ; NM_033576 ; NM_033577 ; NM_033578 ; NM_033579 ; NM_033580 ; NM_033581 ; NM_033582 ; NM_033583 ; NM_033584 ; NM_033585 ; NM_033586 ; NM_033587 ; NM_033588 ; NM_033589 ; NM_033590 ; NM_033591 ; NM_033592 ; NM_033593 ; NM_033594 ; NM_033595
160958_at	C78988; AA409999; Bag4	AA178265	9430016H08Rik	Cluster Incl AA178265:mt11d08.r1 Mus musculus cDNA, 5' end /clone=IMAGE-620751 /clone_end=5' /gb=AA178265 /gi=1759500 /ug=Mm.21640 /len=465 /NOTE=replacement for probe set(s) 103453_at on MG-U74A	Mm.275428	68115	Q8BHE8 ; Q8R3N9	XP_283579.2	XM_283579
93789_s_at	Sin3B; 2810430C10Rik; Sin3b	AF038848	Sin3b	Cluster Incl AF038848:Mus musculus transcriptional repressor SIN3B (Sin3B) mRNA, short form, complete cds /cds=(20,901) /gb=AF038848 /gi=2921546 /ug=Mm.2137 /len=1056	Mm.2137	20467	Q62141 ; Q80WX0 ; Q3TN09 ; Q3TXW9 ; Q3U592	NP_033214.1	NM_009188
160262_at	Mtch2	AI839901	Mtch2	Cluster Incl AI839901:UI-M-AH0-acw-d-08-0-UI.s1 Mus musculus cDNA, 3' end /clone=UI-M-AH0-acw-d-08-0-UI /clone_end=3' /gb=AI839901 /gi=5474114 /ug=Mm.28023 /len=410 /NOTE=replacement for probe set(s) 97291_at on MG-U74A	Mm.28023	56428	Q791V5 ; Q3TPS5 ; Q3UA17 ; Q9CUI0 ; Q9D050	NP_062732.1	NM_019758
94978_at	Psap	AI839775	2310037I24Rik	Cluster Incl AI839775:UI-M-AN0-acq-f-06-0-UI.s1 Mus musculus cDNA, 3' end /clone=UI-M-AN0-acq-f-06-0-UI /clone_end=3' /gb=AI839775 /gi=5474028 /ug=Mm.27269 /len=273	Mm.296240	69612	Q3TJH8 ; Q569W7 ; Q5XJH6 ; Q8BQR4 ; Q8C8F3 ; Q8C8I6 ; Q8CEY3 ; Q99LE5	NP_598475.2	NM_133714
160327_at	Dctn6	AI848936	Dctn6	Cluster Incl AI848936:UI-M-AJ1-ahh-g-04-0-UI.s1 Mus musculus cDNA, 3' end /clone=UI-M-AJ1-ahh-g-04-0-UI /clone_end=3' /gb=AI848936 /gi=5492842 /ug=Mm.29089 /len=368 /NOTE=replacement for probe set(s) 94553_at on MG-U74A	Mm.150373	22428	Q9WUB4	NP_035852.1	NM_011722
97220_at	Ankrd50	AW122732	Dscr2	Cluster Incl AW122732:UI-M-BH2.2-aot-e-09-0-UI.s1 Mus musculus cDNA, 3' end /clone=UI-M-BH2.2-aot-e-09-0-UI /clone_end=3' /gb=AW122732 /gi=6098262 /ug=Mm.27746 /len=459	Mm.328727	56088	Q8BU12 ; Q9JK23	NP_062410.1	NM_019537
94923_f_at	Atp5b	AA543502	Otud4	Cluster Incl AA543502:vk25c02.r1 Mus musculus cDNA, 5' end /clone=IMAGE-947618 /clone_end=5' /gb=AA543502 /gi=2291979 /ug=Mm.26609 /len=598	Mm.34348	73945	Q80TL3 ; Q9CUN2	XP_194424.3	XM_194424
99604_at	Rnf153; MARCH-V; MGC130121; MGC130122; 1810015H18Rik; 2310008I22Rik; 2700055A20Rik; E130202O05Rik; Josd1	AI848713	2007-03-05	Cluster Incl AI848713:UI-M-AJ1-ahf-a-10-0-UI.s1 Mus musculus cDNA, 3' end /clone=UI-M-AJ1-ahf-a-10-0-UI /clone_end=3' /gb=AI848713 /gi=5492619 /ug=Mm.42925 /len=437	Mm.297536	69104	Q9CTI6 ; Q6P230 ; Q9CPS3	NP_081590.2	NM_027314
94810_at	EWS; Ews; Ewsh; AU018891; Ewsr1	X79233	Ewsr1	Cluster Incl X79233:Ewing sarcoma homolog /cds=(56,2023) /gb=X79233 /gi=488512 /ug=Mm.22691 /len=2188	Mm.378914	14030	Q61545 ; Q3UGI7 ; Q6NVA3 ; Q8BQU4 ; Q9D2P0	NP_031994.1	NM_007968
160931_at	Drp1; AI450666; MGC90593; 6330417M19Rik	AW120468	Dnm1l	Cluster Incl AW120468:UI-M-BH1-ami-b-01-0-UI.s2 Mus musculus cDNA, 3' end /clone=UI-M-BH1-ami-b-01-0-UI /clone_end=3' /gb=AW120468 /gi=6095801 /ug=Mm.801 /len=326 /NOTE=replacement for probe set(s) 101454_at on MG-U74A	Mm.218820	74006	Q8K1M6 ; Q3U4P3	NP_001021118.1 ; NP_690029.2	NM_001025947 ; NM_152816
94206_at		AC002397	Grcc10	Cluster Incl AC002397:Mouse chromosome 6 BAC-284H12 (Research Genetics mouse BAC library) complete sequence /cds=(108,488) /gb=AC002397 /gi=3287367 /ug=Mm.22195 /len=568	Mm.3172	14790	O35127 ; Q545G8	NP_038563.1	NM_013535
100523_r_at	AL024233; Wbp5	U92454	Wbp5	Cluster Incl U92454:Mus musculus WW domain binding protein 5 mRNA, partial cds /cds=(0,185) /gb=U92454 /gi=1914850 /ug=Mm.512 /len=647	Mm.512	22381	O08549 ; Q9DD24	NP_035842.1	NM_011712
93769_at	Tgif2	AI838708	Necap2	Cluster Incl AI838708:UI-M-AO0-acf-a-02-0-UI.s1 Mus musculus cDNA, 3' end /clone=UI-M-AO0-acf-a-02-0-UI /clone_end=3' /gb=AI838708 /gi=5472921 /ug=Mm.21187 /len=263	Mm.21187	66147	Q9D1J1 ; Q3TBZ6 ; Q3U1M1	NP_079659.1	NM_025383
94448_at	bcl-10; CLAP; ME10; cE10; CIPER; BCL-10; C81403; CARMEN; AI132454; Ikbkb	AJ006289	Bcl10	Cluster Incl AJ006289:Mus musculus mRNA for bcl-10 protein /cds=(78,779) /gb=AJ006289 /gi=4049471 /ug=Mm.28782 /len=1756	Mm.239141	12042	Q9Z0H7 ; Q3THY9 ; Q3UBN4	NP_033870.1	NM_009740
94295_at	Diws1t; SPIN; TFII-I; WBSCR6; BAP-135; 6030441I21Rik; Gtf2i	AF017085	Gtf2i	Cluster Incl AF017085:Mus musculus BAP-135 homolog (Diws1t) mRNA, complete cds /cds=(87,3023) /gb=AF017085 /gi=2653820 /ug=Mm.22593 /len=4091	Mm.261570	14886	Q9ESZ8 ; Q3UHU8	NP_034495.1	NM_010365
97821_at	Pde4b	AI646056	Pak2	Cluster Incl AI646056:vw54c11.x1 Mus musculus cDNA, 3' end /clone=IMAGE-1247636 /clone_end=3' /gb=AI646056 /gi=4724531 /ug=Mm.28202 /len=561	Mm.234204	224105	Q8CIN4 ; Q5DTJ2 ; Q811J8 ; Q8K0Z3 ; Q8BGF1 ; Q8BVX1	NP_796300.1	NM_177326
94284_at	Lmna	AW122731	Cyb5r3	Cluster Incl AW122731:UI-M-BH2.2-aot-e-08-0-UI.s1 Mus musculus cDNA, 3' end /clone=UI-M-BH2.2-aot-e-08-0-UI /clone_end=3' /gb=AW122731 /gi=6098261 /ug=Mm.22560 /len=204	Mm.22560	109754	Q9DCN2	NP_084063.1	NM_029787
92580_at	MMHRS; Mgrn1	U39473	Hars	Cluster Incl U39473:Mus musculus histidyl-tRNA synthetase mRNA, complete cds /cds=(85,1614) /gb=U39473 /gi=1209682 /ug=Mm.10528 /len=1629	Mm.10528	15115	Q61035 ; Q3TKU3 ; Q3U890 ; Q3UDH1 ; Q8C2D1 ; Q8VDX8 ; Q9D094	NP_032240.2	NM_008214
161272_f_at		AV321418		Cluster Incl AV321418:AV321418 Mus musculus cDNA, 3' end /clone=6030433H08 /clone_end=3' /gb=AV321418 /gi=6291251 /ug=Mm.85322 /len=252 /NOTE=replacement for probe set(s) 101767_f_at on MG-U74A
98154_at	Aebp1	AW050133	Gtf3c2	Cluster Incl AW050133:UI-M-BH1-ano-d-11-0-UI.s1 Mus musculus cDNA, 3' end /clone=UI-M-BH1-ano-d-11-0-UI /clone_end=3' /gb=AW050133 /gi=5910662 /ug=Mm.35779 /len=521	Mm.271923	71752	Q8BL74 ; Q3U7Z9 ; Q3UE36	NP_082177.1	NM_027901
96661_at	NRD-C; AI875733; MGC25477; 2600011I06Rik; Hbb-y	AA734806	Nrd1	Cluster Incl AA734806:vp38b03.r1 Mus musculus cDNA, 5' end /clone=IMAGE-1078925 /clone_end=5' /gb=AA734806 /gi=2756473 /ug=Mm.27357 /len=446	Mm.274950	230598	Q8BHG1 ; Q8CIJ0 ; Q8R1H1 ; Q8R320 ; Q9Z153 ; Q3V3G9	NP_666262.2	NM_146150
104514_at	Ibp1; AA269831; MGC106041; Wasf2	AF057285	Epn1	Cluster Incl AF057285:Mus musculus intersectin-EH binding protein Ibp1 mRNA, partial cds /cds=(0,639) /gb=AF057285 /gi=3063646 /ug=Mm.3091 /len=1048	Mm.3091	13854	Q80VP1 ; Q6NX78	NP_034277.1	NM_010147
99645_at	AI315132; 6230409E21Rik; 4921506J03Rik	AW048484	4921506J03Rik	Cluster Incl AW048484:UI-M-BH1-alj-d-10-0-UI.s1 Mus musculus cDNA, 3' end /clone=UI-M-BH1-alj-d-10-0-UI /clone_end=3' /gb=AW048484 /gi=5909018 /ug=Mm.43640 /len=458	Mm.43640	382423		XP_356498.3	XM_356498
93992_at	Cdca8	AW123342	5430437P03Rik	Cluster Incl AW123342:UI-M-BH2.1-apf-d-04-0-UI.s1 Mus musculus cDNA, 3' end /clone=UI-M-BH2.1-apf-d-04-0-UI /clone_end=3' /gb=AW123342 /gi=6098872 /ug=Mm.21749 /len=405	Mm.21749	68251	Q3UI43 ; Q8C5Q8 ; Q99JU2 ; Q9CTJ4	NP_080912.1	NM_026636
94428_at	Tbc1d20	AI842668	Ilvbl	Cluster Incl AI842668:UI-M-AO1-aeo-a-05-0-UI.s1 Mus musculus cDNA, 3' end /clone=UI-M-AO1-aeo-a-05-0-UI /clone_end=3' /gb=AI842668 /gi=5476881 /ug=Mm.2644 /len=378	Mm.2644	216136	Q3UNZ4 ; Q3UZY5 ; Q8BU33	NP_776112.1	NM_173751
96930_at	Cxcl10	AI844128	Ehd1	Cluster Incl AI844128:UI-M-AL1-ahj-d-06-0-UI.s1 Mus musculus cDNA, 3' end /clone=UI-M-AL1-ahj-d-06-0-UI /clone_end=3' /gb=AI844128 /gi=5488034 /ug=Mm.30169 /len=328	Mm.30169	13660	Q9WVK4 ; Q7TPR6 ; Q8K1X5 ; Q3T9A1 ; Q3TCK3 ; Q3TGS1 ; Q3TIT3 ; Q3TUW9 ; Q80ZZ0	NP_034249.1	NM_010119
96073_at	req; Req; ubi-d4; Dpf2	U10435	Dpf2	Cluster Incl U10435:Requiem /cds=(46,1161) /gb=U10435 /gi=606660 /ug=Mm.2651 /len=2319	Mm.2651	19708	Q61103 ; Q3UKV4 ; Q3UNP5	NP_035392.1	NM_011262
96755_at	Actb	AA638002	Etf1	Cluster Incl AA638002:vr30d10.r1 Mus musculus cDNA, 5' end /clone=IMAGE-1122163 /clone_end=5' /gb=AA638002 /gi=2561590 /ug=Mm.28982 /len=136	Mm.329353	225363	Q8BWY3 ; P70199 ; Q3TDF8 ; Q3TF02 ; Q3TL10 ; Q3TPZ6 ; Q3U6V5	NP_659115.2	NM_144866
96884_at	Trpm1	AI847631	Carhsp1	Cluster Incl AI847631:UI-M-AP1-agg-e-12-0-UI.s1 Mus musculus cDNA, 3' end /clone=UI-M-AP1-agg-e-12-0-UI /clone_end=3' /gb=AI847631 /gi=5491537 /ug=Mm.30081 /len=334	Mm.142095	52502	Q9CR86 ; Q3UD53 ; Q5M9P7	NP_080097.1	NM_025821
160347_at	Nfe2l1	AW125168	D15Ertd785e	Cluster Incl AW125168:UI-M-BH2.1-apz-f-02-0-UI.s1 Mus musculus cDNA, 3' end /clone=UI-M-BH2.1-apz-f-02-0-UI /clone_end=3' /gb=AW125168 /gi=6100698 /ug=Mm.29573 /len=405 /NOTE=replacement for probe set(s) 95667_at on MG-U74A	Mm.143167	52683	Q99L21 ; Q3TNI4 ; Q3U5L1 ; Q8BSP2 ; Q8C2N3 ; Q8C3K9 ; Q8C4X8 ; Q8CAZ3 ; Q9CT99	NP_080071.2	NM_025795
160295_at	Tyrp1	AW049350	Slc25a11	Cluster Incl AW049350:UI-M-BH1-amr-h-08-0-UI.s1 Mus musculus cDNA, 3' end /clone=UI-M-BH1-amr-h-08-0-UI /clone_end=3' /gb=AW049350 /gi=5909879 /ug=Mm.28466 /len=276 /NOTE=replacement for probe set(s) 97905_at on MG-U74A	Mm.296082	67863	Q9CR62 ; Q5SX53 ; Q9CTC7	NP_077173.1	NM_024211
160427_at	Gpiap1	AW046323	Hrb2	Cluster Incl AW046323:UI-M-BH1-ale-e-01-0-UI.s1 Mus musculus cDNA, 3' end /clone=UI-M-BH1-ale-e-01-0-UI /clone_end=3' /gb=AW046323 /gi=5906852 /ug=Mm.34606 /len=297 /NOTE=replacement for probe set(s) 98091_at on MG-U74A	Mm.34606	52705	Q8BGA5 ; Q52KQ6 ; Q3UIG9 ; Q5EBJ5 ; Q8BVE7	NP_848725.1	NM_178610
160759_at		AA597246	Rfc2	Cluster Incl AA597246:vo28d05.r1 Mus musculus cDNA, 5' end /clone=IMAGE-1051209 /clone_end=5' /gb=AA597246 /gi=2412681 /ug=Mm.27855 /len=126 /NOTE=replacement for probe set(s) 95582_at on MG-U74A	Mm.383189	19718	Q9WUK4 ; Q99K91 ; Q4KL82 ; Q9D0K3	NP_064406.1	NM_020022
161183_at		AV244370	Dag1	Cluster Incl AV244370:AV244370 Mus musculus cDNA, 3' end /clone=4831430C22 /clone_end=3' /gb=AV244370 /gi=6231829 /ug=Mm.55187 /len=214 /NOTE=replacement for probe set(s) 100831_at on MG-U74A	Mm.7524	13138	Q62165 ; Q544G5 ; Q8BPJ7 ; Q8CBE6	NP_034147.1	NM_010017
94233_at	2700060E02Rik	AW048642	1110038F14Rik	Cluster Incl AW048642:UI-M-BH1-amd-d-06-0-UI.s1 Mus musculus cDNA, 3' end /clone=UI-M-BH1-amd-d-06-0-UI /clone_end=3' /gb=AW048642 /gi=5909171 /ug=Mm.22294 /len=480	Mm.322968	117171	Q3U6N9 ; Q3URI5 ; Q9D0Z5	NP_473440.1	NM_054099
161070_at	Spred2	AI851250	Spred2	Cluster Incl AI851250:UI-M-BH0-akf-b-08-0-UI.s1 Mus musculus cDNA, 3' end /clone=UI-M-BH0-akf-b-08-0-UI /clone_end=3' /gb=AI851250 /gi=5495156 /ug=Mm.5794 /len=459 /NOTE=replacement for probe set(s) 93233_at on MG-U74A	Mm.266627	114716	Q924S7 ; Q8K2N1	NP_277058.1	NM_033523
93521_at	Pias1	AW049194	Srrm1	Cluster Incl AW049194:UI-M-BH1-amq-g-12-0-UI.s1 Mus musculus cDNA, 3' end /clone=UI-M-BH1-amq-g-12-0-UI /clone_end=3' /gb=AW049194 /gi=5909723 /ug=Mm.1963 /len=272	Mm.1963	51796	O70495 ; Q52KI8 ; Q9CVG5	NP_058079.1	NM_016799
100473_at	AW208571; MGC124269; MGC124270; 1200006I17Rik; G430100A01Rik; Arrb1	AI851750	Arrb1	Cluster Incl AI851750:UI-M-BH0-aim-c-02-0-UI.s1 Mus musculus cDNA, 3' end /clone=UI-M-BH0-aim-c-02-0-UI /clone_end=3' /gb=AI851750 /gi=5495656 /ug=Mm.495 /len=254	Mm.260193	109689	Q8BWG8 ; Q3U172 ; Q3UH95 ; Q8BTJ5	NP_796205.1 ; NP_835738.1	NM_177231 ; NM_178220
94408_at	NAB1; Cast	U47008	Nab1	Cluster Incl U47008:Ngfi-A binding protein 1 /cds=(136,1596) /gb=U47008 /gi=1197670 /ug=Mm.25903 /len=1796	Mm.25903	17936	Q61122 ; Q99J24 ; Q9CU49	NP_032693.2	NM_008667
97479_at	ubcM4; UbcM4; Ubce7; C79827; MGC118100; Tyrp1	AJ130961	Ube2l3	Cluster Incl AJ130961:Mus musculus mRNA for ubiquitin-conjugating enzyme /cds=(20,484) /gb=AJ130961 /gi=3928492 /ug=Mm.3074 /len=2597	Mm.379037	22195	P68037 ; Q3TIH9 ; Q3TW19 ; Q3U7T7 ; Q561N4	NP_033482.1	NM_009456
97201_s_at	2900002J19Rik; Ndufa5	AA823381	Ndufa5	Cluster Incl AA823381:vp39a01.r1 Mus musculus cDNA, 5' end /clone=IMAGE-1079016 /clone_end=5' /gb=AA823381 /gi=2893249 /ug=Mm.27677 /len=339	Mm.275780	68202	Q9CPP6 ; Q9CX78	NP_080890.1	NM_026614
93311_at	Clk3; AI256811; MGC36552; MGC103028; Hspa8	AF033565	Clk3	Cluster Incl AF033565:Mus musculus cdc2/CDC28-like protein kinase 3 (Clk3) mRNA, complete cds /cds=(63,1535) /gb=AF033565 /gi=2645853 /ug=Mm.18476 /len=1787	Mm.25720	102414	O35492 ; Q9QXE3 ; Q3TJU0 ; Q3UIF5 ; Q3UWB8 ; Q3V463 ; Q8C1V1 ; Q5U4I1	NP_031739.2	NM_007713
104198_at	5830484A20Rik	AW211760	Cdcp1	Cluster Incl AW211760:uo85c06.y1 Mus musculus cDNA, 5' end /clone=IMAGE-2649322 /clone_end=5' /gb=AW211760 /gi=6517732 /ug=Mm.27519 /len=462	Mm.27519	109332	Q921M9	NP_598735.2	NM_133974
103672_at	Anapc2	AW122572	Phf23	Cluster Incl AW122572:UI-M-BH2.2-aox-f-06-0-UI.s1 Mus musculus cDNA, 3' end /clone=UI-M-BH2.2-aox-f-06-0-UI /clone_end=3' /gb=AW122572 /gi=6098097 /ug=Mm.20805 /len=505	Mm.20805	78246	Q3TCH1 ; Q8BSN5 ; Q8BT31 ; Q8CDY2 ; Q8CIU8 ; Q8CIU9 ; Q9CWC8 ; Q8CIA4	NP_084340.1	NM_030064
94504_at	Actb	AI838655	4930570C03Rik	Cluster Incl AI838655:UI-M-AO0-aca-c-08-0-UI.s1 Mus musculus cDNA, 3' end /clone=UI-M-AO0-aca-c-08-0-UI /clone_end=3' /gb=AI838655 /gi=5472868 /ug=Mm.28955 /len=343	Mm.28955	67739		NP_080629.1	NM_026353
95409_at	Frmpd1	AW047671	1110019J04Rik	Cluster Incl AW047671:UI-M-BH1-alo-c-06-0-UI.s1 Mus musculus cDNA, 3' end /clone=UI-M-BH1-alo-c-06-0-UI /clone_end=3' /gb=AW047671 /gi=5908200 /ug=Mm.24228 /len=399	Mm.282081	68512			XM_898905
96262_at	Ptpn6	AI836812	Rab5c	Cluster Incl AI836812:UI-M-AJ0-abd-b-04-0-UI.s1 Mus musculus cDNA, 3' end /clone=UI-M-AJ0-abd-b-04-0-UI /clone_end=3' /gb=AI836812 /gi=5471025 /ug=Mm.29829 /len=289	Mm.29829	19345	P35278 ; Q3TCT9 ; Q3TJ39 ; Q8C266	NP_077776.1	NM_024456
160781_r_at	Pigs	AW215456	Unc93b1	Cluster Incl AW215456:up04b04.x1 Mus musculus cDNA, 3' end /clone=IMAGE-2651023 /clone_end=3' /gb=AW215456 /gi=6526132 /ug=Mm.28406 /len=280 /NOTE=replacement for probe set(s) 96175_f_at on MG-U74A	Mm.262094	54445	Q8VCW4 ; Q3TNR9	NP_062322.1	NM_019449
93787_f_at	Mrpl18	AI837302	Mrpl18	Cluster Incl AI837302:UI-M-AK0-ade-h-11-0-UI.s1 Mus musculus cDNA, 3' end /clone=UI-M-AK0-ade-h-11-0-UI /clone_end=3' /gb=AI837302 /gi=5471515 /ug=Mm.21356 /len=392	Mm.290166	67681	Q9CQL5 ; Q8BTQ6	NP_080586.1	NM_026310
104003_at	k; Phk; D330034O08; 6330505C01Rik; Lrp1	AA822296	Phka2	Cluster Incl AA822296:vw36c08.r1 Mus musculus cDNA, 5' end /clone=IMAGE-1245902 /clone_end=5' /gb=AA822296 /gi=2892164 /ug=Mm.26600 /len=450	Mm.350712	110094	Q8BWJ3 ; Q6PE66 ; Q3TN65 ; Q8BLC1	NP_766371.1	NM_172783
93083_at	Anx5; R74653; Dbnl	D63423	Anxa5	Cluster Incl D63423:Mouse mRNA for annexin V, complete cds /cds=(81,1040) /gb=D63423 /gi=939830 /ug=Mm.1620 /len=1415	Mm.1620	11747	P48036 ; Q3U5Q1 ; Q3U5X4 ; Q3U8K1 ; Q3UGV0	NP_033803.1	NM_009673
98882_s_at	Ndel1	AW047320	Ndel1	Cluster Incl AW047320:UI-M-BH1-amh-g-06-0-UI.s1 Mus musculus cDNA, 3' end /clone=UI-M-BH1-amh-g-06-0-UI /clone_end=3' /gb=AW047320 /gi=5907849 /ug=Mm.28527 /len=616	Mm.31979	83431	Q9EPT6 ; Q9ERR1 ; Q9D0Q4	NP_076157.1	NM_023668
104250_at	Noc4l	AW121353	Lrrc8	Cluster Incl AW121353:UI-M-BH2.2-aom-c-12-0-UI.s1 Mus musculus cDNA, 3' end /clone=UI-M-BH2.2-aom-c-12-0-UI /clone_end=3' /gb=AW121353 /gi=6096686 /ug=Mm.28355 /len=562	Mm.297949	241296	Q80V68 ; Q8BSC6 ; Q9DB26	NP_808393.1	NM_177725
160955_at	Dock1	AW124904	2010309E21Rik	Cluster Incl AW124904:UI-M-BH2.1-apu-e-03-0-UI.s1 Mus musculus cDNA, 3' end /clone=UI-M-BH2.1-apu-e-03-0-UI /clone_end=3' /gb=AW124904 /gi=6100434 /ug=Mm.209 /len=429 /NOTE=replacement for probe set(s) 103290_at on MG-U74A	Mm.305237	66488	Q91YY1 ; Q9CR98	NP_079867.1	NM_025591
93048_at	clpP; AU019820; D17Wsu160e; Clpp	AJ005253	Clpp	Cluster Incl AJ005253:Mus musculus mRNA for ClpP protease /cds=(32,850) /gb=AJ005253 /gi=3559934 /ug=Mm.15243 /len=990	Mm.287892	53895	O88696 ; Q3TI13 ; Q3UGW4 ; Q8CF81	NP_059089.1	NM_017393
160457_at	Csnk1a1	AW125397	Mrfap1	Cluster Incl AW125397:UI-M-BH2.3-aqh-d-01-0-UI.s1 Mus musculus cDNA, 3' end /clone=UI-M-BH2.3-aqh-d-01-0-UI /clone_end=3' /gb=AW125397 /gi=6100927 /ug=Mm.391 /len=508 /NOTE=replacement for probe set(s) 99091_at on MG-U74A	Mm.332336	67568	Q9CQL7	NP_080518.1	NM_026242
97335_at	Tim2; C78111; AU019358; AU019662; Gaa	AA795198	Timd2	Cluster Incl AA795198:vq95b01.r1 Mus musculus cDNA, 5' end /clone=IMAGE-1110025 /clone_end=5' /gb=AA795198 /gi=2858153 /ug=Mm.29550 /len=192	Mm.234654	171284	Q8R183	NP_599010.3	NM_134249
104264_at	Lrba	AW122230	Lrba	Cluster Incl AW122230:UI-M-BH2.2-aov-e-05-0-UI.s1 Mus musculus cDNA, 3' end /clone=UI-M-BH2.2-aov-e-05-0-UI /clone_end=3' /gb=AW122230 /gi=6097693 /ug=Mm.28458 /len=266	Mm.386830	80877	Q9ESD3 ; Q9ESD4 ; Q9ESE1 ; Q8BSM6 ; Q8C7C2 ; Q8CBR4	NP_109620.1	NM_030695
96238_at	Cpsf3l	AI853996	Rab11a	Cluster Incl AI853996:UI-M-BH0-aiv-g-11-0-UI.s1 Mus musculus cDNA, 3' end /clone=UI-M-BH0-aiv-g-11-0-UI /clone_end=3' /gb=AI853996 /gi=5497902 /ug=Mm.28807 /len=255	Mm.1387	53869	P62492 ; P97345 ; Q3V1Z6	NP_059078.2	NM_017382
95405_at	Triobp	AW045534	Mesdc2	Cluster Incl AW045534:UI-M-BH1-aks-c-09-0-UI.s1 Mus musculus cDNA, 3' end /clone=UI-M-BH1-aks-c-09-0-UI /clone_end=3' /gb=AW045534 /gi=5906063 /ug=Mm.24209 /len=435	Mm.117365	67943	Q9ERE7 ; Q91WK8 ; Q8C611 ; Q8CCX7	NP_075892.2	NM_023403
99147_at	ZNFN4A1; 2700001K05Rik; Znhit1	AI843986	Znhit1	Cluster Incl AI843986:UI-M-AP1-agh-g-05-0-UI.s1 Mus musculus cDNA, 3' end /clone=UI-M-AP1-agh-g-05-0-UI /clone_end=3' /gb=AI843986 /gi=5478199 /ug=Mm.41486 /len=246	Mm.273147	70103	Q8R331	NP_081594.1	NM_027318
103094_at	Serf1	AI036894	Serf1	Cluster Incl AI036894:uh20g09.r1 Mus musculus cDNA, 5' end /clone=IMAGE-1746016 /clone_end=5' /gb=AI036894 /gi=3260585 /ug=Mm.1749 /len=163	Mm.286177	20365	O88892 ; Q99M62	NP_035483.1	NM_011353
93712_at	CycT1; AI115585; 2810478G24Rik; Ccnt1	AF095640	Ccnt1	Cluster Incl AF095640:Mus musculus cyclin T1 mRNA, complete cds /cds=(0,2174) /gb=AF095640 /gi=4106516 /ug=Mm.86538 /len=2175	Mm.384019	12455	Q9QWV9 ; Q3V0G4	NP_033963.1	NM_009833
92450_at	Kcc1; KCC1; RBCKCC1; AW546649; Ptpn1	AF047339	Slc12a4	Cluster Incl AF047339:Solute carrier family 12, member 4 /cds=(0,3257) /gb=AF047339 /gi=3452286 /ug=Mm.4190 /len=3775	Mm.292447	20498	Q9JIS8 ; Q6NXV2 ; Q3TJG5 ; Q3TJM8 ; Q3TLV0 ; Q3TPD4 ; Q3TWV2 ; Q3TWZ6 ; Q3U689 ; Q3U9N0 ; Q3UDQ8	NP_033221.1	NM_009195
95433_at	Ift122	AW049776	Ddx54	Cluster Incl AW049776:UI-M-BH1-anm-c-12-0-UI.s1 Mus musculus cDNA, 3' end /clone=UI-M-BH1-anm-c-12-0-UI /clone_end=3' /gb=AW049776 /gi=5910305 /ug=Mm.24495 /len=403	Mm.24495	71990	Q8K4L0 ; Q6IQZ1 ; Q7TPP4 ; Q8BT25 ; Q8CD14 ; Q8CD39 ; Q8VDG2	NP_082317.1	NM_028041
93725_at	CAR; MCAR; MCVADR; AU016810; AW553441; 2610206D03Rik; Cxadr	U90715	Cxadr	Cluster Incl U90715:Mus musculus cell surface protein MCAR mRNA, complete cds /cds=(61,1119) /gb=U90715 /gi=1946352 /ug=Mm.8702 /len=1206	Mm.66222	13052	P97792 ; Q3TV22 ; Q3ULD0	NP_001020363.1 ; NP_034118.1	NM_001025192 ; NM_009988
94454_at	Bprp; Brbp; Prtb; gt6-12; AI314727; MGC25222; mKIAA0058; Tcf4	AF085348	Dazap2	Cluster Incl AF085348:Mus musculus proline-rich protein (Bprp) mRNA, complete cds /cds=(15,521) /gb=AF085348 /gi=3549610 /ug=Mm.28797 /len=1779	Mm.292530	23994	Q9DCP9 ; Q3ULN7 ; Q3UVI4	NP_036003.2	NM_011873
96261_at	Arl6ip1	AW122694	2310028O11Rik	Cluster Incl AW122694:UI-M-BH2.2-aot-b-04-0-UI.s1 Mus musculus cDNA, 3' end /clone=UI-M-BH2.2-aot-b-04-0-UI /clone_end=3' /gb=AW122694 /gi=6098224 /ug=Mm.29828 /len=456	Mm.305990	433771
98572_at	Dnajb11	AW122551	Dnajb11	Cluster Incl AW122551:UI-M-BH2.2-aox-d-09-0-UI.s1 Mus musculus cDNA, 3' end /clone=UI-M-BH2.2-aox-d-09-0-UI /clone_end=3' /gb=AW122551 /gi=6098075 /ug=Mm.37516 /len=480	Mm.37516	67838	Q99KV1 ; Q8VCY1 ; Q8VHB1 ; Q543I7 ; Q8BK79	NP_080676.2	NM_026400
104631_g_at	BB101783; MGC37904; Plscr4	AA914114	BC021611	Cluster Incl AA914114:vy92c10.r1 Mus musculus cDNA, 5' end /clone=IMAGE-1313682 /clone_end=5' /gb=AA914114 /gi=3053506 /ug=Mm.24338 /len=441	Mm.334875	257633	Q8VC75 ; Q3URE1	NP_659181.1	NM_144932
160204_at	AA671303; 3110013H01Rik; RP23-234K24.4; Copa	AI838470	Prr6	Cluster Incl AI838470:UI-M-AJ0-aba-g-08-0-UI.s1 Mus musculus cDNA, 3' end /clone=UI-M-AJ0-aba-g-08-0-UI /clone_end=3' /gb=AI838470 /gi=5472683 /ug=Mm.25170 /len=432 /NOTE=replacement for probe set(s) 95504_at on MG-U74A	Mm.379219	73139	Q6PIA5 ; Q9CXS4	XP_203393.2	XM_203393
103097_at	Hspa8	AI844487	0610038F07Rik	Cluster Incl AI844487:UI-M-AJ1-ahe-e-12-0-UI.s1 Mus musculus cDNA, 3' end /clone=UI-M-AJ1-ahe-e-12-0-UI /clone_end=3' /gb=AI844487 /gi=5488393 /ug=Mm.17523 /len=363	Mm.180063	66072	Q3TVE5 ; Q6PAS5 ; Q80ZJ9 ; Q8C6I2 ; Q8K2W8 ; Q9CYQ2	NP_079609.2	NM_025333
160790_s_at	Btrc	AI746365	Btrc	Cluster Incl AI746365:ul06a09.x1 Mus musculus cDNA, 3' end /clone=IMAGE-2065240 /clone_end=3' /gb=AI746365 /gi=5124629 /ug=Mm.28734 /len=496 /NOTE=replacement for probe set(s) 96225_s_at on MG-U74A	Mm.119717	12234	Q9QUI5 ; Q9R1G7 ; Q9Z159 ; Q3U0Q4 ; Q3ULA2 ; Q571K6	NP_033901.1	NM_009771
104300_at		AI117936	Iqgap1	Cluster Incl AI117936:uc41g02.r1 Mus musculus cDNA, 5' end /clone=IMAGE-1400594 /clone_end=5' /gb=AI117936 /gi=3518260 /ug=Mm.22343 /len=182	Mm.207619	29875	Q9JKF1 ; Q6ZQK2 ; Q80UW7 ; Q8CGH5 ; Q3TPD2 ; Q3TR56 ; Q3TU98 ; Q8BPA6 ; Q8CC64 ; Q8CDT3 ; Q9D408	NP_057930.1	NM_016721
160177_at	Psmd2	AW123805	Smu1	Cluster Incl AW123805:UI-M-BH2.1-apm-e-12-0-UI.s1 Mus musculus cDNA, 3' end /clone=UI-M-BH2.1-apm-e-12-0-UI /clone_end=3' /gb=AW123805 /gi=6099335 /ug=Mm.23841 /len=397 /NOTE=replacement for probe set(s) 94879_at on MG-U74A	Mm.289929	74255	Q9JJ70 ; Q3UKJ7 ; Q6PFR6 ; Q9D1I8	NP_067510.2	NM_021535
101480_at	Dnal4; D15Ertd424e; C2	AB010031	Dnalc4	Cluster Incl AB010031:Mus musculus mRNA for outer arm dynein light chain 4, complete cds /cds=(224,541) /gb=AB010031 /gi=2754613 /ug=Mm.7756 /len=1447	Mm.288159	54152	Q9DCM4 ; Q3V233 ; Q8CDT8	NP_059498.1	NM_017470
103415_at	Arhgdia	AI840925	Wrnip1	Cluster Incl AI840925:UI-M-AM0-adm-g-07-0-UI.s1 Mus musculus cDNA, 3' end /clone=UI-M-AM0-adm-g-07-0-UI /clone_end=3' /gb=AI840925 /gi=5475138 /ug=Mm.18847 /len=279	Mm.286680	78903	Q91XU0 ; Q3TCT7	NP_084491.2	NM_030215
92795_at	MAP4; Mtap-4; AA407148; Dtna	M72414	Mtap4	Cluster Incl M72414:Microtubule-associated protein 4 /cds=(490,3867) /gb=M72414 /gi=456554 /ug=Mm.12625 /len=6082	Mm.217318	17758	P27546 ; Q60638 ; Q7TPC6 ; Q7TPD4 ; Q80YQ5 ; Q8CFP5 ; Q3UIS2 ; Q3UUH5 ; Q3UY36 ; Q78TF3	NP_032659.1	NM_008633
100126_at	YCL1; 2410152E03Rik; 2810406L04Rik; Pias3	AA967263	Chrac1	Cluster Incl AA967263:vz70e04.r1 Mus musculus cDNA, 5' end /clone=IMAGE-1331838 /clone_end=5' /gb=AA967263 /gi=3141156 /ug=Mm.4748 /len=432	Mm.23095	93696	Q9JKP8	NP_444298.1	NM_053068
96677_at		AI849566	2410195B05Rik	Cluster Incl AI849566:UI-M-AH1-agr-c-04-0-UI.s1 Mus musculus cDNA, 3' end /clone=UI-M-AH1-agr-c-04-0-UI /clone_end=3' /gb=AI849566 /gi=5493472 /ug=Mm.27424 /len=351	Mm.137966	67956	Q8C0J9 ; Q8C1L9	NP_084517.2	NM_030241
95065_at	mNfs1; m-Nfsl; AA987187; Elavl1	AJ222660	Nfs1	Cluster Incl AJ222660:Mus musculus mRNA for NifS-like protein precursor /cds=(45,1424) /gb=AJ222660 /gi=4138200 /ug=Mm.29169 /len=2051	Mm.283604	18041	Q9Z1J3 ; Q921V3 ; Q8C6I5 ; Q9CTB2	NP_035041.1	NM_010911
97459_at	Angel2	AI851441	Psma4	Cluster Incl AI851441:UI-M-BH0-akj-e-05-0-UI.s1 Mus musculus cDNA, 3' end /clone=UI-M-BH0-akj-e-05-0-UI /clone_end=3' /gb=AI851441 /gi=5495347 /ug=Mm.30270 /len=338	Mm.30270	26441	Q9R1P0 ; Q3THT1 ; Q3TL95 ; Q3UCF0	NP_036096.1	NM_011966
162350_at	Nfia	AV173777	D330001F17Rik	Cluster Incl AV173777:AV173777 Mus musculus cDNA /clone=5730406N14 /clone_end=3' /gb=AV173777 /gi=5380215 /ug=Mm.48483 /len=168 /NOTE=replacement for probe set(s) 102470_at on MG-U74A	Mm.123240	223658	Q80T84 ; Q8BZ35	XP_283282.3	XM_283282
101514_at	Bet3; AI835942; AU019197; 1110058K12Rik; Hspa8	AF041433	Trappc3	Cluster Incl AF041433:Mus musculus bet3 (Bet3) mRNA, complete cds /cds=(82,624) /gb=AF041433 /gi=2791805 /ug=Mm.8392 /len=753	Mm.8392	27096	O55013 ; Q3U9K9	NP_038746.1	NM_013718
96331_at	Calm1	AI842754	Snx2	Cluster Incl AI842754:UI-M-AP1-agi-a-10-0-UI.s1 Mus musculus cDNA, 3' end /clone=UI-M-AP1-agi-a-10-0-UI /clone_end=3' /gb=AI842754 /gi=5476967 /ug=Mm.29971 /len=325	Mm.252171	67804	Q9CWK8 ; Q91VZ1 ; Q3U5L3 ; Q3UKW3	NP_080662.1	NM_026386
160108_at	Nupr1	AI852641	Nupr1	Cluster Incl AI852641:UI-M-BH0-aiu-g-09-0-UI.s1 Mus musculus cDNA, 3' end /clone=UI-M-BH0-aiu-g-09-0-UI /clone_end=3' /gb=AI852641 /gi=5496547 /ug=Mm.18742 /len=349 /NOTE=replacement for probe set(s) 93343_at on MG-U74A	Mm.18742	56312	Q9WTK0 ; Q9D756	NP_062712.1	NM_019738
97262_at	Csnk1d	AW050305	Csnk1d	Cluster Incl AW050305:UI-M-BH1-ans-g-11-0-UI.s1 Mus musculus cDNA, 3' end /clone=UI-M-BH1-ans-g-11-0-UI /clone_end=3' /gb=AW050305 /gi=5910834 /ug=Mm.27899 /len=342	Mm.216227	104318	Q9DC28 ; Q3TZK2 ; Q3UBT6	NP_082150.1 ; NP_620690.1	NM_027874 ; NM_139059
98073_at	CASP; CDP; Cux; Cux1; Cux-1; Phox2; AA407197; KIAA4047; MGC102214; mKIAA4047; Cutl1	U66249	Cutl1	Cluster Incl U66249:Mus musculus Cut alternatively spliced product (CASP) mRNA, partial cds /cds=(0,957) /gb=U66249 /gi=1518859 /ug=Mm.34465 /len=1757	Mm.320317	13047	P53564 ; P70381 ; P70403 ; Q6AXG1 ; Q7TQJ4 ; Q91WN6 ; Q9JJB6 ; Q3V2M8 ; Q5BL05 ; Q9CVV0	NP_034116.2 ; NP_941004.1	NM_009986 ; NM_198602
97478_at	AI158944; A330021G12Rik; A330027C19Rik; C030004C14Rik; Wwp2	AW046965	Mak10	Cluster Incl AW046965:UI-M-BH1-alp-c-09-0-UI.s1 Mus musculus cDNA, 3' end /clone=UI-M-BH1-alp-c-09-0-UI /clone_end=3' /gb=AW046965 /gi=5907494 /ug=Mm.30718 /len=368	Mm.253902	78689	Q8K3H2 ; Q8BYJ9 ; Q6PHQ8	NP_084429.1	NM_030153
96338_at	Egln2	AW125059	Egln2	Cluster Incl AW125059:UI-M-BH2.1-apx-c-07-0-UI.s1 Mus musculus cDNA, 3' end /clone=UI-M-BH2.1-apx-c-07-0-UI /clone_end=3' /gb=AW125059 /gi=6100589 /ug=Mm.29978 /len=448	Mm.29978	112406	Q91YE2 ; Q3TXL8 ; Q3U8V5 ; Q80X29	NP_444438.2	NM_053208
160758_at	Cdc42	AW124855	Seh1l	Cluster Incl AW124855:UI-M-BH2.1-apk-h-10-0-UI.s1 Mus musculus cDNA, 3' end /clone=UI-M-BH2.1-apk-h-10-0-UI /clone_end=3' /gb=AW124855 /gi=6100385 /ug=Mm.27854 /len=498 /NOTE=replacement for probe set(s) 95581_at on MG-U74A	Mm.307315	72124	Q3TLC9 ; Q3UP79 ; Q8R2U0 ; Q9D0K7	NP_082388.1	NM_028112
160361_at	Sbd; Sbdn; TRS23; PTD009; Sdcbp2; HSPC172; AI303617; 1500017G03Rik; Eif2a	AW120963	Trappc4	Cluster Incl AW120963:UI-M-BH2.3-aod-c-11-0-UI.s1 Mus musculus cDNA, 3' end /clone=UI-M-BH2.3-aod-c-11-0-UI /clone_end=3' /gb=AW120963 /gi=6096296 /ug=Mm.29814 /len=369 /NOTE=replacement for probe set(s) 96250_at on MG-U74A	Mm.29814	60409	Q9ES56 ; Q544R8	NP_068561.1	NM_021789
94007_at	Lpp	AW122469	Morf4l1 ; LOC433598 ; LOC433955	Cluster Incl AW122469:UI-M-BH2.2-aou-d-04-0-UI.s1 Mus musculus cDNA, 3' end /clone=UI-M-BH2.2-aou-d-04-0-UI /clone_end=3' /gb=AW122469 /gi=6097989 /ug=Mm.21802 /len=224	Mm.379029	21761 ; 433598 ; 433955	P60762 ; Q5DTS9 ; Q569V4	NP_077751.1 ; XP_485245.1 ; XP_485690.1	NM_024431 ; XM_485245 ; XM_485690
92787_at	Ccnd2	AI845902	Ankrd10	Cluster Incl AI845902:UI-M-AK1-aex-b-07-0-UI.s1 Mus musculus cDNA, 3' end /clone=UI-M-AK1-aex-b-07-0-UI /clone_end=3' /gb=AI845902 /gi=5489808 /ug=Mm.12459 /len=358	Mm.12459	102334	Q99LW0 ; Q8BG46 ; Q8BGB6 ; Q8BYG1	NP_598732.1	NM_133971
93721_at	CAP; Prlr	L12367	Cap1	Cluster Incl L12367:Mus musculus adenylyl cyclase-associated protein (CAP) mRNA, complete cds /cds=(64,1488) /gb=L12367 /gi=293316 /ug=Mm.8687 /len=1563	Mm.8687	12331	P40124 ; Q3TC53 ; Q3U0U5 ; Q3UNQ0 ; Q3UVJ2 ; Q8BPT7	NP_031624.1	NM_007598
92572_at	Tnfaip1	AI509617	Tnfaip1	Cluster Incl AI509617:vx14h07.y1 Mus musculus cDNA, 5' end /clone=IMAGE-1264477 /clone_end=5' /gb=AI509617 /gi=4408522 /ug=Mm.10331 /len=448	Mm.386774	21927	O70479 ; Q3T9U3 ; Q3TH85 ; Q3UGQ5 ; Q8BV61 ; Q8BZK5	NP_033421.2	NM_009395
93533_at	Pafah1b1	AI853651	Ssu72	Cluster Incl AI853651:UI-M-BH0-ajq-b-03-0-UI.s1 Mus musculus cDNA, 3' end /clone=UI-M-BH0-ajq-b-03-0-UI /clone_end=3' /gb=AI853651 /gi=5497557 /ug=Mm.1985 /len=445	Mm.294770	68991	Q3TSW8 ; Q3UF99 ; Q91YL1 ; Q9CY97 ; Q9DB51	NP_081175.1	NM_026899
103421_at	SDR2; Sdfr2; AI131732; Itm2b	D50464	Sdfr2	Cluster Incl D50464:Mouse SDR2 mRNA, complete cds /cds=(128,1906) /gb=D50464 /gi=1747305 /ug=Mm.18910 /len=2394	Mm.66293	20321	P97301 ; Q8K385 ; Q3TJV0 ; Q3UMF5	NP_033172.1	NM_009146
95496_at	PAP39; 5730409F23Rik; Pafah1b1	AI848866	Prpsap1	Cluster Incl AI848866:UI-M-AJ1-ahb-f-01-0-UI.s1 Mus musculus cDNA, 3' end /clone=UI-M-AJ1-ahb-f-01-0-UI /clone_end=3' /gb=AI848866 /gi=5492772 /ug=Mm.25125 /len=383	Mm.370636	67763	Q9D0M1 ; Q8BK29	XP_181343.3	XM_181343
160490_at	Ybx1	AI847127	Def8	Cluster Incl AI847127:UI-M-AO1-aep-a-03-0-UI.s1 Mus musculus cDNA, 3' end /clone=UI-M-AO1-aep-a-03-0-UI /clone_end=3' /gb=AI847127 /gi=5491033 /ug=Mm.44123 /len=139 /NOTE=replacement for probe set(s) 99673_at on MG-U74A	Mm.275127	23854	Q3TPT6 ; Q3UBE6 ; Q3UZ91 ; Q8BJN0 ; Q8BWP0 ; Q99J78	NP_473387.1	NM_054046
96353_at	HSPC194; AU020193; 1110021D01Rik; Ociad1	AW125346	Tmem14c	Cluster Incl AW125346:UI-M-BH2.1-apy-h-02-0-UI.s1 Mus musculus cDNA, 3' end /clone=UI-M-BH2.1-apy-h-02-0-UI /clone_end=3' /gb=AW125346 /gi=6100876 /ug=Mm.30005 /len=382	Mm.30005	66154	Q9CQN6 ; Q543H6 ; Q8C297	NP_079663.1	NM_025387
96959_at	Itgb4bp	AW210080	Ube2n	Cluster Incl AW210080:ul50f12.y1 Mus musculus cDNA, 5' end /clone=IMAGE-2101775 /clone_end=5' /gb=AW210080 /gi=6516020 /ug=Mm.30233 /len=505	Mm.371667	93765	P61089 ; Q3TSL6	NP_542127.1	NM_080560
98110_at	Mdm2	AI853375	Mdm2	Cluster Incl AI853375:UI-M-BH0-air-e-09-0-UI.s1 Mus musculus cDNA, 3' end /clone=UI-M-BH0-air-e-09-0-UI /clone_end=3' /gb=AI853375 /gi=5497281 /ug=Mm.34810 /len=388	Mm.22670	17246	P23804 ; Q569X0 ; Q3TVL4 ; Q91XK7	NP_034916.1	NM_010786
93175_at	Sepp1	AI049206	A130022J15Rik	Cluster Incl AI049206:ub39g05.r1 Mus musculus cDNA, 5' end /clone=IMAGE-1380152 /clone_end=5' /gb=AI049206 /gi=3297493 /ug=Mm.5357 /len=501	Mm.251789	101351	Q8BYW9	NP_780522.1	NM_175313
97536_at	Actn4	AW046650	Wdtc1	Cluster Incl AW046650:UI-M-BH1-ald-e-10-0-UI.s1 Mus musculus cDNA, 3' end /clone=UI-M-BH1-ald-e-10-0-UI /clone_end=3' /gb=AW046650 /gi=5907179 /ug=Mm.3308 /len=336	Mm.226576	230796	Q80ZK9 ; Q8JZZ2 ; Q3TRY0	NP_955010.1	NM_199306
96762_at	MIP; TRN; IPO2; MIP1; Kpnb2; AU021749; D13Ertd688e; Tnpo1	AW046160	Tnpo1	Cluster Incl AW046160:UI-M-BH1-akw-b-02-0-UI.s1 Mus musculus cDNA, 3' end /clone=UI-M-BH1-akw-b-02-0-UI /clone_end=3' /gb=AW046160 /gi=5906689 /ug=Mm.29005 /len=532	Mm.173286	238799	Q8BFY9 ; Q3TQW0 ; Q3TS78	NP_848831.1	NM_178716
AFFX-MurFAS_at	Fas antigen; lpr; APT1; CD95; APO-1; TNFR6; Tnfrsf6; AI196731	M83649	Fas	M83649 Mus musculus Fas antigen mRNA, complete cds	Mm.1626	14102	P25446 ; Q6GT31 ; Q8C350	NP_032013.1	NM_007987
93599_at	C81330; 2500003M10Rik	AI841260	2500003M10Rik	Cluster Incl AI841260:UI-M-AM0-adu-d-05-0-UI.s1 Mus musculus cDNA, 3' end /clone=UI-M-AM0-adu-d-05-0-UI /clone_end=3' /gb=AI841260 /gi=5475478 /ug=Mm.20877 /len=510	Mm.154136	66511	Q9CY57 ; Q3UF43 ; Q5XJG9 ; Q99KL5	NP_075704.2	NM_023215
93254_at	Mapk1	AI839142	Mapk1	Cluster Incl AI839142:UI-M-AO0-ach-d-11-0-UI.s1 Mus musculus cDNA, 3' end /clone=UI-M-AO0-ach-d-11-0-UI /clone_end=3' /gb=AI839142 /gi=5473355 /ug=Mm.1700 /len=523	Mm.196581	26413	P63085 ; Q922X7 ; Q3UF82 ; Q3V1U6	NP_036079.1	NM_011949
103408_at	PKD2; AI325941; Cecr2	AI007117	Prkd2	Cluster Incl AI007117:ua71h04.r1 Mus musculus cDNA, 5' end /clone=IMAGE-1362967 /clone_end=5' /gb=AI007117 /gi=3216674 /ug=Mm.1881 /len=470	Mm.1881	101540	Q3TCE5 ; Q3TDF0 ; Q3U4V4 ; Q3V3F5 ; Q8BZ03	NP_849231.1	NM_178900
104080_at	PAP; PAP1; HASPP28; BC066140	AW212479	Pdap1	Cluster Incl AW212479:uo89c10.x1 Mus musculus cDNA, 3' end /clone=IMAGE-2649714 /clone_end=3' /gb=AW212479 /gi=6518566 /ug=Mm.21753 /len=163	Mm.38348	231887			NM_001033313
103752_r_at	Map3k14	AW227545	Strn	Cluster Incl AW227545:up10e09.x1 Mus musculus cDNA, 3' end /clone=IMAGE-2651656 /clone_end=3' /gb=AW227545 /gi=6556841 /ug=Mm.24516 /len=445	Mm.311915	268980	O55106 ; Q5BKR9 ; Q3TT86 ; Q3UWX9 ; Q8BKL4	NP_035630.2	NM_011500
102364_at	Jund; MGC6245	J04509	Jund1	Cluster Incl J04509:Jun proto-oncogene related gene d1 /cds=(121,1146) /gb=J04509 /gi=198486 /ug=Mm.1175 /len=1147	Mm.1175	16478	P15066 ; Q52L49 ; Q3UXY7	NP_034722.1	NM_010592
96286_at	Scarb2	AW060996	Ubap1	Cluster Incl AW060996:UI-M-BH1-amn-d-01-0-UI.s1 Mus musculus cDNA, 3' end /clone=UI-M-BH1-amn-d-01-0-UI /clone_end=3' /gb=AW060996 /gi=6008747 /ug=Mm.29877 /len=542	Mm.289795	67123	Q8BH48 ; Q3TQY7	NP_075794.2	NM_023305
99670_at	Bbc2; AI325008; H2afz	L37296	Bad	Cluster Incl L37296:Mus musculus (clone 41510) BAD protein mRNA, complete cds /cds=(470,1084) /gb=L37296 /gi=639778 /ug=Mm.4387 /len=1454	Mm.4387	12015	Q61337 ; Q3TFU7 ; Q3U9H3 ; Q3UPL3	NP_031548.1	NM_007522
95726_at	Slc30a9	AW120733	Mlf2	Cluster Incl AW120733:UI-M-BH2.3-any-b-09-0-UI.s1 Mus musculus cDNA, 3' end /clone=UI-M-BH2.3-any-b-09-0-UI /clone_end=3' /gb=AW120733 /gi=6096066 /ug=Mm.29737 /len=318	Mm.29737	30853	Q99KX1 ; Q3UNV7 ; Q3URS8	NP_663360.1	NM_145385
98516_at	BC056474	AI853136	BC056474	Cluster Incl AI853136:UI-M-BH0-ajf-f-11-0-UI.s1 Mus musculus cDNA, 3' end /clone=UI-M-BH0-ajf-f-11-0-UI /clone_end=3' /gb=AI853136 /gi=5497042 /ug=Mm.35790 /len=291	Mm.35790	414077	Q6ZWX0 ; Q3UI07	NP_001001493.1	NM_001001493
160788_at	Timeless	AI846045	Pes1	Cluster Incl AI846045:UI-M-AK1-aew-a-11-0-UI.s1 Mus musculus cDNA, 3' end /clone=UI-M-AK1-aew-a-11-0-UI /clone_end=3' /gb=AI846045 /gi=5489951 /ug=Mm.28659 /len=208 /NOTE=replacement for probe set(s) 96210_at on MG-U74A	Mm.28659	64934	Q9EQ61 ; Q542F0	NP_075027.1	NM_022889
160187_at	Pafahb; mus[b]; AI747451; AU021353; Lpl	AI846932	Pafah1b2	Cluster Incl AI846932:UI-M-AK1-aey-e-04-0-UI.s1 Mus musculus cDNA, 3' end /clone=UI-M-AK1-aey-e-04-0-UI /clone_end=3' /gb=AI846932 /gi=5490838 /ug=Mm.24199 /len=365 /NOTE=replacement for probe set(s) 95403_at on MG-U74A	Mm.200859	18475	Q61206 ; Q7TNP3 ; Q6PKE6 ; Q8BTA2 ; Q9CT35	NP_032801.2	NM_008775
160383_at	EB1; SIG81; COX7AR; COX7RP; SIG-81; Silg81; MGC103208; Lrp2	X80899	Cox7a2l	Cluster Incl X80899:M.musculus mRNA for cytochrome C oxidase subunit VII homologue /cds=(26,361) /gb=X80899 /gi=758146 /ug=Mm.30072 /len=1054 /NOTE=replacement for probe set(s) 96877_at on MG-U74A	Mm.362119	20463	Q61387 ; Q99KD6	NP_033213.1	NM_009187
97277_at	Triap1	AI844179	1810015M01Rik	Cluster Incl AI844179:UI-M-AL1-ahk-a-04-0-UI.s1 Mus musculus cDNA, 3' end /clone=UI-M-AL1-ahk-a-04-0-UI /clone_end=3' /gb=AI844179 /gi=5488085 /ug=Mm.27951 /len=281	Mm.27951	69076	Q9D8Z2 ; Q6LCG5	NP_081209.1	NM_026933
98019_at	Hic5; ARA55; TSC-5; hic-5; Tgfb1i1	L22482	Tgfb1i1	Cluster Incl L22482:Mus musculus HIC-5 mRNA, complete cds /cds=(196,1530) /gb=L22482 /gi=664954 /ug=Mm.3248 /len=1877	Mm.3248	21804	Q62219 ; Q3YBY7 ; Q3YBY8 ; Q3YBZ0 ; Q3YBZ1 ; Q3YBZ3 ; Q3YBZ4 ; Q3YBZ5 ; Q3YBZ6	NP_033391.1	NM_009365
94486_at		AW125178	AA959742	Cluster Incl AW125178:UI-M-BH2.1-apz-g-02-0-UI.s1 Mus musculus cDNA, 3' end /clone=UI-M-BH2.1-apz-g-02-0-UI /clone_end=3' /gb=AW125178 /gi=6100708 /ug=Mm.28892 /len=249	Mm.172720	98238	Q3TF84 ; Q3TJ35 ; Q3TLC7 ; Q3TWT9 ; Q3TX86 ; Q3UBL0 ; Q922Q8	NP_598568.1	NM_133807
102964_at	Banp	AW122326	Zfp639	Cluster Incl AW122326:UI-M-BH2.2-aos-f-04-0-UI.s1 Mus musculus cDNA, 3' end /clone=UI-M-BH2.2-aos-f-04-0-UI /clone_end=3' /gb=AW122326 /gi=6097811 /ug=Mm.18048 /len=292	Mm.285620	67778	Q80UZ3 ; Q8BWU9 ; Q99KZ6	NP_653102.1	NM_144519
95715_at	Eif3s12	AW125739	Eif3s12	Cluster Incl AW125739:UI-M-BH2.2-aqi-g-05-0-UI.s1 Mus musculus cDNA, 3' end /clone=UI-M-BH2.2-aqi-g-05-0-UI /clone_end=3' /gb=AW125739 /gi=6101234 /ug=Mm.29714 /len=321	Mm.29714	73830	Q9DBZ5 ; Q58EU9 ; Q3TY56	NP_082935.1	NM_028659
160924_at	Srgap3	AI839362	D14Ertd231e	Cluster Incl AI839362:UI-M-AN0-acj-g-01-0-UI.s1 Mus musculus cDNA, 3' end /clone=UI-M-AN0-acj-g-01-0-UI /clone_end=3' /gb=AI839362 /gi=5473575 /ug=Mm.7261 /len=496 /NOTE=replacement for probe set(s) 101400_at on MG-U74A	Mm.71332	210925	Q8BP62 ; Q8CAE4 ; Q8K114	NP_700463.2	NM_153414
95424_at	Sumo3	AW120986	Sumo3	Cluster Incl AW120986:UI-M-BH2.3-aod-f-01-0-UI.s1 Mus musculus cDNA, 3' end /clone=UI-M-BH2.3-aod-f-01-0-UI /clone_end=3' /gb=AW120986 /gi=6096319 /ug=Mm.24433 /len=498	Mm.24433	20610	Q9Z172 ; Q3TBL9 ; Q3UDI5	NP_064313.1	NM_019929
93071_at	TIF1 beta; KAP-1; Tif1b; KRIP-1; AA408787; Tif1beta; MGC102100; Trim28	X99644	Trim28	Cluster Incl X99644:M.musculus mRNA for TIF1 beta protein /cds=(168,2672) /gb=X99644 /gi=1480113 /ug=Mm.15701 /len=2858	Mm.15701	21849	Q62318 ; Q3UDN8 ; Q5EBP9	NP_035718.1	NM_011588
95596_at	1110054H05Rik; 5730434B08Rik; 6230415M23Rik; Foxk2	AW122957	Foxk2	Cluster Incl AW122957:UI-M-BH2.1-aoz-e-12-0-UI.s2 Mus musculus cDNA, 3' end /clone=UI-M-BH2.1-aoz-e-12-0-UI /clone_end=3' /gb=AW122957 /gi=6098487 /ug=Mm.27918 /len=443	Mm.209750	68837	Q3UCQ1 ; Q811H2	XP_126489.4	XM_126489
93805_at	N14; NA14; AA934184; 1110003H09Rik; 1190004J23Rik; Rps27	AW121164	Ssna1	Cluster Incl AW121164:UI-M-BH2.3-aoh-g-12-0-UI.s1 Mus musculus cDNA, 3' end /clone=UI-M-BH2.3-aoh-g-12-0-UI /clone_end=3' /gb=AW121164 /gi=6096497 /ug=Mm.21444 /len=423	Mm.21444	68475	Q9JJ94 ; Q78YP7	NP_075953.1	NM_023464
94417_at	Trpm1	AI852949	2010008E23Rik	Cluster Incl AI852949:UI-M-BH0-aiz-e-01-0-UI.s1 Mus musculus cDNA, 3' end /clone=UI-M-BH0-aiz-e-01-0-UI /clone_end=3' /gb=AI852949 /gi=5496855 /ug=Mm.26168 /len=338	Mm.101274	72053	Q3V209 ; Q8C1T7 ; Q8K0X0 ; Q91YQ0 ; Q9D8C5	XP_126502.4	XM_126502
101011_at	A45; Cctd; C78323; 2610204B21Rik; Cct4	L25913	Cct4	Cluster Incl L25913:Chaperonin subunit 4 (delta) /cds=(0,1619) /gb=L25913 /gi=460316 /ug=Mm.6821 /len=1847	Mm.296985	12464	P80315 ; Q3TII0 ; Q3UJZ8 ; Q5M6Y2	NP_033967.1	NM_009837
93859_at	IF-2mt; 2310038D14Rik; 2410112O06Rik; Itm2b	AI875598	Mtif2	Cluster Incl AI875598:uk50c11.x1 Mus musculus cDNA, 3' end /clone=IMAGE-1972436 /clone_end=3' /gb=AI875598 /gi=5549647 /ug=Mm.87729 /len=513	Mm.285429	76784	Q91YJ5 ; Q5M6W6 ; Q8BW53	NP_598528.1	NM_133767
94242_at	TRP14; D11Ertd672e; 4831443O22Rik; RP23-207N15.4; Txnl5	AA881309	Txnl5	Cluster Incl AA881309:vx11d11.r1 Mus musculus cDNA, 5' end /clone=IMAGE-1264149 /clone_end=5' /gb=AA881309 /gi=2990619 /ug=Mm.22354 /len=461	Mm.27670	52700	Q921A9 ; Q3TE14 ; Q9CQM5 ; Q9D0Y4	NP_080835.1	NM_026559
97332_at	PNK; 1810009G08Rik; Grn	AI195478	Pnkp	Cluster Incl AI195478:ui52d07.x1 Mus musculus cDNA, 3' end /clone=IMAGE-1886029 /clone_end=3' /gb=AI195478 /gi=3748084 /ug=Mm.29545 /len=405	Mm.238254	59047	Q9JLV6 ; Q3T9F5	NP_067524.1	NM_021549
94837_at	NIPIL(A3); 110kDa; NipilA3; MGC36637; 3230401O13Rik; Eef2	U67328	Eif3s8	Cluster Incl U67328:Mus musculus NIPI-like protein (NIPIL(A3)) mRNA, complete cds /cds=(466,1437) /gb=U67328 /gi=1762985 /ug=Mm.22776 /len=1720	Mm.22776	56347	P97398 ; Q66JU1 ; Q8R3M7 ; Q3TL08 ; Q3UMI6 ; Q8BVX3 ; Q8R1B4 ; Q9CSD3 ; Q9CV26	NP_666312.1	NM_146200
103449_at	Ssr3	AA795923	BC040823	Cluster Incl AA795923:vu05f10.r1 Mus musculus cDNA, 5' end /clone=IMAGE-1179787 /clone_end=5' /gb=AA795923 /gi=2858878 /ug=Mm.21577 /len=558	Mm.21577	241846	Q8CGC4 ; Q4KL69 ; Q3TS70 ; Q8BM41	NP_808395.1	NM_177727
160801_at	Rsad2	AW061073	Pqlc1	Cluster Incl AW061073:UI-M-BH1-anp-b-03-0-UI.s1 Mus musculus cDNA, 3' end /clone=UI-M-BH1-anp-b-03-0-UI /clone_end=3' /gb=AW061073 /gi=6008824 /ug=Mm.29247 /len=464 /NOTE=replacement for probe set(s) 96809_at on MG-U74A	Mm.29247	66943	Q3U6E6 ; Q80XM9 ; Q8CBG8 ; Q9CYA7 ; Q9D2D3 ; Q9D2V1 ; Q9D7G6	NP_080137.1	NM_025861
94980_at	AI481497; 2010300F21Rik; Aak1	AI006319	Dusp11	Cluster Incl AI006319:ua70b05.r1 Mus musculus cDNA, 5' end /clone=IMAGE-1362801 /clone_end=5' /gb=AI006319 /gi=3215928 /ug=Mm.27275 /len=381	Mm.24007	72102	Q6NXK5 ; Q9D851	NP_082375.2	NM_028099
98992_at	b9; B9; AW045994; Arhgef16	AB030483	Eppb9	Cluster Incl AB030483:Mus musculus mRNA for B9, complete cds /cds=(37,651) /gb=AB030483 /gi=5668700 /ug=Mm.37756 /len=817	Mm.261226	27078	Q9R1S0	NP_038745.1	NM_013717
93499_at	CAPZ; CAZ1; Cappa1; Tgfbi	U16740	Capza1	Cluster Incl U16740:Mus musculus capping protein alpha 1 subunit mRNA, partial cds /cds=(0,856) /gb=U16740 /gi=595916 /ug=Mm.19142 /len=2893	Mm.378893	12340	P47753 ; Q99L12 ; Q5RKN9	NP_033927.1	NM_009797
160703_at	Dct	AW120644	Poldip3	Cluster Incl AW120644:UI-M-BH2.3-anz-f-06-0-UI.s1 Mus musculus cDNA, 3' end /clone=UI-M-BH2.3-anz-f-06-0-UI /clone_end=3' /gb=AW120644 /gi=6096017 /ug=Mm.23758 /len=490 /NOTE=replacement for probe set(s) 104553_at on MG-U74A	Mm.23758	73826	Q8BG81 ; Q571G8 ; Q3TJ78 ; Q3U8V1 ; Q3UDD3 ; Q8C713	NP_848742.1	NM_178627
102375_at	Rrg1; Rai15; NN8-4AG; AW536703; MGC29044; Braf	AI843738	Smyd5	Cluster Incl AI843738:UI-M-AK1-aer-h-04-0-UI.s1 Mus musculus cDNA, 3' end /clone=UI-M-AK1-aer-h-04-0-UI /clone_end=3' /gb=AI843738 /gi=5477951 /ug=Mm.1196 /len=328	Mm.219946	232187	Q91YL6 ; Q3TRB2 ; Q3TYX3	NP_659167.1	NM_144918
97541_f_at	H-2D; H2-D; H2-L; MHC B7.2; H2-K1	X00246	H2-D1	Cluster Incl X00246:Mouse mRNA with a Set 1 repetitive element for a class I major histocompatibility complex(MHC) antigen /cds=(0,857) /gb=X00246 /gi=53085 /ug=Mm.33263 /len=1484	Mm.33263	14964	P01899 ; P01900 ; P04223 ; P01897 ; P01895 ; O19467 ; O19473 ; Q31142 ; Q31149 ; Q31169 ; Q31170 ; Q31188 ; Q31209 ; Q569W0 ; Q61891 ; Q61892 ; Q61895 ; Q61896 ; Q95457 ; O78207 ; Q31167 ; Q31168 ; Q31198 ; Q6RJ38 ; Q792Z7 ; Q8R3Y0 ; Q4KN81	NP_034510.2	NM_010380
99156_at	Dnaja3	AI853370	Pdzk11	Cluster Incl AI853370:UI-M-BH0-air-e-04-0-UI.s1 Mus musculus cDNA, 3' end /clone=UI-M-BH0-air-e-04-0-UI /clone_end=3' /gb=AI853370 /gi=5497276 /ug=Mm.41617 /len=415	Mm.379215	72621	Q9CZG9	NP_082579.1	NM_028303
93490_at	Necap2	AI841771	Maf1	Cluster Incl AI841771:UI-M-AN0-acl-c-12-0-UI.s1 Mus musculus cDNA, 3' end /clone=UI-M-AN0-acl-c-12-0-UI /clone_end=3' /gb=AI841771 /gi=5475984 /ug=Mm.19055 /len=479	Mm.289680	68877	Q9D0U6 ; Q3U4U3	NP_081135.2	NM_026859
92610_at	RD; NELF-E; D17H6S45	M21332	Rdbp	Cluster Incl M21332:Mouse MHC class III RD gene (H2-d and H2-Sk haplotypes), complete cds /cds=(0,1127) /gb=M21332 /gi=199607 /ug=Mm.10964 /len=1128	Mm.279907	27632	P19426 ; Q3UIA1	NP_613046.1	NM_138580
104132_at	Kcnj15	AW047276	Cox4nb	Cluster Incl AW047276:UI-M-BH1-amh-c-02-0-UI.s1 Mus musculus cDNA, 3' end /clone=UI-M-BH1-amh-c-02-0-UI /clone_end=3' /gb=AW047276 /gi=5907805 /ug=Mm.22072 /len=602	Mm.2136	18117	O70378 ; Q3TPU5 ; Q3TTC9	NP_035056.1	NM_010926
160724_at	Trfp; AU018348; 1110011O05Rik; 2410115I17Rik	AJ245617	Trfp	Cluster Incl AJ245617:Mus musculus mRNA for Trf-proximal protein (Trfp gene) /cds=(48,686) /gb=AJ245617 /gi=5777875 /ug=Mm.25072 /len=1846 /NOTE=replacement for probe set(s) 94342_at on MG-U74A	Mm.305921	56771	Q9R0X0 ; Q6PAR6 ; Q3UJQ7 ; Q3V418	NP_064432.1	NM_020048
97876_at	Psap	AI842008	Vps29	Cluster Incl AI842008:UI-M-AH0-ada-c-09-0-UI.s1 Mus musculus cDNA, 3' end /clone=UI-M-AH0-ada-c-09-0-UI /clone_end=3' /gb=AI842008 /gi=5476221 /ug=Mm.28356 /len=431	Mm.216528	56433	Q9QZ88 ; Q3UCZ0	NP_062754.1	NM_019780
98593_at	AW208911; CMP-Neu5Ac; D6Bwg0250e; Nfic	AJ006215	Cmas	Cluster Incl AJ006215:Mus musculus mRNA for CMP-N-acetylneuraminic acid synthetase /cds=(0,1298) /gb=AJ006215 /gi=3413319 /ug=Mm.3820 /len=1687	Mm.3820	12764	Q99KK2	NP_034038.1	NM_009908
101254_at	Ran	L32751	Ran	Cluster Incl L32751:Lipopolysaccharide response /cds=(25,675) /gb=L32751 /gi=727166 /ug=Mm.7521 /len=994	Mm.297440	19384	P62827 ; Q3ULW0 ; Q3U954	NP_033417.1	NM_009391
94459_at	AI462493	AA681764	AI462493	Cluster Incl AA681764:vt61b04.r1 Mus musculus cDNA, 5' end /clone=IMAGE-1167535 /clone_end=5' /gb=AA681764 /gi=2663904 /ug=Mm.28818 /len=441	Mm.381181	107197			XM_887080
160434_at	Gls	AW122426	Tmem9b	Cluster Incl AW122426:UI-M-BH2.2-aow-g-04-0-UI.s1 Mus musculus cDNA, 3' end /clone=UI-M-BH2.2-aow-g-04-0-UI /clone_end=3' /gb=AW122426 /gi=6097935 /ug=Mm.35680 /len=479 /NOTE=replacement for probe set(s) 98145_at on MG-U74A	Mm.240668	56786	Q9JJR8 ; Q3UI08 ; Q9CUN1	NP_064434.1	NM_020050
160696_at	mTIA-1; AI256674; 2310050N03Rik; Tia1	U00689	Tia1	Cluster Incl U00689:Mus musculus TIA mRNA, complete cds /cds=(219,1379) /gb=U00689 /gi=437056 /ug=Mm.2291 /len=1766 /NOTE=replacement for probe set(s) 104520_at on MG-U74A	Mm.274425	21841	P52912 ; Q564E7 ; Q80ZW7 ; Q8BT02 ; Q8CII5	NP_035715.1	NM_011585
100331_g_at	PrxII-2; Prx ll-2	AF032714	Prdx2	Cluster Incl AF032714:Mus musculus type II peroxiredoxin protein 2 (PrxII-2) pseudogene, complete sequence /cds=(0,596) /gb=AF032714 /gi=3603231 /ug=Mm.87831 /len=597	Mm.347009	21672	Q61171 ; Q5M9N9	NP_035693.2	NM_011563
92430_at	Eif1	AW045710	Chchd5	Cluster Incl AW045710:UI-M-BH1-akq-e-01-0-UI.s1 Mus musculus cDNA, 3' end /clone=UI-M-BH1-akq-e-01-0-UI /clone_end=3' /gb=AW045710 /gi=5906239 /ug=Mm.4152 /len=446	Mm.40621	66170	Q9CQP3 ; Q52KC5	NP_079671.1	NM_025395
160514_at	PAP-1; MGC106978; MGC144397; MGC144398; Hdhd2	D78255	Rp9h	Cluster Incl D78255:Mouse mRNA for PAP-1, complete cds /cds=(134,775) /gb=D78255 /gi=1065601 /ug=Mm.468 /len=1108 /NOTE=replacement for probe set(s) 100119_at on MG-U74A	Mm.38235	55934	P97762 ; Q4VA23 ; Q3TH81 ; Q3UK75	NP_061209.1	NM_018739
100941_at	Miz1; Dib; SIZ2; ARIP3; PIASxb; AI462206; AU018068; PIASxbeta; PIASxalpha; 6330408K17Rik; Pias2	AF039567	Pias2	Cluster Incl AF039567:Mus musculus Msx-interacting-zinc finger protein 1 (Miz1) mRNA, complete cds /cds=(26,1498) /gb=AF039567 /gi=2773147 /ug=Mm.6370 /len=1847	Mm.6370	17344	Q8C5D8 ; Q3V3U5	NP_032628.2	NM_008602
96641_at	Psarl; PSARL1; PRO2207; PSENIP2; D16Ertd607e; Usp4	AW060674	Psarl	Cluster Incl AW060674:UI-M-BH1-anl-d-04-0-UI.s1 Mus musculus cDNA, 3' end /clone=UI-M-BH1-anl-d-04-0-UI /clone_end=3' /gb=AW060674 /gi=6008425 /ug=Mm.27285 /len=486	Mm.326388	381038	Q5XJY4 ; Q3U9T5	NP_001005767.1	NM_001005767
102248_f_at	mCASK; LIN-2; Pals3; DXPri1; DXRib1; mLin-2; MGC7449; Pax6	Y17138	Cask	Cluster Incl Y17138:Calcium/calmodulin-dependent serine protein kinase /cds=(492,3266) /gb=Y17138 /gi=3087817 /ug=Mm.10735 /len=4393	Mm.383172	12361	O70589 ; Q91VJ0 ; Q3TNZ0 ; Q3UW92	NP_033936.1 ; NP_666345.1	NM_009806 ; NM_146233
99106_at	COPS6; Sgn3; VIP/MOV34; Cops6	AF071315	Cops6	Cluster Incl AF071315:Mus musculus COP9 complex subunit 6 (COPS6) mRNA, complete cds /cds=(48,1022) /gb=AF071315 /gi=3309171 /ug=Mm.3981 /len=1160	Mm.3981	26893	O88545 ; Q3UIT2	NP_036132.1	NM_012002
94526_at	Mvp	AI848453	D10Ertd214e	Cluster Incl AI848453:UI-M-AH1-ags-f-11-0-UI.s1 Mus musculus cDNA, 3' end /clone=UI-M-AH1-ags-f-11-0-UI /clone_end=3' /gb=AI848453 /gi=5492359 /ug=Mm.29032 /len=495	Mm.254114	52637	Q91WS0 ; Q3V2I3	NP_598768.1	NM_134007
97114_at	psap\SGP-1; AI037048	U57999	Psap	Cluster Incl U57999:Prosaposin /cds=(25,1698) /gb=U57999 /gi=1381581 /ug=Mm.3363 /len=1961	Mm.277498	19156	Q61207 ; Q3TID4 ; Q3TIT5 ; Q3TKB2 ; Q3TKK3 ; Q3TWE9 ; Q3TWF9 ; Q3TWL8 ; Q3TWM9 ; Q3TXJ0 ; Q3TXP9 ; Q3U5W2 ; Q3U825 ; Q3U897 ; Q3U8C4 ; Q3UAS4 ; Q3UE29 ; Q3UFE8 ; Q8BFQ1	NP_035309.2	NM_011179
103804_at	mRECK; St15; Ptk9l	AB006960	Reck	Cluster Incl AB006960:Mus musculus mRECK mRNA, complete cds /cds=(6,2921) /gb=AB006960 /gi=3810870 /ug=Mm.20862 /len=4094	Mm.331573	53614	Q9Z0J1	NP_057887.1	NM_016678
99196_at	AI647035; 1110018D06Rik; Mbnl1	AI848532	Pcnp	Cluster Incl AI848532:UI-M-AP1-agf-f-07-0-UI.s2 Mus musculus cDNA, 3' end /clone=UI-M-AP1-agf-f-07-0-UI /clone_end=3' /gb=AI848532 /gi=5492438 /ug=Mm.41939 /len=378	Mm.31983	328694		NP_001019793.1	NM_001024622
100138_f_at	p16; p16K; Sytip; 1300007E16Rik	X52102	Rbm14	Cluster Incl X52102:M.musculus p16K gene for 16 kDa protein /cds=(77,1798) /gb=X52102 /gi=53546 /ug=Mm.4877 /len=2751	Mm.276338	56275	Q8C2Q3 ; Q3TJB6 ; Q3U6A2	NP_063922.1	NM_019869
101886_f_at	D(b) gene; H-2D; H2-D; H2-L; MHC B7.2; H2-K1	X52490	H2-D1 ; H2-L	Cluster Incl X52490:Synthetic D(b) mRNA for D(b) glycoprotein (alpha chain) and beta(2) microglobulin /cds=(9,1097) /gb=X52490 /gi=50671 /ug=Mm.88493 /len=1102	Mm.33263	14964 ; 14980	P01899 ; P01900 ; P04223 ; P01897 ; P01895 ; O19467 ; O19473 ; Q31116 ; Q31142 ; Q31149 ; Q31169 ; Q31170 ; Q31188 ; Q31209 ; Q569W0 ; Q61891 ; Q61892 ; Q61895 ; Q61896 ; Q95457 ; O78207 ; Q31167 ; Q31168 ; Q31198 ; Q6RJ38 ; Q792Z7 ; Q8R3Y0 ; Q4KN81	NP_034510.2	NM_010380
97229_at	5730427N09Rik	AW061042	5730427N09Rik	Cluster Incl AW061042:UI-M-BH1-akk-b-09-0-UI.s2 Mus musculus cDNA, 3' end /clone=UI-M-BH1-akk-b-09-0-UI /clone_end=3' /gb=AW061042 /gi=6008793 /ug=Mm.27796 /len=502	Mm.313236	59050	Q9CR47 ; Q5M9P2	NP_067527.2	NM_021552
101476_at	mPABII; PAB2; Pabp3	U93050	Pabpn1	Cluster Incl U93050:Mus musculus poly(A) binding protein II (mPABII) gene, complete cds /cds=(0,908) /gb=U93050 /gi=2351845 /ug=Mm.7723 /len=909	Mm.7723	54196	Q8CCS6	NP_062275.1	NM_019402
100461_at	Polr2i; Rpb11a; Rpo2-4; 14.5kDa; Ube2v1	D85818	Polr2j	Cluster Incl D85818:Mouse mRNA for RNA polymerase II subuunit RPB14, complete cds /cds=(16,369) /gb=D85818 /gi=2081615 /ug=Mm.4896 /len=531	Mm.4896	20022	O08740 ; Q3TYI2 ; Q6PI63	NP_035423.1	NM_011293
102421_at	Qk	AI847950	2400010G15Rik	Cluster Incl AI847950:UI-M-AI1-afl-f-04-0-UI.s1 Mus musculus cDNA, 3' end /clone=UI-M-AI1-afl-f-04-0-UI /clone_end=3' /gb=AI847950 /gi=5491856 /ug=Mm.12787 /len=412	Mm.12787	76483	Q3T9P8 ; Q3TDV1 ; Q3U3R4 ; Q3UQQ2 ; Q8BM33 ; Q8VDX3 ; Q9CWX8	NP_083900.2	NM_029624
103571_at	LST; B144; Rpl29	U72644	Lst1	Cluster Incl U72644:Mus musculus lymphocyte specific transcript (LST) mRNA, complete cds /cds=(14,319) /gb=U72644 /gi=1754657 /ug=Mm.19379 /len=369	Mm.19379	16988	O08843 ; O09128 ; O09129 ; Q5PR18 ; Q9Z1H4 ; Q3UJK7	NP_034864.2	NM_010734
104078_g_at	S100b	AW121992	1110049G11Rik	Cluster Incl AW121992:UI-M-BH2.3-aoj-f-11-0-UI.s1 Mus musculus cDNA, 3' end /clone=UI-M-BH2.3-aoj-f-11-0-UI /clone_end=3' /gb=AW121992 /gi=6097398 /ug=Mm.21705 /len=477	Mm.21705	66192	Q9CR70 ; Q8R2R7	NP_079686.1	NM_025410
95466_at	Tyrp1	AI837006	Cotl1	Cluster Incl AI837006:UI-M-AJ0-aaz-h-01-0-UI.s1 Mus musculus cDNA, 3' end /clone=UI-M-AJ0-aaz-h-01-0-UI /clone_end=3' /gb=AI837006 /gi=5471219 /ug=Mm.24758 /len=324	Mm.141741	72042	Q9CQI6 ; Q544F6	NP_082347.1	NM_028071
160296_at	Swip2; WSB-2; AA673511; Actb	AF033188	Wsb2	Cluster Incl AF033188:Mus musculus WSB-2 mRNA, complete cds /cds=(0,1214) /gb=AF033188 /gi=2766492 /ug=Mm.28489 /len=1215 /NOTE=replacement for probe set(s) 97913_at on MG-U74A	Mm.28489	59043	O54929 ; Q3UC26 ; Q6GTI7	NP_067514.2	NM_021539
92391_at	mcyt; Ctsl	U16297	Cyb561	Cluster Incl U16297:Cytochrome b-561 /cds=(70,822) /gb=U16297 /gi=790539 /ug=Mm.40669 /len=825	Mm.149403	13056	Q60720 ; Q3TEC6 ; Q8BQR1 ; Q8CE89	NP_031831.2	NM_007805
102419_at	RARD; Nr1b3; AI385767; MGC11555; MGC18523; RARgamma2; Rarg	M34476	Rarg	Cluster Incl M34476:Retinoic acid receptor, gamma /cds=(252,1628) /gb=M34476 /gi=200669 /ug=Mm.1273 /len=2715	Mm.383991	19411	P18911 ; P20787 ; Q91YX2 ; Q3UG86	NP_035374.2	NM_011244
160520_at	YAP65; Yap; 65kDa; AI325207; Yap1	X80508	Yap1	Cluster Incl X80508:M.musculus YAP65 mRNA /cds=(198,1616) /gb=X80508 /gi=517178 /ug=Mm.4885 /len=4125 /NOTE=replacement for probe set(s) 100140_at on MG-U74A	Mm.221992	22601	P46938 ; Q52KJ5 ; Q91WL1 ; Q3TUW1 ; Q3U046	NP_033560.1	NM_009534
98070_at	Ccl3	AI844794	2400003N08Rik	Cluster Incl AI844794:UI-M-AH1-agx-a-02-0-UI.s1 Mus musculus cDNA, 3' end /clone=UI-M-AH1-agx-a-02-0-UI /clone_end=3' /gb=AI844794 /gi=5488700 /ug=Mm.34456 /len=394	Mm.34456	71954	Q8BR65 ; Q3UC92	NP_848737.2	NM_178622
96130_at	9A2; Etk4; SMAK; Stk2; mSLK; AV021402; AW411554; mKIAA0204; Slk	AA822531	Slk	Cluster Incl AA822531:vw13g10.r1 Mus musculus cDNA, 5' end /clone=IMAGE-1243746 /clone_end=5' /gb=AA822531 /gi=2892399 /ug=Mm.28133 /len=426	Mm.281011	20874	O54988 ; Q80U65 ; Q9WU41 ; Q8CAU2 ; Q8CDW2	NP_033315.1	NM_009289
94967_at	Fxna; MGC28180; mKIAA1815; D19Ertd410e; D19Wsu12e	AI851365	D19Wsu12e	Cluster Incl AI851365:UI-M-BH0-akh-e-08-0-UI.s1 Mus musculus cDNA, 3' end /clone=UI-M-BH0-akh-e-08-0-UI /clone_end=3' /gb=AI851365 /gi=5495271 /ug=Mm.27216 /len=481	Mm.267131	226090	Q6ZPH9 ; Q8K2F9 ; Q3UVK0 ; Q8BIW0 ; Q8BYX7	XP_358328.2	XM_358328
160462_f_at	Tubb3	AW050256	Tubb3	Cluster Incl AW050256:UI-M-BH1-ans-b-12-0-UI.s1 Mus musculus cDNA, 3' end /clone=UI-M-BH1-ans-b-12-0-UI /clone_end=3' /gb=AW050256 /gi=5910785 /ug=Mm.40068 /len=300 /NOTE=replacement for probe set(s) 99117_at on MG-U74A	Mm.40068	22152	Q9ERD7 ; Q3UF42 ; Q5I036 ; Q9CRT0	NP_075768.1	NM_023279
102054_at	Ankhzn; ZFYVE14; mKIAA1255; Utrn	AB011370	Ankfy1	Cluster Incl AB011370:Mus musculus Ankhzn mRNA, complete cds /cds=(21,3575) /gb=AB011370 /gi=2914016 /ug=Mm.10313 /len=7143	Mm.10313	11736	Q810B6	NP_033801.2	NM_009671
97313_at	GDIA; GDIalpha; MGC21593; Tsc2	U07950	Gdi1	Cluster Incl U07950:Guanosine diphosphate (GDP) dissociation ihibitor 1 /cds=(0,971) /gb=U07950 /gi=493526 /ug=Mm.28084 /len=1066	Mm.205830	14567	P50396 ; Q91Z41 ; Q3TBI9	NP_034403.1	NM_010273
160171_f_at	Mest	AI854821	Acot9	Cluster Incl AI854821:UI-M-BH0-aka-h-12-0-UI.s1 Mus musculus cDNA, 3' end /clone=UI-M-BH0-aka-h-12-0-UI /clone_end=3' /gb=AI854821 /gi=5498727 /ug=Mm.23368 /len=540 /NOTE=replacement for probe set(s) 94851_at on MG-U74A	Mm.268710	56360	Q9R0X4 ; Q545G7	NP_062710.2	NM_019736
100733_at	Lmpc3; Ralbp1	X70303	Psma2	Cluster Incl X70303:Proteasome (prosome, macropain) subunit, alpha type 2 /cds=(77,781) /gb=X70303 /gi=897783 /ug=Mm.3428 /len=904	Mm.252255	19166	P49722 ; Q3UWT6 ; Q6ZWV8 ; Q9CZ58	NP_032970.1	NM_008944
96935_at	Map17; AU046042; 0610007F13Rik; 2700030M23Rik; Sox11	AW011791	Pdzk1ip1	Cluster Incl AW011791:ul91f11.x1 Mus musculus cDNA, 3' end /clone=IMAGE-2159469 /clone_end=3' /gb=AW011791 /gi=5860569 /ug=Mm.30181 /len=290	Mm.30181	67182	Q9CQH0	NP_080294.1	NM_026018
97339_at	Phf12	AI841159	Git1	Cluster Incl AI841159:UI-M-AM0-adt-b-02-0-UI.s1 Mus musculus cDNA, 3' end /clone=UI-M-AM0-adt-b-02-0-UI /clone_end=3' /gb=AI841159 /gi=5475372 /ug=Mm.29593 /len=346	Mm.290182	216963	Q68FF6 ; Q3V322	NP_001004144.1	NM_001004144
95473_s_at		AW123338	C77604	Cluster Incl AW123338:UI-M-BH2.1-apf-c-12-0-UI.s1 Mus musculus cDNA, 3' end /clone=UI-M-BH2.1-apf-c-12-0-UI /clone_end=3' /gb=AW123338 /gi=6098868 /ug=Mm.24808 /len=425	Mm.277413	231889	Q6PGH1	NP_001008705.1	NM_001008705
94878_at	Chd6	AW125224	Btbd1	Cluster Incl AW125224:UI-M-BH2.1-aps-d-02-0-UI.s1 Mus musculus cDNA, 3' end /clone=UI-M-BH2.1-aps-d-02-0-UI /clone_end=3' /gb=AW125224 /gi=6100754 /ug=Mm.23839 /len=356	Mm.71103	83962	P58544 ; Q6GQU7	NP_666305.1	NM_146193
160694_at	ifngr2; Ifgt; Ifgr2	U69599	Ifngr2	Cluster Incl U69599:Interferon gamma receptor 2 /cds=(0,998) /gb=U69599 /gi=1710143 /ug=Mm.22698 /len=999 /NOTE=replacement for probe set(s) 104384_at on MG-U74A	Mm.249364	15980	Q3UVK9 ; Q63953 ; Q8C352	NP_032364.1	NM_008338
104331_at	Arid1a	AA832935	Arid1a	Cluster Incl AA832935:uc93c01.r1 Mus musculus cDNA, 5' end /clone=IMAGE-1433184 /clone_end=5' /gb=AA832935 /gi=2906663 /ug=Mm.22478 /len=391	Mm.22478	93760	Q8R024 ; Q925Q1 ; Q640Q1 ; Q8C846	NP_291044.1	NM_033566
98049_at	Lpl	AI853458	1300018I05Rik	Cluster Incl AI853458:UI-M-BH0-ajy-f-03-0-UI.s1 Mus musculus cDNA, 3' end /clone=UI-M-BH0-ajy-f-03-0-UI /clone_end=3' /gb=AI853458 /gi=5497364 /ug=Mm.34298 /len=505	Mm.155783	74157	Q3U3G5 ; Q3U7Y9 ; Q6A0D5 ; Q8C7V0 ; Q9DBC3	NP_083067.1	NM_028791
102039_at	Tyrp1	AI850881	Gtf2h4	Cluster Incl AI850881:UI-M-BH0-ajt-f-06-0-UI.s1 Mus musculus cDNA, 3' end /clone=UI-M-BH0-ajt-f-06-0-UI /clone_end=3' /gb=AI850881 /gi=5494787 /ug=Mm.10182 /len=471	Mm.10182	14885	O70422 ; Q3UEU9 ; Q542U3	NP_034494.1	NM_010364
101031_at		M14689	Surf1	Cluster Incl M14689:Mouse surfeit locus surfeit 3 protein gene /cds=(0,923) /gb=M14689 /gi=201081 /ug=Mm.6874 /len=924	Mm.347512	20930	P09925 ; Q7TT09 ; Q3U3J6	NP_038705.1	NM_013677
99024_at	Mad4; 2810410A03Rik; Mxd4	U32395	Mxd4	Cluster Incl U32395:Mus musculus Max-interacting transcriptional repressor (Mad4) mRNA, complete cds /cds=(0,629) /gb=U32395 /gi=1184158 /ug=Mm.38795 /len=630	Mm.259260	17122	Q60948 ; Q6KAS5 ; Q91VN7 ; Q3UZ22 ; Q9D8P5	NP_034883.2	NM_010753
93298_at	SK1; Asapk; AI325286; Pitpna	U34883	Papss1	Cluster Incl U34883:3'-phosphoadenosine 5'-phosphosulfate synthase 1 /cds=(33,1907) /gb=U34883 /gi=1109675 /ug=Mm.18161 /len=2479	Mm.244912	23971	Q60967 ; Q3TUA8 ; Q3U647 ; Q6NZM8	NP_035993.1	NM_011863
104283_at	AU022358; AU023730; AW557774; 4432405K22Rik; D4Wsu53e	AI037493	Tbc1d15	Cluster Incl AI037493:ub62a05.r1 Mus musculus cDNA, 5' end /clone=IMAGE-1382288 /clone_end=5' /gb=AI037493 /gi=3261184 /ug=Mm.22252 /len=416	Mm.22252	66687	Q9CXF4 ; Q7TPU5 ; Q4TVN0 ; Q3TSE1 ; Q3UI41 ; Q9CRG4	NP_079982.2	NM_025706
101475_at	bmi-1; Bmi-1; Pcgf4; AW546694	M64068	Pcgf4	Cluster Incl M64068:Mouse zinc finger protein (bmi-1) gene, complete cds /cds=(0,749) /gb=M64068 /gi=192204 /ug=Mm.7719 /len=750	Mm.289584	12151	P25916 ; Q3ULL2	NP_031578.2	NM_007552
96879_at	Ogdh	AI852338	Ogdh	Cluster Incl AI852338:UI-M-BH0-ajo-a-12-0-UI.s1 Mus musculus cDNA, 3' end /clone=UI-M-BH0-ajo-a-12-0-UI /clone_end=3' /gb=AI852338 /gi=5496244 /ug=Mm.30074 /len=475	Mm.276348	18293	Q60597 ; Q5DTI4 ; Q6P8I7 ; Q6PFZ2 ; Q8K0K7 ; Q8R3M2 ; Q3UDM7 ; Q91WP2	NP_035086.1	NM_010956
104311_at	Smarcb1	AW125241	Ubxd2	Cluster Incl AW125241:UI-M-BH2.1-aps-e-11-0-UI.s1 Mus musculus cDNA, 3' end /clone=UI-M-BH2.1-aps-e-11-0-UI /clone_end=3' /gb=AW125241 /gi=6100771 /ug=Mm.22397 /len=320	Mm.293321	67812	Q8VCH8 ; Q6ZQF6 ; Q3UFS2 ; Q3UGR4 ; Q3ULE5 ; Q8C0Z0 ; Q9CRQ1 ; Q9CT42	NP_080666.1	NM_026390
95714_at	Sf3b14; AV001342; 6030419K15Rik; Ccl9	AI226264	0610009D07Rik	Cluster Incl AI226264:uf06a12.y1 Mus musculus cDNA, 5' end /clone=IMAGE-1510558 /clone_end=5' /gb=AI226264 /gi=3809317 /ug=Mm.29712 /len=465	Mm.102627	66055	P59708 ; Q3U9T9	NP_079599.1	NM_025323
160258_at	Magmas	AI853190	MGI:1913699	Cluster Incl AI853190:UI-M-BH0-ajh-d-04-0-UI.s1 Mus musculus cDNA, 3' end /clone=UI-M-BH0-ajh-d-04-0-UI /clone_end=3' /gb=AI853190 /gi=5497096 /ug=Mm.27964 /len=346 /NOTE=replacement for probe set(s) 97280_at on MG-U74A	Mm.379112	66449	Q9CQV1	NP_079847.1	NM_025571
97315_at	RBP4; HSRBP4; 2310002G05Rik; 2610028L19Rik; Smad4	AW121730	Polr2d	Cluster Incl AW121730:UI-M-BH2.3-aoe-b-02-0-UI.s1 Mus musculus cDNA, 3' end /clone=UI-M-BH2.3-aoe-b-02-0-UI /clone_end=3' /gb=AW121730 /gi=6097063 /ug=Mm.28097 /len=372	Mm.279898	69241	Q9D7M8	NP_081278.1 ; NP_081377.1	NM_027002 ; NM_027101
104050_at	Scd1	AI846060	Zfr	Cluster Incl AI846060:UI-M-AK1-aew-g-02-0-UI.s1 Mus musculus cDNA, 3' end /clone=UI-M-AK1-aew-g-02-0-UI /clone_end=3' /gb=AI846060 /gi=5490006 /ug=Mm.21515 /len=229	Mm.273496	22763	Q8CGG5 ; Q91VZ0 ; Q3TY30 ; Q3UVJ0 ; Q9CT34 ; O88532 ; Q8BS85	NP_035897.1	NM_011767
94246_at	Ets-2; AU022856; Mgrn1	J04103	Ets2	Cluster Incl J04103:E26 avian leukemia oncogene 2, 3' domain /cds=(137,1543) /gb=J04103 /gi=193193 /ug=Mm.22365 /len=1552	Mm.290207	23872	P15037 ; Q99K36 ; Q3UAL8 ; Q3UKV3 ; Q3UMD7 ; Q3UP99 ; Q8BMM2	NP_035939.2	NM_011809
160679_at	Igh-4	AW121381	Kif1c	Cluster Incl AW121381:UI-M-BH2.2-aom-f-08-0-UI.s1 Mus musculus cDNA, 3' end /clone=UI-M-BH2.2-aom-f-08-0-UI /clone_end=3' /gb=AW121381 /gi=6096714 /ug=Mm.2204 /len=508 /NOTE=replacement for probe set(s) 104127_at on MG-U74A	Mm.99996	16562	O35071 ; Q6A011 ; Q8R3Z3 ; Q8VI89 ; Q3V3Y9	NP_694743.1	NM_153103
97880_at	Tyrp1	AW061024	Dlst	Cluster Incl AW061024:UI-M-BH1-amn-g-03-0-UI.s1 Mus musculus cDNA, 3' end /clone=UI-M-BH1-amn-g-03-0-UI /clone_end=3' /gb=AW061024 /gi=6008775 /ug=Mm.28365 /len=457	Mm.296221	78920	Q9D2G2 ; Q8CIE8 ; Q3UEA0 ; Q4FK55 ; Q8BHN4	NP_084501.1	NM_030225
103656_at	LANCL1; p40; Gpr69; Gpr69a; AW124738; Ldha	Y16518	Lancl1	Cluster Incl Y16518:Mus musculus mRNA for G protein-coupled receptor, P40GPRT /cds=(257,1456) /gb=Y16518 /gi=3492792 /ug=Mm.20522 /len=1581	Mm.20522	14768	O89112 ; Q8CHW0	NP_067270.1	NM_021295
95147_at	Zfhx1b	AI843795	Pgls	Cluster Incl AI843795:UI-M-AN1-afc-e-05-0-UI.s1 Mus musculus cDNA, 3' end /clone=UI-M-AN1-afc-e-05-0-UI /clone_end=3' /gb=AI843795 /gi=5478008 /ug=Mm.29456 /len=462	Mm.282284	66171	Q9CQ60 ; Q3TA62 ; Q8CBG6	NP_079672.1	NM_025396
99563_at	Spin	AW124681	Spin	Cluster Incl AW124681:UI-M-BH2.1-apw-g-06-0-UI.s1 Mus musculus cDNA, 3' end /clone=UI-M-BH2.1-apw-g-06-0-UI /clone_end=3' /gb=AW124681 /gi=6100211 /ug=Mm.42193 /len=421	Mm.188432	20729	Q61142 ; Q3TLC3 ; Q3TLF7 ; Q3TQU6 ; Q3UT05 ; Q3UWM7 ; Q3UX91 ; Q91VG8	NP_035592.1 ; NP_666155.1	NM_011462 ; NM_146043
95498_at	Epn2	AI836029	Mrps15	Cluster Incl AI836029:UI-M-AQ0-aad-e-12-0-UI.s2 Mus musculus cDNA, 3' end /clone=UI-M-AQ0-aad-e-12-0-UI /clone_end=3' /gb=AI836029 /gi=5470207 /ug=Mm.25143 /len=513	Mm.195628	66407	Q9DC71	NP_079820.2	NM_025544
104036_at	Dpp7	AI845447	Dpp7	Cluster Incl AI845447:UI-M-AO1-aej-f-01-0-UI.s1 Mus musculus cDNA, 3' end /clone=UI-M-AO1-aej-f-01-0-UI /clone_end=3' /gb=AI845447 /gi=5489353 /ug=Mm.21440 /len=343	Mm.21440	83768	Q9ET22 ; Q8R082	NP_114031.2	NM_031843
101023_f_at	AI430885; AW490662; Pex6	AI843605	0610010E21Rik	Cluster Incl AI843605:UI-M-AO1-aeh-h-06-0-UI.s1 Mus musculus cDNA, 3' end /clone=UI-M-AO1-aeh-h-06-0-UI /clone_end=3' /gb=AI843605 /gi=5477783 /ug=Mm.6844 /len=379	Mm.6844	68332			NM_001033140
96736_at	Lpp	AI850370	Lpp	Cluster Incl AI850370:UI-M-BG1-aig-c-02-0-UI.s1 Mus musculus cDNA, 3' end /clone=UI-M-BG1-aig-c-02-0-UI /clone_end=3' /gb=AI850370 /gi=5494276 /ug=Mm.28900 /len=432	Mm.209385	210126	Q8BFW7 ; P60762 ; Q6R5F3 ; Q99JW8 ; Q3U5J6 ; Q3UBK1 ; Q3UIS6 ; Q3UU32 ; Q8C3I4 ; Q569V4	NP_848780.2	NM_178665
96029_at	60kDa; MGC103282; 4930512K19Rik; Immt	AI020542	Sf3a3	Cluster Incl AI020542:ub24g02.r1 Mus musculus cDNA, 5' end /clone=IMAGE-1378706 /clone_end=5' /gb=AI020542 /gi=3234878 /ug=Mm.25779 /len=374	Mm.25779	75062	Q9D554 ; Q58E59	XP_620099.1	XM_620099
94549_at	1200003O06Rik; Trpm1	AI315650	Mfsd1	Cluster Incl AI315650:uj31d03.x1 Mus musculus cDNA, 3' end /clone=IMAGE-1921541 /clone_end=3' /gb=AI315650 /gi=4030917 /ug=Mm.29078 /len=514	Mm.271975	66868	Q3TAG9 ; Q3UWU0 ; Q8BVZ3 ; Q9DC37	NP_080089.1	NM_025813
160319_at	Sc1; Ecm2; hevin; mast9	U66166	Sparcl1	Cluster Incl U66166:Extracellular matrix protein 2 /cds=(11,1963) /gb=U66166 /gi=1498640 /ug=Mm.29027 /len=2403 /NOTE=replacement for probe set(s) 94523_at on MG-U74A	Mm.29027	13602	P70663 ; Q3TYD5 ; Q3UYK7	NP_034227.2	NM_010097
95602_at	Tyrp1	AI848135	Trpc4ap	Cluster Incl AI848135:UI-M-AP1-agk-h-05-0-UI.s1 Mus musculus cDNA, 3' end /clone=UI-M-AP1-agk-h-05-0-UI /clone_end=3' /gb=AI848135 /gi=5492041 /ug=Mm.27942 /len=365	Mm.268304	56407	Q9JLV2 ; Q571F0 ; Q3TB80 ; Q3TDP6 ; Q3TNI0 ; Q3U4F7 ; Q3US52	NP_062802.1	NM_019828
104327_at	Tef	AA755234	AI265322	Cluster Incl AA755234:vr92d02.r1 Mus musculus cDNA, 5' end /clone=IMAGE-1136163 /clone_end=5' /gb=AA755234 /gi=2802432 /ug=Mm.22459 /len=176	Mm.426354	106543
100007_at	Aplp2	AI837573	Irf2bp1	Cluster Incl AI837573:UI-M-AL0-abs-g-06-0-UI.s1 Mus musculus cDNA, 3' end /clone=UI-M-AL0-abs-g-06-0-UI /clone_end=3' /gb=AI837573 /gi=5471786 /ug=Mm.4532 /len=293	Mm.274237	272359	Q8R3Y8 ; Q8BJC9 ; Q8C0B1	NP_848872.2	NM_178757
99080_at	AA536681; AA960498; AW061011; 2810012H18Rik; Ccdc6	AI853930	2810012H18Rik	Cluster Incl AI853930:UI-M-BH0-aju-g-05-0-UI.s1 Mus musculus cDNA, 3' end /clone=UI-M-BH0-aju-g-05-0-UI /clone_end=3' /gb=AI853930 /gi=5497836 /ug=Mm.3886 /len=442	Mm.281741	76551			XM_618775
97528_at	0610007J15; Actb	AF022811	Cnih	Cluster Incl AF022811:Mus musculus cornichon mRNA, complete cds /cds=(85,519) /gb=AF022811 /gi=3114215 /ug=Mm.3261 /len=1388	Mm.3261	12793	O35372 ; Q3THS7 ; Q3U420 ; Q6ZWW6	NP_034049.1	NM_009919
94854_g_at	Gnb-1; C77571; AA409223; MGC98074; Gnb1	U29055	Gnb1	Cluster Incl U29055:Guanine nucleotide binding protein, beta 1 /cds=(39,1061) /gb=U29055 /gi=868168 /ug=Mm.2344 /len=1410	Mm.2344	14688	P62874 ; Q61621 ; Q3TQ70 ; Q3U1B1	NP_032168.1	NM_008142
96812_at	bnb; Smoh; D13Mgi8; E130215L21Rik	AF089721	Smo	Cluster Incl AF089721:Smoothened homolog (Drosophila) /cds=UNKNOWN /gb=AF089721 /gi=3608491 /ug=Mm.29279 /len=1073	Mm.29279	319757	Q4VBD5 ; Q80VD0 ; Q8K2P8 ; Q8BJN8	NP_795970.2	NM_176996
96280_at	Ndufa2	AI851603	Ndufa2	Cluster Incl AI851603:UI-M-BH0-ain-a-07-0-UI.s1 Mus musculus cDNA, 3' end /clone=UI-M-BH0-ain-a-07-0-UI /clone_end=3' /gb=AI851603 /gi=5495509 /ug=Mm.29867 /len=415	Mm.29867	17991	Q9CQ75	NP_035015.2	NM_010885
96665_at	Aldh2	AW211618	Vps26	Cluster Incl AW211618:uo84d01.y1 Mus musculus cDNA, 5' end /clone=IMAGE-2649217 /clone_end=5' /gb=AW211618 /gi=6517659 /ug=Mm.27373 /len=442	Mm.260703	30930	P40336 ; Q6PE78 ; Q3TGY3 ; Q3THM5 ; Q3TW99 ; Q3UD54 ; Q8C1E9	NP_598433.1	NM_133672
95103_at	2310037I24Rik	AI839824	2310065K24Rik	Cluster Incl AI839824:UI-M-AN0-acq-c-09-0-UI.s1 Mus musculus cDNA, 3' end /clone=UI-M-AN0-acq-c-09-0-UI /clone_end=3' /gb=AI839824 /gi=5474002 /ug=Mm.29348 /len=481	Mm.250425	102122	Q91WE2 ; Q3U9X3	NP_082497.2	NM_028221
161342_r_at		AV136028		Cluster Incl AV136028:AV136028 Mus musculus cDNA /clone=2810023I24 /clone_end=3' /gb=AV136028 /gi=5321758 /ug=Mm.58650 /len=259 /NOTE=replacement for probe set(s) 94605_at on MG-U74A
104310_at	Rpa1	AW122159	G6pc3	Cluster Incl AW122159:UI-M-BH2.2-aor-f-12-0-UI.s1 Mus musculus cDNA, 3' end /clone=UI-M-BH2.2-aor-f-12-0-UI /clone_end=3' /gb=AW122159 /gi=6097598 /ug=Mm.22385 /len=234	Mm.22385	68401	Q6NSQ9 ; Q811R8 ; Q3TND0	NP_787949.2	NM_175935
100584_at	AIV; Anx4; Xanx-4; AI265406; AW106930; Abi1	U72941	Anxa4	Cluster Incl U72941:Mus musculus annexin IV mRNA, complete cds /cds=(90,1049) /gb=U72941 /gi=1778312 /ug=Mm.619 /len=1961	Mm.259702	11746	P97429 ; Q3UCL0 ; Q7TMN7 ; Q8BSL2 ; Q9R0V2	NP_038499.1	NM_013471
99675_at	Ccng1	AI839766	Yif1a	Cluster Incl AI839766:UI-M-AN0-acq-e-09-0-UI.s1 Mus musculus cDNA, 3' end /clone=UI-M-AN0-acq-e-09-0-UI /clone_end=3' /gb=AI839766 /gi=5474019 /ug=Mm.44202 /len=366	Mm.44202	68090	Q91XB7 ; Q9CWB2	NP_080829.1	NM_026553
94021_at	1200004M23Rik	AW048336	Trim11	Cluster Incl AW048336:UI-M-BH1-akk-c-09-0-UI.s1 Mus musculus cDNA, 3' end /clone=UI-M-BH1-akk-c-09-0-UI /clone_end=3' /gb=AW048336 /gi=5908865 /ug=Mm.21854 /len=464	Mm.248049	94091	Q99PQ2 ; Q3TCL5	NP_444398.1	NM_053168
96174_at	Itgam	AW125692	Pom121	Cluster Incl AW125692:UI-M-BH2.2-aqi-f-01-0-UI.s1 Mus musculus cDNA, 3' end /clone=UI-M-BH2.2-aqi-f-01-0-UI /clone_end=3' /gb=AW125692 /gi=6101222 /ug=Mm.28399 /len=384	Mm.28399	107939	Q8K3Z9 ; Q6A036 ; Q3U425	NP_683734.1	NM_148932
92828_at	DPM1; AI118379; AI194292; Dok2	AB004789	Dpm1	Cluster Incl AB004789:Mus musculus mRNA for dolichol-phosphate-mannose synthase, complete cds /cds=(0,782) /gb=AB004789 /gi=3073772 /ug=Mm.12969 /len=789	Mm.370658	13480	O70152	NP_034202.1	NM_010072
93602_at	mMSK2; Msk2; 90kDa; AI848992; 1110069D02Rik; Rps6ka4	AF074714	Rps6ka4	Cluster Incl AF074714:Mus musculus mitogen- and stress-activated protein kinase-2 (mMSK2) mRNA, complete cds /cds=(52,2373) /gb=AF074714 /gi=3786405 /ug=Mm.20914 /len=3120	Mm.20914	56613	Q9Z2B9 ; Q3U3M8	NP_064308.1	NM_019924
103400_at	Tug1	D50523	AI316828	Cluster Incl D50523:Mouse mRNA for TI-227 /cds=UNKNOWN /gb=D50523 /gi=1166394 /ug=Mm.18728 /len=3577	Mm.390314	544752			NR_002321 ; NR_002322
160963_at	AA409679; Adarb1	AI551141	9630050M13Rik	Cluster Incl AI551141:vx41d08.x1 Mus musculus cDNA, 3' end /clone=IMAGE-1277775 /clone_end=3' /gb=AI551141 /gi=4483504 /ug=Mm.23044 /len=398 /NOTE=replacement for probe set(s) 103528_at on MG-U74A	Mm.23044	269233	Q8K2R1	XP_194000.2	XM_194000
96038_at	Slc7a11	AI840339	Rnase4	Cluster Incl AI840339:UI-M-AJ0-abd-g-01-0-UI.s2 Mus musculus cDNA, 3' end /clone=UI-M-AJ0-abd-g-01-0-UI /clone_end=3' /gb=AI840339 /gi=5474552 /ug=Mm.2587 /len=497	Mm.202665	58809	P21570 ; Q9JJH1 ; Q5UCA9 ; Q6NXX2 ; Q3TBG7 ; Q8C663 ; Q8C7E4	NP_067447.2 ; NP_957691.1	NM_021472 ; NM_201239
160669_at	TAT-SF1; 1600023H17Rik; 2600017A12Rik; 2700077B20Rik; Htatsf1	AI848835	Htatsf1	Cluster Incl AI848835:UI-M-AJ1-ahb-c-02-0-UI.s1 Mus musculus cDNA, 3' end /clone=UI-M-AJ1-ahb-c-02-0-UI /clone_end=3' /gb=AI848835 /gi=5492741 /ug=Mm.2152 /len=455 /NOTE=replacement for probe set(s) 104051_at on MG-U74A	Mm.2152	72459	Q8BGC0 ; Q9CT41 ; Q9DAU3	NP_082518.1	NM_028242
102853_at	Mmipi; HCAP; SmcD; Cspg6; Mmip1; Bamacan; Smc3	Y15128	Cspg6	Cluster Incl Y15128:Mus musculus mRNA for novel leucine zipper protein, Mmipi /cds=(180,1637) /gb=Y15128 /gi=2564277 /ug=Mm.14910 /len=2612	Mm.14910	13006	Q9CW03 ; Q6P5E5 ; Q6PIE1 ; Q3TMK9 ; Q3TPG9 ; Q3UNU2 ; Q3US85 ; Q6PFZ4	NP_031816.2	NM_007790
103376_s_at	mpt1; Rd9; RdgB; DRES9; mpt-1; Pitpnm; R75447; Sox10	AF006467	Pitpnm1	Cluster Incl AF006467:Phosphatidylinositol membrane-associated /cds=(138,3869) /gb=AF006467 /gi=2618982 /ug=Mm.1860 /len=4106	Mm.1860	18739	O35954	NP_032877.1	NM_008851
98635_at	Pkm2	AI854629	D11Moh35	Cluster Incl AI854629:UI-M-BH0-ake-e-11-0-UI.s1 Mus musculus cDNA, 3' end /clone=UI-M-BH0-ake-e-11-0-UI /clone_end=3' /gb=AI854629 /gi=5498535 /ug=Mm.38802 /len=492	Mm.38802	268470	Q7TMY6 ; Q3TFZ8 ; Q3U618 ; Q3UE37 ; Q8BVL2	NP_758504.2	NM_172300
99978_s_at	p38; Crk1; Mxi2; CSBP2; Csbp1; PRKM14; PRKM15; p38MAPK; MGC102436; p38-alpha; Mapk14	D83073	Mapk14	Cluster Incl D83073:Mouse mRNA for p38b, complete cds /cds=(229,1311) /gb=D83073 /gi=1181606 /ug=Mm.4437 /len=3352	Mm.311337	26416	P47811 ; Q3U6R5 ; Q3UZS3 ; Q5U421	NP_036081.1	NM_011951
96675_at	Fkbp8	AW124245	Unc50	Cluster Incl AW124245:UI-M-BH2.1-aph-f-06-0-UI.s1 Mus musculus cDNA, 3' end /clone=UI-M-BH2.1-aph-f-06-0-UI /clone_end=3' /gb=AW124245 /gi=6099775 /ug=Mm.27404 /len=375	Mm.27404	67387	Q9CQ61	NP_080399.1	NM_026123
94043_at	C7-1; 16A; CF2; AC45; XAP-3; Atp6s1; VATPS1; Atp6ip1; AI316502; AW108110; FLJ00383; mFLJ00383; Gsn	AB031290	Atp6ap1	Cluster Incl AB031290:Mus musculus mRNA for C7-1 protein, complete cds /cds=(0,1391) /gb=AB031290 /gi=5771446 /ug=Mm.21961 /len=1524	Mm.21961	54411	Q9R1Q9 ; Q571E2 ; Q8K567 ; Q3THZ3 ; Q3TKX1 ; Q3TT23 ; Q3TWN7 ; Q3UCY7 ; Q3UWN7	NP_061264.1	NM_018794
104126_at	Cstf2t	AI854864	Cstf2t	Cluster Incl AI854864:UI-M-BH0-akb-e-01-0-UI.s1 Mus musculus cDNA, 3' end /clone=UI-M-BH0-akb-e-01-0-UI /clone_end=3' /gb=AI854864 /gi=5498770 /ug=Mm.22031 /len=197	Mm.22031	83410	Q8C7E9	NP_112539.1	NM_031249
160578_at	Lmna	AW122388	Pdpk1	Cluster Incl AW122388:UI-M-BH2.2-aow-c-12-0-UI.s1 Mus musculus cDNA, 3' end /clone=UI-M-BH2.2-aow-c-12-0-UI /clone_end=3' /gb=AW122388 /gi=6097889 /ug=Mm.10343 /len=522 /NOTE=replacement for probe set(s) 102055_at on MG-U74A	Mm.10504	18607	Q9Z2A0 ; Q8K3L3 ; Q3TRL2 ; Q3UEW8 ; Q3UGN6 ; Q3UHZ0	NP_035192.1	NM_011062
104621_at		AW046060	2007-03-06	Cluster Incl AW046060:UI-M-BH1-akv-d-12-0-UI.s1 Mus musculus cDNA, 3' end /clone=UI-M-BH1-akv-d-12-0-UI /clone_end=3' /gb=AW046060 /gi=5906589 /ug=Mm.24236 /len=322	Mm.272185	223455	Q6PCS1 ; Q6ZQ89 ; Q80V02 ; Q80VC7 ; Q8BXX6 ; Q8K2D5 ; Q8BJA0	NP_766194.2	NM_172606
98613_at	C81254; RP23-147P4.6; 1700082G03Rik; Gnb4	AI849876	2700085E05Rik	Cluster Incl AI849876:UI-M-AL1-aho-h-03-0-UI.s1 Mus musculus cDNA, 3' end /clone=UI-M-AL1-aho-h-03-0-UI /clone_end=3' /gb=AI849876 /gi=5493775 /ug=Mm.38521 /len=416	Mm.249700	67201	Q7TMP4 ; Q9CPV4 ; Q9CY26 ; Q9D9F5	NP_080305.1	NM_026029
93743_at	Trim25	AI838388	Hsbp1	Cluster Incl AI838388:UI-M-AJ0-aav-f-02-0-UI.s2 Mus musculus cDNA, 3' end /clone=UI-M-AJ0-aav-f-02-0-UI /clone_end=3' /gb=AI838388 /gi=5472601 /ug=Mm.21069 /len=414	Mm.358714	68196	Q9CQZ1 ; Q3UKN1	NP_077181.1	NM_024219
93043_at	SDR1; Sdfr1; AW554172; Cct4	D50463	Sdfr1	Cluster Incl D50463:Mouse SDR1 mRNA, complete cds /cds=(27,872) /gb=D50463 /gi=1747303 /ug=Mm.15125 /len=1900	Mm.15125	20320	P97300 ; Q3U519 ; Q8C637 ; Q8C6H8	NP_033171.1	NM_009145
103210_at	Bil3; Il3r; AIC2A; Il3rb; Il3rb2; BetaIl3; Csfgmrb; Ehd1	M29855	Csf2rb2	Cluster Incl M29855:Interleukin 3 receptor, beta chain 2 /cds=(175,2811) /gb=M29855 /gi=198342 /ug=Mm.1940 /len=4613	Mm.1940	12984	P26954 ; Q3U1W0	NP_031807.1	NM_007781
92273_at	FLP1; HSCF; Ptpk1; PTP-K1; PTP-HSCF; Ptpn18	U49853	Ptpn18	Cluster Incl U49853:Protein tyrosine phosphatase, non-receptor type 18 /cds=(18,1379) /gb=U49853 /gi=1293621 /ug=Mm.361 /len=1529	Mm.361	19253	Q922E3 ; Q3V441 ; Q4JFH4 ; Q61152	NP_035336.1	NM_011206
104163_at	Om1; MRP7; OM-1; Abcc10; Ranbp8; 6230418K12Rik; C130009K11Rik; Ipo8	AA711002	Ipo8	Cluster Incl AA711002:vt52g08.r1 Mus musculus cDNA, 5' end /clone=IMAGE-1166750 /clone_end=5' /gb=AA711002 /gi=2720920 /ug=Mm.27130 /len=377	Mm.260105	320727	Q7TMY7	XP_132974.2	XM_132974
160815_at	C79673; MGC36836; MGC38286; Snx9	AA709534	BC032204	Cluster Incl AA709534:vv34f06.r1 Mus musculus cDNA, 5' end /clone=IMAGE-1224323 /clone_end=5' /gb=AA709534 /gi=2719452 /ug=Mm.29670 /len=332 /NOTE=replacement for probe set(s) 97362_at on MG-U74A	Mm.157591	108101	Q8K1B8 ; Q6NXZ9 ; Q3TEE6	NP_722490.1	NM_153795
93774_at	Fn1	AW049040	2610524G07Rik	Cluster Incl AW049040:UI-M-BH1-amp-h-08-0-UI.s1 Mus musculus cDNA, 3' end /clone=UI-M-BH1-amp-h-08-0-UI /clone_end=3' /gb=AW049040 /gi=5909569 /ug=Mm.21207 /len=260	Mm.315430	66494	Q8R107 ; Q3UCN0 ; Q4QQJ9 ; Q78IE2 ; Q9D1F7	NP_079872.4	NM_025596
97551_at	Fau	AI846182	Hip1r	Cluster Incl AI846182:UI-M-AM1-agb-c-09-0-UI.s1 Mus musculus cDNA, 3' end /clone=UI-M-AM1-agb-c-09-0-UI /clone_end=3' /gb=AI846182 /gi=5490088 /ug=Mm.33797 /len=312	Mm.149954	29816	Q9JKY5 ; Q6P1F5 ; Q6ZQ77 ; Q80UP1 ; Q3UJ14 ; Q8BPA2 ; Q9D689	NP_659507.2	NM_145070
98001_at	lsc; Lsc; Lbcl2; Arhgef1	U58203	Arhgef1	Cluster Incl U58203:Mus musculus Lsc (lsc) oncogene mRNA, complete cds /cds=(91,2850) /gb=U58203 /gi=1389755 /ug=Mm.3181 /len=3200	Mm.3181	16801	Q61210 ; Q6KAM6 ; Q3T9Q7 ; Q8CA02	NP_032514.1	NM_008488
94216_at	Glb1	AW121091	Sdhc	Cluster Incl AW121091:UI-M-BH2.3-aof-h-07-0-UI.s1 Mus musculus cDNA, 3' end /clone=UI-M-BH2.3-aof-h-07-0-UI /clone_end=3' /gb=AW121091 /gi=6096424 /ug=Mm.22227 /len=214	Mm.198138	66052	Q9CZB0 ; Q5XK33 ; Q544Q9	NP_079597.1	NM_025321
94084_at	Zfhx1b	AI842888	Cdc26	Cluster Incl AI842888:UI-M-AN1-afb-f-12-0-UI.s1 Mus musculus cDNA, 3' end /clone=UI-M-AN1-afb-f-12-0-UI /clone_end=3' /gb=AI842888 /gi=5477101 /ug=Mm.22192 /len=331	Mm.109930	66440	Q99JP4	NP_647452.1	NM_139291
93680_at	Lok; Gek1; KIAA4026; mKIAA4026; Mapk7	D89728	Stk10	Cluster Incl D89728:Mus musculus mRNA for LOK, complete cds /cds=(99,2999) /gb=D89728 /gi=2723474 /ug=Mm.8235 /len=5002	Mm.8235	20868	O55098 ; Q5DTS2 ; Q3UG53	NP_033314.1	NM_009288
97979_at	Ppp1r7	AI849126	Ppp1r7	Cluster Incl AI849126:UI-M-AJ1-agy-a-10-0-UI.s1 Mus musculus cDNA, 3' end /clone=UI-M-AJ1-agy-a-10-0-UI /clone_end=3' /gb=AI849126 /gi=5493032 /ug=Mm.3121 /len=489	Mm.88704	66385	Q3UM45 ; Q9CV31 ; Q9Z105	NP_075689.1	NM_023200
98604_at	NNP-1; AL033305; AL033306; AU018604; Mtdh	U79774	Nnp1	Cluster Incl U79774:Mus musculus NNP-1 var (NNP-1) mRNA, complete cds /cds=(43,1527) /gb=U79774 /gi=2258277 /ug=Mm.38344 /len=1946	Mm.38344	18114	P56183	NP_035055.1	NM_010925
160126_at	Mp1; Mapbp; AW556229; MGC103121; Psap	AF082526	Map2k1ip1	Cluster Incl AF082526:Mus musculus MEK binding partner 1 (Mp1) mRNA, complete cds /cds=(146,520) /gb=AF082526 /gi=3549604 /ug=Mm.20922 /len=1315 /NOTE=replacement for probe set(s) 93726_at on MG-U74A	Mm.331392	56692	O88653 ; Q3TX23 ; Q542I7	NP_064304.1	NM_019920
97448_at	MGC65558; MGC103350; 4933439C20Rik	AI845165	4933439C20Rik ; Pisd	Cluster Incl AI845165:UI-M-BG0-ahs-g-10-0-UI.s1 Mus musculus cDNA, 3' end /clone=UI-M-BG0-ahs-g-10-0-UI /clone_end=3' /gb=AI845165 /gi=5489071 /ug=Mm.30245 /len=214	Mm.273765	236604 ; 320951	Q8BSF4 ; Q99LK2 ; Q3TG39 ; Q3TJ76 ; Q3TPQ0 ; Q3TRI5 ; Q505E1 ; Q6PB35	NP_001004146.1 ; NP_796272.1	NM_001004146 ; NM_177298
99187_f_at	Tpd52l2	AI835662	2010315L10Rik	Cluster Incl AI835662:UI-M-AJ0-aau-e-03-0-UI.s1 Mus musculus cDNA, 3' end /clone=UI-M-AJ0-aau-e-03-0-UI /clone_end=3' /gb=AI835662 /gi=5469875 /ug=Mm.41890 /len=268	Mm.41890	67023	Q9CQ56 ; Q3TUK0 ; Q5I940	NP_080193.1 ; NP_084044.1	NM_025917 ; NM_029768
94555_at	F13a1	AI845579	Rnf167	Cluster Incl AI845579:UI-M-AQ1-adx-b-12-0-UI.s1 Mus musculus cDNA, 3' end /clone=UI-M-AQ1-adx-b-12-0-UI /clone_end=3' /gb=AI845579 /gi=5489485 /ug=Mm.29092 /len=254	Mm.261818	70510	Q91XF4 ; Q3U4S5	NP_081721.1	NM_027445
99953_at		AF100956	Rgl2	Cluster Incl AF100956:Mus musculus major histocompatibility locus class II region; Fas-binding protein Daxx (DAXX) gene, partial cds; Bing1 (BING1), tapasin (tapasin), RalGDS-like factor (RLF), KE2 (KE2), BING4 (BING4), beta1, 3-galactosyl transferase (be	Mm.43777	19732	Q61193	NP_033085.2	NM_009059
95138_at	Wipi2	AI836568	2510001I10Rik	Cluster Incl AI836568:UI-M-AP0-abf-a-06-0-UI.s1 Mus musculus cDNA, 3' end /clone=UI-M-AP0-abf-a-06-0-UI /clone_end=3' /gb=AI836568 /gi=5470781 /ug=Mm.29432 /len=285	Mm.29432	74781	Q80W47 ; Q8C8L8	NP_848485.1	NM_178398
92611_at	P137; Gpiap; AL022980; MMGPIP137; Gpiap1	U18773	Gpiap1	Cluster Incl U18773:Mus musculus GPI-anchored protein p137 mRNA, partial cds /cds=(0,550) /gb=U18773 /gi=862634 /ug=Mm.1098 /len=2707	Mm.254134	53872	Q60865 ; Q7TT26 ; Q3TEY4 ; Q3TTW8 ; Q3UFZ6 ; Q8CD82	NP_058019.2	NM_016739
94963_at	Vcl	AI462105	Vcl	Cluster Incl AI462105:ub70b01.x1 Mus musculus cDNA, 3' end /clone=IMAGE-1383049 /clone_end=3' /gb=AI462105 /gi=4316135 /ug=Mm.27206 /len=422	Mm.279361	22330	Q64727 ; Q9ESQ3	NP_033528.3	NM_009502
102321_at	mKIAA0422; Alb1	M93422	Adcy6	Cluster Incl M93422:Adenylate cyclase 6 /cds=(95,3592) /gb=M93422 /gi=191690 /ug=Mm.10706 /len=5841	Mm.157091	11512	Q01341 ; Q80U07	NP_031431.1	NM_007405
93131_at	twi; Gacy; AW212969; AW413532; twitcher; 2310068B06Rik; A930008M05Rik; Galc	D38557	Galc	Cluster Incl D38557:Galactosylceramidase /cds=(126,2132) /gb=D38557 /gi=809504 /ug=Mm.5120 /len=2278	Mm.5120	14420	P54818 ; Q3TTJ1 ; Q3U3H7	NP_032105.1	NM_008079
93560_at	2610208M17Rik	AI845882	Acyp1	Cluster Incl AI845882:UI-M-AO1-aeg-h-05-0-UI.s1 Mus musculus cDNA, 3' end /clone=UI-M-AO1-aeg-h-05-0-UI /clone_end=3' /gb=AI845882 /gi=5489788 /ug=Mm.20309 /len=423	Mm.311985	66204	P56376 ; Q4VAF0 ; Q6P8S7 ; Q545K8 ; Q8BMV3	NP_079697.1	NM_025421
95688_at	Mdes; Degs; Des1; AA536663; Degs1	Y08460	Degs1	Cluster Incl Y08460:Degenerative spermatocyte homolog (Drosophila) /cds=(41,1012) /gb=Y08460 /gi=2225940 /ug=Mm.29648 /len=1778	Mm.29648	13244	O09005 ; Q8R4H3	NP_031879.1	NM_007853
93874_s_at	IL11Ra2; Etl2; Etl-2; Il11ra-ps1; Il11ra2	U69491	Il11ra1 ; Il11ra2	Cluster Incl U69491:Interleukin 11 receptor, alpha chain 2 /cds=(301,1599) /gb=U69491 /gi=1916003 /ug=Mm.88405 /len=1975	Mm.193451	16157 ; 16158	Q64385 ; P70225 ; Q3U294 ; Q3UIV4	NP_034679.1 ; NP_034680.2	NM_010549 ; NM_010550
94550_at	Trpm1	AW121324	Snx1	Cluster Incl AW121324:UI-M-BH2.2-aom-a-06-0-UI.s1 Mus musculus cDNA, 3' end /clone=UI-M-BH2.2-aom-a-06-0-UI /clone_end=3' /gb=AW121324 /gi=6096657 /ug=Mm.29079 /len=541	Mm.271891	56440	Q9WV80 ; Q3TI63 ; Q3U4S1 ; Q3UDY9 ; Q6NZD2	NP_062701.2	NM_019727
160516_at	E430018M07Rik; Tyrp1	U49351	Gaa	Cluster Incl U49351:Glucosidase, alpha, acid /cds=(112,2973) /gb=U49351 /gi=1515358 /ug=Mm.4793 /len=3364 /NOTE=replacement for probe set(s) 100129_at on MG-U74A	Mm.4793	14387	P70699 ; Q3UJB2	NP_032090.2	NM_008064
96167_at	Bis; AA407278; Usp4	AI643420	Bag3	Cluster Incl AI643420:vv24h01.x1 Mus musculus cDNA, 3' end /clone=IMAGE-1223377 /clone_end=3' /gb=AI643420 /gi=4721895 /ug=Mm.28373 /len=195	Mm.84073	29810	Q9JLV1 ; Q9ER87 ; Q3TAM9 ; Q9CQL3	NP_038891.3	NM_013863
92997_g_at	MusSox17; Mafg	D49473	Sox17	Cluster Incl D49473:SRY-box containing gene 17 /cds=(642,1517) /gb=D49473 /gi=1487865 /ug=Mm.5080 /len=1984	Mm.279103	20671	Q61473 ; Q6P9T1	NP_035571.1	NM_011441
94339_at	Gpnmb	AI841330	D11Ertd18e	Cluster Incl AI841330:UI-M-AM0-adv-b-11-0-UI.s1 Mus musculus cDNA, 3' end /clone=UI-M-AM0-adv-b-11-0-UI /clone_end=3' /gb=AI841330 /gi=5475543 /ug=Mm.25013 /len=332	Mm.131618	52466	Q6PEM8	NP_081016.1	NM_026740
101210_at	R74626; BC030045; 4732420M22Rik; Rit2	R74626	Zfp651	Cluster Incl R74626:MDB0787 Mus musculus cDNA, 3' end /clone_end=3' /gb=R74626 /gi=849829 /ug=Mm.5272 /len=346	Mm.373883	270210		XP_620798.1	XM_620798
103322_at	RPI; Il16	L35034	Rpia	Cluster Incl L35034:Ribose 5-phosphate isomerase A /cds=(207,917) /gb=L35034 /gi=836673 /ug=Mm.17905 /len=1763	Mm.17905	19895	P47968 ; Q3UVI8	NP_033101.1	NM_009075
98446_s_at	Htk; MDK2; Myk1; Tyro11; AI042935; Ephb4	U06834	Cct3	Cluster Incl U06834:Mus musculus Balb/c eph-related receptor protein tyrosine kinase mRNA, complete cds /cds=(102,3065) /gb=U06834 /gi=459172 /ug=Mm.34533 /len=3733	Mm.256034	12462	P80318 ; Q3TBM6 ; Q3U0I3 ; Q3U4U6 ; Q3UJP4	NP_033966.1	NM_009836
98909_at	Psap	AW060843	Lias	Cluster Incl AW060843:UI-M-BH1-amx-d-06-0-UI.s1 Mus musculus cDNA, 3' end /clone=UI-M-BH1-amx-d-06-0-UI /clone_end=3' /gb=AW060843 /gi=6008594 /ug=Mm.28591 /len=419	Mm.195776	79464	Q99M04 ; Q543M1 ; Q8CCZ4	NP_077791.1	NM_024471
97422_at	Iars2	AW048882	Iars2	Cluster Incl AW048882:UI-M-BH1-amf-e-12-0-UI.s1 Mus musculus cDNA, 3' end /clone=UI-M-BH1-amf-e-12-0-UI /clone_end=3' /gb=AW048882 /gi=5909411 /ug=Mm.29999 /len=497	Mm.331142	381314	Q3TKT8 ; Q810V2 ; Q8BIJ0 ; Q8BIJ6 ; Q8BIL6 ; Q8BIP3 ; Q8C1P9 ; Q8R2M5	NP_941055.1	NM_198653
103606_r_at	Rgs19	AW121438	Rgs19	Cluster Incl AW121438:UI-M-BH2.2-aon-c-10-0-UI.s1 Mus musculus cDNA, 3' end /clone=UI-M-BH2.2-aon-c-10-0-UI /clone_end=3' /gb=AW121438 /gi=6096771 /ug=Mm.20156 /len=269	Mm.274366	56470	Q9CX84 ; Q8BFU4 ; Q8CGT5 ; Q78NN4 ; Q9CTC4	NP_080722.1	NM_026446
160196_at	Smap1	AI843662	Smap1	Cluster Incl AI843662:UI-M-AK1-aer-a-08-0-UI.s1 Mus musculus cDNA, 3' end /clone=UI-M-AK1-aer-a-08-0-UI /clone_end=3' /gb=AI843662 /gi=5477875 /ug=Mm.24837 /len=323 /NOTE=replacement for probe set(s) 95476_at on MG-U74A	Mm.329963	98366	Q68EF3 ; Q91VZ6 ; Q497I6	NP_082810.1	NM_028534
160096_at	Hexa	AW122452	Spop	Cluster Incl AW122452:UI-M-BH2.2-aou-a-10-0-UI.s1 Mus musculus cDNA, 3' end /clone=UI-M-BH2.2-aou-a-10-0-UI /clone_end=3' /gb=AW122452 /gi=6097972 /ug=Mm.17224 /len=257 /NOTE=replacement for probe set(s) 93263_at on MG-U74A	Mm.285454	20747	Q6ZWS8 ; Q76LV9 ; Q3THQ1 ; Q3TLC2 ; Q5ST07 ; Q8C8C9 ; Q9DBZ2	NP_079563.1	NM_025287
92233_at	Tmem2	AI098965	1810007M14Rik	Cluster Incl AI098965:ub99g02.r1 Mus musculus cDNA, 5' end /clone=IMAGE-1396658 /clone_end=5' /gb=AI098965 /gi=3448490 /ug=Mm.347 /len=504	Mm.347	67367	P58501 ; Q78XY2 ; Q8R2W3 ; Q9CRB7	XP_358888.2 ; XP_622713.1	XM_358888 ; XM_622713
95679_at	Ube2i	AI835912	Cdk2ap2	Cluster Incl AI835912:UI-M-AI0-aao-a-07-0-UI.s1 Mus musculus cDNA, 3' end /clone=UI-M-AI0-aao-a-07-0-UI /clone_end=3' /gb=AI835912 /gi=5470120 /ug=Mm.29609 /len=455	Mm.29609	52004	Q9CPY4	NP_080649.1	NM_026373
162299_f_at		AV029120	Pbp ; LOC432447	Cluster Incl AV029120:AV029120 Mus musculus cDNA /clone=1500002O15 /clone_end=3' /gb=AV029120 /gi=4828668 /ug=Mm.46953 /len=243 /NOTE=replacement for probe set(s) 102174_f_at on MG-U74A	Mm.195898	23980 ; 432447	P21279 ; P70296 ; Q3TGC5 ; Q3UHH5 ; Q5EBQ2 ; Q8C6U1	NP_061346.1 ; XP_483886.1	NM_018858 ; XM_483886
97484_at	2210402G22Rik	AI852704	Zmynd11	Cluster Incl AI852704:UI-M-BH0-aji-e-07-0-UI.s1 Mus musculus cDNA, 3' end /clone=UI-M-BH0-aji-e-07-0-UI /clone_end=3' /gb=AI852704 /gi=5496610 /ug=Mm.30826 /len=427	Mm.258773	66505	Q8R5C8 ; Q4FJS3 ; Q6PD13 ; Q3UKS1 ; Q8BJZ0	NP_653099.1	NM_144516
160668_at	Ogfr	AI838195	Ogfr	Cluster Incl AI838195:UI-M-AL0-abx-a-12-0-UI.s1 Mus musculus cDNA, 3' end /clone=UI-M-AL0-abx-a-12-0-UI /clone_end=3' /gb=AI838195 /gi=5472408 /ug=Mm.21474 /len=304 /NOTE=replacement for probe set(s) 104043_at on MG-U74A	Mm.250418	72075	Q99PG2 ; Q80UU6 ; Q3UF10 ; Q8CF06	NP_113550.2	NM_031373
93865_s_at	H-2T10; H2-Bl	M35244	H2-T10 ; H2-T22 ; H2-T9	Cluster Incl M35244:Histocompatibility 2, T region locus 10 /cds=UNKNOWN /gb=M35244 /gi=199663 /ug=Mm.87776 /len=1714	Mm.87776	15024 ; 15039 ; 15051	Q31205 ; Q31206 ; Q31207 ; Q31208 ; Q861Q6 ; Q9BCZ1 ; Q31615 ; Q3TSX0 ; Q8WLM9	NP_034525.1 ; NP_034527.1 ; NP_034529.1	NM_010395 ; NM_010397 ; NM_010399
99512_at	MGC7843; AA815922; D830048B13; 6030411K04Rik; Cnot1	AI852647	Cnot1 ; LOC545027	Cluster Incl AI852647:UI-M-BH0-aiu-h-07-0-UI.s1 Mus musculus cDNA, 3' end /clone=UI-M-BH0-aiu-h-07-0-UI /clone_end=3' /gb=AI852647 /gi=5496553 /ug=Mm.41858 /len=379	Mm.259220	234594 ; 545027	Q3UPB7 ; Q8BSB4 ; Q8BXB2 ; Q8C0H2 ; Q8CGI8 ; Q8K3D8	XP_484354.2 ; XP_486150.2	XM_484354 ; XM_486150
98150_at	Rab11b; Naglu	L26528	Rab11b	Cluster Incl L26528:RAB11B, member RAS oncogene family /cds=(35,691) /gb=L26528 /gi=433063 /ug=Mm.35727 /len=1763	Mm.35727	19326	P46638 ; Q78ZJ8	NP_033023.1	NM_008997
AFFX-GapdhMur/M32599_3_at	LOC14433; Col1a2	M32599	LOC14433 ; LOC229425 ; LOC239564 ; LOC268353 ; MGC68323 ; 3000002C10Rik ; LOC380687 ; LOC380690 ; AK190093 ; LOC382022 ; LOC382043 ; LOC383069 ; Gapdh ; LOC432452 ; LOC432542 ; LOC432757 ; LOC432797 ; LOC432820 ; LOC432919 ; LOC433130 ; LOC433184 ; LOC433273 ; LOC433460 ; LOC433660 ; LOC433845 ; LOC434187 ; LOC434330 ; LOC434542 ; LOC434731 ; LOC434806 ; LOC434831 ; LOC435171 ; LOC436372 ; LOC544…	M32599 Mouse glyceraldehyde-3-phosphate dehydrogenase mRNA, complete cds (_5, _M, _3 represent transcript regions 5 prime, Middle, and 3 prime respectively)	Mm.316488	14433 ; 229425 ; 239564 ; 268353 ; 277333 ; 378954 ; 380687 ; 380690 ; 380739 ; 382022 ; 382043 ; 383069 ; 407972 ; 432452 ; 432542 ; 432757 ; 432797 ; 432820 ; 432919 ; 433130 ; 433184 ; 433273 ; 433460 ; 433660 ; 433845 ; 434187 ; 434330 ; 434542 ; 434731 ; 434806 ; 434831 ; 435171 ; 436372 ; 544962 ; 544966 ; 545042 ; 545089 ; 545128 ; 545162 ; 545563 ; 545571 ; 545741 ; 545865 ; 545958 ; 5459…	P16858 ; Q5U410 ; Q6P287 ; Q569X5	NP_001001303.1 ; NP_001001978.1 ; NP_001025102.1 ; NP_032110.1 ; NP_955766.1 ; XP_139510.4 ; XP_354601.2 ; XP_356092.3 ; XP_356116.2 ; XP_483891.1 ; XP_483995.2 ; XP_484256.2 ; XP_484307.2 ; XP_484345.1 ; XP_484436.1 ; XP_484482.2 ; XP_484654.1 ; XP_484732.2 ; XP_484834.1 ; XP_485043.1 ; XP_485318.2 ; XP_485562.1 ; XP_485937.1 ; XP_486133.1 ; XP_486264.2 ; XP_486386.2 ; XP_486623.2 ; XP_486720.1 …	NM_001001303 ; NM_001001978 ; NM_001029931 ; NM_008084 ; NM_199472 ; XM_139510 ; XM_354601 ; XM_356092 ; XM_356116 ; XM_483891 ; XM_483995 ; XM_484256 ; XM_484307 ; XM_484345 ; XM_484436 ; XM_484482 ; XM_484654 ; XM_484732 ; XM_484834 ; XM_485043 ; XM_485318 ; XM_485562 ; XM_485937 ; XM_486133 ; XM_486264 ; XM_486386 ; XM_486623 ; XM_486720 ; XM_486749 ; XM_487067 ; XM_489580 ; XM_618821 ; XM_619…
104759_at	2310005P05Rik	AI851421	1200011I18Rik	Cluster Incl AI851421:UI-M-BH0-akj-c-04-0-UI.s1 Mus musculus cDNA, 3' end /clone=UI-M-BH0-akj-c-04-0-UI /clone_end=3' /gb=AI851421 /gi=5495327 /ug=Mm.24797 /len=337	Mm.260767	67467	Q69ZC8 ; Q8K2V8 ; Q9D4A1	NP_080453.2	NM_026177
104313_at	Cxcl10	AI842432	Pgm2	Cluster Incl AI842432:UI-M-AM1-afy-b-10-0-UI.s1 Mus musculus cDNA, 3' end /clone=UI-M-AM1-afy-b-10-0-UI /clone_end=3' /gb=AI842432 /gi=5476645 /ug=Mm.22403 /len=330	Mm.217764	72157	Q9D0F9 ; Q5RJV4 ; Q66JR7 ; Q7TNU0 ; Q99JW6 ; Q3U6X6 ; Q3UGE3	NP_082408.2	NM_028132
94794_at	FHC; Fth; MFH; AL022624; AL033366	X52561	Fth1	Cluster Incl X52561:Mouse gene for ferritin H subunit /cds=(166,714) /gb=X52561 /gi=50953 /ug=Mm.1776 /len=860	Mm.1776	14319	P09528 ; Q3UI44	NP_034369.1	NM_010239
95159_at	LOC620544	AI846849	Mrps18b	Cluster Incl AI846849:UI-M-AI1-afk-e-04-0-UI.s1 Mus musculus cDNA, 3' end /clone=UI-M-AI1-afk-e-04-0-UI /clone_end=3' /gb=AI846849 /gi=5490755 /ug=Mm.29484 /len=332	Mm.29484	66973	Q99N84 ; Q542W5	NP_080154.1	NM_025878
92806_at	Pdrg1	AI843868	Pdrg1	Cluster Incl AI843868:UI-M-AK1-aeu-d-04-0-UI.s1 Mus musculus cDNA, 3' end /clone=UI-M-AK1-aeu-d-04-0-UI /clone_end=3' /gb=AI843868 /gi=5478081 /ug=Mm.12746 /len=408	Mm.12746	68559	P59048 ; Q3UKN2	NP_849270.1	NM_178939
104183_at	Trp53bp1	AI529005		Cluster Incl AI529005:ud44a03.y1 Mus musculus cDNA, 5' end /clone=IMAGE-1448716 /clone_end=5' /gb=AI529005 /gi=4443140 /ug=Mm.27380 /len=460	Mm.215389
160435_at	Eef2	AW050035	Cd99l2	Cluster Incl AW050035:UI-M-BH1-amm-c-01-0-UI.s1 Mus musculus cDNA, 3' end /clone=UI-M-BH1-amm-c-01-0-UI /clone_end=3' /gb=AW050035 /gi=5910564 /ug=Mm.35792 /len=497 /NOTE=replacement for probe set(s) 98517_at on MG-U74A	Mm.283879	171486	Q8R447 ; Q8BIF0	NP_612182.1	NM_138309
160575_at	Dct	AW045426	Cggbp1	Cluster Incl AW045426:UI-M-BH1-akr-e-06-0-UI.s1 Mus musculus cDNA, 3' end /clone=UI-M-BH1-akr-e-06-0-UI /clone_end=3' /gb=AW045426 /gi=5905995 /ug=Mm.10160 /len=371 /NOTE=replacement for probe set(s) 102034_at on MG-U74A	Mm.10160	106143	Q8K2K1 ; Q8BHG9	NP_848762.1	NM_178647
97425_at	2010317E24Rik	AI840191	2210409B22Rik	Cluster Incl AI840191:UI-M-AO0-acc-g-09-0-UI.s1 Mus musculus cDNA, 3' end /clone=UI-M-AO0-acc-g-09-0-UI /clone_end=3' /gb=AI840191 /gi=5474404 /ug=Mm.30015 /len=423	Mm.270088	70174
93921_at	Mmp2	AI573601	Bat3	Cluster Incl AI573601:ud46a12.y1 Mus musculus cDNA, 5' end /clone=IMAGE-1448926 /clone_end=5' /gb=AI573601 /gi=4536975 /ug=Mm.89855 /len=535	Mm.203962	224727	Q9Z1R2 ; Q8HWH4 ; Q3TDL4 ; Q3UF95 ; Q3US30 ; Q9CRG8	NP_476512.1	NM_057171
95146_at	Tmem66	AI839280	Tmem66	Cluster Incl AI839280:UI-M-AO0-acb-b-06-0-UI.s1 Mus musculus cDNA, 3' end /clone=UI-M-AO0-acb-b-06-0-UI /clone_end=3' /gb=AI839280 /gi=5473493 /ug=Mm.29455 /len=265	Mm.290353	67887	Q8C2F1 ; Q8C6G7 ; Q8R233 ; Q8R3Q0 ; Q9D8R1	NP_080708.2	NM_026432
96774_at	Hnrpab	AW047139	Plekhc1	Cluster Incl AW047139:UI-M-BH1-alu-c-08-0-UI.s1 Mus musculus cDNA, 3' end /clone=UI-M-BH1-alu-c-08-0-UI /clone_end=3' /gb=AW047139 /gi=5907668 /ug=Mm.29048 /len=363	Mm.379356	218952	Q8CIB5 ; Q3TLE2 ; Q3UMA4	NP_666166.2	NM_146054
95420_at	Tcp1	AW120625	Pgd	Cluster Incl AW120625:UI-M-BH2.3-anz-a-01-0-UI.s1 Mus musculus cDNA, 3' end /clone=UI-M-BH2.3-anz-a-01-0-UI /clone_end=3' /gb=AW120625 /gi=6095958 /ug=Mm.24365 /len=471	Mm.252080	110208	Q9DCD0 ; Q91V28 ; Q91YT9 ; Q3UAG2 ; Q3UD80	XP_622094.1	XM_622094
93988_at	Pdpk1	AI836676	Psma7	Cluster Incl AI836676:UI-M-AP0-abh-g-06-0-UI.s1 Mus musculus cDNA, 3' end /clone=UI-M-AP0-abh-g-06-0-UI /clone_end=3' /gb=AI836676 /gi=5470889 /ug=Mm.21728 /len=471	Mm.21728	26444	Q9Z2U0 ; Q3THL2 ; Q3TN31 ; Q3UIT9 ; Q542H2	NP_036099.1	NM_011969
102821_s_at	Ran; M2; Ran/M2; Rab11a	L32752	Ran ; Rasl2-9	Cluster Incl L32752:Mouse (clone M2) GTPase (Ran) mRNA, complete cds /cds=(37,687) /gb=L32752 /gi=727168 /ug=Mm.14426 /len=970	Mm.322186	19384 ; 19428	Q61820 ; P62827 ; Q3ULW0 ; Q4FZF4 ; Q3U954	NP_033054.1 ; NP_033417.1	NM_009028 ; NM_009391
98905_at	CDC10; Cdc10; KIAA4020; mKIAA4020; E430034N22	AJ223782	2007-09-07	Cluster Incl AJ223782:Mus musculus CDC10 gene, promoter, exon 1 and joined CDS /cds=(68,1378) /gb=AJ223782 /gi=2827746 /ug=Mm.2858 /len=2392	Mm.270259	235072	O55131 ; Q5DTS3 ; Q3UGE0 ; Q3UNN1 ; Q8C2A3	NP_033989.2	NM_009859
103433_at	Pten	AI846077	Pscd3	Cluster Incl AI846077:UI-M-AN1-afj-a-02-0-UI.s2 Mus musculus cDNA, 3' end /clone=UI-M-AN1-afj-a-02-0-UI /clone_end=3' /gb=AI846077 /gi=5490023 /ug=Mm.19065 /len=296	Mm.281003	19159	O08967 ; Q5DTF5 ; Q922J4 ; Q3TGW1 ; Q8CBE4 ; Q3TXK1	NP_035312.2	NM_011182
93057_at	1700054E11Rik; Cst3	AW122989	Btf3	Cluster Incl AW122989:UI-M-BH2.1-apb-b-08-0-UI.s1 Mus musculus cDNA, 3' end /clone=UI-M-BH2.1-apb-b-08-0-UI /clone_end=3' /gb=AW122989 /gi=6098519 /ug=Mm.1538 /len=479	Mm.371688	218490	Q64152	NP_663430.2	NM_145455
98509_at	C78909; MGC7434; AA407621; Plxnb1	AI834979	BC002199	Cluster Incl AI834979:UI-M-AM1-afw-e-03-0-UI.s1 Mus musculus cDNA, 3' end /clone=UI-M-AM1-afw-e-03-0-UI /clone_end=3' /gb=AI834979 /gi=5469192 /ug=Mm.3584 /len=451	Mm.215471	211556	Q99LV9	NP_666076.1	NM_145964
93518_at	RNPS1; Ifngr2	X70067	Rnps1	Cluster Incl X70067:M.musculus RNPS1 mRNA for RNA/DNA-binding protein /cds=(180,1277) /gb=X70067 /gi=433436 /ug=Mm.1951 /len=1808	Mm.378998	19826	Q99M28 ; Q62150	NP_033096.1	NM_009070
103556_at	Nt5c2	AI840158	Angptl2	Cluster Incl AI840158:UI-M-AO0-acc-d-08-0-UI.s1 Mus musculus cDNA, 3' end /clone=UI-M-AO0-acc-d-08-0-UI /clone_end=3' /gb=AI840158 /gi=5474371 /ug=Mm.19081 /len=406	Mm.208919	26360	Q9R045 ; Q8BM09	NP_036053.2	NM_011923
160107_at	hprt; Hprt; HPGRT; C81579; MGC103149	K01515	Hprt1	Cluster Incl K01515:Hypoxanthine guanine phosphoribosyl transferase /cds=(0,656) /gb=K01515 /gi=193995 /ug=Mm.18675 /len=657 /NOTE=replacement for probe set(s) 93335_at on MG-U74A	Mm.299381	15452	P00493 ; Q6TDG6 ; Q99KF5 ; Q545Y2	NP_038584.1	NM_013556
161980_f_at		AV373612	Bag3	Cluster Incl AV373612:AV373612 Mus musculus cDNA, 3' end /clone=9030625A17 /clone_end=3' /gb=AV373612 /gi=6421259 /ug=Mm.93932 /len=240 /NOTE=replacement for probe set(s) 99227_f_at on MG-U74A	Mm.84073	29810	Q9JLV1 ; Q9ER87 ; Q3TAM9 ; Q9CQL3	NP_038891.3	NM_013863
96608_at	PAHX; Lnap1; AI256161; AI265699; Ctsd	AF023463	Phyh	Cluster Incl AF023463:Mus musculus peroxisomal phytanoyl-CoA alpha-hydroxylase (PAHX) mRNA, complete cds /cds=(39,1055) /gb=AF023463 /gi=2564672 /ug=Mm.27066 /len=1419	Mm.27066	16922	O35386 ; Q3TGP3 ; Q3TPC7	NP_034856.1	NM_010726
95709_at	D7Wsu86e; Vkorc1	AW012491	Vkorc1	Cluster Incl AW012491:uo05f02.y1 Mus musculus cDNA, 5' end /clone=IMAGE-2582523 /clone_end=5' /gb=AW012491 /gi=5861269 /ug=Mm.29703 /len=528	Mm.29703	27973	Q9CRC0	NP_848715.1	NM_178600
94973_at	mKIAA1082; 5830462I21Rik; Lars	AA840126	Jmjd1b	Cluster Incl AA840126:ud01d09.r1 Mus musculus cDNA, 5' end /clone=IMAGE-1433873 /clone_end=5' /gb=AA840126 /gi=2915835 /ug=Mm.27232 /len=471	Mm.277906	277250	Q5U5V7 ; Q6P9K3 ; Q6ZPY7 ; Q8K2A5 ; Q3TQV8 ; Q3UI14 ; Q8CCE2 ; Q9CU57	XP_619530.1	XM_619530
93603_at	Nlvcf; Mrpl40	AF034092	Mrpl40	Cluster Incl AF034092:Mus musculus nuclear localization signal containing protein (Nlvcf) mRNA, complete cds /cds=(114,734) /gb=AF034092 /gi=3834385 /ug=Mm.20918 /len=874	Mm.20918	18100	Q9Z2Q5 ; Q3UKS6	NP_035052.1	NM_010922
95886_g_at	Crebbp	AA177826		Cluster Incl AA177826:mt07e04.r1 Mus musculus cDNA, 5' end /clone=IMAGE-620382 /clone_end=5' /gb=AA177826 /gi=1759088 /ug=Mm.23990 /len=521	Mm.132238
103908_at	1300018I05Rik	AW121857	Sdccag3	Cluster Incl AW121857:UI-M-BH2.3-aoi-b-10-0-UI.s1 Mus musculus cDNA, 3' end /clone=UI-M-BH2.3-aoi-b-10-0-UI /clone_end=3' /gb=AW121857 /gi=6097231 /ug=Mm.21406 /len=324	Mm.253771	68112	Q3TQC5 ; Q6P8W2 ; Q8BIV5 ; Q8K0I8 ; Q9D1V2 ; Q9D4S1 ; Q9D5W1	NP_080839.1 ; NP_084431.1	NM_026563 ; NM_030155
100976_at	MEG2; Tubb5	AF013490	Ptpn9	Cluster Incl AF013490:Mus musculus protein-tyrosine phosphatase mRNA, complete cds /cds=(96,1877) /gb=AF013490 /gi=2331298 /ug=Mm.6678 /len=3531	Mm.325643	56294	O35239 ; Q7TSK0 ; Q3TRC1 ; Q3UNV3	NP_062625.2	NM_019651
102969_at	BC023037; KIAA1787; RP23-172M21.17; 1500010J02Rik	AI847369	0610025P10Rik	Cluster Incl AI847369:UI-M-AN1-afh-g-04-0-UI.s1 Mus musculus cDNA, 3' end /clone=UI-M-AN1-afh-g-04-0-UI /clone_end=3' /gb=AI847369 /gi=5491240 /ug=Mm.183 /len=436	Mm.268347	216860	Q3U090 ; Q69ZA2 ; Q6PDW9 ; Q80YV0 ; Q8R1V5	NP_001013432.1	NM_001013414
93492_at		AB013469	Pscd2	Cluster Incl AB013469:Mus musculus CLM2 gene for cytohesin 2, complete and partial cds, alternative splicing /cds=(0,1154) /gb=AB013469 /gi=3660542 /ug=Mm.19097 /len=1155	Mm.272130	19158	P63034 ; Q5HZZ0 ; Q3UP39 ; Q99KH2	NP_035311.1	NM_011181
92643_at	SCH; merlin; Nf2	X74671	Nf2	Cluster Incl X74671:Neurofibromatosis 2 /cds=(576,2366) /gb=X74671 /gi=456656 /ug=Mm.1190 /len=2604	Mm.297109	18016	P46662 ; Q62207 ; Q99K59 ; Q3TIW4 ; Q9D3K3	NP_035028.2	NM_010898
160557_at	Tssc4	AI848914	Tssc4	Cluster Incl AI848914:UI-M-AJ1-ahh-d-04-0-UI.s1 Mus musculus cDNA, 3' end /clone=UI-M-AJ1-ahh-d-04-0-UI /clone_end=3' /gb=AI848914 /gi=5492820 /ug=Mm.88573 /len=496 /NOTE=replacement for probe set(s) 101549_at on MG-U74A	Mm.139675	56844	Q9JHE7 ; Q9JHE9	NP_064681.1 ; NP_619537.1	NM_020285 ; NM_138631
102018_at		AI854879	Cnot3	Cluster Incl AI854879:UI-M-BH0-akb-f-05-0-UI.s1 Mus musculus cDNA, 3' end /clone=UI-M-BH0-akb-f-05-0-UI /clone_end=3' /gb=AI854879 /gi=5498785 /ug=Mm.10038 /len=127	Mm.358883	232791	Q8K0V4 ; Q6A015	NP_666288.1	NM_146176
104297_at	Cct6a	AW124742	Ipo11	Cluster Incl AW124742:UI-M-BH2.1-aqa-d-07-0-UI.s1 Mus musculus cDNA, 3' end /clone=UI-M-BH2.1-aqa-d-07-0-UI /clone_end=3' /gb=AW124742 /gi=6100272 /ug=Mm.22336 /len=466	Mm.132208	76582	Q8K2V6 ; Q3TPK5 ; Q8BXQ4 ; Q8C2M7 ; Q9CY51	NP_083941.2	NM_029665
100596_at	Lp56; Lpsb; MGC18519; Cxcl12	M32032	Selenbp1	Cluster Incl M32032:Selenium binding protein 1 /cds=(59,1477) /gb=M32032 /gi=200951 /ug=Mm.636 /len=1622	Mm.196558	20341	P17563 ; Q91X87	NP_033176.2	NM_009150
160257_at	Fkbp; 12kDa; Fkbp1; FKBP12; mFKBP1; mFKBP12; Fkbp1a	X60203	Fkbp1a	Cluster Incl X60203:FK506 binding protein 1a (12kDa) /cds=(97,423) /gb=X60203 /gi=50970 /ug=Mm.27941 /len=1556 /NOTE=replacement for probe set(s) 97275_at on MG-U74A	Mm.278458	14225	P26883 ; Q3UBA0 ; Q3UKJ3 ; Q3ULN5 ; Q545E9	NP_032045.1	NM_008019
104720_at	AA673476; AW124741; MGC102206; 1110029L11Rik; 2610108L02Rik; Rnf12	AI854789	Ubn1	Cluster Incl AI854789:UI-M-BH0-aka-e-07-0-UI.s1 Mus musculus cDNA, 3' end /clone=UI-M-BH0-aka-e-07-0-UI /clone_end=3' /gb=AI854789 /gi=5498695 /ug=Mm.24517 /len=399	Mm.66356	170644	Q6P9K7 ; Q3UUZ4 ; Q4G0F8 ; Q8BNC3 ; Q9CRM4 ; Q9CS40	NP_080942.1	NM_026666
95074_at	Sparc	AW125309	Pex19	Cluster Incl AW125309:UI-M-BH2.1-apy-d-05-0-UI.s1 Mus musculus cDNA, 3' end /clone=UI-M-BH2.1-apy-d-05-0-UI /clone_end=3' /gb=AW125309 /gi=6100839 /ug=Mm.29198 /len=276	Mm.247764	19298	Q8VCI5 ; Q4FJU7 ; Q3TDI5	NP_075528.2	NM_023041
104277_at	Atp5a1	AI834815	Alg2	Cluster Incl AI834815:UI-M-AM0-ads-a-05-0-UI.s1 Mus musculus cDNA, 3' end /clone=UI-M-AM0-ads-a-05-0-UI /clone_end=3' /gb=AI834815 /gi=5468993 /ug=Mm.22218 /len=168	Mm.22218	56737	Q9DBE8 ; Q8BMZ4 ; Q9JJA8	NP_064382.2	NM_019998
95025_at	T10; Pcna	X74504	D16H22S680E	Cluster Incl X74504:M.musculus T10 mRNA /cds=(49,879) /gb=X74504 /gi=406262 /ug=Mm.27502 /len=1500	Mm.265990	27883	P54797 ; Q99K56 ; Q3UZM3 ; Q8BTN3	NP_613049.1	NM_138583
94845_at	Mtap2	AW125736	Zc3h11a	Cluster Incl AW125736:UI-M-BH2.2-aqi-g-02-0-UI.s1 Mus musculus cDNA, 3' end /clone=UI-M-BH2.2-aqi-g-02-0-UI /clone_end=3' /gb=AW125736 /gi=6101231 /ug=Mm.23014 /len=426	Mm.245357	70579	Q6NZF1 ; Q3TIV2 ; Q3UL31 ; Q3UZ63	NP_653113.3	NM_144530
95707_at	Slc12a7	AA615853	2900010M23Rik	Cluster Incl AA615853:vo94f04.r1 Mus musculus cDNA, 5' end /clone=IMAGE-1066783 /clone_end=5' /gb=AA615853 /gi=2503081 /ug=Mm.29700 /len=534	Mm.272389	67267	Q9CQY6	NP_080339.1	NM_026063
100332_s_at	GPx; Aop2; CP-3; Ltw4; Ltw-4; ORF06; Prdx5; Brp-12; Lvtw-4; aiPLA2; 1-cysPrx; AA690119; Aop2-rs3; KIAA0106; Prdx6-rs3; mKIAA0106; 9430088D19Rik	AF093853	Prdx6 ; Prdx6-rs1	Cluster Incl AF093853:Mus musculus 1-Cys peroxiredoxin protein 2 gene, complete cds /cds=(0,674) /gb=AF093853 /gi=3789943 /ug=Mm.87841 /len=675	Mm.60992	11758 ; 320769	O08709 ; Q6A0D0 ; Q53ZU7 ; Q6GT24 ; Q8BG37 ; Q8BPD3	NP_031479.1 ; NP_796230.1	NM_007453 ; NM_177256
97871_at	Gsr	AW120614	LOC434220	Cluster Incl AW120614:UI-M-BH2.3-anx-g-02-0-UI.s1 Mus musculus cDNA, 3' end /clone=UI-M-BH2.3-anx-g-02-0-UI /clone_end=3' /gb=AW120614 /gi=6095947 /ug=Mm.28339 /len=294	Mm.323218	434220		XP_489197.1	XM_489197
97433_at	ganp; GANP; mKIAA0572; Lilrb3	AJ006590	Mcm3ap	Cluster Incl AJ006590:Mus musculus mRNA for GANP protein /cds=(383,6298) /gb=AJ006590 /gi=4995702 /ug=Mm.30098 /len=6429	Mm.30098	54387	Q9WUU9 ; Q6NWV4 ; Q7TS87 ; Q80TX5 ; Q8BPY4 ; Q8C777	NP_062307.1	NM_019434
96284_at	Cat	AW121446	Csnk1g2	Cluster Incl AW121446:UI-M-BH2.2-aon-d-06-0-UI.s1 Mus musculus cDNA, 3' end /clone=UI-M-BH2.2-aon-d-06-0-UI /clone_end=3' /gb=AW121446 /gi=6096779 /ug=Mm.29873 /len=220	Mm.29873	103236	Q99JQ5 ; Q99K78 ; Q8BVP5	NP_598763.1	NM_134002
103650_at	P4hb	AI846887	3100002B05Rik	Cluster Incl AI846887:UI-M-AK1-aey-a-01-0-UI.s1 Mus musculus cDNA, 3' end /clone=UI-M-AK1-aey-a-01-0-UI /clone_end=3' /gb=AI846887 /gi=5490793 /ug=Mm.20414 /len=320	Mm.46397	68299	Q8CCB4 ; Q3TJT1 ; Q3TLZ3 ; Q3TX19 ; Q3UDN2 ; Q3UUS8	NP_080940.2	NM_026664
97858_at	Gopc	AW049190	Inpp5a	Cluster Incl AW049190:UI-M-BH1-amq-g-07-0-UI.s1 Mus musculus cDNA, 3' end /clone=UI-M-BH1-amq-g-07-0-UI /clone_end=3' /gb=AW049190 /gi=5909719 /ug=Mm.28308 /len=423	Mm.277096	212111	Q3TZT4 ; Q3U2H1 ; Q7TNC9 ; Q8BNK3	NP_898967.1	NM_183144
95090_at	Fbxo18	AA688600	2410001H17Rik	Cluster Incl AA688600:vu18f09.r1 Mus musculus cDNA, 5' end /clone=IMAGE-1181033 /clone_end=5' /gb=AA688600 /gi=2678029 /ug=Mm.29269 /len=362	Mm.276255	66990	Q3TLG9 ; Q8C1M3 ; Q8R0J4 ; Q9CR66 ; Q9D840	NP_080165.1	NM_025889
99039_g_at	AS; Adss2; AI314886; Carhsp1	L24554	Adss	Cluster Incl L24554:Mus musculus adenylosuccinate synthetase mRNA, complete cds /cds=(82,1452) /gb=L24554 /gi=404056 /ug=Mm.39061 /len=1559	Mm.338021	11566	P46664 ; Q8C909 ; Q9CQL9	NP_031448.2	NM_007422
93543_f_at	Gstb1; Gstb-1; Gstm1	J03952	Gstm1	Cluster Incl J03952:Mouse, glutathione transferase GT8.7 mRNA, complete cds /cds=(12,668) /gb=J03952 /gi=193687 /ug=Mm.2011 /len=1018	Mm.378928	14862	P10649	NP_034488.1	NM_010358
93797_g_at	Tyrp1	AW123952	Atp1a1	Cluster Incl AW123952:UI-M-BH2.3-aqc-d-05-0-UI.s1 Mus musculus cDNA, 3' end /clone=UI-M-BH2.3-aqc-d-05-0-UI /clone_end=3' /gb=AW123952 /gi=6099482 /ug=Mm.2140 /len=370	Mm.280103	11928	Q8VDN2 ; Q8K2R2 ; Q3TXF9 ; Q3UCH8 ; Q3UF49 ; Q8R3M4	NP_659149.1	NM_144900
95467_at	Ada	AW120746	Scoc	Cluster Incl AW120746:UI-M-BH2.3-any-c-11-0-UI.s1 Mus musculus cDNA, 3' end /clone=UI-M-BH2.3-any-c-11-0-UI /clone_end=3' /gb=AW120746 /gi=6096079 /ug=Mm.24763 /len=416	Mm.379079	56367	Q5U450 ; Q78YZ6 ; Q9WU55	NP_062682.1	NM_019708
104350_at	Shc; p66; ShcA	AI050321	Shc1	Cluster Incl AI050321:ub29c11.r1 Mus musculus cDNA, 5' end /clone=IMAGE-1379156 /clone_end=5' /gb=AI050321 /gi=3299438 /ug=Mm.22550 /len=504	Mm.86595	20416	P98083 ; Q3U2Q7	NP_035498.2	NM_011368
93754_at	Ech1; AA617331; MGC107274	AF030343	Ech1	Cluster Incl AF030343:Mus musculus peroxisomal/mitochondrial dienoyl-CoA isomerase ECH1p (Ech1) mRNA, complete cds /cds=(23,1006) /gb=AF030343 /gi=2606085 /ug=Mm.2112 /len=1138	Mm.291776	51798	O35459 ; Q5M8P6	NP_058052.1	NM_016772
94843_at	Srr	AW045413	Pold4	Cluster Incl AW045413:UI-M-BH1-ako-h-06-0-UI.s1 Mus musculus cDNA, 3' end /clone=UI-M-BH1-ako-h-06-0-UI /clone_end=3' /gb=AW045413 /gi=5905942 /ug=Mm.22884 /len=415	Mm.32518	69745	Q9CWP8 ; Q547B4	NP_081472.1	NM_027196
101442_f_at	Itpr2; Ip3r2; Itpr5; AI649341; InsP3R-2; InsP3R-5	AF031127	Itpr2	Cluster Incl AF031127:Mus musculus inositol trisphosphate receptor type 2 (Itpr2) gene, partial cds /cds=(0,110) /gb=AF031127 /gi=2911341 /ug=Mm.7800 /len=111	Mm.333496	16439	Q9Z329	NP_034716.1 ; NP_064307.2	NM_010586 ; NM_019923
92626_at	npdc-1; NPDC-1; AI314472; Rb1	X67209	Npdc1	Cluster Incl X67209:M.musculus npdc-1 mRNA for npdcf-1 protein /cds=(8,1006) /gb=X67209 /gi=452275 /ug=Mm.1131 /len=1348	Mm.1131	18146	Q64322 ; Q8CFL4 ; Q99J69	NP_032747.2	NM_008721
102328_at	casp-8; MACH; Mch5; FLICE; Caspase-8; Casp8	AJ007749	Casp8	Cluster Incl AJ007749:Mus musculus mRNA for caspase-8 /cds=(46,1488) /gb=AJ007749 /gi=4138210 /ug=Mm.10736 /len=1489	Mm.336851	12370	O89110 ; Q3U607 ; Q4FK85	NP_033942.1	NM_009812
160403_at	Nfe2l1	AW122690	MGI:1931466	Cluster Incl AW122690:UI-M-BH2.2-aot-a-11-0-UI.s1 Mus musculus cDNA, 3' end /clone=UI-M-BH2.2-aot-a-11-0-UI /clone_end=3' /gb=AW122690 /gi=6098220 /ug=Mm.30370 /len=184 /NOTE=replacement for probe set(s) 97466_at on MG-U74A	Mm.104491	80795	Q9JLJ1 ; Q8CI00	NP_064363.1	NM_019979
95042_at	Rpl27a	AI839770	Yipf1	Cluster Incl AI839770:UI-M-AN0-acq-f-01-0-UI.s1 Mus musculus cDNA, 3' end /clone=UI-M-AN0-acq-f-01-0-UI /clone_end=3' /gb=AI839770 /gi=5474023 /ug=Mm.29118 /len=148	Mm.29118	230584	Q3TZU1 ; Q91VU1	NP_663525.1	NM_145550
97366_at	Dct	AI851024	Lemd2	Cluster Incl AI851024:UI-M-BH0-ajv-d-07-0-UI.s1 Mus musculus cDNA, 3' end /clone=UI-M-BH0-ajv-d-07-0-UI /clone_end=3' /gb=AI851024 /gi=5494930 /ug=Mm.29689 /len=132	Mm.29689	224640	Q8R0N2 ; Q6DVA0 ; Q8C4H8	NP_666187.1	NM_146075
92621_at	cbp; Hnrpx; AW412548; alphaCP-2; Mgrn1	X97982	Pcbp2	Cluster Incl X97982:M.musculus mRNA for poly(C)-binding protein, splice variant E /cds=(221,1270) /gb=X97982 /gi=1360002 /ug=Mm.111 /len=1655	Mm.236513	18521		NP_035172.1	NM_011042
93986_at	4930504E06Rik	AA939576	2410003A14Rik	Cluster Incl AA939576:vz51e01.r1 Mus musculus cDNA, 5' end /clone=IMAGE-1330008 /clone_end=5' /gb=AA939576 /gi=3100353 /ug=Mm.21714 /len=400	Mm.21714	67872	Q5EBG4	XP_133876.4	XM_133876
94336_at	Strap	AI838318	Otub1	Cluster Incl AI838318:UI-M-AO0-aby-f-01-0-UI.s1 Mus musculus cDNA, 3' end /clone=UI-M-AO0-aby-f-01-0-UI /clone_end=3' /gb=AI838318 /gi=5472531 /ug=Mm.2498 /len=186	Mm.203921	107260	Q7TQI3 ; Q3ULV9 ; Q3V408	NP_598911.1	NM_134150
101014_at	IFNaR2b; Ifnar-2; AI747302; Rbpsuh	Y09864	Ifnar2	Cluster Incl Y09864:M.musculus mRNA for type I interferon receptor, IFNaR2b /cds=(220,963) /gb=Y09864 /gi=2467245 /ug=Mm.6834 /len=2586	Mm.6834	15976	O35664 ; Q3UCC3 ; Q923Z5 ; Q9CS01 ; Q9D1R7	NP_034639.1	NM_010509
102845_at	Pdlim7	AI836034	Pdlim7	Cluster Incl AI836034:UI-M-AQ0-aad-f-06-0-UI.s2 Mus musculus cDNA, 3' end /clone=UI-M-AQ0-aad-f-06-0-UI /clone_end=3' /gb=AI836034 /gi=5470212 /ug=Mm.14741 /len=389	Mm.275648	67399	Q80ZY6 ; Q810S3 ; Q8BVJ7 ; Q8C1S4 ; Q9CRA1	NP_080407.2	NM_026131
161074_at	Ctpct; CTalpha; Cttalpha; Nin	AW107428	Pcyt1a	Cluster Incl AW107428:um16c05.x1 Mus musculus cDNA, 3' end /clone=IMAGE-2192456 /clone_end=3' /gb=AW107428 /gi=6078228 /ug=Mm.6161 /len=625 /NOTE=replacement for probe set(s) 93377_at on MG-U74A	Mm.209300	13026	P49586 ; Q3THI2 ; Q542W4	NP_034111.1	NM_009981
94862_i_at	Ccnb1	AI850000	Dncl2a	Cluster Incl AI850000:UI-M-BG0-aib-e-07-0-UI.s1 Mus musculus cDNA, 3' end /clone=UI-M-BG0-aib-e-07-0-UI /clone_end=3' /gb=AI850000 /gi=5493906 /ug=Mm.23693 /len=409	Mm.23693	67068	P62627 ; Q3TRB7 ; Q4FZJ8	NP_080223.1	NM_025947
98113_at	Psmb1; Lmpc5; C81484; AA409053	U60824	Psmb1	Cluster Incl U60824:Mus musculus proteasome beta-subunit C5 (Psmb1) mRNA, allele B, complete cds /cds=(29,751) /gb=U60824 /gi=1698583 /ug=Mm.34837 /len=812	Mm.32912	19170	O09061 ; Q6RI64	NP_035315.1	NM_011185
95086_at	Zfp57	AI835392	2310036O22Rik	Cluster Incl AI835392:UI-M-AQ0-aaj-b-10-0-UI.s1 Mus musculus cDNA, 3' end /clone=UI-M-AQ0-aaj-b-10-0-UI /clone_end=3' /gb=AI835392 /gi=5469605 /ug=Mm.29259 /len=221	Mm.196005	68544	Q9D1N3 ; Q9D735	NP_081036.1	NM_026760
97529_at	Anx8; AI466995; MGC40628; Idi1	AJ002390	Anxa8	Cluster Incl AJ002390:Annexin 8 /cds=(53,1036) /gb=AJ002390 /gi=2612794 /ug=Mm.3267 /len=1868	Mm.3267	11752	O35640 ; Q8K2N9 ; Q921D0	NP_038501.2	NM_013473
96522_at	Cam I; CaM; Calm; AI256814; AI327027; AI461935; AL024000; Calm1	M19381	Calm1	Cluster Incl M19381:Calmodulin /cds=(186,635) /gb=M19381 /gi=469421 /ug=Mm.2648 /len=798	Mm.285993	12313	P62204 ; Q3TEH7 ; Q3THK5 ; Q3U6Z5 ; Q3U7C7 ; Q3UKW2 ; Q9D6G4 ; Q498A3	NP_033920.1	NM_009790
96952_at	Mmp13	AW121552	Psma6	Cluster Incl AW121552:UI-M-BH2.2-aop-f-02-0-UI.s1 Mus musculus cDNA, 3' end /clone=UI-M-BH2.2-aop-f-02-0-UI /clone_end=3' /gb=AW121552 /gi=6096885 /ug=Mm.30210 /len=521	Mm.30210	26443	Q9QUM9 ; Q3TT07 ; Q3U6Y2	NP_036098.1	NM_011968
104434_at	Gdpd2	AW048552	AA407659	Cluster Incl AW048552:UI-M-BH1-alx-d-07-0-UI.s1 Mus musculus cDNA, 3' end /clone=UI-M-BH1-alx-d-07-0-UI /clone_end=3' /gb=AW048552 /gi=5909081 /ug=Mm.29241 /len=473	Mm.29241	106840	Q922B4 ; Q8BRC4 ; Q8C4B4	NP_780561.1	NM_175352
100534_at	Trax; R74833; Prnp	AI183109	Tsnax	Cluster Incl AI183109:ub91h12.r1 Mus musculus cDNA, 5' end /clone=IMAGE-1395911 /clone_end=5' /gb=AI183109 /gi=3733747 /ug=Mm.5248 /len=358	Mm.5248	53424	Q9QZE7 ; Q3TXK6 ; Q3UJR2	NP_058605.1	NM_016909
160718_at	capn7; PalBH; AU022319; Capn7	AJ012475	Capn7	Cluster Incl AJ012475:Mus musculus mRNA for Capn7 protein /cds=(103,2412) /gb=AJ012475 /gi=4495098 /ug=Mm.24778 /len=2661 /NOTE=replacement for probe set(s) 104753_at on MG-U74A	Mm.201535	12339	Q9R1S8	NP_033926.1	NM_009796
94011_at	Calm1	AI845182	3100004P22Rik	Cluster Incl AI845182:UI-M-BG0-aht-a-11-0-UI.s1 Mus musculus cDNA, 3' end /clone=UI-M-BG0-aht-a-11-0-UI /clone_end=3' /gb=AI845182 /gi=5489088 /ug=Mm.21819 /len=325	Mm.306805	68035	Q3UBE0 ; Q91V81	NP_598454.1	NM_133693
95647_f_at	Ptpn1	AI465845	Mobk1b	Cluster Incl AI465845:vw50c09.y1 Mus musculus cDNA, 5' end /clone=IMAGE-1247248 /clone_end=5' /gb=AI465845 /gi=4319875 /ug=Mm.29500 /len=327	Mm.29500	232157	Q921Y0 ; Q91VP0 ; Q3TJA6	NP_663546.1	NM_145571
103394_at	RIC; EF-8; Oit2; Ccl22	U72680	Fxyd5	Cluster Incl U72680:Mus musculus ion channel homolog RIC mRNA, complete cds /cds=(48,584) /gb=U72680 /gi=1872490 /ug=Mm.1870 /len=797	Mm.1870	18301	P97808 ; Q3TDW1	NP_032787.1	NM_008761
101584_at	RSP-1; rsp-1; Mmp2	X63039	Rsu1	Cluster Incl X63039:M.musculus RSP-1 mRNA for p33 protein /cds=(34,867) /gb=X63039 /gi=54014 /ug=Mm.905 /len=1327	Mm.905	20163	Q01730 ; Q3TFN7 ; Q9CSE4 ; Q9CUS2 ; Q9D031	NP_033131.2	NM_009105
97904_at	Lpl	AW123953	Actr3	Cluster Incl AW123953:UI-M-BH2.3-aqc-d-06-0-UI.s1 Mus musculus cDNA, 3' end /clone=UI-M-BH2.3-aqc-d-06-0-UI /clone_end=3' /gb=AW123953 /gi=6099483 /ug=Mm.28464 /len=362	Mm.379231	74117	Q99JY9 ; Q9ERF8	NP_076224.1	NM_023735
94071_at	Kit	AI847904	Gosr2	Cluster Incl AI847904:UI-M-AI1-afl-a-09-0-UI.s1 Mus musculus cDNA, 3' end /clone=UI-M-AI1-afl-a-09-0-UI /clone_end=3' /gb=AI847904 /gi=5491810 /ug=Mm.22114 /len=350	Mm.195451	56494	O35166 ; Q3UDN0	NP_062624.2	NM_019650
160590_r_at	Cxcl12	AI853323	Comtd1	Cluster Incl AI853323:UI-M-BH0-ajl-h-11-0-UI.s1 Mus musculus cDNA, 3' end /clone=UI-M-BH0-ajl-h-11-0-UI /clone_end=3' /gb=AI853323 /gi=5497229 /ug=Mm.11827 /len=317 /NOTE=replacement for probe set(s) 102369_f_at on MG-U74A	Mm.379165	69156	Q8BIG7	NP_081241.1	NM_026965
102980_at	AW536594; Ccnd2	AI849119	Nmt1	Cluster Incl AI849119:UI-M-AJ1-agy-a-03-0-UI.s1 Mus musculus cDNA, 3' end /clone=UI-M-AJ1-agy-a-03-0-UI /clone_end=3' /gb=AI849119 /gi=5493025 /ug=Mm.1896 /len=507	Mm.10265	18107	O70310 ; Q3UJC3	NP_032733.1	NM_008707
98606_s_at	WRS	X69656	Wars	Cluster Incl X69656:M.musculus (clone S5) WRS mRNA for tryptophan--tRNA ligase /cds=(0,1427) /gb=X69656 /gi=55435 /ug=Mm.38433 /len=1428	Mm.38433	22375	P32921 ; Q3U6U7 ; Q3UDG2 ; Q4FJZ4	NP_035840.2	NM_011710
97875_at	Ywhag	AW123694	Adrm1	Cluster Incl AW123694:UI-M-BH2.1-apl-c-08-0-UI.s1 Mus musculus cDNA, 3' end /clone=UI-M-BH2.1-apl-c-08-0-UI /clone_end=3' /gb=AW123694 /gi=6099224 /ug=Mm.28353 /len=479	Mm.379082	56436	Q9JKV1 ; Q8VCI8 ; Q3UKZ8 ; Q8BPH8 ; Q922A7	NP_062796.2	NM_019822
104560_at	Ogdh	AW125634	Slc25a28	Cluster Incl AW125634:UI-M-BH2.2-aqj-h-11-0-UI.s1 Mus musculus cDNA, 3' end /clone=UI-M-BH2.2-aqj-h-11-0-UI /clone_end=3' /gb=AW125634 /gi=6101164 /ug=Mm.23827 /len=447	Mm.23827	246696	Q8K4J8 ; Q8K4J9 ; Q8R0Z5 ; Q8R578	NP_660138.1	NM_145156
100554_at	Clim1; Casp3	AF053367	Pdlim1	Cluster Incl AF053367:Mus musculus carboxyl terminal LIM domain protein (Ldb3) mRNA, complete cds /cds=(60,1040) /gb=AF053367 /gi=2996195 /ug=Mm.5567 /len=1256	Mm.379073	54132	O70400	NP_058557.1	NM_016861
96024_at	ahcy; CuBP; SAHH; AA987153; AL024110; MGC118063; Ddx5	L32836	Ahcy	Cluster Incl L32836:Mus musculus (clone C7/B9) S-adenosyl homocysteine hydrolase (ahcy) mRNA, complete cds /cds=(5,1303) /gb=L32836 /gi=904131 /ug=Mm.2573 /len=2057	Mm.378880	269378	P50247 ; Q5M9P0 ; Q3TF14 ; Q3U4D1 ; Q3U5U5 ; Q8BPI7	NP_057870.2	NM_016661
103955_at	Tsc2	AW050325	Cryl1	Cluster Incl AW050325:UI-M-BH1-ang-b-04-0-UI.s1 Mus musculus cDNA, 3' end /clone=UI-M-BH1-ang-b-04-0-UI /clone_end=3' /gb=AW050325 /gi=5910854 /ug=Mm.25539 /len=488	Mm.25539	68631	Q99KP3 ; Q8R4W7 ; Q542R9	NP_084280.2	NM_030004
100154_at	Tapbp	AI836367	Tapbp	Cluster Incl AI836367:UI-M-AP0-abi-b-11-0-UI.s1 Mus musculus cDNA, 3' end /clone=UI-M-AP0-abi-b-11-0-UI /clone_end=3' /gb=AI836367 /gi=5470580 /ug=Mm.4975 /len=332	Mm.154457	21356	Q9R233 ; Q91WI5 ; Q3TCU5 ; Q3TED6 ; Q3U7C1 ; Q3U9A3 ; Q5XW48 ; Q5XW49 ; Q5XW52 ; Q8C6N4 ; Q9D679	NP_001020484.1 ; NP_033344.1	NM_001025313 ; NM_009318
103634_at	p48; Irf-9; Isgf3g	U51992	Isgf3g	Cluster Incl U51992:Interferon dependent positive acting transcription factor 3 gamma /cds=(64,1263) /gb=U51992 /gi=1263309 /ug=Mm.2032 /len=1959	Mm.2032	16391	Q61179 ; Q3UKQ7	NP_032420.1	NM_008394
97464_at	C77232; AA793007; AW536850; 3110006P09Rik; Zfp706	AI844416	Zfp706	Cluster Incl AI844416:UI-M-AL1-ahp-g-01-0-UI.s1 Mus musculus cDNA, 3' end /clone=UI-M-AL1-ahp-g-01-0-UI /clone_end=3' /gb=AI844416 /gi=5488322 /ug=Mm.3035 /len=432	Mm.371631	68036	Q9D115 ; Q7TMZ1	NP_080797.1	NM_026521
160551_at	MGC102096; Trim28	U30839	Vdac3	Cluster Incl U30839:Voltage-dependent anion channel 3 /cds=(77,928) /gb=U30839 /gi=1463027 /ug=Mm.81847 /len=1345 /NOTE=replacement for probe set(s) 101504_at on MG-U74A	Mm.227704	22335	Q60931 ; Q3TTN3 ; Q3TX38 ; Q3UFA8 ; Q5EBQ0 ; Q8BNG2	NP_035826.1	NM_011696
103424_at	D4Wsu53e	AI844839	6330442E10Rik	Cluster Incl AI844839:UI-M-BG0-ahv-a-06-0-UI.s1 Mus musculus cDNA, 3' end /clone=UI-M-BG0-ahv-a-06-0-UI /clone_end=3' /gb=AI844839 /gi=5488785 /ug=Mm.18957 /len=423	Mm.341747	268567	Q3UDU2 ; Q6AXE5 ; Q8BFQ2 ; Q8CCD3	NP_848860.1	NM_178745
97932_f_at	SFA-1; PETA-3; Tspan24; App	D89290	Cd151	Cluster Incl D89290:CD151 antigen /cds=(327,1088) /gb=D89290 /gi=2447006 /ug=Mm.30246 /len=1819	Mm.30246	12476	O35566 ; Q921J7 ; Q3TYM8	NP_033972.1	NM_009842
99644_at	2310032E02Rik; Stat2	AI845855	Zfp289	Cluster Incl AI845855:UI-M-AO1-aeg-e-11-0-UI.s1 Mus musculus cDNA, 3' end /clone=UI-M-AO1-aeg-e-11-0-UI /clone_end=3' /gb=AI845855 /gi=5489761 /ug=Mm.43636 /len=407	Mm.43636	77038	Q9JIH1 ; Q3UR67 ; Q5HZI4 ; Q99K28	NP_076343.1	NM_023854
100475_at	EFP; Zfp147; AA960166; AL022677; Ddx24	D63902	Trim25	Cluster Incl D63902:Zinc finger protein 147 /cds=(9,1913) /gb=D63902 /gi=1088466 /ug=Mm.4973 /len=5475	Mm.248445	217069	Q61510 ; Q6PIH1 ; Q3TAM2 ; Q3TU94 ; Q3U3X7 ; Q3UWD9 ; Q5SU70 ; Q922N9	NP_033572.1	NM_009546
96573_at	E51; Actg; Actl; AL023024; MGC28612; MGC117491; Mmp2	M21495	Actg1 ; LOC544957 ; LOC545167 ; LOC547276	Cluster Incl M21495:Mouse cytoskeletal gamma-actin mRNA, complete cds /cds=(39,1166) /gb=M21495 /gi=191656 /ug=Mm.29913 /len=1868	Mm.378879	11465 ; 544957 ; 545167 ; 547276	P63260 ; Q9QZ83	NP_033739.1 ; XP_619129.1 ; XP_619399.1 ; XP_622691.1	NM_009609 ; XM_619129 ; XM_619399 ; XM_622691
97915_at	Hdac6	AW124144	Plekhb2	Cluster Incl AW124144:UI-M-BH2.1-apr-e-12-0-UI.s1 Mus musculus cDNA, 3' end /clone=UI-M-BH2.1-apr-e-12-0-UI /clone_end=3' /gb=AW124144 /gi=6099674 /ug=Mm.28491 /len=442	Mm.292751	226971	Q9QZC7 ; Q3UDH6 ; Q3UFC9	NP_663491.1	NM_145516
99049_at	Nedd2; ICH-1; Caspase-2; Casp2	D28492	Casp2	Cluster Incl D28492:Caspase 2 /cds=(6,1364) /gb=D28492 /gi=3090429 /ug=Mm.3921 /len=3395	Mm.3921	12366	P29594 ; Q8K241 ; Q3TCM0 ; Q8C9H7	NP_031636.1	NM_007610
101558_s_at	psmb5; MGC118075; Hnrpr	AB003304	Psmb5	Cluster Incl AB003304:Proteasome beta type subunit 5 /cds=(7,801) /gb=AB003304 /gi=2897805 /ug=Mm.8911 /len=874	Mm.378991	19173	O55234 ; Q91X53 ; Q8BTY5 ; Q9CWR4	NP_035316.1	NM_011186
97292_at	Cenpf	AI845225	2810407C02Rik	Cluster Incl AI845225:UI-M-BG0-aht-f-07-0-UI.s1 Mus musculus cDNA, 3' end /clone=UI-M-BG0-aht-f-07-0-UI /clone_end=3' /gb=AI845225 /gi=5489131 /ug=Mm.28026 /len=258	Mm.270950	69227	P62342 ; Q8CHV4 ; Q9CS90	XP_283848.3	XM_283848
94834_at	ctsH; AL022844; Ldlr	U06119	Ctsh	Cluster Incl U06119:Cathepsin H /cds=(47,1048) /gb=U06119 /gi=454100 /ug=Mm.2277 /len=1381	Mm.2277	13036	P49935 ; Q922Q7 ; Q3UCD6	NP_031827.1	NM_007801
98915_at	C76763; Greul4; AV037261; 1600023E10Rik; Rnf149	AI849082	Rnf149	Cluster Incl AI849082:UI-M-AH1-agw-e-11-0-UI.s1 Mus musculus cDNA, 3' end /clone=UI-M-AH1-agw-e-11-0-UI /clone_end=3' /gb=AI849082 /gi=5492988 /ug=Mm.28614 /len=494	Mm.28614	67702			NM_001033135
95759_at	2900092E17Rik	AW123746	2900092E17Rik	Cluster Incl AW123746:UI-M-BH2.1-apl-h-09-0-UI.s1 Mus musculus cDNA, 3' end /clone=UI-M-BH2.1-apl-h-09-0-UI /clone_end=3' /gb=AW123746 /gi=6099276 /ug=Mm.298 /len=462	Mm.345385	67278	Q99L02	NP_084516.1	NM_030240
160089_at	CD107a; Lamp-1; AI196048; Lamp1	M32015	Lamp1	Cluster Incl M32015:Lysosomal membrane glycoprotein 1 /cds=(78,1298) /gb=M32015 /gi=198797 /ug=Mm.16716 /len=2074 /NOTE=replacement for probe set(s) 93113_at on MG-U74A	Mm.16716	16783	P11438 ; Q8VH34 ; Q922T9 ; Q3TA96 ; Q3TX84 ; Q9DC13	NP_034814.1	NM_010684
96310_at	Golli-mbp; mld; shi; Hmbpr; C76307; R75289; golli-mbp; Mbp	L07508	Mbp	Cluster Incl L07508:Mouse Golli-mpb mRNA, complete cds (alternate transcript from clone BG21) /cds=(274,861) /gb=L07508 /gi=193586 /ug=Mm.2992 /len=1407	Mm.252063	17196	P04370 ; Q3UGF3 ; Q542T4 ; Q5D096	NP_001020416.1 ; NP_001020422.1 ; NP_001020425.1 ; NP_001020426.1 ; NP_001020427.1 ; NP_001020429.1 ; NP_001020430.1 ; NP_034907.1	NM_001025245 ; NM_001025251 ; NM_001025254 ; NM_001025255 ; NM_001025256 ; NM_001025258 ; NM_001025259 ; NM_010777
101634_at	N038; B23; NO38; MGC102162; MGC107291; Npm1	M33212	Npm1	Cluster Incl M33212:Mouse nucleolar protein N038 mRNA, complete cds /cds=(78,956) /gb=M33212 /gi=200010 /ug=Mm.6343 /len=1260	Mm.350638	18148	Q61937 ; Q5U438 ; Q3U536 ; Q5SQB7	NP_032748.1	NM_008722
96113_at	Actb	AI846519	D18Wsu98e	Cluster Incl AI846519:UI-M-AN1-aff-e-06-0-UI.s1 Mus musculus cDNA, 3' end /clone=UI-M-AN1-aff-e-06-0-UI /clone_end=3' /gb=AI846519 /gi=5490425 /ug=Mm.26956 /len=234	Mm.172411	28062	P83877 ; Q3TBP4 ; Q3TLI3 ; Q9CQX6	NP_848719.1	NM_178604
99617_at	Sec24c	AI846299	Sec24c	Cluster Incl AI846299:UI-M-AK1-aez-f-12-0-UI.s1 Mus musculus cDNA, 3' end /clone=UI-M-AK1-aez-f-12-0-UI /clone_end=3' /gb=AI846299 /gi=5490205 /ug=Mm.43040 /len=335	Mm.173119	218811	Q80U83 ; Q8CGF4 ; Q8R2V9 ; Q3V222 ; Q9CXD7	NP_766184.1	NM_172596
96707_at	RU49; Zfp38; Zfp-38; CTfin51; AI326272; Zipro1	D10630	Zipro1	Cluster Incl D10630:Zinc finger protein 38 /cds=(105,1772) /gb=D10630 /gi=220640 /ug=Mm.2760 /len=2103	Mm.2760	22697	Q07231 ; Q921V2	NP_035887.1	NM_011757
103662_at	p40phox; AI451400; Fcgr2b	U59488	Ncf4	Cluster Incl U59488:Neutrophil cytosolic factor 4 /cds=(192,1211) /gb=U59488 /gi=1698555 /ug=Mm.2068 /len=1410	Mm.2068	17972	P97369 ; Q3TBC6 ; Q3TC82	NP_032703.1	NM_008677
93454_at	AA4; Ly68; AA4.1; C1qr1; C1qrp; AA145088; AW555904; 6030404G09Rik	AF081789	C1qr1	Cluster Incl AF081789:Mus musculus cell surface antigen AA4 (AA4) mRNA, complete cds /cds=(120,2054) /gb=AF081789 /gi=3695112 /ug=Mm.681 /len=3070	Mm.681	17064	O89103 ; Q3U2X0 ; Q8C5P4	NP_034870.1	NM_010740
96212_at	MGC117734; Pscdbp	AI853918	2310061I04Rik	Cluster Incl AI853918:UI-M-BH0-aju-f-03-0-UI.s1 Mus musculus cDNA, 3' end /clone=UI-M-BH0-aju-f-03-0-UI /clone_end=3' /gb=AI853918 /gi=5497824 /ug=Mm.28662 /len=352	Mm.260159	69662	Q3TA61 ; Q3UM69 ; Q6PDX4 ; Q497V8	XP_128627.6	XM_128627
160165_at	Scd1	AI850365	Ube2m	Cluster Incl AI850365:UI-M-BG1-aig-b-09-0-UI.s1 Mus musculus cDNA, 3' end /clone=UI-M-BG1-aig-b-09-0-UI /clone_end=3' /gb=AI850365 /gi=5494271 /ug=Mm.22651 /len=340 /NOTE=replacement for probe set(s) 94315_at on MG-U74A	Mm.196580	22192	P61082 ; Q8R352	NP_663553.1	NM_145578
99448_at	Tln; Tln1	X56123	Tln1	Cluster Incl X56123:Mouse mRNA for talin /cds=UNKNOWN /gb=X56123 /gi=54257 /ug=Mm.4053 /len=8233	Mm.208601	21894	P26039 ; Q80TM2 ; Q3TBC3 ; Q3UHS6 ; Q8C9Z8	NP_035732.1	NM_011602
160294_at	Rpl7	AI843539	Snapc2	Cluster Incl AI843539:UI-M-AO1-aeh-e-08-0-UI.s1 Mus musculus cDNA, 3' end /clone=UI-M-AO1-aeh-e-08-0-UI /clone_end=3' /gb=AI843539 /gi=5477752 /ug=Mm.28452 /len=317 /NOTE=replacement for probe set(s) 97902_at on MG-U74A	Mm.28452	102209	Q91XA5 ; Q3UK17	NP_598729.1	NM_133968
92275_at	AP-2.2; Ap-2.2; AA409384; Tcfap2c	X94694	Tcfap2c	Cluster Incl X94694:Transcription factor AP-2, gamma /cds=(221,1570) /gb=X94694 /gi=1154872 /ug=Mm.3629 /len=2804	Mm.3629	21420	Q61312 ; Q3ULB3 ; Q3URU7 ; Q99L72	NP_033361.1	NM_009335
101499_at	ESTM24; AA511515; Vim	U94479	Ilk	Cluster Incl U94479:Mus musculus integrin binding protein kinase mRNA, complete cds /cds=(113,1471) /gb=U94479 /gi=2739449 /ug=Mm.8131 /len=1750	Mm.274846	16202	O55222 ; Q78KK2	NP_034692.1	NM_010562
97116_at	AW544981	AW123210	MGC27770	Cluster Incl AW123210:UI-M-BH2.1-apg-d-05-0-UI.s1 Mus musculus cDNA, 3' end /clone=UI-M-BH2.1-apg-d-05-0-UI /clone_end=3' /gb=AW123210 /gi=6098780 /ug=Mm.3369 /len=468	Mm.132439	213956	Q8R3Z0 ; Q3UKU4 ; Q8C578 ; Q8CDC4	NP_666098.1	NM_145986
101067_at	Tspan9	AW124711	Mrpl24	Cluster Incl AW124711:UI-M-BH2.1-aqa-a-12-0-UI.s1 Mus musculus cDNA, 3' end /clone=UI-M-BH2.1-aqa-a-12-0-UI /clone_end=3' /gb=AW124711 /gi=6100241 /ug=Mm.719 /len=467	Mm.196635	67707	Q9CQ06 ; Q9CX51 ; Q9D1L7 ; Q9D7R6	NP_080867.1	NM_026591
95650_at	FA-1; Fta1; Ssfa1	U95114	Nhp2l1	Cluster Incl U95114:Mus musculus fertilization antigen-1 mRNA, complete cds /cds=(82,576) /gb=U95114 /gi=2098764 /ug=Mm.29504 /len=642	Mm.387142	20826	Q9D0T1 ; Q3UY64	NP_035612.1	NM_011482
103567_at	AI930088; mKIAA0826; 2010313D22Rik; 2310004H21Rik; 2510002A14Rik; Adora1	AW123810	2510002A14Rik	Cluster Incl AW123810:UI-M-BH2.1-apm-f-05-0-UI.s1 Mus musculus cDNA, 3' end /clone=UI-M-BH2.1-apm-f-05-0-UI /clone_end=3' /gb=AW123810 /gi=6099340 /ug=Mm.1921 /len=404	Mm.260594	72313	Q80UX7 ; Q80XD5 ; Q8CHD0 ; Q99KZ2 ; Q9CS05	NP_082470.1	NM_028194
97556_at	Anp32e	AI843178	Anp32e	Cluster Incl AI843178:UI-M-AK1-aet-c-07-0-UI.s1 Mus musculus cDNA, 3' end /clone=UI-M-AK1-aet-c-07-0-UI /clone_end=3' /gb=AI843178 /gi=5477391 /ug=Mm.33875 /len=452	Mm.218657	66471	P97822 ; Q3TH89 ; Q3TX26	NP_075699.2	NM_023210
160872_f_at	Tsg118; Rpl4	AF034580	2310008H09Rik	Cluster Incl AF034580:Mus musculus TSG118.1 (Tsg118) mRNA, complete cds /cds=(389,1981) /gb=AF034580 /gi=4104245 /ug=Mm.42123 /len=2018 /NOTE=replacement for probe set(s) 99526_at on MG-U74A	Mm.374809	66356	Q3TKK6 ; Q7TMJ4 ; Q8BJI0 ; Q9D7H7 ; Q9Z2Q2	NP_075686.1	NM_023197
98498_at	Mch3; CMH-1; mCASP-7; AI314680; ICE-IAP3; caspase-7; Stt3b	D86353	Casp7	Cluster Incl D86353:Mouse mRNA for Mch3, complete cds /cds=(52,963) /gb=D86353 /gi=1945545 /ug=Mm.35687 /len=964	Mm.35687	12369	P97864 ; Q4FJQ4 ; Q8C4M5	NP_031637.1	NM_007611
95544_at	Axl	AI843150	Rusc1	Cluster Incl AI843150:UI-M-AK1-aes-h-12-0-UI.s1 Mus musculus cDNA, 3' end /clone=UI-M-AK1-aes-h-12-0-UI /clone_end=3' /gb=AI843150 /gi=5477363 /ug=Mm.27687 /len=229	Mm.27687	72296	Q8BG26 ; Q3TDG5 ; Q9CVB4	NP_082464.1	NM_028188
92411_at	HS1BP3; Eef2	AJ132192	Hs1bp3	Cluster Incl AJ132192:Mus musculus mRNA for HS1 binding protein 3 /cds=(27,1217) /gb=AJ132192 /gi=4160303 /ug=Mm.41098 /len=1392	Mm.309954	58240	Q9Z1K1 ; Q3TC93 ; Q8C910	NP_067404.1	NM_021429
96158_at	Tnfaip1	AW123477	BC017133	Cluster Incl AW123477:UI-M-BH2.1-apj-g-12-0-UI.s1 Mus musculus cDNA, 3' end /clone=UI-M-BH2.1-apj-g-12-0-UI /clone_end=3' /gb=AW123477 /gi=6099007 /ug=Mm.28332 /len=423	Mm.287208	232164	Q69ZQ4 ; Q8BL93 ; Q91W45	NP_666281.2	NM_146169
93217_at	AI463119; BC026799; MGC19444; MGC90920; 2610017J04Rik; Dynlt1	AW049642	Fbxo45	Cluster Incl AW049642:UI-M-BH1-and-g-02-0-UI.s1 Mus musculus cDNA, 3' end /clone=UI-M-BH1-and-g-02-0-UI /clone_end=3' /gb=AW049642 /gi=5910171 /ug=Mm.5710 /len=444	Mm.256137	268882	Q8K3B1	NP_775615.2	NM_173439
103578_at	tom1; Psmc3	AJ006972	Tom1 ; LOC545878	Cluster Incl AJ006972:Mus musculus mRNA for TOM1 protein /cds=(67,1545) /gb=AJ006972 /gi=3319987 /ug=Mm.1967 /len=2253	Mm.290868	21968 ; 545878	O88746 ; Q3UDC3 ; Q561M4	NP_035752.1 ; XP_620367.1	NM_011622 ; XM_620367
160281_at	Sh2b1	AI840773	2700023B17Rik	Cluster Incl AI840773:UI-M-AM0-adn-g-04-0-UI.s1 Mus musculus cDNA, 3' end /clone=UI-M-AM0-adn-g-04-0-UI /clone_end=3' /gb=AI840773 /gi=5474986 /ug=Mm.28285 /len=298 /NOTE=replacement for probe set(s) 97851_at on MG-U74A	Mm.367230	67070	Q8K2F8	NP_080224.1	NM_025948
94899_at	RIP3; C76423; Rhoip3; p116Rip; AI647711; MGC67316; mKIAA0864; 9530046C02; RP23-180B18.4; AA536749	U73200	AA536749	Cluster Incl U73200:Mus musculus p116Rip mRNA, complete cds /cds=(191,3265) /gb=U73200 /gi=1657836 /ug=Mm.2402 /len=4010	Mm.2402	26936	P97434 ; Q80YC8 ; Q3TBR5 ; Q3TC85 ; Q3TRS0 ; Q3TRS8 ; Q3U1Y8 ; Q3U3E4 ; Q6P559	NP_036157.1 ; NP_957697.1	NM_012027 ; NM_201245
103216_f_at	Cybb	AW122931	Ikbkg	Cluster Incl AW122931:UI-M-BH2.1-apa-h-07-0-UI.s1 Mus musculus cDNA, 3' end /clone=UI-M-BH2.1-apa-h-07-0-UI /clone_end=3' /gb=AW122931 /gi=6098461 /ug=Mm.1982 /len=413	Mm.12967	16151	O88522 ; Q7TSS3 ; Q3UG24 ; Q8VC91 ; Q924H4	NP_034677.1 ; NP_848705.1	NM_010547 ; NM_178590
92975_at	3BP2; Pigc	L14543	Sh3bp2	Cluster Incl L14543:Mouse SH3 binding protein 3BP2 mRNA, complete cds /cds=(56,1735) /gb=L14543 /gi=293267 /ug=Mm.5012 /len=2802	Mm.5012	24055	Q06649 ; Q3U0G0 ; Q3U1H0 ; Q3UD40 ; Q5U3L0 ; Q8C220 ; Q91Z52	NP_036023.2	NM_011893
92616_at	UBA1; Sbx; A1S9; Ube-1; AA989744; Ube1x	D10576	Ube1x	Cluster Incl D10576:Ubiquitin-activating enzyme E1, Chr X /cds=(91,3267) /gb=D10576 /gi=220628 /ug=Mm.1104 /len=3458	Mm.1104	22201	P31253 ; Q02053 ; Q542H8	NP_033483.1	NM_009457
98933_at	Tyro3	AI849218	Mark3	Cluster Incl AI849218:UI-M-AJ1-agz-b-02-0-UI.s1 Mus musculus cDNA, 3' end /clone=UI-M-AJ1-agz-b-02-0-UI /clone_end=3' /gb=AI849218 /gi=5493124 /ug=Mm.28678 /len=450	Mm.28678	17169	Q03141 ; Q9JKE5 ; Q5DTG3 ; Q9CW99	NP_067491.1 ; NP_073712.1	NM_021516 ; NM_022801
92884_at	Txndc14	AW045468	Gsk3a	Cluster Incl AW045468:UI-M-BH1-akr-b-07-0-UI.s1 Mus musculus cDNA, 3' end /clone=UI-M-BH1-akr-b-07-0-UI /clone_end=3' /gb=AW045468 /gi=5905962 /ug=Mm.14534 /len=318	Mm.294664	606496		NP_001026837.1	NM_001031667
104006_at	2410112D09Rik; Lox	L21768	Eps15	Cluster Incl L21768:Mus musculus eps15 mRNA, complete cds /cds=(110,2803) /gb=L21768 /gi=404756 /ug=Mm.267 /len=3033	Mm.318250	13858	P42567 ; Q5JC28 ; Q80ZL3 ; Q8C431	NP_031969.1	NM_007943
101527_at	S-II; MGC103154	M18209	Tcea1	Cluster Incl M18209:Mouse transcription factor S-II, clone PSII-2 /cds=(121,921) /gb=M18209 /gi=201936 /ug=Mm.87235 /len=2466	Mm.207263	21399	P10711 ; Q03317 ; Q3UPE0 ; Q3UWX7	NP_035671.1	NM_011541
97273_at	Rpl15	AI845953	MGI:1933527	Cluster Incl AI845953:UI-M-AK1-aex-h-04-0-UI.s1 Mus musculus cDNA, 3' end /clone=UI-M-AK1-aex-h-04-0-UI /clone_end=3' /gb=AI845953 /gi=5489859 /ug=Mm.27932 /len=357	Mm.27932	83701	Q5D042 ; Q8VEE6 ; Q3UD04	NP_113582.1	NM_031405
103678_at	sno; Sbno; AI849128; AW557836; BC021875; MGC28589; 9330180L10Rik; Mtdh	AI841139	Sbno1	Cluster Incl AI841139:UI-M-AH0-acz-g-08-0-UI.s1 Mus musculus cDNA, 3' end /clone=UI-M-AH0-acz-g-08-0-UI /clone_end=3' /gb=AI841139 /gi=5475352 /ug=Mm.23879 /len=450	Mm.23879	243272	Q8R594 ; Q3TMM7 ; Q3UPW9 ; Q689Z5 ; Q8BVN5	XP_355637.3	XM_355637
160271_at	Otx1	AW121255	0610007C21Rik	Cluster Incl AW121255:UI-M-BH2.3-aok-h-02-0-UI.s1 Mus musculus cDNA, 3' end /clone=UI-M-BH2.3-aok-h-02-0-UI /clone_end=3' /gb=AW121255 /gi=6096588 /ug=Mm.28144 /len=517 /NOTE=replacement for probe set(s) 97805_at on MG-U74A	Mm.28144	381629	Q6PGD0 ; Q3UAH4	NP_082131.2 ; NP_997635.1	NM_027855 ; NM_212470
160285_at	Clmn	AI848996	Dhx40	Cluster Incl AI848996:UI-M-AJ1-ahd-e-07-0-UI.s1 Mus musculus cDNA, 3' end /clone=UI-M-AJ1-ahd-e-07-0-UI /clone_end=3' /gb=AI848996 /gi=5492902 /ug=Mm.2830 /len=445 /NOTE=replacement for probe set(s) 97856_at on MG-U74A	Mm.260627	67487	Q6PE54 ; Q8BPH2 ; Q8CD88 ; Q9CWN3	NP_080467.2	NM_026191
104193_at	2810485I05Rik	AW047583	2810485I05Rik	Cluster Incl AW047583:UI-M-BH1-akm-b-04-0-UI.s1 Mus musculus cDNA, 3' end /clone=UI-M-BH1-akm-b-04-0-UI /clone_end=3' /gb=AW047583 /gi=5908112 /ug=Mm.27493 /len=426	Mm.246174	72826	Q3UMA6 ; Q80XP8 ; Q80YR1 ; Q8CI69	NP_789806.1	NM_176836
101960_at	Sh3kbp1	AI842208	D10Wsu52e	Cluster Incl AI842208:UI-M-AI1-afm-f-10-0-UI.s1 Mus musculus cDNA, 3' end /clone=UI-M-AI1-afm-f-10-0-UI /clone_end=3' /gb=AI842208 /gi=5476421 /ug=Mm.9257 /len=382	Mm.9257	28088	Q3TA04 ; Q3TI25 ; Q3TJ01 ; Q3UDW6 ; Q99LF4	NP_663397.1	NM_145422
98531_g_at	Rnf4	AI849615	Gas5	Cluster Incl AI849615:UI-M-AH1-agr-g-09-0-UI.s1 Mus musculus cDNA, 3' end /clone=UI-M-AH1-agr-g-09-0-UI /clone_end=3' /gb=AI849615 /gi=5493521 /ug=Mm.35844 /len=337	Mm.270065	14455	Q99KJ3
96012_f_at	Matr3	AI835367	Matr3	Cluster Incl AI835367:UI-M-AQ0-aah-h-02-0-UI.s1 Mus musculus cDNA, 3' end /clone=UI-M-AQ0-aah-h-02-0-UI /clone_end=3' /gb=AI835367 /gi=5469580 /ug=Mm.25575 /len=407	Mm.215034	17184	Q8K310 ; Q4FJT0 ; Q6ZQ61 ; Q3TTX0 ; Q3TZN1 ; Q3UFN8 ; Q5BL18	NP_034901.2	NM_010771
92870_at	Sel1l; AW493766; KIAA4137; mKIAA4137; Dock7	AF063095	Sel1h	Cluster Incl AF063095:Mus musculus SELlL (Sel1l) mRNA, complete cds /cds=(75,2297) /gb=AF063095 /gi=4159994 /ug=Mm.14352 /len=3663	Mm.250605	20338	Q9Z2G6 ; Q5DTL8 ; Q6PFR3 ; Q80YC0 ; Q3TT70 ; Q6GTY4	NP_035474.1	NM_011344
96891_at	Ephx1	AI842771	Anp32b	Cluster Incl AI842771:UI-M-AP1-agi-c-05-0-UI.s1 Mus musculus cDNA, 3' end /clone=UI-M-AP1-agi-c-05-0-UI /clone_end=3' /gb=AI842771 /gi=5476984 /ug=Mm.30093 /len=354	Mm.263913	67628	Q566J4 ; Q3UW32 ; Q9EST5	NP_570959.1	NM_130889
97131_at	Letm1	AW124615	Stk11ip	Cluster Incl AW124615:UI-M-BH2.1-apw-a-08-0-UI.s1 Mus musculus cDNA, 3' end /clone=UI-M-BH2.1-apw-a-08-0-UI /clone_end=3' /gb=AW124615 /gi=6100145 /ug=Mm.3463 /len=255	Mm.312650	71728	Q6P7J8 ; Q3TAA7 ; Q9DBT7	NP_082162.2	NM_027886
96872_at	Sepp1	AI835846	Sgta	Cluster Incl AI835846:UI-M-AI0-aat-b-06-0-UI.s1 Mus musculus cDNA, 3' end /clone=UI-M-AI0-aat-b-06-0-UI /clone_end=3' /gb=AI835846 /gi=5470059 /ug=Mm.30068 /len=182	Mm.30068	52551	Q8BJU0 ; Q3TN35	NP_078775.1	NM_024499
100957_at	MtSSB; mtDBP; 2810480P10Rik; G630031O20Rik; Ssbp1	AA881160	Ssbp1	Cluster Incl AA881160:vz07b02.r1 Mus musculus cDNA, 5' end /clone=IMAGE-1314987 /clone_end=5' /gb=AA881160 /gi=2990470 /ug=Mm.6509 /len=575	Mm.276356	381760	Q9CYR0 ; Q8R2K3	NP_082634.1 ; NP_997633.1	NM_028358 ; NM_212468
93922_g_at	Mmp2	AI573601	Bat3	Cluster Incl AI573601:ud46a12.y1 Mus musculus cDNA, 5' end /clone=IMAGE-1448926 /clone_end=5' /gb=AI573601 /gi=4536975 /ug=Mm.89855 /len=535	Mm.203962	224727	Q9Z1R2 ; Q8HWH4 ; Q3TDL4 ; Q3UF95 ; Q3US30 ; Q9CRG8	NP_476512.1	NM_057171
96956_at	Cd164	AW125526	Prdx5	Cluster Incl AW125526:UI-M-BH2.2-aqm-g-04-0-UI.s1 Mus musculus cDNA, 3' end /clone=UI-M-BH2.2-aqm-g-04-0-UI /clone_end=3' /gb=AW125526 /gi=6101056 /ug=Mm.30215 /len=443	Mm.279782	54683	P99029 ; Q91YU9 ; Q3U7H9 ; Q3UWS9 ; Q9D6X2 ; Q9JHL8	NP_036151.1	NM_012021
96050_at	ini1a; Ini1; Snf5; Baf47; AU020204; MGC132387; SNF5/INI1; Smarcb1	AJ011740	Smarcb1	Cluster Incl AJ011740:Mus musculus mRNA for integrase interactor 1a protein (INI1A) /cds=(193,1350) /gb=AJ011740 /gi=4138222 /ug=Mm.26116 /len=1622	Mm.279751	20587	Q9Z0H3 ; Q9ESU0 ; Q9ESU1 ; Q9JJD1 ; Q3TDJ1 ; Q6ZWP4 ; Q3UDA4	NP_035548.1	NM_011418
160345_at	Thrap2	AW125562	Mrpl34	Cluster Incl AW125562:UI-M-BH2.2-aqj-b-05-0-UI.s1 Mus musculus cDNA, 3' end /clone=UI-M-BH2.2-aqj-b-05-0-UI /clone_end=3' /gb=AW125562 /gi=6101092 /ug=Mm.29489 /len=391 /NOTE=replacement for probe set(s) 95160_at on MG-U74A	Mm.29489	94065	Q99N91 ; Q3TDJ8	NP_444392.1	NM_053162
104352_at		AI838366	Brd4	Cluster Incl AI838366:UI-M-AI0-aak-f-10-0-UI.s2 Mus musculus cDNA, 3' end /clone=UI-M-AI0-aak-f-10-0-UI /clone_end=3' /gb=AI838366 /gi=5472579 /ug=Mm.22572 /len=319	Mm.253518	57261	Q9ESU6 ; O35692 ; Q63ZX2 ; Q3SYK2 ; Q3U3Z2 ; Q3UH70 ; Q8BS78	NP_065254.2 ; NP_932762.1	NM_020508 ; NM_198094
96669_at	Lamp1	AW122973	2400003C14Rik	Cluster Incl AW122973:UI-M-BH2.1-apb-a-02-0-UI.s1 Mus musculus cDNA, 3' end /clone=UI-M-BH2.1-apb-a-02-0-UI /clone_end=3' /gb=AW122973 /gi=6098503 /ug=Mm.27394 /len=467	Mm.290036	71955	Q80U68 ; Q8BHC2 ; Q9CX00	NP_082294.1	NM_028018
92958_at	Fkhr2; Foxo3; C76856; FKHRL1; 1110048B16Rik; 2010203A17Rik; Pcnt	AI849135	Foxo3a	Cluster Incl AI849135:UI-M-AJ1-agy-b-09-0-UI.s1 Mus musculus cDNA, 3' end /clone=UI-M-AJ1-agy-b-09-0-UI /clone_end=3' /gb=AI849135 /gi=5493041 /ug=Mm.4948 /len=384	Mm.338613	56484	Q3TX10 ; Q9WVH4	NP_062714.1	NM_019740
96187_at	Pkp4	AI837021	Pkp4	Cluster Incl AI837021:UI-M-AP0-abj-a-11-0-UI.s2 Mus musculus cDNA, 3' end /clone=UI-M-AP0-abj-a-11-0-UI /clone_end=3' /gb=AI837021 /gi=5471234 /ug=Mm.28486 /len=182	Mm.260938	227937	Q68FH0 ; Q3UIX3	NP_080637.1	NM_026361
97983_s_at	Munc-18-1; Ms10g; nsec1; N-sec1; Sxtbp1; Unc18h; MMS10-G; Rb-sec1; AI317162; AI326233; Munc-18a; Munc18-1; Stxbp1	D45903	Stxbp1	Cluster Incl D45903:Mus musculus mRNA for unc-18 homologue, complete cds /cds=(35,1819) /gb=D45903 /gi=1944321 /ug=Mm.3129 /len=3412	Mm.278865	20910	O08599	NP_033321.1	NM_009295
96754_s_at	Actb	AI844751	Etf1	Cluster Incl AI844751:UI-M-AL1-ahq-e-01-0-UI.s1 Mus musculus cDNA, 3' end /clone=UI-M-AL1-ahq-e-01-0-UI /clone_end=3' /gb=AI844751 /gi=5488657 /ug=Mm.28982 /len=437	Mm.329353	225363	Q8BWY3 ; P70199 ; Q3TDF8 ; Q3TF02 ; Q3TL10 ; Q3TPZ6 ; Q3U6V5	NP_659115.2	NM_144866
95507_at	Sid6061; C76571; C76678; Prps-1; 2310010D17Rik; Prps1	AB025048	Prps1	Cluster Incl AB025048:Mus musculus mRNA for Sid6061p, complete cds /cds=(69,1025) /gb=AB025048 /gi=5931550 /ug=Mm.25198 /len=1912	Mm.287178	19139	Q9D7G0 ; Q3TI27 ; Q3UPD5 ; Q76MX9	NP_067438.1	NM_021463
103964_at	Estrra; Err1; Nr3b1; ERRalpha; Esrra	U85259	Esrra	Cluster Incl U85259:Estrogen receptor related 1 /cds=(166,1428) /gb=U85259 /gi=1916860 /ug=Mm.2563 /len=2203	Mm.386776	26379	O08580 ; Q3U110	NP_031979.1	NM_007953
96915_f_at	Nol4	AA879764	Ndufa3	Cluster Incl AA879764:vv98d04.r1 Mus musculus cDNA, 5' end /clone=IMAGE-1230439 /clone_end=5' /gb=AA879764 /gi=2988747 /ug=Mm.30150 /len=357	Mm.17851	66091	Q9CQ91 ; Q9DA27	NP_079624.1	NM_025348
104092_at	Usp31; AI115503; BC021769; MGC25724; 2810449C13Rik; D330022K21Rik; Rbms1	AW124926	Usp48	Cluster Incl AW124926:UI-M-BH2.1-apu-g-03-0-UI.s1 Mus musculus cDNA, 3' end /clone=UI-M-BH2.1-apu-g-03-0-UI /clone_end=3' /gb=AW124926 /gi=6100456 /ug=Mm.21824 /len=395	Mm.218478	170707	Q571J9 ; Q3TM39 ; Q3V0C5 ; Q8VDJ1	XP_485461.2 ; XP_488519.1	XM_485461 ; XM_488519
93760_at	Itga3	AI838759	1200020A08Rik	Cluster Incl AI838759:UI-M-AO0-acf-f-02-0-UI.s1 Mus musculus cDNA, 3' end /clone=UI-M-AO0-acf-f-02-0-UI /clone_end=3' /gb=AI838759 /gi=5472972 /ug=Mm.21149 /len=460	Mm.109329	56724	O70333 ; Q99LR6 ; Q9DBP4	NP_064320.1	NM_019936
95408_at	Golgb1	AW124487	2310003F16Rik	Cluster Incl AW124487:UI-M-BH2.1-ape-h-10-0-UI.s1 Mus musculus cDNA, 3' end /clone=UI-M-BH2.1-ape-h-10-0-UI /clone_end=3' /gb=AW124487 /gi=6099982 /ug=Mm.24220 /len=214	Mm.330525	67693	Q3TH09 ; Q8VDK6 ; Q9CR41	NP_080594.2	NM_026318
162438_f_at		AV345874	D15Wsu75e	Cluster Incl AV345874:AV345874 Mus musculus cDNA, 3' end /clone=6430564D04 /clone_end=3' /gb=AV345874 /gi=6386933 /ug=Mm.51920 /len=237 /NOTE=replacement for probe set(s) 103119_f_at on MG-U74A	Mm.383200	28075	Q8VC21 ; Q3TCG9 ; Q3V2M9 ; Q9CQT7	NP_598856.1	NM_134095
160402_at		AA795613	Tceb2	Cluster Incl AA795613:vq97h08.r1 Mus musculus cDNA, 5' end /clone=IMAGE-1110303 /clone_end=5' /gb=AA795613 /gi=2858568 /ug=Mm.3031 /len=115 /NOTE=replacement for probe set(s) 97461_at on MG-U74A	Mm.153758	67673	P62869 ; Q3TAU8 ; Q3UP24	NP_080581.1	NM_026305
96613_at	BC046331	AI852095	5730536A07Rik	Cluster Incl AI852095:UI-M-BH0-aja-h-02-0-UI.s1 Mus musculus cDNA, 3' end /clone=UI-M-BH0-aja-h-02-0-UI /clone_end=3' /gb=AI852095 /gi=5496001 /ug=Mm.27107 /len=381	Mm.27107	68250	Q9DCL2 ; Q3TD02	NP_080911.1	NM_026635
93667_at	Fbxw7	AW120511	Fbxw7	Cluster Incl AW120511:UI-M-BH1-ana-a-04-0-UI.s2 Mus musculus cDNA, 3' end /clone=UI-M-BH1-ana-a-04-0-UI /clone_end=3' /gb=AW120511 /gi=6095844 /ug=Mm.80527 /len=454	Mm.196475	50754	Q8VBV4	NP_536353.2	NM_080428
92887_at	G6a; Ddah; NG30; AU019324; AW413173; 1110003M04Rik; Aebp2	AF004106	Ddah2	Cluster Incl AF004106:Mus musculus unknown mRNA, complete cds /cds=(234,968) /gb=AF004106 /gi=2183320 /ug=Mm.1457 /len=1270	Mm.1457	51793	Q99LD8 ; O08972	NP_058045.1	NM_016765
160780_at	Tcf-3; Tcf7l1; Tcf3	AJ223069	Tcf3	Cluster Incl AJ223069:Mus musculus mRNA for TCF-3 protein /cds=(4,1758) /gb=AJ223069 /gi=3123637 /ug=Mm.28396 /len=1949 /NOTE=replacement for probe set(s) 96173_at on MG-U74A	Mm.321330	21415	Q9Z1J1 ; Q3TPB1	NP_033358.1	NM_009332
95803_at	Bit; P84; SIRP; SHP-1; CD172a; Ptpns1; SHPS-1; AI835480; Sirpa	D85785	Ptpns1	Cluster Incl D85785:Brain immunological-like with tyrosine-based motifs /cds=(294,1823) /gb=D85785 /gi=2190256 /ug=Mm.87860 /len=2572	Mm.1682	19261	P97797 ; Q8R398 ; Q6P6I8	NP_031573.1	NM_007547
99543_s_at	dGK1; Ptpn1	AJ133749	Dguok	Cluster Incl AJ133749:Mus musculus mRNA for deoxyguanosine kinase 1 /cds=(5,838) /gb=AJ133749 /gi=4877286 /ug=Mm.42234 /len=1040	Mm.42234	27369	Q9QX60 ; Q504N4 ; Q91XI5 ; Q3TKB4 ; Q8CBU2	NP_038792.1	NM_013764
98880_at	D6Wsu116e	AW124955	D6Wsu116e	Cluster Incl AW124955:UI-M-BH2.1-apv-a-10-0-UI.s1 Mus musculus cDNA, 3' end /clone=UI-M-BH2.1-apv-a-10-0-UI /clone_end=3' /gb=AW124955 /gi=6100485 /ug=Mm.28524 /len=316	Mm.28524	28006	Q6PGL7 ; Q80TW8 ; Q80UQ4 ; Q3TQ99 ; Q8BRP9 ; Q8CAP0 ; Q9CT54	NP_080861.1	NM_026585
101039_at	Col4a-2; MGC7371; AU019502; canstatin; Col4a2	X04647	Col4a2	Cluster Incl X04647:Procollagen, type IV, alpha 2 /cds=(0,2216) /gb=X04647 /gi=1022322 /ug=Mm.6954 /len=3189	Mm.181021	12827	P08122 ; Q66JS5 ; Q6RCT6 ; Q6RCT7 ; Q6U9X1 ; Q3TPV9 ; Q8BPI9 ; Q8BPK3	NP_034062.2	NM_009932
103881_at	Atbf1	AA691185	Ppa2	Cluster Incl AA691185:vt34b11.r1 Mus musculus cDNA, 5' end /clone=IMAGE-1164957 /clone_end=5' /gb=AA691185 /gi=2692121 /ug=Mm.212 /len=184	Mm.210305	74776	Q91VM9 ; Q3UPK3	NP_666253.1	NM_146141
104342_i_at	Pla2g12a	AI845798	Pla2g12a	Cluster Incl AI845798:UI-M-AQ1-aeb-h-07-0-UI.s1 Mus musculus cDNA, 3' end /clone=UI-M-AQ1-aeb-h-07-0-UI /clone_end=3' /gb=AI845798 /gi=5489704 /ug=Mm.22526 /len=184	Mm.151951	66350	Q9EPR2 ; Q6GTY5 ; Q3TQC4 ; Q8BMX2	NP_075685.1 ; NP_904359.1	NM_023196 ; NM_183423
95128_at	Usp4	AI849611	Anapc2	Cluster Incl AI849611:UI-M-AH1-agr-g-04-0-UI.s1 Mus musculus cDNA, 3' end /clone=UI-M-AH1-agr-g-04-0-UI /clone_end=3' /gb=AI849611 /gi=5493517 /ug=Mm.29412 /len=309	Mm.291624	99152	Q8BZQ7 ; Q6P0W7 ; Q6ZPR8 ; Q3TCK5 ; Q3U430	NP_780509.1	NM_175300
94300_f_at	Dctn2	AI839497	Dctn2	Cluster Incl AI839497:UI-M-AN0-acn-b-04-0-UI.s1 Mus musculus cDNA, 3' end /clone=UI-M-AN0-acn-b-04-0-UI /clone_end=3' /gb=AI839497 /gi=5473710 /ug=Mm.22597 /len=385	Mm.167537	69654	Q99KJ8 ; Q3TPZ5	NP_081427.1	NM_027151
98504_at	Rock-II; ROKalpha; mKIAA0619; Rho-kinase; B230113H15Rik; Rock2	U58513	Rock2	Cluster Incl U58513:Mus musculus Rho-associated, coiled-coil forming protein kinase p160 ROCK-2 mRNA, complete cds /cds=(0,4166) /gb=U58513 /gi=1514697 /ug=Mm.35815 /len=4167	Mm.276024	19878	P70336 ; Q6A035 ; Q3TR46 ; Q3UEZ9 ; Q3UMT5 ; Q8CC95	NP_033098.1	NM_009072
101053_at	Aebp1	AW046847	2610031L17Rik	Cluster Incl AW046847:UI-M-BH1-alz-h-03-0-UI.s1 Mus musculus cDNA, 3' end /clone=UI-M-BH1-alz-h-03-0-UI /clone_end=3' /gb=AW046847 /gi=5907376 /ug=Mm.7039 /len=242	Mm.292001	68879	Q91YR7 ; Q3ULJ7 ; Q542P0	NP_598462.1	NM_133701
95634_at	Dhx15	AI848107	0610010K14Rik	Cluster Incl AI848107:UI-M-AP1-agk-e-09-0-UI.s1 Mus musculus cDNA, 3' end /clone=UI-M-AP1-agk-e-09-0-UI /clone_end=3' /gb=AI848107 /gi=5492013 /ug=Mm.28094 /len=475	Mm.39265	104457	Q3TFE6 ; Q7TMP3 ; Q9D183 ; Q9DCT6	NP_081033.1	NM_026757
99600_at	AU041779; 1110030G05Rik; Vac14	AI838337	Ptov1	Cluster Incl AI838337:UI-M-AO0-aby-h-03-0-UI.s1 Mus musculus cDNA, 3' end /clone=UI-M-AO0-aby-h-03-0-UI /clone_end=3' /gb=AI838337 /gi=5472550 /ug=Mm.42855 /len=414	Mm.42855	84113	Q91VU8 ; Q9CTC2	NP_598710.1	NM_133949
96270_at	Mtdh	AI847092	D11Bwg0434e	Cluster Incl AI847092:UI-M-AP1-agn-e-07-0-UI.s1 Mus musculus cDNA, 3' end /clone=UI-M-AP1-agn-e-07-0-UI /clone_end=3' /gb=AI847092 /gi=5490998 /ug=Mm.29852 /len=261	Mm.29852	52898	Q3TAB4 ; Q8K3C0	NP_776103.1	NM_173742
94002_at	Cul1	AI849838	Cul1	Cluster Incl AI849838:UI-M-AL1-aho-d-08-0-UI.s1 Mus musculus cDNA, 3' end /clone=UI-M-AL1-aho-d-08-0-UI /clone_end=3' /gb=AI849838 /gi=5493737 /ug=Mm.21771 /len=417	Mm.87611	26965	Q9WTX6 ; Q3TPM3 ; Q3UIA5	NP_036172.1	NM_012042
93305_f_at	Edb; AU041171; endobrevin; Vamp8	AF053724	Vamp8	Cluster Incl AF053724:Mus musculus endobrevin mRNA, complete cds /cds=(154,459) /gb=AF053724 /gi=2982367 /ug=Mm.1838 /len=597	Mm.1838	22320	O70404 ; Q3V4C2	NP_058074.2	NM_016794
160885_at	Nucks; C78391; AI647518; 2700010L10Rik; 8430423A01Rik; Nucks1	AW120755	Nucks1	Cluster Incl AW120755:UI-M-BH2.3-any-d-11-0-UI.s1 Mus musculus cDNA, 3' end /clone=UI-M-BH2.3-any-d-11-0-UI /clone_end=3' /gb=AW120755 /gi=6096088 /ug=Mm.44209 /len=457 /NOTE=replacement for probe set(s) 99971_at on MG-U74A	Mm.246869	98415	Q80XU3 ; Q8BVD8	NP_780503.1	NM_175294
101882_s_at		U03715	Col18a1	Cluster Incl U03715:Procollagen, type XVIII, alpha 1 /cds=(0,3947) /gb=U03715 /gi=1171097 /ug=Mm.88304 /len=3948	Mm.4352	12822	P39061 ; Q6NZK9 ; Q6P1Y4 ; Q61434 ; Q8CCZ8 ; Q9CRT2	NP_034059.2	NM_009929
95112_f_at	Tspan3	AW122632	Ppil2	Cluster Incl AW122632:UI-M-BH2.2-aol-c-11-0-UI.s1 Mus musculus cDNA, 3' end /clone=UI-M-BH2.2-aol-c-11-0-UI /clone_end=3' /gb=AW122632 /gi=6098160 /ug=Mm.29369 /len=298	Mm.383212	66053	Q9D787 ; Q542A2 ; Q8BUY4	NP_659203.1	NM_144954
98904_at	1110066C01Rik; Ube2o	AW061339	Mrpl35	Cluster Incl AW061339:UI-M-BH1-anw-g-01-0-UI.s1 Mus musculus cDNA, 3' end /clone=UI-M-BH1-anw-g-01-0-UI /clone_end=3' /gb=AW061339 /gi=6009090 /ug=Mm.28579 /len=376	Mm.28579	66223	Q9CQL6	NP_079706.1	NM_025430
92854_at	Cpsf3l	D50500	Rab11a	Cluster Incl D50500:Mouse mRNA for Rab 11, partial sequence /cds=(0,291) /gb=D50500 /gi=1742912 /ug=Mm.1387 /len=464	Mm.1387	53869	P62492 ; P97345 ; Q3V1Z6	NP_059078.2	NM_017382
102378_at	KRAG; Krag; Bmpr2	U02487	Sspn	Cluster Incl U02487:Kras oncogene-associated gene /cds=(27,677) /gb=U02487 /gi=437199 /ug=Mm.1209 /len=4420	Mm.49689	16651	Q62147 ; Q8VDN8 ; Q3TPB3 ; Q3TRE0	NP_034786.1	NM_010656
102919_at	mafK; NF-E2; Nfe2u; AW061068; Mafk	D42124	Mafk	Cluster Incl D42124:Nuclear factor, erythroid derived 2, ubiquitous /cds=(224,694) /gb=D42124 /gi=976236 /ug=Mm.162 /len=2827	Mm.157313	17135	Q61827 ; Q3U568 ; Q3UP84	NP_034887.1	NM_010757
100964_at	GES30; SNARE; MVti1b; AU015348; Vti1-rp1; Eno1	AF035208	Vti1b	Cluster Incl AF035208:Mus musculus putative v-SNARE Vti1b mRNA, complete cds /cds=(11,709) /gb=AF035208 /gi=3213228 /ug=Mm.6577 /len=909	Mm.265929	53612	O88384 ; Q91XH6 ; Q9Z2P7 ; Q3TUP8	NP_058080.2	NM_016800
96881_at	1110059J08Rik; 1700063H17Rik; Anks1b	AW049394	Commd6	Cluster Incl AW049394:UI-M-BH1-ane-e-07-0-UI.s1 Mus musculus cDNA, 3' end /clone=UI-M-BH1-ane-e-07-0-UI /clone_end=3' /gb=AW049394 /gi=5909923 /ug=Mm.30077 /len=543	Mm.250474	66200		XP_619280.1	XM_619280
101109_at	Dag1; DG; Dp71; Dp427; D9Wsu13e; Rela	U43512	Dag1	Cluster Incl U43512:Dystroglycan 1 /cds=(0,825) /gb=U43512 /gi=1155350 /ug=Mm.7524 /len=3170	Mm.7524	13138	Q62165 ; Q544G5 ; Q8BPJ7 ; Q8CBE6	NP_034147.1	NM_010017
96667_at	Vps41	AI851542	Vps41	Cluster Incl AI851542:UI-M-BH0-aki-d-01-0-UI.s1 Mus musculus cDNA, 3' end /clone=UI-M-BH0-aki-d-01-0-UI /clone_end=3' /gb=AI851542 /gi=5495448 /ug=Mm.27389 /len=477	Mm.27389	218035	Q3TPS1 ; Q3TS83 ; Q5KU39 ; Q6PES1 ; Q80V99 ; Q8BKK6 ; Q8CG01 ; Q8CJC3	NP_742118.2	NM_172120
99143_at	Tgoln1	AA614914	Tgoln1 ; Tgoln2	Cluster Incl AA614914:vo31g01.r1 Mus musculus cDNA, 5' end /clone=IMAGE-1051536 /clone_end=5' /gb=AA614914 /gi=2502142 /ug=Mm.4142 /len=375	Mm.246563	22134 ; 22135	Q62313 ; Q62314 ; Q3ULZ6 ; Q4FJY3	NP_033469.1 ; NP_033470.1	NM_009443 ; NM_009444
103893_at	Trmt1	AW048781	Fbxo38	Cluster Incl AW048781:UI-M-BH1-amg-b-03-0-UI.s1 Mus musculus cDNA, 3' end /clone=UI-M-BH1-amg-b-03-0-UI /clone_end=3' /gb=AW048781 /gi=5909310 /ug=Mm.21295 /len=404	Mm.21295	107035	Q8BMI0 ; Q8R576 ; Q8BM64	NP_598897.1	NM_134136
103643_at	Atp6v0a1	AI844784	Zdhhc16	Cluster Incl AI844784:UI-M-AL1-ahq-g-12-0-UI.s1 Mus musculus cDNA, 3' end /clone=UI-M-AL1-ahq-g-12-0-UI /clone_end=3' /gb=AI844784 /gi=5488690 /ug=Mm.20387 /len=264	Mm.20387	74168	Q9ESG8	NP_076229.1	NM_023740
160453_at	MRK; Vik; ERK-3; AW536699; Ryk	L21707	Ryk	Cluster Incl L21707:Receptor-like tyrosine kinase /cds=(149,1102) /gb=L21707 /gi=309443 /ug=Mm.3860 /len=2495 /NOTE=replacement for probe set(s) 98620_at on MG-U74A	Mm.335391	20187	Q01887 ; Q8K272	NP_038677.2	NM_013649
96299_at		AI847298		Cluster Incl AI847298:UI-M-AN1-afh-c-08-0-UI.s1 Mus musculus cDNA, 3' end /clone=UI-M-AN1-afh-c-08-0-UI /clone_end=3' /gb=AI847298 /gi=5491204 /ug=Mm.29909 /len=328	Mm.341397
100573_f_at	NL; Amf; Org; Gpi-1; Gpi1s; Gpi-1r; Gpi-1s; Gpi-1t; Gpi1-r; Gpi1-s; Gpi1-t; MGC113776	M14220	Gpi1	Cluster Incl M14220:Mouse neuroleukin mRNA, complete cds /cds=(52,1728) /gb=M14220 /gi=200064 /ug=Mm.589 /len=1985	Mm.589	14751	P06745 ; O89062 ; Q5RJI3 ; Q8C675	NP_032181.1	NM_008155
98936_at	Gsn	AI837395	Sars1	Cluster Incl AI837395:UI-M-AP0-abm-d-04-0-UI.s1 Mus musculus cDNA, 3' end /clone=UI-M-AP0-abm-d-04-0-UI /clone_end=3' /gb=AI837395 /gi=5471608 /ug=Mm.28688 /len=328	Mm.28688	20226	P26638 ; Q3U6F6 ; Q3U8N1 ; Q8C483 ; Q8CEH3	NP_035449.1	NM_011319
97444_at	Lmo7	AI844520	Ifi30	Cluster Incl AI844520:UI-M-AJ1-ahf-a-08-0-UI.s2 Mus musculus cDNA, 3' end /clone=UI-M-AJ1-ahf-a-08-0-UI /clone_end=3' /gb=AI844520 /gi=5488426 /ug=Mm.30241 /len=491	Mm.30241	65972	Q9EP56 ; Q9ESY9 ; Q3U0F9	NP_075552.1	NM_023065
93999_at	Dab2ip	AW060597	Snrpg	Cluster Incl AW060597:UI-M-BH1-anq-d-09-0-UI.s1 Mus musculus cDNA, 3' end /clone=UI-M-BH1-anq-d-09-0-UI /clone_end=3' /gb=AW060597 /gi=6008348 /ug=Mm.21764 /len=224	Mm.276802	68011	P62309 ; Q3V424	NP_080782.1	NM_026506
101102_at	alpha4; p52; Pc52; Tap42; C81413; AI115586; AI662457; AW208785	AJ223156	Igbp1	Cluster Incl AJ223156:Mus Musculus alpha4 gene, exon2 and join CDS /cds=(0,831) /gb=AJ223156 /gi=3127824 /ug=Mm.7454 /len=1132	Mm.7454	18518	Q61249	NP_032810.2	NM_008784
92922_at		U17291	Tcfap2a	Cluster Incl U17291:Mus musculus transcription factor AP-2 (AP-2) gene, alternative /cds=(36,602) /gb=U17291 /gi=755199 /ug=Mm.4845 /len=603	Mm.85544	21418	P34056 ; Q3UL09 ; Q8BPN4	NP_035677.2	NM_011547
103852_at	Osrf; AI507072; AW538342; 2410099M07Rik; 2900001O04Rik	AI848207	2900001O04Rik	Cluster Incl AI848207:UI-M-AH1-agq-g-08-0-UI.s1 Mus musculus cDNA, 3' end /clone=UI-M-AH1-agq-g-08-0-UI /clone_end=3' /gb=AI848207 /gi=5492118 /ug=Mm.21064 /len=455	Mm.254979	67515	Q8VIG5 ; Q9D6K7	NP_080489.1	NM_026213
97489_at	Pygb	AI846739	Pygb	Cluster Incl AI846739:UI-M-AO1-ael-b-05-0-UI.s1 Mus musculus cDNA, 3' end /clone=UI-M-AO1-ael-b-05-0-UI /clone_end=3' /gb=AI846739 /gi=5490645 /ug=Mm.30969 /len=279	Mm.222584	110078	Q8CI94 ; Q3TFQ8 ; Q3UGT5 ; Q3UYH9 ; Q3UZL2 ; Q3V3U0	NP_722476.1	NM_153781
100601_at	[b]5; [b]-5; [b]5A; [b]5B; beta5; ESTM23; beta-5; AA475909; AI874634; Itgb5	AF022110	Itgb5	Cluster Incl AF022110:Mus musculus integrin beta-5 mRNA, complete cds /cds=(295,2694) /gb=AF022110 /gi=3478696 /ug=Mm.6424 /len=3088	Mm.6424	16419	O70309 ; Q6PE70	NP_034710.1	NM_010580
94473_at		AW047951	Pttg1ip	Cluster Incl AW047951:UI-M-BH1-aln-f-04-0-UI.s1 Mus musculus cDNA, 3' end /clone=UI-M-BH1-aln-f-04-0-UI /clone_end=3' /gb=AW047951 /gi=5908480 /ug=Mm.28853 /len=408	Mm.28853	108705	Q8R143 ; Q3TVT1 ; Q3U9U7	NP_666037.1	NM_145925
95447_at	Mdp1; AI035604; Tspan3	AA683761	1810034K20Rik	Cluster Incl AA683761:vr04e08.r1 Mus musculus cDNA, 5' end /clone=IMAGE-1110854 /clone_end=5' /gb=AA683761 /gi=2670347 /ug=Mm.24601 /len=335	Mm.24601	67881	Q9D967 ; Q9CQQ9	NP_075886.1	NM_023397
94457_at	Dct	AW049735	AL033326	Cluster Incl AW049735:UI-M-BH1-ani-g-08-0-UI.s1 Mus musculus cDNA, 3' end /clone=UI-M-BH1-ani-g-08-0-UI /clone_end=3' /gb=AW049735 /gi=5910264 /ug=Mm.28806 /len=510	Mm.182145	24105	Q9WUB0 ; Q3TM86 ; Q8C2I0	NP_062679.1	NM_019705
160245_at	Trpm1	AW045564	1110034O07Rik	Cluster Incl AW045564:UI-M-BH1-aks-f-06-0-UI.s1 Mus musculus cDNA, 3' end /clone=UI-M-BH1-aks-f-06-0-UI /clone_end=3' /gb=AW045564 /gi=5906093 /ug=Mm.27737 /len=380 /NOTE=replacement for probe set(s) 97218_at on MG-U74A	Mm.352945	68744	Q3UMS3 ; Q6NZQ6 ; Q8JZR3	NP_694874.1	NM_153194
94207_at	Atp5b	AI842377	Pdia6	Cluster Incl AI842377:UI-M-AM1-agc-b-12-0-UI.s1 Mus musculus cDNA, 3' end /clone=UI-M-AM1-agc-b-12-0-UI /clone_end=3' /gb=AI842377 /gi=5476590 /ug=Mm.2220 /len=171	Mm.222825	71853	Q922R8 ; Q3THH1 ; Q3TJL8 ; Q3TML0 ; Q9DAB4	NP_082235.1	NM_027959
95057_at	Ptpn11	AI846938	Herpud1	Cluster Incl AI846938:UI-M-AK1-aey-e-10-0-UI.s1 Mus musculus cDNA, 3' end /clone=UI-M-AK1-aey-e-10-0-UI /clone_end=3' /gb=AI846938 /gi=5490844 /ug=Mm.29151 /len=342	Mm.29151	64209	Q9JJK5 ; Q6A0E4 ; Q91WR9 ; Q921B3 ; Q3TMN9 ; Q8C4N0	NP_071726.1	NM_022331
95019_at	GSTT1; Gstt1-1; AI255817	X98055	Gstt1	Cluster Incl X98055:Glutathione S-transferase, theta 1 /cds=(0,722) /gb=X98055 /gi=1340075 /ug=Mm.2746 /len=723	Mm.2746	14871	Q64471 ; Q91X50 ; Q9DCY6	NP_032211.2	NM_008185
97347_at	2310046A13Rik; Ltbp4	AA838868	Ltbp4	Cluster Incl AA838868:vw78c04.r1 Mus musculus cDNA, 5' end /clone=IMAGE-1261062 /clone_end=5' /gb=AA838868 /gi=2914963 /ug=Mm.29618 /len=493	Mm.272251	108075	Q8K4G1 ; Q3UGU1 ; Q8BXY5	NP_783572.1	NM_175641
103276_at	Large; fg; enr; myd; Mbp1; Mbp-1; froggy; BPFD#36; Gyltl1a; mKIAA0609	AJ006278	Large	Cluster Incl AJ006278:Mus musculus mRNA for acetylglucosaminyltransferase-like protein /cds=(173,2443) /gb=AJ006278 /gi=3954977 /ug=Mm.20872 /len=3669	Mm.324371	16795	Q9Z1M7 ; Q6P7U2 ; Q80TW0 ; Q497S9	NP_034817.1	NM_010687
97497_at	Mis6; Tan1; lin-12; 9930111A19Rik; Notch1	Z11886	Notch1	Cluster Incl Z11886:Notch gene homolog 1, (Drosophila) /cds=(78,7673) /gb=Z11886 /gi=288502 /ug=Mm.31255 /len=8064	Mm.290610	18128	Q01705 ; Q8K428 ; Q3TZW2 ; Q3U3Y2 ; Q8BY39	NP_032740.2	NM_008714
94826_at	eIF6; p27BBP; imc-415; AA408895; 1110004P11; Itgb4bp	Y11460	Itgb4bp	Cluster Incl Y11460:Mus musculus mRNA for b4 integrin interactor, partial /cds=(0,254) /gb=Y11460 /gi=2910994 /ug=Mm.22731 /len=438	Mm.271674	16418	O55135 ; Q9R071 ; Q3U740 ; Q3U818 ; Q3UA13 ; Q3UBJ6 ; Q545K4	NP_034709.1	NM_010579
160639_at	AA408042; AI788568; Hpn	AF030065	Hpn	Cluster Incl AF030065:Mus musculus serine protease hepsin mRNA, complete cds /cds=(204,1454) /gb=AF030065 /gi=2606036 /ug=Mm.19182 /len=1781 /NOTE=replacement for probe set(s) 103566_at on MG-U74A	Mm.19182	15451	O35453 ; Q3U0U6	NP_032307.1	NM_008281
160809_at	Psap	AI842752	Tollip	Cluster Incl AI842752:UI-M-AP1-agi-a-08-0-UI.s1 Mus musculus cDNA, 3' end /clone=UI-M-AP1-agi-a-08-0-UI /clone_end=3' /gb=AI842752 /gi=5476965 /ug=Mm.29519 /len=380 /NOTE=replacement for probe set(s) 97326_at on MG-U74A	Mm.103551	54473	Q9QZ06 ; Q543N1 ; Q8BQL7	NP_076253.1	NM_023764
100471_at	Pip5k1c	AW048916	1110036O03Rik	Cluster Incl AW048916:UI-M-BH1-amo-b-04-0-UI.s1 Mus musculus cDNA, 3' end /clone=UI-M-BH1-amo-b-04-0-UI /clone_end=3' /gb=AW048916 /gi=5909445 /ug=Mm.4940 /len=390	Mm.4940	66180	Q8C112 ; Q8K2B0	NP_789800.1	NM_176830
101035_at	AAC-11; AI196452; Ctnnb1	U35846	Api5	Cluster Incl U35846:Mus musculus mRNA, complete cds /cds=(85,1599) /gb=U35846 /gi=2623754 /ug=Mm.692 /len=3715	Mm.181824	11800	O35841 ; Q3U517 ; Q3UYQ4	NP_031492.1	NM_007466
95529_at	Abp1; SH3P7; mAbp1; Col3a1	U58884	Dbnl	Cluster Incl U58884:Mus musculus SH3-containing protein SH3P7 mRNA, complete cds. similar to Human Drebrin /cds=(30,1331) /gb=U58884 /gi=1407654 /ug=Mm.27622 /len=2291	Mm.256925	13169	Q62418 ; Q3TG34 ; Q3U5X3 ; Q3U8I5 ; Q3UZ33 ; Q5NCI5 ; Q5NCI6 ; Q5NCI7	NP_038838.1	NM_013810
93101_s_at	Nedd4a; Nedd4-1; AA959633; AL023035; AU019897; mKIAA0093; E430025J12Rik	U96635	Nedd4	Cluster Incl U96635:Neural precursor cell expressed, developmentally down-regulated gene 4 /cds=(611,2944) /gb=U96635 /gi=2088622 /ug=Mm.16553 /len=5581	Mm.279923	17999	P46935 ; Q3TUU1 ; Q3UZI2 ; Q3V335 ; Q8BNU7 ; Q8BU52	NP_035020.2	NM_010890
101509_at	vbp-1; Cnbp	U96760	Vbp1	Cluster Incl U96760:Mus musculus von Hippel-Lindau binding protein homolog (vbp-1) mRNA, complete cds /cds=(101,583) /gb=U96760 /gi=2738245 /ug=Mm.8294 /len=1531	Mm.8294	22327	P61759 ; Q3U6M9	NP_035822.1	NM_011692
93775_at	D12Ertd647e	AI841894	D12Ertd647e	Cluster Incl AI841894:UI-M-AO0-acd-d-09-0-UI.s1 Mus musculus cDNA, 3' end /clone=UI-M-AO0-acd-d-09-0-UI /clone_end=3' /gb=AI841894 /gi=5476107 /ug=Mm.2121 /len=435	Mm.2121	52668	Q70LM9 ; Q70LN0 ; Q70LN2 ; Q70LN3 ; Q3UK07 ; Q8C6G0 ; Q9D1E1	NP_081066.1 ; NP_919042.1 ; NP_919043.1 ; NP_919044.1 ; NP_919045.1	NM_026790 ; NM_194066 ; NM_194067 ; NM_194068 ; NM_194069
99621_s_at	Sfpq	AA690583	Sfpq	Cluster Incl AA690583:vu53c05.r1 Mus musculus cDNA, 5' end /clone=IMAGE-1195112 /clone_end=5' /gb=AA690583 /gi=2691519 /ug=Mm.43213 /len=424	Mm.257276	71514	Q8VIJ6 ; Q7TMH7 ; Q810V5 ; Q9Z1Q0 ; Q3TZL2	NP_076092.1	NM_023603
94983_at	Rbmxrt	AI851614	1810073G14Rik	Cluster Incl AI851614:UI-M-BH0-ain-b-07-0-UI.s1 Mus musculus cDNA, 3' end /clone=UI-M-BH0-ain-b-07-0-UI /clone_end=3' /gb=AI851614 /gi=5495520 /ug=Mm.27282 /len=425	Mm.25632	67726	Q3UE42 ; Q8VE88 ; Q9D310	NP_080618.1	NM_026342
160205_f_at	Sid1669; Pkm2	AB024427	Rnf11	Cluster Incl AB024427:Mus musculus mRNA for Sid1669p, complete cds /cds=(138,602) /gb=AB024427 /gi=5931542 /ug=Mm.25228 /len=1955 /NOTE=replacement for probe set(s) 95510_at on MG-U74A	Mm.172605	29864	Q9QYK7	NP_038904.1	NM_013876
98993_at	AI060890; AW545884; mKIAA0044; D12Bwg0916e; 2610043M05Rik; 2700063L20Rik; Oprm1	U59418	Ppp2r5c	Cluster Incl U59418:Mus musculus protein phosphatase 2A B'alpha3 regulatory subunit mRNA, partial cds /cds=(406,1671) /gb=U59418 /gi=2429084 /ug=Mm.3785 /len=1796	Mm.240396	26931	Q60996 ; Q6TQF7 ; Q6ZQK4 ; Q3TSR8 ; Q8C8H4	NP_036153.1	NM_012023
92399_at	AML1; Cbfa2; Pebp2a2; Pebpa2b; AI462102; Spp1	D26532	Runx1	Cluster Incl D26532:Core binding factor alpha 2 /cds=(1573,2736) /gb=D26532 /gi=493683 /ug=Mm.4081 /len=4295	Mm.4081	12394	Q03347 ; Q6NSS1 ; Q3UM65 ; Q8BQ09	NP_033951.1	NM_009821
104738_at	Zrf1; Zrf2; MIDA1; AU020218; Dnajc2	D63784	Dnajc2	Cluster Incl D63784:Mouse mRNA for MIDA1, complete cds /cds=(112,1977) /gb=D63784 /gi=1060924 /ug=Mm.2467 /len=2037	Mm.266312	22791	P54103 ; Q99KR5 ; Q3TE39 ; Q3TRX6 ; Q3TTG9 ; Q3TTI5 ; Q3UVT4 ; Q61866	NP_033609.1 ; NP_033610.1	NM_009583 ; NM_009584
92553_at	sid478; Es10; Es-10; Maoa	AB025408	Esd	Cluster Incl AB025408:Mus musculus mRNA for sid478p, complete cds /cds=(74,922) /gb=AB025408 /gi=5931564 /ug=Mm.1017 /len=1056	Mm.38055	13885	Q9R0P3	NP_058599.1	NM_016903
97265_at	N28078; Stk24	AI835060	1810013D10Rik	Cluster Incl AI835060:UI-M-AI1-afn-e-12-0-UI.s1 Mus musculus cDNA, 3' end /clone=UI-M-AI1-afn-e-12-0-UI /clone_end=3' /gb=AI835060 /gi=5469273 /ug=Mm.27900 /len=540	Mm.27900	66278	Q8K0W2	XP_485608.2	XM_485608
104056_at	AW546090; 5730448P06Rik; Narg1	AI573367	D16Bwg1543e	Cluster Incl AI573367:ud42d02.y1 Mus musculus cDNA, 5' end /clone=IMAGE-1448547 /clone_end=5' /gb=AI573367 /gi=4536741 /ug=Mm.21532 /len=448	Mm.392226	52910
104584_f_at	AU015179; AU041752; 5730439B18; Crb3	AI845823	Crb3	Cluster Incl AI845823:UI-M-AO1-aeg-b-11-0-UI.s1 Mus musculus cDNA, 3' end /clone=UI-M-AO1-aeg-b-11-0-UI /clone_end=3' /gb=AI845823 /gi=5489729 /ug=Mm.23982 /len=364	Mm.284447	224912	Q8QZT4 ; Q3TJV6	NP_808306.1	NM_177638
97254_at	Rbm8; AA673428; 2310057C03Rik; Rbm8a	AA690061	Rbm8a	Cluster Incl AA690061:vr78d03.s1 Mus musculus cDNA, 5' end /clone=IMAGE-1134821 /clone_end=5' /gb=AA690061 /gi=2690997 /ug=Mm.27875 /len=331	Mm.261972	60365	Q9CWZ3 ; Q6GTD4 ; Q9CT44	NP_080151.1	NM_025875
92987_at	Ae3; A930038D23Rik; Plcb4	M28383	Slc4a3	Cluster Incl M28383:Solute carrier family 4 (anion exchanger), member 3 /cds=(186,3869) /gb=M28383 /gi=191735 /ug=Mm.5053 /len=4060	Mm.5053	20536	P16283 ; Q68EG4 ; Q8BLC4 ; Q9D1Y2	NP_033234.1	NM_009208
98511_at	Merc; AI663842; a	L17076	Raly	Cluster Incl L17076:HnRNP-associated with lethal yellow /cds=UNKNOWN /gb=L17076 /gi=348995 /ug=Mm.3591 /len=1517	Mm.221440	19383	Q64012 ; Q3TGD3 ; Q3U3F6	NP_075619.1	NM_023130
98015_at	SCAMP3; Sc3; Hsp90ab1	AF005036	Scamp3	Cluster Incl AF005036:Mus musculus secretory carrier membrane protein (SCAMP3) mRNA, complete cds /cds=(14,1063) /gb=AF005036 /gi=2232236 /ug=Mm.3230 /len=1391	Mm.257052	24045	O35609 ; Q3TDM8 ; Q3TUV6 ; Q3UK26 ; Q3UXS0	NP_036016.1	NM_011886
96075_at	Psap	AW060876	Wdr1	Cluster Incl AW060876:UI-M-BH1-amx-g-07-0-UI.s1 Mus musculus cDNA, 3' end /clone=UI-M-BH1-amx-g-07-0-UI /clone_end=3' /gb=AW060876 /gi=6008627 /ug=Mm.2654 /len=472	Mm.2654	22388	O88342 ; Q80ZI9 ; Q3TE06 ; Q3TJY2 ; Q3TNK2 ; Q3U136 ; Q9DBM8 ; Q9DC08	NP_035845.1	NM_011715
101034_at	grb2; Ash; AA408164; Grb2	U07617	Grb2	Cluster Incl U07617:Growth factor receptor bound protein 2 /cds=(80,733) /gb=U07617 /gi=464004 /ug=Mm.6900 /len=2362	Mm.383426	14784	Q60631 ; Q3U1Q4 ; Q3U5I5	NP_032189.1	NM_008163
104315_at	C76222; MGC7050; MGC101942; p50rhoGAP; B230365D05Rik; Arhgap1	AI846773	Arhgap1	Cluster Incl AI846773:UI-M-AO1-ael-f-02-0-UI.s1 Mus musculus cDNA, 3' end /clone=UI-M-AO1-ael-f-02-0-UI /clone_end=3' /gb=AI846773 /gi=5490679 /ug=Mm.22413 /len=322	Mm.22413	228359	Q5FWK3 ; Q91Z04 ; Q923D8 ; Q8BQW4 ; Q8C3X5 ; Q8C5A0	NP_666236.2	NM_146124
160426_at	40kDa; RPA40; AA409007; AA959927; AL024089; Acat1	D31966	Rpo1-1	Cluster Incl D31966:Mouse mRNA for RNA polymerase I 40kD subunit, complete cds /cds=(70,1137) /gb=D31966 /gi=575585 /ug=Mm.3458 /len=1312 /NOTE=New probe set not represented on MG-U74A	Mm.3458	20016	P52432 ; Q3UJZ9	NP_033111.1	NM_009085
94831_at		M65270	Ctsb	Cluster Incl M65270:Mouse cathepsin B gene /cds=(25,1044) /gb=M65270 /gi=309151 /ug=Mm.22753 /len=1848	Mm.236553	13030	P10605 ; Q6LAF6 ; Q3TC17 ; Q3TVS6 ; Q3UDW7	NP_031824.1	NM_007798
99064_at	Unp	AF026469	Usp4	Cluster Incl AF026469:Ubiquitous nuclear protein /cds=(50,2938) /gb=AF026469 /gi=2655203 /ug=Mm.3974 /len=3629	Mm.3974	22258	P35123 ; Q5DTK8 ; Q3TEX8 ; Q3TPN5 ; Q3TQZ9 ; Q6NXV6 ; Q8BTL9 ; Q921M8	NP_035808.1	NM_011678
160376_at	Trp53inp2	AW125508	Trp53inp2	Cluster Incl AW125508:UI-M-BH2.2-aqm-e-10-0-UI.s1 Mus musculus cDNA, 3' end /clone=UI-M-BH2.2-aqm-e-10-0-UI /clone_end=3' /gb=AW125508 /gi=6101038 /ug=Mm.30000 /len=384 /NOTE=replacement for probe set(s) 96350_at on MG-U74A	Mm.293605	68728	Q8CFU8 ; Q3TDL6 ; Q3TXH1 ; Q3UEJ3	NP_835212.1	NM_178111
102252_at	pfd2mu; ESTM27; W48336; 1190002J23Rik	Y17393	Pfdn2	Cluster Incl Y17393:Mus musculus mRNA for prefoldin subunit 2 /cds=(3,467) /gb=Y17393 /gi=3212115 /ug=Mm.10756 /len=545	Mm.10756	18637	O70591	NP_035200.2	NM_011070
94008_at	Senp7	AW045358	Tceb1	Cluster Incl AW045358:UI-M-BH1-ako-c-05-0-UI.s1 Mus musculus cDNA, 3' end /clone=UI-M-BH1-ako-c-05-0-UI /clone_end=3' /gb=AW045358 /gi=5905887 /ug=Mm.21811 /len=296	Mm.289248	67923	P83940	NP_080732.1	NM_026456
104371_at	Dgat; C75990; D15Ertd23e; Ybx1	AF078752	Dgat1	Cluster Incl AF078752:Mus musculus diacylglycerol acyltransferase (Dgat) mRNA, complete cds /cds=(95,1591) /gb=AF078752 /gi=3859933 /ug=Mm.22633 /len=1650	Mm.22633	13350	Q9Z2A7 ; Q54AA6	NP_034176.1	NM_010046
97452_at	H2afy	AI853078	H2afy	Cluster Incl AI853078:UI-M-BH0-ajf-a-06-0-UI.s1 Mus musculus cDNA, 3' end /clone=UI-M-BH0-ajf-a-06-0-UI /clone_end=3' /gb=AI853078 /gi=5496984 /ug=Mm.30255 /len=429	Mm.283802	26914	Q8CA90 ; Q91VZ2 ; Q9CTH9 ; Q9QZQ8	NP_036145.1	NM_012015
97061_g_at	Ace	AW215489	Ywhaq	Cluster Incl AW215489:up04f11.x1 Mus musculus cDNA, 3' end /clone=IMAGE-2651085 /clone_end=3' /gb=AW215489 /gi=6526165 /ug=Mm.89290 /len=522	Mm.289630	22630	P68254 ; Q3TD79	NP_035869.1	NM_011739
96865_at	MARCKS; Macs; PKCSL; Hspa5	M60474	Marcks	Cluster Incl M60474:Myristoylated alanine rich protein kinase C substrate /cds=(380,1309) /gb=M60474 /gi=199026 /ug=Mm.30059 /len=2597	Mm.30059	17118	P26645	NP_032564.1	NM_008538
94522_at	P24; p24; Pgrmc1	AF098508	Dctn3	Cluster Incl AF098508:Mus musculus dynactin light chain (P24) mRNA, complete cds /cds=(12,572) /gb=AF098508 /gi=4323147 /ug=Mm.29025 /len=819	Mm.29025	53598	Q9Z0Y1 ; Q9CR43 ; Q9D039	NP_058586.2	NM_016890
99445_at	Abl1	AW047012	Slc44a2	Cluster Incl AW047012:UI-M-BH1-alp-g-12-0-UI.s1 Mus musculus cDNA, 3' end /clone=UI-M-BH1-alp-g-12-0-UI /clone_end=3' /gb=AW047012 /gi=5907541 /ug=Mm.4042 /len=373	Mm.148425	68682	Q8BY89	NP_690021.1	NM_152808
104728_at	AW214361; 3930401K13Rik	L27439	Pros1	Cluster Incl L27439:Mus musculus protein S mRNA, partial cds /cds=(0,1933) /gb=L27439 /gi=487866 /ug=Mm.24611 /len=3079	Mm.127156	19128	Q08761 ; Q3TR66 ; Q3V0M0	NP_035303.1	NM_011173
93042_at	IBP; PBR; Bzrp; Actb	D21207	Bzrp	Cluster Incl D21207:Benzodiazepine receptor, peripheral /cds=(65,574) /gb=D21207 /gi=484053 /ug=Mm.1508 /len=856	Mm.1508	12257	P50637 ; Q99M32 ; Q541E3	NP_033905.2	NM_009775
101326_at		U23025	LOC432709	Cluster Incl U23025:Mus musculus C57BL/6 immunoglobulin heavy chain V region mRNA, clone CB17H-9, partial cds /cds=(0,288) /gb=U23025 /gi=780652 /ug=Mm.56975 /len=289		432709		XP_484191.1	XM_484191
92688_at	LAP; Acp-2; Acp2	X57199	Acp2	Cluster Incl X57199:Acid phosphatase 2, lysosomal /cds=(0,1265) /gb=X57199 /gi=52870 /ug=Mm.45570 /len=1266	Mm.45570	11432	P24638 ; Q3U4F3 ; Q3UZN1 ; Q4FZK4	NP_031413.1	NM_007387
94532_at	E2; P31; Vma4; Atp6e; Atp6e2; Atp6v1e; D6Ertd385e; 2410029D23Rik	U13841	Atp6v1e1	Cluster Incl U13841:ATPase, H+ transporting lysosomal (vacuolar proton pump) 32kDa /cds=(0,686) /gb=U13841 /gi=1184662 /ug=Mm.29045 /len=687	Mm.29045	11973	Q8K5D6 ; Q3UK59 ; Q99LD0	NP_031536.2	NM_007510
103423_at	Ctsl	AI846517	Cyb561	Cluster Incl AI846517:UI-M-AN1-aff-e-02-0-UI.s1 Mus musculus cDNA, 3' end /clone=UI-M-AN1-aff-e-02-0-UI /clone_end=3' /gb=AI846517 /gi=5490423 /ug=Mm.18942 /len=349	Mm.149403	13056	Q60720 ; Q3TEC6 ; Q8BQR1 ; Q8CE89	NP_031831.2	NM_007805
95282_at		J04633	Hspca ; LOC544800 ; LOC545508	Cluster Incl J04633:Mouse heat shock protein 86 mRNA, complete cds, and 28S ribosomal RNA, partial sequence /cds=(260,2461) /gb=J04633 /gi=194030 /ug=Mm.1843 /len=2975	Mm.1843	15519 ; 544800 ; 545508	P07901 ; Q3TJU7 ; Q3TKA2 ; Q3TKB9 ; Q3TKG0 ; Q3UIF3 ; Q8C2A9 ; Q8C5U3 ; Q80Y52	NP_034610.1 ; XP_618911.1 ; XP_619878.1	NM_010480 ; XM_618911 ; XM_619878
97544_at	14-3-3 zeta; AI596267; AL022924; AU020854; 1110013I11Rik; Gnas	D83037	Ywhaz	Cluster Incl D83037:Mouse mRNA for 14-3-3 zeta, complete cds /cds=(87,824) /gb=D83037 /gi=1181605 /ug=Mm.3360 /len=1935	Mm.379044	22631	P63101 ; Q3UA58	NP_035870.1	NM_011740
96052_at	Acp1	AI852457	Acp1	Cluster Incl AI852457:UI-M-BH0-aip-e-04-0-UI.s1 Mus musculus cDNA, 3' end /clone=UI-M-BH0-aip-e-04-0-UI /clone_end=3' /gb=AI852457 /gi=5496363 /ug=Mm.26166 /len=426	Mm.207496	11431	P68404 ; Q9D358 ; Q80UG6 ; Q80ZQ8 ; Q561M1	NP_067305.2	NM_021330
93930_at	MLN50; Def-4; SH3P6; AA408629; Dct	U58882	Lasp1	Cluster Incl U58882:LIM and SH3 protein 1 /cds=(0,617) /gb=U58882 /gi=1407650 /ug=Mm.89941 /len=1199	Mm.271967	16796	Q61792 ; Q543N3	NP_034818.1	NM_010688
94268_f_at	Ubl5	AW124386	Ubl5	Cluster Incl AW124386:UI-M-BH2.1-ape-b-11-0-UI.s1 Mus musculus cDNA, 3' end /clone=UI-M-BH2.1-ape-b-11-0-UI /clone_end=3' /gb=AW124386 /gi=6099916 /ug=Mm.22470 /len=121	Mm.24608	66177	Q9EPV8 ; Q3UVH7	NP_079677.1	NM_025401
94503_at		AI842492	Rab8a	Cluster Incl AI842492:UI-M-AM1-afy-h-05-0-UI.s1 Mus musculus cDNA, 3' end /clone=UI-M-AM1-afy-h-05-0-UI /clone_end=3' /gb=AI842492 /gi=5476705 /ug=Mm.28952 /len=259	Mm.162811	17274	P55258 ; Q3UHW5	NP_075615.2	NM_023126
160256_at	E030041M21Rik	AA611709	Tomm7	Cluster Incl AA611709:vo89e05.r1 Mus musculus cDNA, 5' end /clone=IMAGE-1066304 /clone_end=5' /gb=AA611709 /gi=2461744 /ug=Mm.27901 /len=205 /NOTE=replacement for probe set(s) 97266_at on MG-U74A	Mm.291868	66169	Q9D173	NP_079670.1	NM_025394
103352_at	Dpagt2; AU021132; Crk	X65603	Dpagt1	Cluster Incl X65603:Dolichyl-phosphate alpha-N-acetylglucosaminephosphotransferase 2 /cds=(59,1291) /gb=X65603 /gi=51077 /ug=Mm.18353 /len=1764	Mm.18353	13478	P42867 ; Q9CPT1	NP_031901.2	NM_007875
160960_at	Atp6v0a2	AA881202	Atp6v0a2	Cluster Incl AA881202:vx10a11.r1 Mus musculus cDNA, 5' end /clone=IMAGE-1264028 /clone_end=5' /gb=AA881202 /gi=2990512 /ug=Mm.21744 /len=430 /NOTE=replacement for probe set(s) 103464_at on MG-U74A	Mm.1158	21871	P15920 ; Q3U2X3 ; Q8VHU0	NP_035726.1	NM_011596
101397_at	GLUT8; GlutX1; D2Ertd44e; Slc2a8	AA870756	Slc2a8	Cluster Incl AA870756:vq26b08.r1 Mus musculus cDNA, 5' end /clone=IMAGE-1095351 /clone_end=5' /gb=AA870756 /gi=2966201 /ug=Mm.7241 /len=281	Mm.305754	56017	Q9JIF3 ; Q8VDJ4 ; Q5BKP8	NP_062361.1	NM_019488
103251_at	AI449174; AI463398; BB130816; NYD-SP15; 2310010M10Rik; Cdadc1	AW125822	Cdadc1	Cluster Incl AW125822:UI-M-BH2.2-aqk-b-05-0-UI.s1 Mus musculus cDNA, 3' end /clone=UI-M-BH2.2-aqk-b-05-0-UI /clone_end=3' /gb=AW125822 /gi=6101352 /ug=Mm.2046 /len=483	Mm.2046	71891	Q922P4 ; Q99KL2 ; Q8BMD5 ; Q8BYL2 ; Q8BYN1 ; Q8C014 ; Q9D7F3	XP_127813.3	XM_127813
100710_at	p97; CDC48; p97/VCP; 3110001E05; Vcp	Z14044	Vcp	Cluster Incl Z14044:Valosin containing protein /cds=(161,2581) /gb=Z14044 /gi=55216 /ug=Mm.18921 /len=3143	Mm.379457	269523	Q01853 ; Q8BNF8 ; Q6PI18 ; Q8BSR6 ; Q8CEG4	NP_033529.2	NM_009503
102780_at	Srx; Npn3; TX01; AI854065; AW488194; 1700127B04Rik; Srxn1	Z31362	Srxn1	Cluster Incl Z31362:M.musculus (Balb/C) Tx01 mRNA /cds=(0,159) /gb=Z31362 /gi=467582 /ug=Mm.1364 /len=228	Mm.218639	76650	Q9D975 ; Q3TTZ1 ; Q3TWN6 ; Q62368	NP_083964.1	NM_029688
92578_at	Emap2; EMAPII; Itga4	U10118	Scye1	Cluster Incl U10118:Mus musculus endothelial-monocyte activating polypeptide II mRNA, complete cds /cds=(63,995) /gb=U10118 /gi=498911 /ug=Mm.10507 /len=1068	Mm.235137	13722	P31230 ; Q3TUZ1 ; Q3UZG4 ; Q8C2U7	NP_031952.1	NM_007926
100101_at	Rnu1a-1; U1A; Rnu1a1; C430021M15Rik; Cdc42bpa	L15447	Snrpa	Cluster Incl L15447:Mouse small nuclear RNA (Rnu1a-1) mRNA, complete cds /cds=(99,962) /gb=L15447 /gi=349003 /ug=Mm.4633 /len=1176	Mm.379069	53607	Q62189 ; Q52LA2 ; Q9CXX7	NP_056597.2	NM_015782
99191_at	Cul7	AI844939	Cri1	Cluster Incl AI844939:UI-M-BG0-ahv-g-09-0-UI.s1 Mus musculus cDNA, 3' end /clone=UI-M-BG0-ahv-g-09-0-UI /clone_end=3' /gb=AI844939 /gi=5488845 /ug=Mm.41906 /len=413	Mm.44244	58521	Q3T9D1 ; Q8BP25 ; Q9CQ17 ; Q9CYM0 ; Q9CZL9 ; Q9DCR4	NP_079889.1	NM_025613
160812_at	mKIAA1080; 1200007E24Rik; Mbp	AW121839	Gga2	Cluster Incl AW121839:UI-M-BH2.3-anx-h-11-0-UI.s2 Mus musculus cDNA, 3' end /clone=UI-M-BH2.3-anx-h-11-0-UI /clone_end=3' /gb=AW121839 /gi=6097213 /ug=Mm.29619 /len=303 /NOTE=replacement for probe set(s) 97348_at on MG-U74A	Mm.29619	74105	Q6P5E6 ; Q3TVV9 ; Q3U374 ; Q3UE19	NP_083034.1	NM_028758
95643_at	Cacnb3	AW050287	Wdr6	Cluster Incl AW050287:UI-M-BH1-ans-f-01-0-UI.s1 Mus musculus cDNA, 3' end /clone=UI-M-BH1-ans-f-01-0-UI /clone_end=3' /gb=AW050287 /gi=5910816 /ug=Mm.29493 /len=278	Mm.335454	83669	Q8R539 ; Q3TEZ2 ; Q3TMH3 ; Q8CFV1 ; Q99ME2	NP_113569.1	NM_031392
100998_at	IAb; Ia2; Ia-2; Abeta; H-2Ab; H2-Ab; Rmcs1; I-A<b>; I-Abeta; AI845868; H2-Ab1	M21932	H2-Ab1	Cluster Incl M21932:Mouse MHC class II H2-I-A-beta gene (k haplotype), 3' end /cds=(0,697) /gb=M21932 /gi=199495 /ug=Mm.6716 /len=740	Mm.254067	14961	P01921 ; P06346 ; P06343 ; P06342 ; P06345 ; O19470 ; O62867 ; O78197 ; Q7YQ01 ; Q7YQ02 ; Q31135 ; Q31184 ; Q31187 ; Q3TBD6 ; Q3TBE1 ; Q3TD53 ; Q6SR47 ; Q8BPA0 ; Q95I79 ; Q9TNN5	NP_996988.1	NM_207105
160805_s_at		AB025354	Mpdu1	Cluster Incl AB025354:Mus musculus genes for Supl15h and Sox15, partial cds /cds=(0,125) /gb=AB025354 /gi=5103143 /ug=Mm.29387 /len=628 /NOTE=replacement for probe set(s) 96823_at on MG-U74A	Mm.89579	24070	Q9R0Q9 ; Q8C9V6 ; Q8R0J2	NP_036030.2	NM_011900
161147_f_at		AV221100		Cluster Incl AV221100:AV221100 Mus musculus cDNA, 3' end /clone=3230402O16 /clone_end=3' /gb=AV221100 /gi=6170277 /ug=Mm.54475 /len=277 /NOTE=replacement for probe set(s) 100791_s_at on MG-U74A
160450_at	Tsc2	AW121555	Maea	Cluster Incl AW121555:UI-M-BH2.2-aop-f-05-0-UI.s1 Mus musculus cDNA, 3' end /clone=UI-M-BH2.2-aop-f-05-0-UI /clone_end=3' /gb=AW121555 /gi=6096888 /ug=Mm.38306 /len=524 /NOTE=replacement for probe set(s) 98601_at on MG-U74A	Mm.281642	59003	Q5XKE6 ; Q9JK49 ; Q3TFH0 ; Q3U7T6 ; Q4VC33 ; Q8BPI3 ; Q8BSA1 ; Q9CVN2	NP_067475.1	NM_021500
104677_at	Aars	AI852008	Man1b1	Cluster Incl AI852008:UI-M-BH0-aiq-f-08-0-UI.s1 Mus musculus cDNA, 3' end /clone=UI-M-BH0-aiq-f-08-0-UI /clone_end=3' /gb=AI852008 /gi=5495914 /ug=Mm.32542 /len=410	Mm.270798	227619	Q8BIL8 ; Q8BTW7 ; Q8R3F8 ; Q923C1	NP_001025154.1	NM_001029983
101000_at	AZ-2; Sez15; Calm1	D78643	Oaz2	Cluster Incl D78643:Mouse seizure-related mRNA, partial cds /cds=(0,422) /gb=D78643 /gi=1304167 /ug=Mm.675 /len=1492	Mm.116749	18247	O08608	NP_035082.1	NM_010952
98547_at	rps12; Rpms12; AI327385; Lamp2	Y11682	Mrps12	Cluster Incl Y11682:Mus musculus mRNA for mitochondrial ribosomal protein S12 /cds=(35,454) /gb=Y11682 /gi=2370300 /ug=Mm.364 /len=708	Mm.358650	24030	O35680	NP_036015.1	NM_011885
93365_s_at	Ap2a2	AI838149	Sugt1	Cluster Incl AI838149:UI-M-AL0-abw-e-03-0-UI.s1 Mus musculus cDNA, 3' end /clone=UI-M-AL0-abw-e-03-0-UI /clone_end=3' /gb=AI838149 /gi=5472362 /ug=Mm.18972 /len=402	Mm.18972	67955	Q9CX34 ; Q3UF88 ; Q3UUU4 ; Q9CRG3	NP_080750.1	NM_026474
160803_at	Rep-8; Rep8h; D0H8S2298E; Ubxd6	D88447	Ubxd6	Cluster Incl D88447:Mus musculus Rep-8 mRNA for reproduction 8, complete cds /cds=(22,855) /gb=D88447 /gi=5902923 /ug=Mm.29301 /len=1422 /NOTE=replacement for probe set(s) 96816_at on MG-U74A	Mm.379290	108159	Q9QZ49 ; Q3TTF2 ; Q9D3X7	NP_848763.1	NM_178648
96728_at	Wdr45	AI844151	Wdr45	Cluster Incl AI844151:UI-M-AL1-ahj-f-07-0-UI.s1 Mus musculus cDNA, 3' end /clone=UI-M-AL1-ahj-f-07-0-UI /clone_end=3' /gb=AI844151 /gi=5488057 /ug=Mm.28850 /len=317	Mm.305725	54636	Q91VM3 ; Q9CVF7 ; Q9JIG9	NP_758960.1	NM_172372
98002_at	Myls; ICSBP; IRF-8; Icsbp1; AI893568; Irf8	M32489	Irf8	Cluster Incl M32489:Interferon concensus sequence binding protein /cds=(20,1294) /gb=M32489 /gi=194088 /ug=Mm.3182 /len=2544	Mm.334861	15900	P23611 ; Q3TZQ3 ; Q3U068 ; Q3U075 ; Q3U0X4 ; Q3U6F0 ; Q3UCV9 ; Q544J7	NP_032346.1	NM_008320
95723_r_at	2610009E16Rik; Ywhaz	AI841464	2610009E16Rik	Cluster Incl AI841464:UI-M-AH0-acy-a-04-0-UI.s1 Mus musculus cDNA, 3' end /clone=UI-M-AH0-acy-a-04-0-UI /clone_end=3' /gb=AI841464 /gi=5475677 /ug=Mm.29731 /len=413	Mm.196607	69202	Q9D0J8	NP_081264.1	NM_026988
99552_at	Slugh; Snail2; Snai2	U79550	Snai2	Cluster Incl U79550:Slug, chicken homolog /cds=(43,852) /gb=U79550 /gi=1711202 /ug=Mm.4272 /len=1945	Mm.4272	20583	P97469 ; Q3UZ96	NP_035545.1	NM_011415
96120_at	Cfb	AW124750	Dnajb6	Cluster Incl AW124750:UI-M-BH2.1-aqa-e-04-0-UI.s1 Mus musculus cDNA, 3' end /clone=UI-M-BH2.1-aqa-e-04-0-UI /clone_end=3' /gb=AW124750 /gi=6100280 /ug=Mm.2701 /len=184	Mm.290110	23950	O54946 ; Q3TE94 ; Q3U6L0 ; Q3UNJ5 ; Q3UYT7 ; Q8C616 ; Q9DAN5	NP_035977.1	NM_011847
98981_s_at	ALF1; HEB; ME1; REB; HTF4; HTF-4; Tcf12	X64840	Tcf12	Cluster Incl X64840:Transcription factor 12 /cds=(66,2186) /gb=X64840 /gi=49924 /ug=Mm.36894 /len=3007	Mm.171615	21406	Q61286 ; Q3TE72 ; Q3UXQ3 ; Q3UZ69 ; Q3UZA4 ; Q8BP24 ; Q8K1X3	NP_035674.1	NM_011544
98053_at	14-3-3 beta; 1300003C17Rik; Tyrp1	AF058797	Ywhab	Cluster Incl AF058797:Mus musculus 14-3-3 protein beta mRNA, complete cds /cds=(171,911) /gb=AF058797 /gi=3065924 /ug=Mm.34319 /len=1022	Mm.34319	54401	Q9CQV8	NP_061223.2	NM_018753
102271_at	R74931; 2410117E06Rik; RP23-198N14.8; Lrch4	AW125462	D11Bwg0280e	Cluster Incl AW125462:UI-M-BH2.2-aqm-a-11-0-UI.s1 Mus musculus cDNA, 3' end /clone=UI-M-BH2.2-aqm-a-11-0-UI /clone_end=3' /gb=AW125462 /gi=6100992 /ug=Mm.1144 /len=439	Mm.1144	52915	Q8CIE2	NP_001005867.1 ; NP_082877.2	NM_001005867 ; NM_028601
98402_at	Acf7; MACF; Aclp7; mACF7; ABP620; R74989; mKIAA0465; Macf1	AI843799	Macf1	Cluster Incl AI843799:UI-M-AN1-afc-e-09-0-UI.s1 Mus musculus cDNA, 3' end /clone=UI-M-AN1-afc-e-09-0-UI /clone_end=3' /gb=AI843799 /gi=5478012 /ug=Mm.3350 /len=402	Mm.3350	11426	Q9QXZ0 ; Q4QQN2 ; Q5DTZ2 ; Q69ZZ9 ; Q80TZ5 ; Q80ZZ3 ; Q3TRV6 ; Q3UPG9 ; Q3V3W8 ; Q8C221 ; Q8C8N4 ; Q4PLL5	XP_110503.4	XM_110503
103057_at	pold1; 125kDa	AF024570	Pold1	Cluster Incl AF024570:DNA polymerase delta 1, catalytic domain /cds=(0,3317) /gb=AF024570 /gi=2827902 /ug=Mm.16549 /len=3318	Mm.16549	18971	P52431 ; Q91VT0 ; Q3TFX6 ; Q8C2N0	NP_035261.2	NM_011131
99486_at	mCENP-B	X55038	Cenpb	Cluster Incl X55038:Centromere autoantigen B /cds=(0,1799) /gb=X55038 /gi=50381 /ug=Mm.41454 /len=1800	Mm.252722	12616	Q3TY85 ; Q7TSG8 ; Q923C5	NP_031708.2	NM_007682
160288_at	H6pd	AI841311	Map1lc3b	Cluster Incl AI841311:UI-M-AM0-adv-a-01-0-UI.s1 Mus musculus cDNA, 3' end /clone=UI-M-AM0-adv-a-01-0-UI /clone_end=3' /gb=AI841311 /gi=5475524 /ug=Mm.28357 /len=504 /NOTE=replacement for probe set(s) 97878_at on MG-U74A	Mm.28357	67443	Q9CQV6 ; Q8K161 ; Q3U9W5	NP_080436.1	NM_026160
100457_at	esl-1; CFR; CFR-1; ESL-1; MG160; Selel; MG-160; AI593353; AW537898; Glg1	X84037	Glg1	Cluster Incl X84037:M.musculus mRNA for E-selectin ligand-1 /cds=(6,3533) /gb=X84037 /gi=673435 /ug=Mm.488 /len=3887	Mm.276271	20340	Q61543 ; Q3TMG0 ; Q8BQH1	NP_033175.1	NM_009149
95675_at	Glk; MAPKKKK3; RAB8IPL1; 4833416M01Rik; 4833416M07Rik; 9530052P13Rik; Map4k3	AW121182	Map4k3	Cluster Incl AW121182:UI-M-BH2.3-aok-a-10-0-UI.s1 Mus musculus cDNA, 3' end /clone=UI-M-BH2.3-aok-a-10-0-UI /clone_end=3' /gb=AW121182 /gi=6096515 /ug=Mm.29588 /len=516	Mm.311948	225028	Q99JP0 ; Q8BV99 ; Q8C4I1	XP_128800.5	XM_128800
94951_at	1810030A06Rik; 5830482G23Rik; Las1l	AI853260	Las1l	Cluster Incl AI853260:UI-M-BH0-ajl-c-02-0-UI.s1 Mus musculus cDNA, 3' end /clone=UI-M-BH0-ajl-c-02-0-UI /clone_end=3' /gb=AI853260 /gi=5497166 /ug=Mm.27117 /len=354	Mm.274318	76130	Q6KAR5 ; Q8C742	NP_690035.2	NM_152822
95490_at	Rnf123	AW120891	Kdelr1	Cluster Incl AW120891:UI-M-BH2.3-aob-b-02-0-UI.s1 Mus musculus cDNA, 3' end /clone=UI-M-BH2.3-aob-b-02-0-UI /clone_end=3' /gb=AW120891 /gi=6096224 /ug=Mm.25045 /len=178	Mm.298433	68137	Q99JH8	NP_598711.1	NM_133950
96951_at	Psmd8	AI839795	Atp6v1d	Cluster Incl AI839795:UI-M-AP0-abf-a-02-0-UI.s2 Mus musculus cDNA, 3' end /clone=UI-M-AP0-abf-a-02-0-UI /clone_end=3' /gb=AI839795 /gi=5474048 /ug=Mm.30206 /len=475	Mm.311549	73834	P57746 ; Q3U684 ; Q3U861 ; Q3UJH5 ; Q3UK81 ; Q9CTI8	NP_076210.1	NM_023721
94422_at	Rme8; RME-8; Gm1124; KIAA0678; mKIAA0678; D030002L11Rik; Pik3r4	AI842938	Dnajc13	Cluster Incl AI842938:UI-M-AO1-aem-d-04-0-UI.s1 Mus musculus cDNA, 3' end /clone=UI-M-AO1-aem-d-04-0-UI /clone_end=3' /gb=AI842938 /gi=5477151 /ug=Mm.26242 /len=303	Mm.217256	235567	Q8CHD7 ; Q3UQJ7 ; Q3UX52 ; Q8BNL1	XP_135146.6 ; XP_356181.2	XM_135146 ; XM_356181
96252_at	AIP1; Alix; Eig2; C76364; AI480591; AW544830; mKIAA1375; Pdcd6ip	AJ005073	Pdcd6ip	Cluster Incl AJ005073:Mus musculus mRNA for Alix (ALG-2-interacting protein X), complete CDS /cds=(0,2609) /gb=AJ005073 /gi=3550455 /ug=Mm.29816 /len=2610	Mm.29816	18571	Q9WU78 ; Q6ZPS9 ; Q80Y09 ; Q3TED2	NP_035182.1	NM_011052
160652_at	CTPsH; H2-K1	U49385	Ctps2	Cluster Incl U49385:Mus musculus CTP synthetase homolog (CTPsH) mRNA, complete cds /cds=(249,2009) /gb=U49385 /gi=1654185 /ug=Mm.2065 /len=2270 /NOTE=replacement for probe set(s) 103661_at on MG-U74A	Mm.2065	55936	Q3TPQ2 ; Q3TT59 ; P70303	NP_061207.1	NM_018737
94266_at	AI480556	AW121737	Hcfc1r1	Cluster Incl AW121737:UI-M-BH2.3-aoe-b-10-0-UI.s1 Mus musculus cDNA, 3' end /clone=UI-M-BH2.3-aoe-b-10-0-UI /clone_end=3' /gb=AW121737 /gi=6097070 /ug=Mm.22469 /len=365	Mm.359030	353502	Q9CYQ5	NP_861542.1	NM_181821
104241_at	C80750; MGC31718; Dst	AI854379	Mef2d	Cluster Incl AI854379:UI-M-BG1-aic-f-11-0-UI.s1 Mus musculus cDNA, 3' end /clone=UI-M-BG1-aic-f-11-0-UI /clone_end=3' /gb=AI854379 /gi=5498285 /ug=Mm.28184 /len=374	Mm.28184	17261	Q3URR2 ; Q8K1D1 ; Q921S6	NP_598426.1	NM_133665
103385_at	Tera; Pgam1	U64033	MGI:1929091 ; LOC545077	Cluster Incl U64033:Mus musculus Tera (Tera) mRNA, complete cds /cds=(81,914) /gb=U64033 /gi=1575504 /ug=Mm.18637 /len=2720	Mm.18637	545077 ; 56306	Q8C8M1 ; Q3TLD2	NP_062617.1 ; XP_619289.1	NM_019643 ; XM_619289
95704_at	Adtb1; Tyrp1	Y07919	Ap1b1	Cluster Incl Y07919:Adaptor-related protein complex AP-1, beta 1 subunit /cds=(109,2940) /gb=Y07919 /gi=2398719 /ug=Mm.29699 /len=3885	Mm.274816	11764	O35643 ; Q6NXY3 ; Q3TVN4 ; Q3TXG4 ; Q3U1K9 ; Q3UEY7 ; Q8CC13	NP_031480.1	NM_007454
160102_at	Cctq; AI132397; Ctsd	Z37164	Cct8	Cluster Incl Z37164:M.musculus Cctq mRNA encoding cytosolic chaperone containing TCP-1, theta subunit (CCTtheta) /cds=(85,1731) /gb=Z37164 /gi=695624 /ug=Mm.17989 /len=1844 /NOTE=replacement for probe set(s) 93292_at on MG-U74A	Mm.328673	12469	P42932 ; Q6A0F1 ; Q3UKQ2 ; Q3UL22 ; Q8BVY8 ; Q9CRW7 ; Q9CS06	NP_033970.2	NM_009840
102399_at	Hif1a	AW123909	Rbpms	Cluster Incl AW123909:UI-M-BH2.1-app-h-07-0-UI.s1 Mus musculus cDNA, 3' end /clone=UI-M-BH2.1-app-h-07-0-UI /clone_end=3' /gb=AW123909 /gi=6099439 /ug=Mm.12436 /len=451	Mm.323997	19663	Q9WVB0 ; Q8C586 ; Q921Q0 ; Q9CPU5	NP_062707.1	NM_019733
93609_at	C79168; SPARTIN; TAHCCP1; AI840044; MGC28621; mKIAA0610; Ank2	AA797709	Spg20	Cluster Incl AA797709:vw31c03.r1 Mus musculus cDNA, 5' end /clone=IMAGE-1245412 /clone_end=5' /gb=AA797709 /gi=2860664 /ug=Mm.7265 /len=464	Mm.235523	229285	Q8R1X6 ; Q3TVW1	NP_659144.1	NM_144895
94530_at	Sfrs2	AI840376	Eif2b2	Cluster Incl AI840376:UI-M-AH0-acv-d-02-0-UI.s1 Mus musculus cDNA, 3' end /clone=UI-M-AH0-acv-d-02-0-UI /clone_end=3' /gb=AI840376 /gi=5474589 /ug=Mm.29041 /len=448	Mm.29041	217715	Q99LD9 ; Q8BK57	NP_663420.1	NM_145445
96002_at	25.1; NEDF; CGI-49; D6Ertd286e; 4921505F14Rik; 9130011K15Rik; Frmd4b	AW123936	Vps24	Cluster Incl AW123936:UI-M-BH2.3-aqc-c-01-0-UI.s1 Mus musculus cDNA, 3' end /clone=UI-M-BH2.3-aqc-c-01-0-UI /clone_end=3' /gb=AW123936 /gi=6099466 /ug=Mm.25331 /len=368	Mm.181278	66700	Q9CQ10 ; Q9D792	NP_080059.2	NM_025783
160090_f_at	Aldo1; Aldo-1; MGC107164; Psap	Y00516	Aldoa	Cluster Incl Y00516:Mouse mRNA for aldolase A /cds=(77,1171) /gb=Y00516 /gi=49914 /ug=Mm.16763 /len=1359 /NOTE=replacement for probe set(s) 93115_at on MG-U74A	Mm.368524	11674	P05064 ; Q6NY00 ; Q5FWB7	NP_031464.1	NM_007438
93500_at	ALAS-H; Alas-1; Alas-h; Alas1	M63245	Alas1	Cluster Incl M63245:Mus musculus amino levulinate synthase (ALAS-H) mRNA, 3' end /cds=(0,1369) /gb=M63245 /gi=1220401 /ug=Mm.19143 /len=1448	Mm.290578	11655	Q8VC19 ; Q3V0B2	NP_065584.1	NM_020559
97846_at	Cdc42	AI848968	Cdc5l	Cluster Incl AI848968:UI-M-AJ1-ahd-c-01-0-UI.s1 Mus musculus cDNA, 3' end /clone=UI-M-AJ1-ahd-c-01-0-UI /clone_end=3' /gb=AI848968 /gi=5492874 /ug=Mm.28270 /len=391	Mm.379201	71702	Q6A068	NP_690023.1	NM_152810
97922_at	Cyb5r4	AW045597	Cyb5r4	Cluster Incl AW045597:UI-M-BH1-alg-a-01-0-UI.s1 Mus musculus cDNA, 3' end /clone=UI-M-BH1-alg-a-01-0-UI /clone_end=3' /gb=AW045597 /gi=5906121 /ug=Mm.30166 /len=306	Mm.30166	266690	Q3TDX8 ; Q3TJH3 ; Q3U012 ; Q6VXY4 ; Q6VXY5 ; Q8BTI5 ; Q99P29 ; Q9CV68 ; Q8R3H8 ; Q99LY4	NP_077157.1	NM_024195
92629_f_at	HDGF; AI118077; D3Ertd299e; Hdgf	D63707	Hdgf	Cluster Incl D63707:Mouse mRNA for hepatoma derived growth factor (HDGF), complete cds /cds=(61,774) /gb=D63707 /gi=945418 /ug=Mm.1141 /len=1563	Mm.292208	15191	P51859	NP_032257.2	NM_008231
94263_f_at	PSMB7; MC14	D85570	Psmb7	Cluster Incl D85570:Proteasome (prosome, macropain) subunit, beta type 7 /cds=(20,853) /gb=D85570 /gi=2547069 /ug=Mm.2246 /len=991	Mm.143818	19177	P70195 ; Q5D098 ; Q542F7	NP_035317.1	NM_011187
104288_at	Ppp2r5c	AI853265	Cul4a	Cluster Incl AI853265:UI-M-BH0-ajl-c-07-0-UI.s1 Mus musculus cDNA, 3' end /clone=UI-M-BH0-ajl-c-07-0-UI /clone_end=3' /gb=AI853265 /gi=5497171 /ug=Mm.22276 /len=433	Mm.212861	99375	Q8R1T2 ; Q91VY0 ; Q91Z44 ; Q3TCH7 ; Q3THM3 ; Q3TLY0 ; Q3UD60 ; Q8BJG5 ; Q9CTG1 ; Q9CW15	NP_666319.1	NM_146207
98331_at	COL3A1; Ms10w; Col3a-1; MMS10-W; AW550625; KIAA4231; mKIAA4231	X52046	Col3a1	Cluster Incl X52046:Procollagen, type III, alpha 1 /cds=(117,4511) /gb=X52046 /gi=575321 /ug=Mm.4271 /len=4766	Mm.249555	12825	P08121 ; Q5DTG2 ; Q7TT32 ; Q8CFM4 ; Q8K173 ; Q3TVI5 ; Q3TW25 ; Q3UH72 ; Q8BJU6 ; Q8BKY2 ; Q8BLW4 ; Q8BMR6 ; Q9CSB7	NP_034060.1	NM_009930
95355_at	Socs3	AA407794	Agtrap	Cluster Incl AA407794:EST02385 Mus musculus cDNA, 3' end /clone=C0021B10 /clone_end=3' /gb=AA407794 /gi=2067300 /ug=Mm.21258 /len=311	Mm.46247	11610	Q9WVK0 ; Q3U7X6	NP_033772.2	NM_009642
97809_at		AF109906	Ehmt2	Cluster Incl AF109906:Mus musculus MHC class III region RD gene, partial cds; Bf, C2, G9A, NG22, G9, HSP70, HSP70, HSC70t, and smRNP genes, complete cds; G7A gene, partial cds; and unknown genes /cds=(0,3002) /gb=AF109906 /gi=3986763 /ug=Mm.28155 /len=300	Mm.35345	110147	Q9Z148 ; Q3U4G9 ; Q8BP38	NP_665829.1 ; NP_671493.1	NM_145830 ; NM_147151
94455_at	SMX4; USS2; 1010001J12Rik; 6030401D18Rik; Rpl37	AA795062	Lsm3	Cluster Incl AA795062:vs09d03.r1 Mus musculus cDNA, 5' end /clone=IMAGE-1137701 /clone_end=5' /gb=AA795062 /gi=2858017 /ug=Mm.28803 /len=536	Mm.246693	67678	P62311	NP_080585.1	NM_026309
99982_at	IkB; IkBb; IKB-beta; MGC36057; Mbp	U19799	Nfkbib	Cluster Incl U19799:Mus musculus IkB-beta mRNA, complete cds /cds=(73,1152) /gb=U19799 /gi=699496 /ug=Mm.4448 /len=1212	Mm.220333	18036	Q60778 ; Q80WN0 ; Q80WN1 ; Q8VC27 ; Q564F1	NP_035038.2	NM_010908
99465_at	MeCP2; Mbd5; WBP10; BB130002; 1500041B07Rik; Mecp2	AJ132922	Mecp2	Cluster Incl AJ132922:Mus musculus mRNA for protein encoded by methyl-CpG-binding protein 2 /cds=(35,1489) /gb=AJ132922 /gi=5419961 /ug=Mm.40984 /len=10087	Mm.131408	17257	Q9Z2D6 ; Q3TYG1	NP_034918.1	NM_010788
94359_at	TAPP1; AA960558; C920009D07Rik; Zfp319	AI849556	Plekha1	Cluster Incl AI849556:UI-M-AH1-agr-b-05-0-UI.s1 Mus musculus cDNA, 3' end /clone=UI-M-AH1-agr-b-05-0-UI /clone_end=3' /gb=AI849556 /gi=5493462 /ug=Mm.25248 /len=396	Mm.323554	101476	Q8BUL6	NP_598703.1	NM_133942
96811_at	Lamp1	AW049806	Rab31	Cluster Incl AW049806:UI-M-BH1-anm-g-08-0-UI.s1 Mus musculus cDNA, 3' end /clone=UI-M-BH1-anm-g-08-0-UI /clone_end=3' /gb=AW049806 /gi=5910335 /ug=Mm.29274 /len=457	Mm.29274	106572	Q921E2 ; Q3TM43 ; Q3TXV4 ; Q99K75	NP_598446.1	NM_133685
160305_at	Sfpq	AW121693	Psmd11	Cluster Incl AW121693:UI-M-BH2.3-aoc-f-05-0-UI.s1 Mus musculus cDNA, 3' end /clone=UI-M-BH2.3-aoc-f-05-0-UI /clone_end=3' /gb=AW121693 /gi=6097026 /ug=Mm.28571 /len=562 /NOTE=replacement for probe set(s) 98900_at on MG-U74A	Mm.260539	69077	Q8BG32 ; Q7TMI0 ; Q8K2N7 ; Q3THG2 ; Q497E8 ; Q5SYI7 ; Q8BK73 ; Q8C0Z6 ; Q3UWW9	NP_848731.1	NM_178616
100592_at	C77840; PTD010; 1010001P14Rik; Il1rl1	AI929971	Ghitm	Cluster Incl AI929971:ul60a06.y1 Mus musculus cDNA, 5' end /clone=IMAGE-2123410 /clone_end=5' /gb=AI929971 /gi=5666012 /ug=Mm.63 /len=510	Mm.182912	66092	Q3TGB7 ; Q3UA74 ; Q91VC9	NP_510963.1	NM_078478
160328_at	LON; 1200017E13Rik; Tyrp1	AI838015	Prss15	Cluster Incl AI838015:UI-M-AP0-abl-g-03-0-UI.s1 Mus musculus cDNA, 3' end /clone=UI-M-AP0-abl-g-03-0-UI /clone_end=3' /gb=AI838015 /gi=5472228 /ug=Mm.29106 /len=191 /NOTE=replacement for probe set(s) 94560_at on MG-U74A	Mm.329136	74142	Q56A16 ; Q3TSK9 ; Q3TVL2 ; Q3TXE4 ; Q3TZW3 ; Q3V2D0 ; Q8CGK3 ; Q9DBP9	NP_083058.1	NM_028782
95442_at	Dnajc5	AI835706	BC010787	Cluster Incl AI835706:UI-M-AI0-aan-b-08-0-UI.s1 Mus musculus cDNA, 3' end /clone=UI-M-AI0-aan-b-08-0-UI /clone_end=3' /gb=AI835706 /gi=5469919 /ug=Mm.24571 /len=329	Mm.253329	235043	Q91XE8 ; Q9JME6	NP_848692.2	NM_178577
96794_at	Gadd45b	AI851584	Zfp622	Cluster Incl AI851584:UI-M-BH0-aki-g-08-0-UI.s1 Mus musculus cDNA, 3' end /clone=UI-M-BH0-aki-g-08-0-UI /clone_end=3' /gb=AI851584 /gi=5495490 /ug=Mm.29145 /len=317	Mm.29145	52521	Q91VY9 ; Q3TCX4 ; Q3U343	NP_653106.1	NM_144523
97828_at	Siva; CD27bp	AF033115	MGI:1353606	Cluster Incl AF033115:Mus musculus proapoptotic protein (Siva) gene, complete cds /cds=(0,527) /gb=AF033115 /gi=2921301 /ug=Mm.28216 /len=528	Mm.289812	30954	O54926 ; Q3TFC3 ; Q3U6J2	NP_038957.1	NM_013929
94502_at	Sh2b3	AW125724	D13Wsu50e	Cluster Incl AW125724:UI-M-BH2.2-aql-d-12-0-UI.s1 Mus musculus cDNA, 3' end /clone=UI-M-BH2.2-aql-d-12-0-UI /clone_end=3' /gb=AW125724 /gi=6101294 /ug=Mm.2895 /len=460	Mm.52583	28077	Q3U0W8 ; Q9CXU0	NP_613062.1	NM_138596
92581_at	Acadm; MCAD; AU018656; Gtf2ird1	U07159	Acadm	Cluster Incl U07159:Acetyl coenzyme A dehydrogenase, medium chain /cds=(7,1272) /gb=U07159 /gi=463908 /ug=Mm.10530 /len=1846	Mm.10530	11364	P45952 ; Q91WS8 ; Q3V2I9 ; Q8BJT5	NP_031408.1	NM_007382
103397_at	RAB; Rip; C85612; AU045498; C130049H11Rik; D730048C23Rik; Hrb	AA795486	Hrb	Cluster Incl AA795486:vq95e08.r1 Mus musculus cDNA, 5' end /clone=IMAGE-1110086 /clone_end=5' /gb=AA795486 /gi=2858441 /ug=Mm.18713 /len=273	Mm.6461	15463	Q8K2K6	NP_034602.1	NM_010472
97820_at	galK; Gk; Glk; GALK; Glk1; AA409894; Galk1	AB027012	Galk1	Cluster Incl AB027012:Mus musculus galK mRNA for galactokinase, complete cds /cds=(0,1175) /gb=AB027012 /gi=5931607 /ug=Mm.2820 /len=1293	Mm.213873	14635	Q9R0N0 ; Q66JU8 ; Q6PCS0 ; Q80UL3 ; Q8R3J1 ; Q91W15 ; Q3ULT5 ; Q3UNP2 ; Q3USL0 ; Q3USM4 ; Q9CWW5 ; Q9CXZ9 ; Q9JIA6	NP_058601.1	NM_016905
103067_at	ral-A; Ral; Rasl1; AW322615; 3010001O15Rik; Pten	Z48587	Rala	Cluster Incl Z48587:M.musculus ral-A mRNA /cds=(0,620) /gb=Z48587 /gi=1107741 /ug=Mm.16779 /len=621	Mm.27348	56044	P63321 ; Q9CXY0	NP_062364.3	NM_019491
97397_at	Wdr45l	AI848344	D5Ertd33e	Cluster Incl AI848344:UI-M-AH1-ago-d-01-0-UI.s1 Mus musculus cDNA, 3' end /clone=UI-M-AH1-ago-d-01-0-UI /clone_end=3' /gb=AI848344 /gi=5492250 /ug=Mm.29849 /len=404	Mm.290142	52064	Q3UWE3 ; Q9CXI0 ; Q9D6Y6 ; Q9D900	NP_080780.1	NM_026504
93574_at	PEDF; Pedf; Sdf3; EPC-1; Pedfl; AI195227; Serpinf1	AF036164	Serpinf1	Cluster Incl AF036164:Mus musculus pigment epithelium-derived factor (PEDF) mRNA, complete cds /cds=(33,1286) /gb=AF036164 /gi=3808220 /ug=Mm.2044 /len=1648	Mm.2044	20317	P97298	NP_035470.2	NM_011340
100951_at	Pkd2; TRPP2; C030034P18Rik	AF014010	Pkd2	Cluster Incl AF014010:Polycystic kidney disease 2 /cds=(83,2983) /gb=AF014010 /gi=2558834 /ug=Mm.6442 /len=5134	Mm.6442	18764	O35245 ; Q7TSI7 ; Q8BPR6	NP_032887.2	NM_008861
102996_at	Men; Ell1; 0610011L14Rik	U80227	Ell	Cluster Incl U80227:Mus musculus ELL homolog mRNA, complete cds /cds=(5,1813) /gb=U80227 /gi=1947072 /ug=Mm.1552 /len=3023	Mm.271973	13716	O08856 ; Q3TXY9	NP_031950.1	NM_007924
102806_g_at	Bgp; Hv2; Bgp1; Cea1; Cea7; Hv-2; MHVR; bb-1; C-CAM; CD66a; Cea-1; Cea-7; Mhv-1; mCEA1; mmCGM1; mmCGM2; mmCGM1a; Ceacam1	M77196	Ceacam1	Cluster Incl M77196:Biliary glycoprotein 1 /cds=(69,1445) /gb=M77196 /gi=194002 /ug=Mm.14114 /len=2645	Mm.322502	26365	P31809 ; Q61349 ; Q61350 ; Q61351 ; Q61352 ; Q61353 ; Q61354 ; Q8R1N5 ; Q91W54 ; Q99232	NP_036056.1	NM_011926
104482_at	Epim; AW538950; MGC54718; Glul	D10475	Epim	Cluster Incl D10475:Epimorphin /cds=(152,1021) /gb=D10475 /gi=220402 /ug=Mm.3003 /len=2931	Mm.260716	13852	Q00262 ; Q3TJ55 ; Q3TN38 ; Q80W45	NP_031967.1	NM_007941
104122_at	Nfia	AW122596	D330001F17Rik	Cluster Incl AW122596:UI-M-BH2.2-aox-h-08-0-UI.s1 Mus musculus cDNA, 3' end /clone=UI-M-BH2.2-aox-h-08-0-UI /clone_end=3' /gb=AW122596 /gi=6098122 /ug=Mm.21994 /len=415	Mm.123240	223658	Q80T84 ; Q8BZ35	XP_283282.3	XM_283282
92630_r_at	HDGF; AI118077; D3Ertd299e; Hdgf	D63707	Hdgf	Cluster Incl D63707:Mouse mRNA for hepatoma derived growth factor (HDGF), complete cds /cds=(61,774) /gb=D63707 /gi=945418 /ug=Mm.1141 /len=1563	Mm.292208	15191	P51859	NP_032257.2	NM_008231
160078_at	png; Png; PHI-1; AOM172; PLCB3N; Uhrf1	X97490	Ppp1r14b	Cluster Incl X97490:M.musculus mRNA for PNG protein /cds=(96,707) /gb=X97490 /gi=1478204 /ug=Mm.140 /len=980 /NOTE=replacement for probe set(s) 92859_at on MG-U74A	Mm.140	18938	Q62084 ; Q640Q7 ; Q3TMQ9	NP_032915.2	NM_008889
97401_at	Mmp2	AW124244	1300006C06Rik	Cluster Incl AW124244:UI-M-BH2.1-aph-f-05-0-UI.s1 Mus musculus cDNA, 3' end /clone=UI-M-BH2.1-aph-f-05-0-UI /clone_end=3' /gb=AW124244 /gi=6099774 /ug=Mm.29878 /len=381	Mm.323393	74158	Q9DBJ6 ; Q3U3E9	NP_083068.1	NM_028792
101069_g_at	Arl6ip1	AA656621	Mkrn1	Cluster Incl AA656621:vr49a10.s1 Mus musculus cDNA, 5' end /clone=IMAGE-1123962 /clone_end=5' /gb=AA656621 /gi=2592775 /ug=Mm.7198 /len=335	Mm.270484	54484	Q9QXP6 ; Q5KU40 ; Q65Z89 ; Q99LD7 ; Q8C5B6 ; Q8C5V4 ; Q9DB86	NP_061280.1	NM_018810
160277_at		AW125618	Stx12	Cluster Incl AW125618:UI-M-BH2.2-aqj-g-06-0-UI.s1 Mus musculus cDNA, 3' end /clone=UI-M-BH2.2-aqj-g-06-0-UI /clone_end=3' /gb=AW125618 /gi=6101148 /ug=Mm.28237 /len=255 /NOTE=replacement for probe set(s) 97837_at on MG-U74A	Mm.28237	100226	Q9ER00 ; Q3TDG9 ; Q3TIL5 ; Q3UIV9	NP_598648.1	NM_133887
97543_at	Nedd5; AW208991; mKIAA0158; Dnmt1	D49382	2007-09-02	Cluster Incl D49382:Mus musculus Nedd5 mRNA for septin, complete cds /cds=(53,1138) /gb=D49382 /gi=4519167 /ug=Mm.336 /len=3170	Mm.242324	18000	P42208 ; Q3U9Y5	NP_035021.1	NM_010891
95483_at	S1; P112; 2410026J11Rik; Eef1a1	AW123318	Psmd1	Cluster Incl AW123318:UI-M-BH2.1-apf-b-03-0-UI.s1 Mus musculus cDNA, 3' end /clone=UI-M-BH2.1-apf-b-03-0-UI /clone_end=3' /gb=AW123318 /gi=6098848 /ug=Mm.24874 /len=371	Mm.280013	70247		NP_081633.1	NM_027357
95760_at	Morc3	AI848730	Elof1	Cluster Incl AI848730:UI-M-AJ1-ahf-d-04-0-UI.s1 Mus musculus cDNA, 3' end /clone=UI-M-AJ1-ahf-d-04-0-UI /clone_end=3' /gb=AI848730 /gi=5492636 /ug=Mm.29801 /len=477	Mm.29801	66126	P60003 ; Q545S6	NP_740747.1	NM_170777
99674_at	1810074P20Rik	AW060297	Mrpl43	Cluster Incl AW060297:UI-M-BH1-amv-c-04-0-UI.s1 Mus musculus cDNA, 3' end /clone=UI-M-BH1-amv-c-04-0-UI /clone_end=3' /gb=AW060297 /gi=6008013 /ug=Mm.44174 /len=415	Mm.44174	94067	Q99N89 ; Q5RL20 ; Q6P060 ; Q810B1	NP_444394.1	NM_053164
99485_at	ICAD-S; DFF35; Dff45; ICAD-L; A330085O09Rik; Vegfa	AB009376	Dffa	Cluster Incl AB009376:Mus musculus mRNA for ICAD-S, complete cds /cds=(0,797) /gb=AB009376 /gi=2754587 /ug=Mm.41433 /len=798	Mm.41433	13347	O54786 ; Q8BQC7 ; Q8C535 ; Q8CA98	NP_001020467.1 ; NP_034174.2	NM_001025296 ; NM_010044
160123_at	Php14; 1700008C22Rik; Glg1	AI835524	Phpt1	Cluster Incl AI835524:UI-M-AI0-aam-e-04-0-UI.s1 Mus musculus cDNA, 3' end /clone=UI-M-AI0-aam-e-04-0-UI /clone_end=3' /gb=AI835524 /gi=5469737 /ug=Mm.20274 /len=188 /NOTE=replacement for probe set(s) 93554_at on MG-U74A	Mm.177990	75454	Q9DAK9	NP_083569.1	NM_029293
101992_at	Mpnd; Lmp19; Rpl7	U13393	Psmb6	Cluster Incl U13393:Mus musculus delta proteasome subunit mRNA, complete cds /cds=(69,677) /gb=U13393 /gi=984937 /ug=Mm.98 /len=721	Mm.98	19175	Q60692 ; Q91VH5 ; Q3V240 ; Q8BJX9	NP_032972.2	NM_008946
94020_at	Twf2; Ptk9r; AU014993; A6-related; Ptk9l	Y17808	Ptk9l	Cluster Incl Y17808:Mus musculus mRNA for A6 related protein /cds=(17,1066) /gb=Y17808 /gi=4468631 /ug=Mm.21852 /len=1435	Mm.274346	23999	Q3TD06 ; Q3TZG2 ; Q8BN77 ; Q9DCK8 ; Q9Z0P5	NP_036006.1	NM_011876
103017_at	Gpr137b	AI060729	Tm7sf1	Cluster Incl AI060729:ub42h10.r1 Mus musculus cDNA, 5' end /clone=IMAGE-1380451 /clone_end=5' /gb=AI060729 /gi=3336152 /ug=Mm.1585 /len=457	Mm.379269	83924	Q99LK4 ; Q9JHD9 ; Q3T9U4 ; Q3UGH7 ; Q8BNQ3 ; Q8C7F6	NP_114388.1	NM_031999
160248_at	B2m	AA986856	Fubp1	Cluster Incl AA986856:ue15g08.x1 Mus musculus cDNA, 3' end /clone=IMAGE-1480478 /clone_end=3' /gb=AA986856 /gi=3168404 /ug=Mm.27761 /len=765 /NOTE=replacement for probe set(s) 97223_at on MG-U74A	Mm.278922	51886	Q91WJ8 ; Q3TIS5 ; Q3TUE1 ; Q3UUU2	NP_476513.1	NM_057172
96151_at	Tmprss2	AA839813	Mocos	Cluster Incl AA839813:vw52c02.r1 Mus musculus cDNA, 5' end /clone=IMAGE-1247426 /clone_end=5' /gb=AA839813 /gi=2916407 /ug=Mm.28252 /len=527	Mm.28252	68591		XP_484710.1	XM_484710
103387_at	Tctex-3; PHF2; mPcl1; Tctex3; AW557215; D17Ertd455e; Crk	AB011550	Phf1	Cluster Incl AB011550:T-complex testis-expressed 3 /cds=(219,1961) /gb=AB011550 /gi=2943737 /ug=Mm.18643 /len=2226	Mm.258953	21652	Q9Z1B8 ; Q91YR3	NP_033369.1	NM_009343
160335_at	Glclr; Gclm	U95053	Gclm	Cluster Incl U95053:Glutamate cysteine ligase (gamma-glutamylcysteine synthetase), regulatory /cds=(40,864) /gb=U95053 /gi=2088560 /ug=Mm.29340 /len=960 /NOTE=replacement for probe set(s) 95099_at on MG-U74A	Mm.292676	14630	O09172 ; Q4FJZ6 ; Q3T9P2	NP_032155.1	NM_008129
92440_at	mirf6; AI876454; E230028I05Rik; Irf6	U73029	Irf6	Cluster Incl U73029:Mus musculus interferon regulatory factor 6 (mirf6) mRNA, complete cds /cds=(141,1544) /gb=U73029 /gi=1685127 /ug=Mm.4179 /len=4046	Mm.305674	54139	P97431 ; Q3UEJ9 ; Q6IR14 ; Q8C2Z7 ; Q91VD0	NP_058547.1 ; NP_835184.1	NM_016851 ; NM_178083
92584_at	KBRAS2; 2410003M04Rik; 4930527H08Rik; D630018G21Rik; Dym	AI843556	Nkiras2	Cluster Incl AI843556:UI-M-AO1-aen-c-04-0-UI.s1 Mus musculus cDNA, 3' end /clone=UI-M-AO1-aen-c-04-0-UI /clone_end=3' /gb=AI843556 /gi=5477809 /ug=Mm.10586 /len=386	Mm.274734	71966	Q8BWG0 ; Q9CR56	NP_082300.1	NM_028024
161029_at	Tef	AI849583	6330416G13Rik	Cluster Incl AI849583:UI-M-AH1-agr-d-10-0-UI.s1 Mus musculus cDNA, 3' end /clone=UI-M-AH1-agr-d-10-0-UI /clone_end=3' /gb=AI849583 /gi=5493489 /ug=Mm.41523 /len=257 /NOTE=replacement for probe set(s) 92431_at on MG-U74A	Mm.41523	230279	Q3TTV3 ; Q3UMC5 ; Q8BMN2 ; Q8CIJ7 ; Q8R239	NP_659154.2	NM_144905
98460_at	fto; Fto; AW743446; mKIAA1752; H1f0	AJ237917	MGI:1347093	Cluster Incl AJ237917:Mus musculus mRNA for fatso protein /cds=(37,1545) /gb=AJ237917 /gi=6102999 /ug=Mm.34778 /len=3554	Mm.4375	26383	Q6ZPI7 ; Q9QZ13 ; Q3TTZ5 ; Q8BGW1 ; Q8BR68 ; Q8R250	NP_036066.1	NM_011936
92923_g_at		U17291	Tcfap2a	Cluster Incl U17291:Mus musculus transcription factor AP-2 (AP-2) gene, alternative /cds=(36,602) /gb=U17291 /gi=755199 /ug=Mm.4845 /len=603	Mm.85544	21418	P34056 ; Q3UL09 ; Q8BPN4	NP_035677.2	NM_011547
94954_at	Dbnl	AI846628	Anapc4	Cluster Incl AI846628:UI-M-AQ1-aef-g-08-0-UI.s1 Mus musculus cDNA, 3' end /clone=UI-M-AQ1-aef-g-08-0-UI /clone_end=3' /gb=AI846628 /gi=5490534 /ug=Mm.27142 /len=400	Mm.272568	52206	Q91W96 ; Q3TI31 ; Q3TM92 ; Q3TSH0	NP_077175.1	NM_024213
95910_f_at	Rbed1	AI844780	Rbed1	Cluster Incl AI844780:UI-M-AL1-ahq-g-08-0-UI.s1 Mus musculus cDNA, 3' end /clone=UI-M-AL1-ahq-g-08-0-UI /clone_end=3' /gb=AI844780 /gi=5488686 /ug=Mm.24440 /len=200	Mm.167232	232089	Q3TNV2 ; Q91YP6	NP_659166.1	NM_144917
100057_at	Nasp	AI838320	Nsmce1	Cluster Incl AI838320:UI-M-AO0-aby-f-05-0-UI.s1 Mus musculus cDNA, 3' end /clone=UI-M-AO0-aby-f-05-0-UI /clone_end=3' /gb=AI838320 /gi=5472533 /ug=Mm.4467 /len=529	Mm.4467	67711	Q8K2B4 ; Q3TLN4 ; Q9CY20 ; Q9D720	NP_080606.2	NM_026330
95411_at	sid2057; Smap; Smacp; sid2057p; Sfrs11	AB025407	1110004F10Rik	Cluster Incl AB025407:Mus musculus mRNA for sid2057p, complete cds /cds=(83,628) /gb=AB025407 /gi=5931562 /ug=Mm.24231 /len=1400	Mm.24231	56372	Q9R0P4	NP_062746.1	NM_019772
101543_f_at	M[a]6; Pitpna	M13441	Tuba6	Cluster Incl M13441:Mouse alpha-tubulin isotype M-alpha-6 mRNA, complete cds /cds=(43,1392) /gb=M13441 /gi=202216 /ug=Mm.88212 /len=1495	Mm.88212	22146	P68369 ; P68373 ; O89052 ; Q3TIZ0 ; Q52L87	NP_033474.1	NM_009448
96079_at	Wdr68	AI853881	0610010K06Rik	Cluster Incl AI853881:UI-M-BH0-aju-a-01-0-UI.s1 Mus musculus cDNA, 3' end /clone=UI-M-BH0-aju-a-01-0-UI /clone_end=3' /gb=AI853881 /gi=5497787 /ug=Mm.26598 /len=313	Mm.379199	71678	Q8BWM8 ; Q8K2Q7 ; Q9DCT7	NP_082137.1	NM_027861
96947_at	Rhoa	AW046273	Etfb	Cluster Incl AW046273:UI-M-BH1-ala-f-05-0-UI.s1 Mus musculus cDNA, 3' end /clone=UI-M-BH1-ala-f-05-0-UI /clone_end=3' /gb=AW046273 /gi=5906802 /ug=Mm.30200 /len=374	Mm.30200	110826	Q9DCW4 ; Q810V3	NP_080971.2	NM_026695
97822_at		AW122689	Pak2	Cluster Incl AW122689:UI-M-BH2.2-aot-a-10-0-UI.s1 Mus musculus cDNA, 3' end /clone=UI-M-BH2.2-aot-a-10-0-UI /clone_end=3' /gb=AW122689 /gi=6098219 /ug=Mm.28202 /len=467	Mm.234204	224105	Q8CIN4 ; Q5DTJ2 ; Q811J8 ; Q8K0Z3 ; Q8BGF1 ; Q8BVX1	NP_796300.1	NM_177326
103568_at	drs-1; mDRS-1; mDRS-2; Srpx	AB028049	Srpx	Cluster Incl AB028049:Mus musculus drs-1 mRNA for sushi-repeat-containing protein, complete cds /cds=(48,1442) /gb=AB028049 /gi=6475030 /ug=Mm.1927 /len=1454	Mm.1927	51795	Q9R0M3	NP_058607.1	NM_016911
96258_at	Bcl2l11	AI843448	Mgst3	Cluster Incl AI843448:UI-M-AQ1-aec-e-01-0-UI.s1 Mus musculus cDNA, 3' end /clone=UI-M-AQ1-aec-e-01-0-UI /clone_end=3' /gb=AI843448 /gi=5477661 /ug=Mm.29823 /len=382	Mm.218286	66447	Q9CPU4 ; Q3UXC5 ; Q9D8B0	NP_079845.1	NM_025569
97333_at	Dync1h1	AW121185	Dnchc1	Cluster Incl AW121185:UI-M-BH2.3-aok-b-01-0-UI.s1 Mus musculus cDNA, 3' end /clone=UI-M-BH2.3-aok-b-01-0-UI /clone_end=3' /gb=AW121185 /gi=6096518 /ug=Mm.29547 /len=415	Mm.181430	13424	Q9JHU4 ; O08821 ; Q80U36 ; Q923F5 ; Q3TAZ3 ; Q3UA73 ; Q8C6T5	NP_084514.1	NM_030238
96352_at	Snai1	AI848845	2400001E08Rik	Cluster Incl AI848845:UI-M-AJ1-ahb-d-02-0-UI.s1 Mus musculus cDNA, 3' end /clone=UI-M-AJ1-ahb-d-02-0-UI /clone_end=3' /gb=AI848845 /gi=5492751 /ug=Mm.30003 /len=402	Mm.30003	66508	Q9CQ22 ; Q9CYS0	NP_079881.1	NM_025605
103318_at	GABP; E4TF1; GABPB; BABPB2; E4Tf1B; NRF2B1; NRF2B2; E4TF1-47; E4TF1-53; GABPB1-1; GABPB1-2; Gabp beta1; Gabpb1	M74516	Gabpb1	Cluster Incl M74516:GA repeat binding protein, beta 1 /cds=(132,1280) /gb=M74516 /gi=193384 /ug=Mm.1764 /len=2598	Mm.293266	14391	Q00420 ; Q6WJ09 ; Q6WJ10 ; Q6WJ11 ; Q3UJN3 ; Q3US22 ; Q3UT69	NP_034379.1 ; NP_997552.1	NM_010249 ; NM_207669
96518_at	Kibra; AA408228; AU017197; BC037006; KIAA0869; MGC47054; mKIAA0869; RP23-196B5.5; Centg2	AU017197	BC037006	Cluster Incl AU017197:AU017197 Mus musculus cDNA, 3' end /clone=J0735G03 /clone_end=3' /gb=AU017197 /gi=3372310 /ug=Mm.26030 /len=571	Mm.31267	211652	Q571D0 ; Q8K1Y3 ; Q8VD17 ; Q922W3	XP_109956.5	XM_109956
102332_at	Ctsb	AI850194	Ulk1	Cluster Incl AI850194:UI-M-BG1-aie-a-01-0-UI.s1 Mus musculus cDNA, 3' end /clone=UI-M-BG1-aie-a-01-0-UI /clone_end=3' /gb=AI850194 /gi=5494100 /ug=Mm.10750 /len=294	Mm.271898	22241	O70405 ; Q6PB82 ; Q80TT3 ; Q8K0Q7 ; Q3U0V5 ; Q3U350 ; Q3UFT4	NP_033495.2	NM_009469
96231_at	Slc25a3	AW123780	Bphl	Cluster Incl AW123780:UI-M-BH2.1-apm-c-10-0-UI.s1 Mus musculus cDNA, 3' end /clone=UI-M-BH2.1-apm-c-10-0-UI /clone_end=3' /gb=AW123780 /gi=6099310 /ug=Mm.28775 /len=400	Mm.140243	68021	Q8R164 ; Q3TDN8 ; Q8C1P4	NP_080788.1	NM_026512
97863_at	Mdm2	AW125274	D8Ertd354e	Cluster Incl AW125274:UI-M-BH2.1-aps-h-08-0-UI.s1 Mus musculus cDNA, 3' end /clone=UI-M-BH2.1-aps-h-08-0-UI /clone_end=3' /gb=AW125274 /gi=6100804 /ug=Mm.28326 /len=148	Mm.28326	52120	Q8CIE1 ; Q8VCQ1 ; Q3TWK5 ; Q3UDW8 ; Q8CBU7 ; Q9CX36	NP_598731.1	NM_133970
92867_at	Mph2; Edr2; AA415044; D4Ertd810e; D130050K19Rik; Phc2	AF060076	Phc2	Cluster Incl AF060076:Mus musculus polyhomeotic 2 protein (Mph2) mRNA, partial cds /cds=(0,1300) /gb=AF060076 /gi=3220231 /ug=Mm.14198 /len=1319	Mm.259103	54383	O88463 ; Q8K5D9 ; Q9QWH1	NP_061244.1	NM_018774
95069_at	Xbp1	AA940430	Ssrp1	Cluster Incl AA940430:vz48h05.r1 Mus musculus cDNA, 5' end /clone=IMAGE-1329753 /clone_end=5' /gb=AA940430 /gi=3099974 /ug=Mm.29187 /len=468	Mm.219793	20833	Q4V9U4 ; Q8CGA6 ; Q3U9Z2 ; Q3UJ75 ; Q8C6W4	NP_892035.1	NM_182990
160633_at	ALY; REF1; Refbp1; Thoc4	U89876	Thoc4	Cluster Incl U89876:Mus musculus transcriptional coactivator ALY (ALY) mRNA, complete cds /cds=(27,794) /gb=U89876 /gi=1916289 /ug=Mm.1886 /len=1132 /NOTE=replacement for probe set(s) 103417_at on MG-U74A	Mm.1886	21681	O08583	NP_035698.1	NM_011568
97386_at	End2; Csmn1; AI430822; AL022941; 1110032O19Rik; Nrg1	AI853294	MGI:2662729	Cluster Incl AI853294:UI-M-BH0-ajl-f-03-0-UI.s1 Mus musculus cDNA, 3' end /clone=UI-M-BH0-ajl-f-03-0-UI /clone_end=3' /gb=AI853294 /gi=5497200 /ug=Mm.29789 /len=413	Mm.212469	353310			XM_983221
97360_at	Zfpn1a3	AI841689	Cklfsf3	Cluster Incl AI841689:UI-M-AO0-acg-h-11-0-UI.s1 Mus musculus cDNA, 3' end /clone=UI-M-AO0-acg-h-11-0-UI /clone_end=3' /gb=AI841689 /gi=5475902 /ug=Mm.29658 /len=337	Mm.29658	68119	Q99LJ5 ; Q8K3C6 ; Q3TA49	NP_077179.1	NM_024217
160101_at	HO1; HO-1; Hmox; Hemox; Hsp32; D8Wsu38e	X56824	Hmox1	Cluster Incl X56824:Heme oxygenase (decycling) 1 /cds=(128,997) /gb=X56824 /gi=452328 /ug=Mm.17980 /len=1564 /NOTE=replacement for probe set(s) 93291_at on MG-U74A	Mm.276389	15368	P14901 ; Q3TVV4 ; Q3U5H8 ; Q3U5U6	NP_034572.1	NM_010442
101973_at		Y15163	Cited2	Cluster Incl Y15163:Mus musculus mRNA for mrg1 protein /cds=(219,1028) /gb=Y15163 /gi=3059126 /ug=Mm.9524 /len=1943	Mm.272321	17684	O35740 ; Q6PGA9	NP_034958.2	NM_010828
101072_at	Aplp2	AW124250	Eif4ebp2	Cluster Incl AW124250:UI-M-BH2.1-aph-f-11-0-UI.s1 Mus musculus cDNA, 3' end /clone=UI-M-BH2.1-aph-f-11-0-UI /clone_end=3' /gb=AW124250 /gi=6099780 /ug=Mm.7215 /len=267	Mm.259516	13688	P70445 ; Q4V9X4 ; Q3UFP6 ; Q3UZD4	NP_034254.1	NM_010124
94267_i_at	Ubl5	AW124386	Ubl5	Cluster Incl AW124386:UI-M-BH2.1-ape-b-11-0-UI.s1 Mus musculus cDNA, 3' end /clone=UI-M-BH2.1-ape-b-11-0-UI /clone_end=3' /gb=AW124386 /gi=6099916 /ug=Mm.22470 /len=121	Mm.24608	66177	Q9EPV8 ; Q3UVH7	NP_079677.1	NM_025401
95037_at	Cdk9	AW046639	Cdk9	Cluster Incl AW046639:UI-M-BH1-ald-d-10-0-UI.s1 Mus musculus cDNA, 3' end /clone=UI-M-BH1-ald-d-10-0-UI /clone_end=3' /gb=AW046639 /gi=5907168 /ug=Mm.27557 /len=338	Mm.27557	107951	Q99J95	NP_570930.1	NM_130860
104717_at	Nfia	AI848330	Zfp644	Cluster Incl AI848330:UI-M-AH1-ago-b-10-0-UI.s1 Mus musculus cDNA, 3' end /clone=UI-M-AH1-ago-b-10-0-UI /clone_end=3' /gb=AI848330 /gi=5492236 /ug=Mm.24505 /len=456	Mm.249474	52397	Q3TSI7 ; Q3UMJ0 ; Q6PFV3 ; Q80TH4 ; Q8BW98 ; Q8K0R1 ; Q9CT79	NP_081132.2	NM_026856
96186_at	Dct	AI839286	Lrp10	Cluster Incl AI839286:UI-M-AO0-acb-c-08-0-UI.s1 Mus musculus cDNA, 3' end /clone=UI-M-AO0-acb-c-08-0-UI /clone_end=3' /gb=AI839286 /gi=5473499 /ug=Mm.28465 /len=258	Mm.28465	65107	Q7TQH7 ; Q3TD85 ; Q3UNI0 ; Q3UNT0	NP_075369.2	NM_022993
97385_at	Gnk; Nagk	AJ242909	Nagk	Cluster Incl AJ242909:Mus musculus mRNA for N-Acetylglucosamine kinase /cds=(209,1240) /gb=AJ242909 /gi=6491782 /ug=Mm.29772 /len=1359	Mm.190650	56174	Q9QZ08 ; Q3U2G9 ; Q9D997	NP_062415.1	NM_019542
160617_at	Klf13	AW125783	Klf13	Cluster Incl AW125783:UI-M-BH2.2-aql-f-08-0-UI.s1 Mus musculus cDNA, 3' end /clone=UI-M-BH2.2-aql-f-08-0-UI /clone_end=3' /gb=AW125783 /gi=6101313 /ug=Mm.17468 /len=418 /NOTE=replacement for probe set(s) 103093_at on MG-U74A	Mm.240473	50794	Q9JJZ6 ; Q3TZ71 ; Q3U2G6	NP_067341.2	NM_021366
96281_at	Capn2	AW121246	Atp6v1g1	Cluster Incl AW121246:UI-M-BH2.3-aok-g-05-0-UI.s1 Mus musculus cDNA, 3' end /clone=UI-M-BH2.3-aok-g-05-0-UI /clone_end=3' /gb=AW121246 /gi=6096579 /ug=Mm.29868 /len=355	Mm.371615	66290	Q9CR51 ; Q78PD2	NP_077135.1	NM_024173
98152_at	Ctnnd1	AW122407	Ctnnd1	Cluster Incl AW122407:UI-M-BH2.2-aow-e-09-0-UI.s1 Mus musculus cDNA, 3' end /clone=UI-M-BH2.2-aow-e-09-0-UI /clone_end=3' /gb=AW122407 /gi=6097909 /ug=Mm.35738 /len=471	Mm.35738	12388	P30999 ; Q3TPD1 ; Q3TSU9 ; Q3UF77 ; Q80VQ2 ; Q80XQ4 ; Q8CHF8	NP_031641.1	NM_007615
160209_at	Prnp	AI850285	Rnf44	Cluster Incl AI850285:UI-M-BG1-aif-c-01-0-UI.s1 Mus musculus cDNA, 3' end /clone=UI-M-BG1-aif-c-01-0-UI /clone_end=3' /gb=AI850285 /gi=5494191 /ug=Mm.25366 /len=479 /NOTE=replacement for probe set(s) 96006_at on MG-U74A	Mm.25366	105239	Q6ZPX8 ; Q3TAC8 ; Q3TVH9 ; Q3UHJ8 ; Q8VD22	NP_598825.1	NM_134064
96886_at	Stab1	AW060556	Stab1	Cluster Incl AW060556:UI-M-BH1-ann-h-02-0-UI.s1 Mus musculus cDNA, 3' end /clone=UI-M-BH1-ann-h-02-0-UI /clone_end=3' /gb=AW060556 /gi=6008307 /ug=Mm.30083 /len=319	Mm.220821	192187	Q8R4Y4 ; Q3UEV6 ; Q6PDN4	NP_619613.1	NM_138672
104118_at	2810037C14Rik	AW123781	2810037C14Rik	Cluster Incl AW123781:UI-M-BH2.1-apm-c-11-0-UI.s1 Mus musculus cDNA, 3' end /clone=UI-M-BH2.1-apm-c-11-0-UI /clone_end=3' /gb=AW123781 /gi=6099311 /ug=Mm.21972 /len=396	Mm.260782	67211	Q9CUN3 ; Q9CZ87 ; Q9D0L7	NP_080310.1	NM_026034
160144_at	JPDI; ERdj5; D2Ertd706e; 1200006L06Rik; Dnajc10	AW046006	Dnajc10	Cluster Incl AW046006:UI-M-BH1-alc-e-12-0-UI.s1 Mus musculus cDNA, 3' end /clone=UI-M-BH1-alc-e-12-0-UI /clone_end=3' /gb=AW046006 /gi=5906535 /ug=Mm.21762 /len=631 /NOTE=replacement for probe set(s) 93998_at on MG-U74A	Mm.21762	66861	Q99LV4 ; Q9CRX9 ; Q9CUG0 ; Q71S84 ; Q8CH78 ; Q8CIB0 ; Q9DC23	NP_077143.1	NM_024181
93734_i_at	TBP-1; Eif4a1	D49686	Psmc3	Cluster Incl D49686:Mus musculus mRNA for Tat binding protein-1, complete cds /cds=(176,1504) /gb=D49686 /gi=3510276 /ug=Mm.20946 /len=1569	Mm.289832	19182	O88685 ; Q3THI5 ; Q3TKC2 ; Q3TKG4 ; Q3U8Y7 ; Q3UD94 ; Q8BUP7 ; Q99JN8	NP_032974.1	NM_008948
94840_at	Hexa; Hex-1	U05837	Hexa	Cluster Incl U05837:Hexosaminidase A /cds=(150,1736) /gb=U05837 /gi=2182207 /ug=Mm.2284 /len=1960	Mm.2284	15211	P29416 ; Q3THQ0 ; Q3TKF6 ; Q3TVI2 ; Q3TW10 ; Q3TXV7 ; Q3U936 ; Q3UCP6 ; Q8BNS6 ; Q91XG3	NP_034551.2	NM_010421
103562_f_at	LOC629446; MGC65352	M26005	1300007C21Rik ; LOC433762 ; LOC546083	Cluster Incl M26005:Mouse endogenous retrovirus truncated gag protein, complete cds, clone del env-1 3.1 /cds=(0,731) /gb=M26005 /gi=193099 /ug=Mm.19121 /len=732		433762 ; 546083 ; 67527		NP_001012326.2 ; XP_620690.1	NM_001012326 ; XM_620690
101482_at	pp1gamma; PP1; dis2m1; Ppp1cc	D85137	Ppp1cc	Cluster Incl D85137:Mouse mRNA for PP1gamma, complete cds /cds=(107,1078) /gb=D85137 /gi=1332408 /ug=Mm.7793 /len=2200	Mm.280784	19047	P63087 ; Q3U7K1 ; Q6ZWM8	NP_038664.2	NM_013636
95480_at	Vps25	AI847163	Vps25	Cluster Incl AI847163:UI-M-AO1-aep-d-12-0-UI.s1 Mus musculus cDNA, 3' end /clone=UI-M-AO1-aep-d-12-0-UI /clone_end=3' /gb=AI847163 /gi=5491069 /ug=Mm.24855 /len=148	Mm.301020	28084	Q9CQ80 ; Q3UBT0	NP_081052.2	NM_026776
160571_at	Idh; IDPc; Id-1; Idh-1; AI314845; AI788952; MGC115782; E030024J03Rik; Idh1	AF020039	Idh1	Cluster Incl AF020039:Mus musculus NADP-dependent isocitrate dehydrogenase (Idh) mRNA, complete cds /cds=(19,1263) /gb=AF020039 /gi=3641399 /ug=Mm.9925 /len=1456 /NOTE=replacement for probe set(s) 102005_at on MG-U74A	Mm.9925	15926	O88844 ; Q5HZJ8 ; Q3TJ51 ; Q3UAV7 ; Q8C338	NP_034627.2	NM_010497
96255_at	Nix; Nip3L; C86132; D14Ertd719e; Bnip3l	AF067395	Bnip3l	Cluster Incl AF067395:Mus musculus NIX (Nix) mRNA, nuclear gene encoding mitochondrial protein, complete cds /cds=(99,755) /gb=AF067395 /gi=4138823 /ug=Mm.29820 /len=1285	Mm.29820	12177	Q9Z2F7 ; Q91Z78 ; Q3TEW0 ; Q545J6	NP_033891.1	NM_009761
94426_at	Tmem50b	AI851052	Thumpd1	Cluster Incl AI851052:UI-M-BH0-ajv-g-02-0-UI.s1 Mus musculus cDNA, 3' end /clone=UI-M-BH0-ajv-g-02-0-UI /clone_end=3' /gb=AI851052 /gi=5494958 /ug=Mm.26392 /len=404	Mm.26392	233802	Q99J36 ; Q3U6Y3	NP_663560.1	NM_145585
94073_at	Polr2g	AI836182	Polr2g	Cluster Incl AI836182:UI-M-AQ0-aaj-h-11-0-UI.s2 Mus musculus cDNA, 3' end /clone=UI-M-AQ0-aaj-h-11-0-UI /clone_end=3' /gb=AI836182 /gi=5470395 /ug=Mm.22117 /len=542	Mm.22117	67710	P62488	NP_080605.1	NM_026329
101015_s_at	IFNAR2; Ifnar-2; AI747302; Rbpsuh	AF013486	Ifnar2	Cluster Incl AF013486:Mus musculus type I interferon receptor soluble isoform precursor (IFNAR2) mRNA, complete cds /cds=(202,948) /gb=AF013486 /gi=2408228 /ug=Mm.6834 /len=1045	Mm.6834	15976	O35664 ; Q3UCC3 ; Q923Z5 ; Q9CS01 ; Q9D1R7	NP_034639.1	NM_010509
102387_at	MGC6735; Pea15	AA799042	BC003885	Cluster Incl AA799042:vn40d08.r1 Mus musculus cDNA, 5' end /clone=IMAGE-1023663 /clone_end=5' /gb=AA799042 /gi=2861997 /ug=Mm.12193 /len=350	Mm.379366	225215	Q99L28 ; Q3U5N8 ; Q5EBK7	NP_941011.1	NM_198609
93143_at	Kcnj15	AI844196	1190005I06Rik	Cluster Incl AI844196:UI-M-AL1-ahk-b-11-0-UI.s1 Mus musculus cDNA, 3' end /clone=UI-M-AL1-ahk-b-11-0-UI /clone_end=3' /gb=AI844196 /gi=5488102 /ug=Mm.5185 /len=351	Mm.358723	68918	Q8K1L6	NP_932105.1	NM_197988
93258_at		M28666	Hmbs	Cluster Incl M28666:Hydroxymethylbilane synthase /cds=(0,1202) /gb=M28666 /gi=200231 /ug=Mm.1710 /len=1203	Mm.247676	15288	Q99L41	NP_038579.1	NM_013551
98084_at	Arl2bp	AI849834	Arl2bp	Cluster Incl AI849834:UI-M-AL1-aho-h-09-0-UI.s1 Mus musculus cDNA, 3' end /clone=UI-M-AL1-aho-h-09-0-UI /clone_end=3' /gb=AI849834 /gi=5493780 /ug=Mm.34577 /len=464	Mm.139700	107566	Q9CQW6 ; Q9D385	NP_077153.1 ; NP_077231.1	NM_024191 ; NM_024269
101515_at	muspaox; AOX; AI042784; D130055E20Rik; Acox1	AF006688	Acox1	Cluster Incl AF006688:Mus musculus peroxisomal acyl-CoA oxidase (muspaox) mRNA, complete cds /cds=(80,2065) /gb=AF006688 /gi=2253379 /ug=Mm.8403 /len=3778	Mm.383812	11430	Q9R0H0 ; Q4KN64 ; Q3TDG0 ; Q8BYC3	NP_056544.2	NM_015729
98979_at	P36; MAT1; E130115E11Rik; Coro1a	U35249	Mnat1	Cluster Incl U35249:Mus musculus CDK-activating kinase assembly factor p36/MAT1, complete cds /cds=(152,1081) /gb=U35249 /gi=1015998 /ug=Mm.3688 /len=1409	Mm.246750	17420	P51949 ; Q3TZP0	NP_032638.1	NM_008612
96264_at	Trpc4ap	AW061235	Wdr45l	Cluster Incl AW061235:UI-M-BH1-amj-b-12-0-UI.s2 Mus musculus cDNA, 3' end /clone=UI-M-BH1-amj-b-12-0-UI /clone_end=3' /gb=AW061235 /gi=6008986 /ug=Mm.29834 /len=477	Mm.103986	66840	Q3U924 ; Q9CR39	NP_080069.2	NM_025793
97492_at	Tuba2	AW121746	Txndc12	Cluster Incl AW121746:UI-M-BH2.3-aoe-c-09-0-UI.s1 Mus musculus cDNA, 3' end /clone=UI-M-BH2.3-aoe-c-09-0-UI /clone_end=3' /gb=AW121746 /gi=6097081 /ug=Mm.31076 /len=293	Mm.159965	66073	Q9CQU0 ; Q53YN1	NP_079610.1	NM_025334
93347_at	rab24; 6530406O07Rik; Ccnd3	Z22819	Rab24	Cluster Incl Z22819:RAB24, member RAS oncogene family /cds=(0,611) /gb=Z22819 /gi=438163 /ug=Mm.18800 /len=660	Mm.220923	19336	P35290 ; Q8K133	NP_033026.1	NM_009000
92241_at	Nfic	AI849075	1500041O16Rik	Cluster Incl AI849075:UI-M-AH1-agw-e-03-0-UI.s1 Mus musculus cDNA, 3' end /clone=UI-M-AH1-agw-e-03-0-UI /clone_end=3' /gb=AI849075 /gi=5492981 /ug=Mm.34844 /len=355	Mm.426936	69000
97514_at	Iars2	AW046438	1810063B05Rik	Cluster Incl AW046438:UI-M-BH1-akp-d-11-0-UI.s1 Mus musculus cDNA, 3' end /clone=UI-M-BH1-akp-d-11-0-UI /clone_end=3' /gb=AW046438 /gi=5906967 /ug=Mm.31946 /len=438	Mm.31946	67892	Q8BGD8	NP_778152.1	NM_174987
103025_at	Mov-10; Grn	X52574	Mov10	Cluster Incl X52574:Moloney leukemia virus 10 /cds=(170,3184) /gb=X52574 /gi=53168 /ug=Mm.1597 /len=3498	Mm.1597	17454	P23249 ; Q69ZE2 ; Q3TFC0 ; Q3UD86	NP_032645.1	NM_008619
104558_at	AU042633; D12Wsu95e; mKIAA0071; 5730409O11; 6720480E22Rik; Rcor1	AA867123	Rcor1	Cluster Incl AA867123:vx23f05.r1 Mus musculus cDNA, 5' end /clone=IMAGE-1265313 /clone_end=5' /gb=AA867123 /gi=2962568 /ug=Mm.23808 /len=552	Mm.23808	217864	Q6R5D7 ; Q3V092 ; Q8BK28 ; Q8CFE3 ; Q8CHI2	NP_932140.1	NM_198023
94298_at	P35B; FX; AI256181; Tstap35b; MGC113801	X53619	Tsta3	Cluster Incl X53619:M.musculus P35B gene, exon 1 /cds=(0,815) /gb=X53619 /gi=53556 /ug=Mm.22596 /len=816	Mm.22596	22122	P23591 ; Q5HZI6	NP_112478.1	NM_031201
95100_at	Anapc5	AI847314	Anapc5	Cluster Incl AI847314:UI-M-AN1-afh-e-04-0-UI.s1 Mus musculus cDNA, 3' end /clone=UI-M-AN1-afh-e-04-0-UI /clone_end=3' /gb=AI847314 /gi=5491220 /ug=Mm.29341 /len=379	Mm.332667	59008	Q8BTZ4 ; Q3TGA7 ; Q3TGH0 ; Q3THU3 ; Q3TWF7 ; Q3TXL9 ; Q3U5Y4 ; Q3U981 ; Q3UFC2	NP_067480.1	NM_021505
99082_at	65kDa; Fkbp6; FKBP65; AI325255; Fkbp-rs1; Fkbp1-rs; Fkbp10	L07063	Fkbp10	Cluster Incl L07063:Mus musculus FKBP65 binding protein mRNA, complete cds /cds=(93,1838) /gb=L07063 /gi=894161 /ug=Mm.3894 /len=2597	Mm.3894	14230	Q61576 ; Q3TLP3 ; Q3UFY7 ; Q3UNJ3 ; Q91WE8	NP_034351.1	NM_010221
103349_at	lynA; Hck-2; AA407514; Lyn	M57696	Lyn	Cluster Incl M57696:Yamaguchi sarcoma viral (v-yes-1) oncogene homolog /cds=(85,1623) /gb=M57696 /gi=198940 /ug=Mm.1834 /len=2766	Mm.317331	17096	P25911 ; Q3TCS3 ; Q3U6Q5 ; Q8CEI0 ; Q9D3B3	NP_034877.1	NM_010747
95062_at	CAST; Cast	AB026997	Cast	Cluster Incl AB026997:Mus musculus CAST mRNA for calpastatin, complete cds /cds=(249,2615) /gb=AB026997 /gi=6006274 /ug=Mm.29163 /len=2622	Mm.29163	12380	P51125 ; Q921U7 ; Q8BS37 ; Q8C281 ; Q8CB83 ; Q8CE04 ; Q8CE80	NP_033947.1	NM_009817
99610_at	SYT; Syt; Ssxt; D130059H17; Ss18	X93357	Ss18 ; Gm1826	Cluster Incl X93357:Synovial sarcoma, translocated to X Chromosome /cds=(179,1435) /gb=X93357 /gi=1072383 /ug=Mm.4296 /len=3107	Mm.296783	268996 ; 433448	Q62280 ; Q6P1I1 ; Q3TM96 ; Q3U3G9 ; Q8BJH8 ; Q8BJJ6 ; Q8BKL1 ; Q8VHA8	NP_033306.1 ; XP_485027.1	NM_009280 ; XM_485027
97841_at	Phip	AI838663	Chmp2a	Cluster Incl AI838663:UI-M-AO0-aca-d-07-0-UI.s1 Mus musculus cDNA, 3' end /clone=UI-M-AO0-aca-d-07-0-UI /clone_end=3' /gb=AI838663 /gi=5472876 /ug=Mm.28258 /len=368	Mm.295670	68953	Q9DB34	NP_081161.1	NM_026885
103446_at	Hlcd; MDA5; MDA-5; Helicard; MGC90959; 9130009C22Rik; Vim	AA959954	Ifih1	Cluster Incl AA959954:vw53a09.s1 Mus musculus cDNA, 3' end /clone=IMAGE-1247512 /clone_end=3' /gb=AA959954 /gi=3125854 /ug=Mm.21551 /len=524	Mm.136224	71586	Q8R5F7 ; Q3TGP5 ; Q3U0Y5 ; Q3U605 ; Q3U6S2 ; Q3UE16	NP_082111.1	NM_027835
100094_at	Supt5h; AL033283; AL033321; AU019549	U88539	Supt5h	Cluster Incl U88539:Mus musculus chromatin structural protein homolog Supt5hp (Supt5h) mRNA, complete cds /cds=(61,3309) /gb=U88539 /gi=2754751 /ug=Mm.460 /len=3538	Mm.285906	20924	O55201	NP_038704.1	NM_013676
93866_s_at	Mglap; Mgp	D00613	Mgp	Cluster Incl D00613:Matrix gamma-carboxyglutamate (gla) protein /cds=(18,332) /gb=D00613 /gi=220478 /ug=Mm.87793 /len=540	Mm.243085	17313	P19788 ; Q3TVX6 ; Q6NSS4 ; Q8VEK8	NP_032623.1	NM_008597
99146_at	Dpf2	AW124355	Stx6	Cluster Incl AW124355:UI-M-BH2.1-apq-h-02-0-UI.s1 Mus musculus cDNA, 3' end /clone=UI-M-BH2.1-apq-h-02-0-UI /clone_end=3' /gb=AW124355 /gi=6099885 /ug=Mm.41462 /len=237	Mm.66264	58244	Q9JKK1 ; Q3TR14 ; Q3TX70 ; Q3UA21 ; Q4W8V2	NP_067408.1	NM_021433
94299_at	Dctn2	AI839731	Dctn2	Cluster Incl AI839731:UI-M-AP0-abe-a-03-0-UI.s2 Mus musculus cDNA, 3' end /clone=UI-M-AP0-abe-a-03-0-UI /clone_end=3' /gb=AI839731 /gi=5473939 /ug=Mm.22597 /len=359	Mm.167537	69654	Q99KJ8 ; Q3TPZ5	NP_081427.1	NM_027151
96709_at	Npnt	AI839839	1110008P14Rik	Cluster Incl AI839839:UI-M-AP0-abf-a-09-0-UI.s2 Mus musculus cDNA, 3' end /clone=UI-M-AP0-abf-a-09-0-UI /clone_end=3' /gb=AI839839 /gi=5474052 /ug=Mm.27608 /len=281	Mm.27608	73737	P58686	NP_932118.1	NM_198001
98127_at	Cappa2; AW208808; 1110053K06Rik; Adam8	U16741	Capza2	Cluster Incl U16741:Capping protein alpha 2 /cds=(105,965) /gb=U16741 /gi=595918 /ug=Mm.3529 /len=1690	Mm.262039	12343	P47754 ; Q5DQJ3 ; Q3U7G3 ; Q3UBZ3 ; Q3UCD2	NP_031630.1	NM_007604
100886_f_at	Mmp2	AI841415	Mrpl45	Cluster Incl AI841415:UI-M-AH0-acx-c-02-0-UI.s1 Mus musculus cDNA, 3' end /clone=UI-M-AH0-acx-c-02-0-UI /clone_end=3' /gb=AI841415 /gi=5475628 /ug=Mm.5381 /len=303	Mm.5381	67036	Q9D0Q7 ; Q3TZL8 ; Q9CSZ8	NP_080203.1	NM_025927
103890_at	Ihpk1	AW050153	AW538196	Cluster Incl AW050153:UI-M-BH1-ano-g-01-0-UI.s1 Mus musculus cDNA, 3' end /clone=UI-M-BH1-ano-g-01-0-UI /clone_end=3' /gb=AW050153 /gi=5910682 /ug=Mm.21287 /len=220	Mm.243024	101869	Q3TKV6 ; Q8BFT3 ; Q8C157 ; Q99KD5	NP_598713.1	NM_133952
101044_at	Lv; Alad	X13752	Alad	Cluster Incl X13752:Delta-aminolevulinate dehydratase /cds=(6,998) /gb=X13752 /gi=52951 /ug=Mm.6988 /len=1080	Mm.6988	17025	P10518 ; O89061 ; Q8VCZ1 ; Q3THV6 ; Q9DD05	NP_032551.3	NM_008525
101834_at	p44; Erk1; Erk-1; Esrk1; Prkm3; p44erk1; p44mapk; Mapk3	Z14249	Mapk3	Cluster Incl Z14249:Protein kinase, mitogen activated kinase 3 /cds=UNKNOWN /gb=Z14249 /gi=50858 /ug=Mm.8385 /len=1718	Mm.8385	26417	Q63844 ; Q3U2H3	NP_036082.1	NM_011952
100449_g_at	ALK-1; Alk1; Alk-1; Acvrlk1; AI115505; AI427544; 1110038D17Rik	Z31664	Acvrl1	Cluster Incl Z31664:M.musculus (NIH Swiss) mRNA for ALK-1 /cds=(240,1748) /gb=Z31664 /gi=840814 /ug=Mm.4839 /len=1909	Mm.279542	11482	Q61288 ; Q91YV1 ; Q91YR0 ; Q9CU19	NP_033742.1	NM_009612
95096_at	Qk	AI846695	Qk	Cluster Incl AI846695:UI-M-AN1-afi-f-06-0-UI.s1 Mus musculus cDNA, 3' end /clone=UI-M-AN1-afi-f-06-0-UI /clone_end=3' /gb=AI846695 /gi=5490601 /ug=Mm.29313 /len=374	Mm.262294	19317	O88972 ; Q61111 ; Q9Z246 ; Q3UQQ1 ; Q9CW34 ; Q9QUH4 ; Q9QYS9 ; Q61110	NP_068681.1	NM_021881
100607_at	SAM9; Sam-9; Atp2a2	AF026124	Pld3	Cluster Incl AF026124:Mus musculus schwannoma-associated protein (SAM9) mRNA, complete cds /cds=(417,1883) /gb=AF026124 /gi=2565395 /ug=Mm.6483 /len=2246	Mm.6483	18807	O35405 ; Q3U5M5	NP_035246.1	NM_011116
95059_at	Pnrc2	AW047399	Pnrc2	Cluster Incl AW047399:UI-M-BH1-ame-g-05-0-UI.s1 Mus musculus cDNA, 3' end /clone=UI-M-BH1-ame-g-05-0-UI /clone_end=3' /gb=AW047399 /gi=5907928 /ug=Mm.29159 /len=417	Mm.29159	52830	Q9CR73	NP_080659.1	NM_026383
103350_at	Mov34; Mov-34; AW107203; Ctsz	M64641	Psmd7	Cluster Incl M64641:Moloney leukemia virus 34 /cds=(78,1043) /gb=M64641 /gi=199770 /ug=Mm.18347 /len=1547	Mm.18347	17463	P26516 ; Q3TW61 ; Q3TYT2	NP_034947.1	NM_010817
104108_at	ORF37; AJ245569; AW496491; mKIAA1091; 1500012B19Rik; Rbm39	AJ245569	Rab6ip1	Cluster Incl AJ245569:Mus musculus partial mRNA for hypothetical protein (ORF37 DNA) /cds=(218,4009) /gb=AJ245569 /gi=5869933 /ug=Mm.21904 /len=4907	Mm.21904	19347	Q6PAL8	NP_067469.1	NM_021494
104366_at	Lnp	AW047831	BC039093	Cluster Incl AW047831:UI-M-BH1-als-c-04-0-UI.s1 Mus musculus cDNA, 3' end /clone=UI-M-BH1-als-c-04-0-UI /clone_end=3' /gb=AW047831 /gi=5908360 /ug=Mm.22616 /len=200	Mm.22616	230761		XP_131700.3	XM_131700
160317_at	Tyrp1	AI835712	Rab34	Cluster Incl AI835712:UI-M-AI0-aan-c-03-0-UI.s1 Mus musculus cDNA, 3' end /clone=UI-M-AI0-aan-c-03-0-UI /clone_end=3' /gb=AI835712 /gi=5469925 /ug=Mm.28941 /len=413 /NOTE=replacement for probe set(s) 94500_at on MG-U74A	Mm.275864	19376	Q64008 ; Q3TV85	NP_258436.2	NM_033475
93077_s_at	pK30; Ly-6C; AA682074; AA959465	D86232	Ly6c	Cluster Incl D86232:Lymphocyte antigen 6 complex, locus C /cds=(144,452) /gb=D86232 /gi=1695689 /ug=Mm.1583 /len=2683	Mm.1583	17067	P09568 ; Q58E40 ; Q8C2D8 ; Q91XG0	NP_034871.2	NM_010741
100636_at	PHAS-I; AA959816; Tcf25	U28656	Eif4ebp1	Cluster Incl U28656:Eukaryotic translation initiation factor 4E binding protein 1 /cds=(50,403) /gb=U28656 /gi=881557 /ug=Mm.6700 /len=793	Mm.6700	13685	Q60876 ; Q3TDS8 ; Q3TII9	NP_031944.2	NM_007918
100927_at	OD107; Bcl2	U28960	Pltp	Cluster Incl U28960:Phospholipid transfer protein /cds=(0,1475) /gb=U28960 /gi=902887 /ug=Mm.6105 /len=1590	Mm.6105	18830	P55065 ; Q4FJT5 ; Q3UE59	NP_035255.1	NM_011125
93269_at		AI848952	Glo1	Cluster Incl AI848952:UI-M-AJ1-ahd-a-06-0-UI.s1 Mus musculus cDNA, 3' end /clone=UI-M-AJ1-ahd-a-06-0-UI /clone_end=3' /gb=AI848952 /gi=5492858 /ug=Mm.17362 /len=482	Mm.379295	109801	Q9CPU0	NP_079650.2	NM_025374
101444_at	AW556087; Gtrosa26as; Gt(ROSA)26asSor; zfp507	U83176	Thumpd3	Cluster Incl U83176:Gene trap ROSA 26 antisense /cds=(90,1607) /gb=U83176 /gi=1778860 /ug=Mm.781 /len=1974	Mm.781	14911	Q99M45 ; P97770 ; Q9D3P0	NP_032214.1	NM_008188
98928_at	Gpi1	AW122820	Coro1b	Cluster Incl AW122820:UI-M-BH2.1-aoz-b-12-0-UI.s1 Mus musculus cDNA, 3' end /clone=UI-M-BH2.1-aoz-b-12-0-UI /clone_end=3' /gb=AW122820 /gi=6098350 /ug=Mm.28652 /len=302	Mm.276859	23789	Q9WUM3 ; Q3UEB1	NP_035908.1	NM_011778
104367_at	Lox	AW124983	Eps15	Cluster Incl AW124983:UI-M-BH2.1-apv-d-05-0-UI.s1 Mus musculus cDNA, 3' end /clone=UI-M-BH2.1-apv-d-05-0-UI /clone_end=3' /gb=AW124983 /gi=6100513 /ug=Mm.22627 /len=398	Mm.318250	13858	P42567 ; Q5JC28 ; Q80ZL3 ; Q8C431	NP_031969.1	NM_007943
104381_at	LXR; RLD1; Unr1; AU018371; Nr1h3	AF085745	Nr1h3	Cluster Incl AF085745:Mus musculus nuclear orphan receptor LXR-alpha mRNA, complete cds /cds=(84,1421) /gb=AF085745 /gi=4322470 /ug=Mm.22690 /len=1665	Mm.22690	22259	Q9Z0Y9 ; Q91X41	NP_038867.1	NM_013839
96829_at	Tubb5	AW047083	D19Wsu162e	Cluster Incl AW047083:UI-M-BH1-alr-f-05-0-UI.s1 Mus musculus cDNA, 3' end /clone=UI-M-BH1-alr-f-05-0-UI /clone_end=3' /gb=AW047083 /gi=5907612 /ug=Mm.29398 /len=311	Mm.329895	226178	Q6PD43 ; Q8R0W8 ; Q3TF48 ; Q3U3M2 ; Q8BGW2	NP_666211.2	NM_146099
96718_at		AB012727	Mtvr2	Cluster Incl AB012727:Mus musculus C184L-22 mRNA, complete cds /cds=UNKNOWN /gb=AB012727 /gi=6469043 /ug=Mm.27657 /len=2532		17826		NP_075655.1 ; NP_852117.1	NM_023166 ; NM_181452
95662_at	X83328	AW211667	X83328	Cluster Incl AW211667:uo83c04.y1 Mus musculus cDNA, 5' end /clone=IMAGE-2649126 /clone_end=5' /gb=AW211667 /gi=6517563 /ug=Mm.29562 /len=454	Mm.291901	13929	Q8K3B9 ; Q3UP02 ; Q400C8 ; Q8BVM5 ; Q9D121	NP_079551.3	NM_025275
160321_at	Za20d2; Zfp216; AA415485; 2310057A04Rik; 5830475F03Rik; Zfand5	AF062071	Za20d2	Cluster Incl AF062071:Zinc finger protein 216 /cds=(66,707) /gb=AF062071 /gi=3643806 /ug=Mm.2904 /len=2167 /NOTE=replacement for probe set(s) 94529_at on MG-U74A	Mm.292405	22682	O88878	NP_033577.1	NM_009551
101083_s_at		AF109905	Lsm2	Cluster Incl AF109905:Mus musculus major histocompatibility locus class III regions Hsc70t gene, partial cds; smRNP, G7A, NG23, MutS homolog, CLCP, NG24, NG25, and NG26 genes, complete cds; and unknown genes /cds=(0,395) /gb=AF109905 /gi=3986751 /ug=Mm.73	Mm.165735	27756	O35900 ; O35901 ; Q9EP83 ; Q9ES84 ; Q9ES85 ; Q9ES86 ; Q3U9X2	NP_085100.1	NM_030597
94394_at	AI573426; MGC129444; MGC129445; Rras	M21019	Rras	Cluster Incl M21019:Harvey rat sarcoma oncogene, subgroup R /cds=(11,667) /gb=M21019 /gi=200676 /ug=Mm.257 /len=949	Mm.373539	20130	P10833 ; Q3U1N3	NP_033127.1	NM_009101
94226_at	Ddef1	AW048306	Tex264	Cluster Incl AW048306:UI-M-BH1-aly-h-06-0-UI.s1 Mus musculus cDNA, 3' end /clone=UI-M-BH1-aly-h-06-0-UI /clone_end=3' /gb=AW048306 /gi=5908835 /ug=Mm.22266 /len=223	Mm.22266	21767	Q62303 ; Q99LS5 ; Q3TXY2 ; Q9D7D9	NP_035703.1	NM_011573
104343_f_at	Pla2g12a	AI845798	Pla2g12a	Cluster Incl AI845798:UI-M-AQ1-aeb-h-07-0-UI.s1 Mus musculus cDNA, 3' end /clone=UI-M-AQ1-aeb-h-07-0-UI /clone_end=3' /gb=AI845798 /gi=5489704 /ug=Mm.22526 /len=184	Mm.151951	66350	Q9EPR2 ; Q6GTY5 ; Q3TQC4 ; Q8BMX2	NP_075685.1 ; NP_904359.1	NM_023196 ; NM_183423
97901_at	ubf; UBF; UBF1; NOR-90; Tcfubf; A930005G04Rik; Tyrp1	X60831	Ubtf	Cluster Incl X60831:Mouse ubf gene for transcription factor UBF /cds=UNKNOWN /gb=X60831 /gi=55115 /ug=Mm.2845 /len=3031	Mm.2845	21429	P25976 ; Q4VAC7 ; Q9DBH1	NP_035681.1	NM_011551
104453_at	L55; AF006998; MGC151406; MGC151408; 2310079P12Rik; RP23-268K22.3; Sap30l	AW046336	2310079P12Rik	Cluster Incl AW046336:UI-M-BH1-ale-f-04-0-UI.s1 Mus musculus cDNA, 3' end /clone=UI-M-BH1-ale-f-04-0-UI /clone_end=3' /gb=AW046336 /gi=5906865 /ug=Mm.2947 /len=298	Mm.340083	50724	Q504M9 ; Q9CUZ7	XP_203577.1	XM_203577
104554_at	ear-2; EAR2; Erbal2; AV090102; COUP-TF3; Ppia	L25674	Nr2f6	Cluster Incl L25674:Mus musculus ear-2 transcription factor mRNA, complete cds /cds=(113,1282) /gb=L25674 /gi=409757 /ug=Mm.2376 /len=1643	Mm.28989	13864	P43136 ; Q3UIT0 ; Q922G8	NP_034280.1	NM_010150
93095_at	Hmg1; MGC103168; MGC103169; MGC117896; MGC117897; Hmgb1	U00431	Hmgb1	Cluster Incl U00431:Mus musculus HMG-1 mRNA, complete cds /cds=(145,792) /gb=U00431 /gi=437101 /ug=Mm.16421 /len=1308	Mm.378939	15289	P63158 ; Q6P202 ; Q8BNM0 ; Q8BQ02 ; Q8C7C4 ; Q58EV5	NP_034569.1	NM_010439
96686_i_at	4930422G04Rik	AI853864	2010100O12Rik	Cluster Incl AI853864:UI-M-BH0-ajr-f-08-0-UI.s1 Mus musculus cDNA, 3' end /clone=UI-M-BH0-ajr-f-08-0-UI /clone_end=3' /gb=AI853864 /gi=5497770 /ug=Mm.27477 /len=461	Mm.371623	67067	P60603	NP_080222.1	NM_025946
95014_at	FBG2; Fbs2; Fbx6b; AA408845; Fcgr2b	AA794247	Fbxo6b	Cluster Incl AA794247:vu65b08.r1 Mus musculus cDNA, 5' end /clone=IMAGE-1196247 /clone_end=5' /gb=AA794247 /gi=2857202 /ug=Mm.27445 /len=496	Mm.27445	50762	Q9QZN4 ; Q3TML5 ; Q3UCB0	NP_056612.1	NM_015797
160711_at	Mx1	AI844846	Decr1	Cluster Incl AI844846:UI-M-AH1-agx-b-07-0-UI.s1 Mus musculus cDNA, 3' end /clone=UI-M-AH1-agx-b-07-0-UI /clone_end=3' /gb=AI844846 /gi=5488717 /ug=Mm.24395 /len=416 /NOTE=replacement for probe set(s) 104705_at on MG-U74A	Mm.24395	67460	Q9CQ62 ; Q4FJK0	NP_080448.1	NM_026172
98355_at	Ighmbp2	AA544993	Gpr133	Cluster Incl AA544993:vk42e09.r1 Mus musculus cDNA, 5' end /clone=IMAGE-949288 /clone_end=5' /gb=AA544993 /gi=2306067 /ug=Mm.4393 /len=297	Mm.379431	243277	Q80T32 ; Q8BW80	XP_485685.2	XM_485685
97921_at	Agrin	AI846279	Agrn	Cluster Incl AI846279:UI-M-AK1-aez-e-04-0-UI.s1 Mus musculus cDNA, 3' end /clone=UI-M-AK1-aez-e-04-0-UI /clone_end=3' /gb=AI846279 /gi=5490185 /ug=Mm.30145 /len=409	Mm.273098	11603	O08860 ; Q52L98 ; Q6PCM6 ; Q80V56 ; Q8K326 ; Q91XS3 ; Q99KT4 ; Q9ERP2 ; Q5EBX5	NP_067617.2	NM_021604
103416_at	Erk3; Mapk4; Prkm4; Prkm6; Mapk63; 2610021I23Rik; D130053K17Rik	AI844810	Mapk6	Cluster Incl AI844810:UI-M-AH1-agx-b-06-0-UI.s1 Mus musculus cDNA, 3' end /clone=UI-M-AH1-agx-b-06-0-UI /clone_end=3' /gb=AI844810 /gi=5488716 /ug=Mm.18856 /len=520	Mm.18856	50772	Q61532 ; Q8R3S3 ; Q497T9 ; Q8C8P0	NP_056621.4 ; NP_081694.1	NM_015806 ; NM_027418
160558_at	Akt2; PKB; PKBbeta; AW554154; MGC14031; 2410016A19Rik	U22445	Akt2	Cluster Incl U22445:Thymoma viral proto-oncogene 2 /cds=(216,1661) /gb=U22445 /gi=942577 /ug=Mm.8901 /len=1741 /NOTE=replacement for probe set(s) 101556_at on MG-U74A	Mm.177194	11652	Q60823 ; Q3TY95 ; Q8CE74	NP_031460.1	NM_007434
93732_f_at	GIPC; TIP-2; TaxIP2; Semcap1; Glut1CIP; Rgs19ip1; Hspa8	AF104358	Gipc1	Cluster Incl AF104358:Mus musculus synectin mRNA, complete cds /cds=(72,1073) /gb=AF104358 /gi=4219017 /ug=Mm.20945 /len=1600	Mm.20945	67903	Q9Z0G0	NP_061241.1	NM_018771
93104_at	AW546738	Z16410	Btg1	Cluster Incl Z16410:M.musculus btg1 mRNA /cds=(0,515) /gb=Z16410 /gi=50187 /ug=Mm.16596 /len=516	Mm.272183	12226	P62325 ; Q3TRH7 ; Q3UEG0	NP_031595.1	NM_007569
93534_at	DC; PG40; PGII; PGS2; mDcn; DSPG2; SLRR1B; Crebbp	X53929	Dcn	Cluster Incl X53929:Decorin /cds=(231,1295) /gb=X53929 /gi=53668 /ug=Mm.1987 /len=1372	Mm.56769	13179	P28654 ; Q6LAK9 ; Q3TSV1 ; Q3UKR1	NP_031859.1	NM_007833
101464_at	Clgi; Timp; TIMP-1; MGC7143; Timp1	V00755	Timp1	Cluster Incl V00755:Interferon beta, fibroblast /cds=(0,118) /gb=V00755 /gi=51554 /ug=Mm.8245 /len=222	Mm.8245	21857	P12032 ; Q60734 ; Q6GXA9	NP_035723.1	NM_011593
161684_r_at	Lcn2	AV210775	Lcn2	Cluster Incl AV210775:AV210775 Mus musculus cDNA, 3' end /clone=1700126D08 /clone_end=3' /gb=AV210775 /gi=6153657 /ug=Mm.71221 /len=340 /NOTE=replacement for probe set(s) 97588_f_at on MG-U74A	Mm.9537	16819	P11672 ; Q3UE34	NP_032517.1	NM_008491
102033_at	TESK1; AI326901; Sort1	AB003494	Tesk1	Cluster Incl AB003494:Testis specific protein kinase 1 /cds=(1496,3379) /gb=AB003494 /gi=2957009 /ug=Mm.10154 /len=3944	Mm.10154	21754	O70146 ; Q3UB58 ; Q499W7	NP_035701.2	NM_011571
93762_at	PR 53; C77440; N28142; MGC7129; MGC60706; D12Bwg0916e; 2610042B21Rik; Tcf25	AI841493	Ppp2r4	Cluster Incl AI841493:UI-M-AH0-acy-d-06-0-UI.s1 Mus musculus cDNA, 3' end /clone=UI-M-AH0-acy-d-06-0-UI /clone_end=3' /gb=AI841493 /gi=5475706 /ug=Mm.21156 /len=367	Mm.275393	110854	P58389 ; Q543N6 ; Q8C0E1	NP_620087.2	NM_138748
101961_at	A72.5; C78067; AU019800; AU021329; AU043350; AW146323; Lrpap1	U67327	Bub3	Cluster Incl U67327:Mus musculus WD40-repeat type I transmembrane protein A72.5 mRNA, complete cds /cds=(291,1031) /gb=U67327 /gi=1762983 /ug=Mm.927 /len=1336	Mm.927	12237	Q9WVA3 ; Q8BH42 ; Q9CSI6 ; Q6ZWM5	NP_033904.2	NM_009774
96729_at	Aplp2	AI848377	Eif4ebp2	Cluster Incl AI848377:UI-M-AH1-ago-f-05-0-UI.s1 Mus musculus cDNA, 3' end /clone=UI-M-AH1-ago-f-05-0-UI /clone_end=3' /gb=AI848377 /gi=5492278 /ug=Mm.28861 /len=541	Mm.259516	13688	P70445 ; Q4V9X4 ; Q3UFP6 ; Q3UZD4	NP_034254.1	NM_010124
94372_at	Mth1; Nudt1	D49956	Nudt1	Cluster Incl D49956:Mouse mRNA for 8-oxo-dGTPase, complete cds /cds=(98,568) /gb=D49956 /gi=1065597 /ug=Mm.2539 /len=939	Mm.118846	17766	P53368 ; Q8VDG0 ; Q542J4	NP_032663.1	NM_008637
160794_at	Ptpn1	AI847158	Smyd2	Cluster Incl AI847158:UI-M-AO1-aep-d-07-0-UI.s1 Mus musculus cDNA, 3' end /clone=UI-M-AO1-aep-d-07-0-UI /clone_end=3' /gb=AI847158 /gi=5491064 /ug=Mm.28849 /len=148 /NOTE=replacement for probe set(s) 96727_at on MG-U74A	Mm.156895	226830	Q8R5A0 ; Q3UBQ2 ; Q9D177	NP_081072.1	NM_026796
94219_at	Psmb2	AI853269	Psmb2	Cluster Incl AI853269:UI-M-BH0-ajl-c-11-0-UI.s1 Mus musculus cDNA, 3' end /clone=UI-M-BH0-ajl-c-11-0-UI /clone_end=3' /gb=AI853269 /gi=5497175 /ug=Mm.22233 /len=375	Mm.22233	26445	Q9R1P3 ; Q8BJX0	NP_036100.2	NM_011970
103456_at	Eif4g3	AI841800	Ece1	Cluster Incl AI841800:UI-M-AN0-acl-g-06-0-UI.s1 Mus musculus cDNA, 3' end /clone=UI-M-AN0-acl-g-06-0-UI /clone_end=3' /gb=AI841800 /gi=5476013 /ug=Mm.21657 /len=371	Mm.274463	230857	Q3TUZ3 ; Q6P9Q9	NP_955011.1	NM_199307
99643_f_at	CPH; fat; Cph1; Cph-1; R74677; MGC7101; Mbp	X61232	Cpe	Cluster Incl X61232:Mouse mRNA for carboxypeptidase H /cds=(39,1472) /gb=X61232 /gi=50312 /ug=Mm.43603 /len=1992	Mm.31395	12876	Q00493 ; Q543R4	NP_038522.2	NM_013494
100588_at	PA28b; AA589371; AI788882; Psme2	U60329	Psme2	Cluster Incl U60329:Protease (prosome, macropain) 28 subunit, beta /cds=(1,720) /gb=U60329 /gi=1698571 /ug=Mm.626 /len=723	Mm.371573	19188	P97372 ; Q99LN3 ; Q5SVP3	NP_001025026.1 ; NP_035320.1	NM_001029855 ; NM_011190
102201_s_at	PS1; Ad3h; PS-1; S182; Psen1	L42177	Psen1	Cluster Incl L42177:Presenilin 1 /cds=(187,1590) /gb=L42177 /gi=904129 /ug=Mm.998 /len=1964	Mm.998	19164	P49769 ; Q3TDW2 ; Q3UYK2	NP_032969.1	NM_008943
92360_at	STAM1; Zfand3	U43900	Stam	Cluster Incl U43900:Signal transducing adaptor molecule (SH3 domain and ITAM motif) 1 /cds=(42,1688) /gb=U43900 /gi=1556460 /ug=Mm.3965 /len=2747	Mm.273174	20844	P70297 ; Q3TPR2 ; Q3TQ49 ; Q3UGN9 ; Q3UMC8	NP_035614.1	NM_011484
103436_at	GP-1; Gtpbp; C85212; AL022987; AW045683; Eef2	U87965	Gtpbp1	Cluster Incl U87965:Mus musculus putative G-protein (GP-1) mRNA, complete cds /cds=(153,1904) /gb=U87965 /gi=1916926 /ug=Mm.19080 /len=1945	Mm.19080	14904	O08582 ; Q3UD96 ; Q3UGW6 ; Q545R1 ; Q80ZY5	NP_038846.2	NM_013818
161139_f_at	Ddef1	AV175719	Ddef1	Cluster Incl AV175719:AV175719 Mus musculus cDNA /clone=5730422O04 /clone_end=3' /gb=AV175719 /gi=5399831 /ug=Mm.82482 /len=269 /NOTE=replacement for probe set(s) 100782_i_at, 100783_f_at on MG-U74A	Mm.277236	13196	Q9QWY8 ; Q505F0 ; Q3TXY1 ; Q3TXY4 ; Q3U188 ; Q3UJA5	NP_034156.2	NM_010026
93591_at	Pef1	AW045323	Pef1	Cluster Incl AW045323:UI-M-BH1-akn-g-12-0-UI.s1 Mus musculus cDNA, 3' end /clone=UI-M-BH1-akn-g-12-0-UI /clone_end=3' /gb=AW045323 /gi=5905852 /ug=Mm.20818 /len=343	Mm.20818	67898	Q8VCT5 ; Q9CYW8 ; Q9D934 ; Q8BFY6	NP_080717.2	NM_026441
101856_at	N28155; AA414907; AW742389; 2900008M13Rik; Palld	AI836771	Kctd17	Cluster Incl AI836771:UI-M-AJ0-abc-d-02-0-UI.s1 Mus musculus cDNA, 3' end /clone=UI-M-AJ0-abc-d-02-0-UI /clone_end=3' /gb=AI836771 /gi=5470984 /ug=Mm.86933 /len=200	Mm.86933	72844		XP_110121.6	XM_110121
100899_s_at	Tapbp	AI265210	Zfp297	Cluster Incl AI265210:ui97a10.x1 Mus musculus cDNA, 3' end /clone=IMAGE-1890330 /clone_end=3' /gb=AI265210 /gi=3883368 /ug=Mm.57157 /len=485	Mm.328963	81630	Q9Z0G7 ; Q3TW94 ; Q3TXW4 ; Q9CTH2	NP_065650.1	NM_020625
160384_at	Bat1; Bat-1; D6S81Eh; AI428441; MGC19235; MGC38799; D17H6S81E; D17H6S81E-1; 0610030D10Rik; H2-K1	AF118128	Bat1a	Cluster Incl AF118128:Mus musculus nuclear RNA helicase Bat1 mRNA, complete cds /cds=(0,1286) /gb=AF118128 /gi=4235115 /ug=Mm.30076 /len=1297 /NOTE=replacement for probe set(s) 96880_at on MG-U74A	Mm.126043	53817	Q9Z1N5 ; Q3TB18	NP_062667.1	NM_019693
99458_i_at	Emk; Par-1; AU024026; KIAA4207; mKIAA4207; Mark2	X70764	Mark2	Cluster Incl X70764:ELKL motif kinase /cds=(93,2417) /gb=X70764 /gi=57919 /ug=Mm.4082 /len=2763	Mm.258986	13728	Q05512 ; Q3T9A3 ; Q3T9L3 ; Q3U3A1 ; Q3UPZ7 ; Q571J8	NP_031954.1	NM_007928
160292_at	Ecgf1	AW123987	Ecgf1	Cluster Incl AW123987:UI-M-BH2.3-aqc-g-08-0-UI.s1 Mus musculus cDNA, 3' end /clone=UI-M-BH2.3-aqc-g-08-0-UI /clone_end=3' /gb=AW123987 /gi=6099517 /ug=Mm.28423 /len=385 /NOTE=replacement for probe set(s) 97898_at on MG-U74A	Mm.287977	72962	Q99N42 ; Q8VCL2 ; Q9D6E8	NP_612175.1	NM_138302
97550_at	Hdac7a	AW047228	Hdac7a	Cluster Incl AW047228:UI-M-BH1-amb-f-04-0-UI.s1 Mus musculus cDNA, 3' end /clone=UI-M-BH1-amb-f-04-0-UI /clone_end=3' /gb=AW047228 /gi=5907757 /ug=Mm.33797 /len=314	Mm.28955	56233	Q8C2B3 ; Q3TGQ2 ; Q3UJT5 ; Q3UU69 ; Q9DCK0 ; Q9D8M3	NP_062518.2	NM_019572
96102_i_at	MHR23B; p58; mHR23B; AV001138; 0610007D13Rik; Vim	X92411	Rad23b	Cluster Incl X92411:RAD23b homolog (S. cerevisiae) /cds=(0,1250) /gb=X92411 /gi=1044898 /ug=Mm.26879 /len=1251	Mm.196846	19359	P54728 ; Q6NVC3 ; Q3TJ52 ; Q3TQQ6 ; Q3TUA4 ; Q3U041 ; Q3UQN3	NP_033037.1	NM_009011
94413_at	HAP; HET; SAFB1; D18386; AU018122; E130307D12; 3110021E02Rik; 5330423C17Rik	AW121487	Safb	Cluster Incl AW121487:UI-M-BH2.2-aon-h-09-0-UI.s1 Mus musculus cDNA, 3' end /clone=UI-M-BH2.2-aon-h-09-0-UI /clone_end=3' /gb=AW121487 /gi=6096820 /ug=Mm.26089 /len=168	Mm.255066	224903		XP_128715.5	XM_128715
100469_at	Cbf-b; SEZ10; SEZ-10; AA407810; Nfya	D78642	Nfya	Cluster Incl D78642:Nuclear transcription factor-Y alpha /cds=UNKNOWN /gb=D78642 /gi=1304151 /ug=Mm.4929 /len=2121	Mm.4929	18044	P23708 ; Q8K2W1 ; Q3UP82 ; Q9DBV7	NP_035043.1	NM_010913
99577_at	MGF; Gb; SF; Sl; Clo; Con; Mgf; SCF; SLF; Steel; contrasted; Kitl	M57647	Kitl	Cluster Incl M57647:Mouse mast cell growth factor (MGF) mRNA, complete cds /cds=(149,970) /gb=M57647 /gi=199151 /ug=Mm.4235 /len=2062	Mm.45124	17311	P20826 ; Q61854 ; Q78ED8 ; Q3TNJ7	NP_038626.1	NM_013598
100574_f_at	Amf; Org; Gpi-1; Gpi1s; Gpi-1r; Gpi-1s; Gpi-1t; Gpi1-r; Gpi1-s; Gpi1-t; MGC113776	L09104	Gpi1	Cluster Incl L09104:Glucose phosphate isomerase 1 complex /cds=(2066,2938) /gb=L09104 /gi=309267 /ug=Mm.589 /len=3194	Mm.589	14751	P06745 ; O89062 ; Q5RJI3 ; Q8C675	NP_032181.1	NM_008155
160230_at	AI037035; Nfkb1	AI852363	Cox17	Cluster Incl AI852363:UI-M-BH0-ajo-d-02-0-UI.s1 Mus musculus cDNA, 3' end /clone=UI-M-BH0-ajo-d-02-0-UI /clone_end=3' /gb=AI852363 /gi=5496269 /ug=Mm.27396 /len=340 /NOTE=replacement for probe set(s) 96671_at on MG-U74A	Mm.27396	12856			NM_001017429
96257_at	Hp1bp3	AW124376	Hp1bp3	Cluster Incl AW124376:UI-M-BH2.1-ape-a-11-0-UI.s1 Mus musculus cDNA, 3' end /clone=UI-M-BH2.1-ape-a-11-0-UI /clone_end=3' /gb=AW124376 /gi=6099906 /ug=Mm.29822 /len=213	Mm.29822	15441	Q3TEA8 ; Q3TM38 ; Q3TU07 ; Q61688 ; Q8BT17 ; Q8C6H2 ; Q8C911 ; Q8VE06 ; Q99KR0 ; Q9DBI1	NP_034600.1	NM_010470
100345_f_at	Vamp8	W65964	Vamp8	Cluster Incl W65964:me10a08.r1 Mus musculus cDNA, 5' end /clone=IMAGE-387062 /clone_end=5' /gb=W65964 /gi=1373764 /ug=Mm.88247 /len=404	Mm.1838	22320	O70404 ; Q3V4C2	NP_058074.2	NM_016794
104121_at	PG; AL022715; AW545708; D930025P04Rik; Igh-1a	M90365	Jup	Cluster Incl M90365:Junction plakoglobin /cds=(0,1865) /gb=M90365 /gi=1389681 /ug=Mm.21990 /len=1878	Mm.299774	16480	Q02257 ; Q8CGD3	NP_034723.1	NM_010593
94252_at	eIF2 gamma X; Eif-2gx; AA409828; AA547477; AI314668; Dgcr2	AJ006587	Eif2s3x	Cluster Incl AJ006587:Mus musculus mRNA for translation initiation factor eIF2 gamma X /cds=(8,1426) /gb=AJ006587 /gi=3790183 /ug=Mm.22387 /len=1787	Mm.379053	26905	Q9Z0N1 ; Q6NY07 ; Q922Z6 ; Q9CRE9	NP_036140.1	NM_012010
103592_at	Mek5; MEK5; Mapkk5; Prkmk5; AI324775; AI428457; Fath	AB019374	Map2k5	Cluster Incl AB019374:Mus musculus mRNA for MEK5, complete cds /cds=(596,1942) /gb=AB019374 /gi=5360522 /ug=Mm.19947 /len=2259	Mm.325746	23938	Q9WVS7 ; Q3TM51	NP_035970.1	NM_011840
98563_f_at	MSP58; P78; C78274; ICP22BP; MGC103140; MGC117915; Psap	AF015309	Mcrs1 ; LOC433780	Cluster Incl AF015309:Mus musculus nucleolar protein (MSP58) mRNA, complete cds /cds=(160,1548) /gb=AF015309 /gi=2384718 /ug=Mm.3716 /len=1825	Mm.272015	433780 ; 51812	Q99L90 ; Q3TJY1 ; Q3TYU7	NP_058046.2 ; XP_485475.1	NM_016766 ; XM_485475
103345_at	brain; Spna-2; 2610027H02Rik; Spna2	AW046708	Spna2	Cluster Incl AW046708:UI-M-BH1-alt-d-05-0-UI.s1 Mus musculus cDNA, 3' end /clone=UI-M-BH1-alt-d-05-0-UI /clone_end=3' /gb=AW046708 /gi=5907277 /ug=Mm.18249 /len=412	Mm.204969	20740	P16546 ; Q58ES7 ; Q6PA04 ; Q3TNY2 ; Q3TYI8	XP_207079.4 ; XP_622887.1	XM_207079 ; XM_622887
99120_f_at	Chd4	R75450	Chd4	Cluster Incl R75450:MDB0625 Mus musculus cDNA, 3' end /clone_end=3' /gb=R75450 /gi=849694 /ug=Mm.4024 /len=329	Mm.333388	107932	Q6PDQ2 ; Q6IQY9 ; Q3U582 ; Q3UFM8 ; Q3ULG0 ; Q3V265 ; Q3V3I7 ; Q5DTP7 ; Q8BM83 ; Q99JM0 ; Q9CTT2	NP_666091.1	NM_145979
99642_i_at	CPH; fat; Cph1; Cph-1; R74677; MGC7101; Mbp	X61232	Cpe	Cluster Incl X61232:Mouse mRNA for carboxypeptidase H /cds=(39,1472) /gb=X61232 /gi=50312 /ug=Mm.43603 /len=1992	Mm.31395	12876	Q00493 ; Q543R4	NP_038522.2	NM_013494
99985_at	TXNRD1; TR; TR1; TrxR1; Txnrd1	AB027565	Txnrd1	Cluster Incl AB027565:Mus musculus TXNRD1 mRNA for thioredoxin reductase 1, complete cds /cds=(158,1657) /gb=AB027565 /gi=6467192 /ug=Mm.44552 /len=3328	Mm.210155	50493	Q9JMH6 ; Q99P49 ; Q3UEB7 ; Q3UK84 ; Q8CI31 ; Q9CSV5	NP_056577.2	NM_015762
104643_at		AI850846	BC037006	Cluster Incl AI850846:UI-M-BH0-ajt-b-11-0-UI.s1 Mus musculus cDNA, 3' end /clone=UI-M-BH0-ajt-b-11-0-UI /clone_end=3' /gb=AI850846 /gi=5494752 /ug=Mm.31267 /len=341	Mm.31267	211652	Q571D0 ; Q8K1Y3 ; Q8VD17 ; Q922W3	XP_109956.5	XM_109956
101966_s_at	Rzf; 2010001H16Rik; Rnf13	AF037206	Rnf13	Cluster Incl AF037206:Mus musculus RING zinc finger protein (Rzf) mRNA, alternatively spliced product, complete cds /cds=(88,894) /gb=AF037206 /gi=2746336 /ug=Mm.9326 /len=1072	Mm.274360	24017	O54965 ; Q3TJV7 ; Q3UTG4 ; Q6PEA8 ; Q8CB78	NP_036013.1	NM_011883
96198_at	Pkcz; C80388; R74924; zetaPKC; AI098070; Prkcz	M94632	Prkcz	Cluster Incl M94632:Mus musculus protein kinase C zeta mRNA, complete cds /cds=(23,1801) /gb=M94632 /gi=200498 /ug=Mm.28561 /len=2170	Mm.28561	18762	Q02956 ; Q6PF82 ; Q7TST7 ; Q3UHM5 ; Q3V341	NP_032886.1	NM_008860
98833_at	SLN1; Str1; SLN-1; Stmy1; Mmp3	X66402	Mmp3	Cluster Incl X66402:Matrix metalloproteinase 3 /cds=(24,1457) /gb=X66402 /gi=296167 /ug=Mm.4993 /len=1740	Mm.4993	17392	P28862 ; Q6GXA4 ; Q3UFJ0 ; Q922W6	NP_034939.1	NM_010809
103918_at	Slc15a2	AI846682	Slc15a2	Cluster Incl AI846682:UI-M-AN1-afi-e-03-0-UI.s1 Mus musculus cDNA, 3' end /clone=UI-M-AN1-afi-e-03-0-UI /clone_end=3' /gb=AI846682 /gi=5490588 /ug=Mm.25005 /len=331	Mm.281804	57738	Q80XC0 ; Q8VEK9 ; Q9JM03 ; Q9CXC0	NP_067276.1	NM_021301
103817_at	casp; CASP; 5730529N23Rik; Nbn	AJ006469	Crtap	Cluster Incl AJ006469:Mus musculus mRNA for cartilage-associated protein (CASP) /cds=(71,1273) /gb=AJ006469 /gi=3687319 /ug=Mm.20904 /len=1685	Mm.20904	56693	Q9CYD3 ; Q8C8C5	NP_064306.1	NM_019922
94388_at	[s]3B; Rab18	U91933	Ap3s2	Cluster Incl U91933:Mus musculus AP-3 complex sigma3B subunit mRNA, complete cds /cds=(18,599) /gb=U91933 /gi=1923271 /ug=Mm.2564 /len=930	Mm.220173	11778	Q8BSZ2 ; Q6PAL3 ; Q8R2M1 ; Q3UDG7 ; Q8BNE3	NP_033812.2	NM_009682
92623_at	Csde1	AI847171	Csde1	Cluster Incl AI847171:UI-M-AO1-aep-e-08-0-UI.s1 Mus musculus cDNA, 3' end /clone=UI-M-AO1-aep-e-08-0-UI /clone_end=3' /gb=AI847171 /gi=5491077 /ug=Mm.11204 /len=208	Mm.277713	229663	Q91W50 ; Q3TXH7 ; Q3U1S6 ; Q3U4S7 ; Q3U672 ; Q3UJ74 ; Q80TP8 ; Q8JZN2 ; Q8R3R1	NP_659150.1	NM_144901
93571_at	Spnb-2; elf1; elf3; SPTB2; SPTBN1; AL033301; KIAA4049; mKIAA4049; 9930031C03Rik	M74773	Spnb2	Cluster Incl M74773:Beta-spectrin 2, non-erythrocytic /cds=(366,7457) /gb=M74773 /gi=598330 /ug=Mm.20405 /len=7524	Mm.123110	20742	P70435 ; Q5DTR4 ; Q62499 ; Q8R1C2 ; Q9QWJ7 ; Q9Z2V0 ; Q3TEM7 ; Q3TTX2 ; Q3TZN6 ; Q8BQ35 ; Q8C509	NP_033286.1 ; NP_787030.1	NM_009260 ; NM_175836
96607_at	Afp	AW124902	1500003O03Rik	Cluster Incl AW124902:UI-M-BH2.1-apu-d-12-0-UI.s1 Mus musculus cDNA, 3' end /clone=UI-M-BH2.1-apu-d-12-0-UI /clone_end=3' /gb=AW124902 /gi=6100432 /ug=Mm.27065 /len=281	Mm.214765	56398	P61022 ; Q6ZWQ8	NP_062743.1	NM_019769
97985_f_at	Kns2	AA709672	Kns2	Cluster Incl AA709672:vt35h09.r1 Mus musculus cDNA, 5' end /clone=IMAGE-1165121 /clone_end=5' /gb=AA709672 /gi=2719590 /ug=Mm.31297 /len=364	Mm.278357	16593	O88447 ; Q5UE59 ; Q7TNF4 ; Q8CD76	NP_001020529.1 ; NP_001020530.1 ; NP_001020531.1 ; NP_001020532.1 ; NP_001020533.1 ; NP_001020534.1 ; NP_032476.1	NM_001025358 ; NM_001025359 ; NM_001025360 ; NM_001025361 ; NM_001025362 ; NM_001025363 ; NM_008450
101866_at	Aebp2	AW060486	Arfrp1	Cluster Incl AW060486:UI-M-BH1-ann-a-11-0-UI.s1 Mus musculus cDNA, 3' end /clone=UI-M-BH1-ann-a-11-0-UI /clone_end=3' /gb=AW060486 /gi=6008237 /ug=Mm.87720 /len=250	Mm.379248	76688	Q8BXL7 ; Q80SX7	NP_083978.2	NM_029702
97226_at	Sparc	AW125649	Gna12	Cluster Incl AW125649:UI-M-BH2.2-aqi-b-03-0-UI.s1 Mus musculus cDNA, 3' end /clone=UI-M-BH2.2-aqi-b-03-0-UI /clone_end=3' /gb=AW125649 /gi=6101179 /ug=Mm.27773 /len=435	Mm.370185	14673	P27600	NP_034432.1	NM_010302
103027_at	Gorasp2	AA739413	1810030O07Rik	Cluster Incl AA739413:vv53b11.r1 Mus musculus cDNA, 5' end /clone=IMAGE-1226109 /clone_end=5' /gb=AA739413 /gi=2775599 /ug=Mm.15974 /len=388	Mm.15974	69155	Q8C5K5 ; Q3TFM9 ; Q3UW61	NP_780350.1	NM_175141
160237_at	Ndufa6	AW047339	Ndufa6	Cluster Incl AW047339:UI-M-BH1-ame-a-04-0-UI.s1 Mus musculus cDNA, 3' end /clone=UI-M-BH1-ame-a-04-0-UI /clone_end=3' /gb=AW047339 /gi=5907868 /ug=Mm.27570 /len=379 /NOTE=replacement for probe set(s) 96702_f_at on MG-U74A	Mm.27570	67130	Q9CQZ5	NP_080263.1	NM_025987
102363_r_at	junB	U20735	Junb	Cluster Incl U20735:Mus musculus transcription factor junB (junB) gene, 5' region and complete cds /cds=(294,1328) /gb=U20735 /gi=965003 /ug=Mm.1167 /len=1786	Mm.1167	16477	P10922 ; P09450 ; Q3TXR4 ; Q3U0S8 ; Q3U2Y0 ; Q569U6	NP_032442.1	NM_008416
93693_at	Prl	AI835373	F830020C16Rik	Cluster Incl AI835373:UI-M-AQ0-aah-h-10-0-UI.s1 Mus musculus cDNA, 3' end /clone=UI-M-AQ0-aah-h-10-0-UI /clone_end=3' /gb=AI835373 /gi=5469586 /ug=Mm.844 /len=285	Mm.344074	219150	Q3TT45 ; Q80WC2 ; Q8BJA3 ; Q8BWE7 ; Q99LV1	NP_796312.2	NM_177338
104634_at	Ctsd	AA874589	Lims1	Cluster Incl AA874589:vx78a06.r1 Mus musculus cDNA, 5' end /clone=IMAGE-1281298 /clone_end=5' /gb=AA874589 /gi=2979278 /ug=Mm.24345 /len=559	Mm.57734	110829	Q4ZJB3 ; Q3UAT7 ; Q8BTR6 ; Q99JW4 ; Q9D5T4	NP_080424.1	NM_026148
98759_f_at	MGC102558; MGC117866; MGC118411; Tyrp1	M28727	Tuba1 ; Tuba2 ; Tuba6 ; LOC545473	Cluster Incl M28727:Tubulin alpha 2 /cds=(0,1058) /gb=M28727 /gi=202224 /ug=Mm.4591 /len=1198	Mm.291784	22142 ; 22143 ; 22146 ; 545473	P68369 ; P05213 ; P68373 ; Q5XJF8 ; Q99KA2 ; O89052 ; Q3TGF0 ; Q3TIW2 ; Q3TIZ0 ; Q3TPJ1 ; Q3TY23 ; Q3U8B1 ; Q3UAW8 ; Q3ULN1 ; Q52L87 ; Q4KMW2	NP_033474.1 ; NP_035783.1 ; NP_035784.1 ; XP_619826.1	NM_009448 ; NM_011653 ; NM_011654 ; XM_619826
94535_at	Add1	AW121844	Add1	Cluster Incl AW121844:UI-M-BH2.3-aoi-a-08-0-UI.s1 Mus musculus cDNA, 3' end /clone=UI-M-BH2.3-aoi-a-08-0-UI /clone_end=3' /gb=AW121844 /gi=6097218 /ug=Mm.29052 /len=398	Mm.289106	11518	Q9QYC0 ; Q8K232 ; Q8BJT2	NP_001019629.1 ; NP_038485.1	NM_001024458 ; NM_013457
93782_at	Bcar1	AI844517	Rnf4	Cluster Incl AI844517:UI-M-AJ1-ahf-a-02-0-UI.s2 Mus musculus cDNA, 3' end /clone=UI-M-AJ1-ahf-a-02-0-UI /clone_end=3' /gb=AI844517 /gi=5488423 /ug=Mm.21281 /len=504	Mm.21281	19822	Q9QZS2 ; Q3TXE6 ; Q3ULB8 ; Q541Z6	NP_035408.1	NM_011278
102052_at	CDS; IECN5; NCIE2; CGI-58; 1300003D03Rik; 2010002J10Rik; 1200015A19Rik	AA871791	Abhd5	Cluster Incl AA871791:vq41a10.r1 Mus musculus cDNA, 5' end /clone=IMAGE-1096794 /clone_end=5' /gb=AA871791 /gi=2967236 /ug=Mm.10297 /len=292	Mm.280254	67469	Q9DBL9 ; Q922Z5	NP_080455.1	NM_026179
93835_at	Fth1	AI843222	Fuca1	Cluster Incl AI843222:UI-M-AK1-aet-g-05-0-UI.s1 Mus musculus cDNA, 3' end /clone=UI-M-AK1-aet-g-05-0-UI /clone_end=3' /gb=AI843222 /gi=5477435 /ug=Mm.21580 /len=373	Mm.290126	71665	Q99LJ1 ; Q3TCW3 ; Q3UAH8	NP_077205.2	NM_024243
95446_at	Kif1b	AW120502	6330577E15Rik	Cluster Incl AW120502:UI-M-BH1-ami-f-05-0-UI.s2 Mus musculus cDNA, 3' end /clone=UI-M-BH1-ami-f-05-0-UI /clone_end=3' /gb=AW120502 /gi=6095835 /ug=Mm.24600 /len=199	Mm.181610	67788	Q8BP27 ; Q3TH62 ; Q3TI03 ; Q3TJK0 ; Q3UIQ6	NP_080653.1	NM_026377
104306_at	Dct	AI847886	Dpp3	Cluster Incl AI847886:UI-M-AM1-afu-g-07-0-UI.s1 Mus musculus cDNA, 3' end /clone=UI-M-AM1-afu-g-07-0-UI /clone_end=3' /gb=AI847886 /gi=5491792 /ug=Mm.22369 /len=392	Mm.234769	75221	Q99KK7 ; Q6NXZ0 ; Q3THP1 ; Q3UDD5 ; Q3UDF3 ; Q3UDY7 ; Q8BU29 ; Q8C0I6	NP_598564.1	NM_133803
97206_at		AW230369	Spint1	Cluster Incl AW230369:uo62g07.y1 Mus musculus cDNA, 5' end /clone=IMAGE-2647164 /clone_end=5' /gb=AW230369 /gi=6559665 /ug=Mm.27700 /len=692	Mm.104955	20732	Q9R097 ; Q68G55 ; Q99J04 ; Q9D3K4	NP_058603.2	NM_016907
96239_at	AI428238; Tsc2	AA815503	Vrk3	Cluster Incl AA815503:vp20d05.r1 Mus musculus cDNA, 5' end /clone=IMAGE-1069161 /clone_end=5' /gb=AA815503 /gi=2885099 /ug=Mm.28816 /len=477	Mm.28816	101568	Q8K3G5 ; Q3TAR6	NP_598706.1	NM_133945
93293_at	CaM; AL024017; 1500001E21Rik	M27844	Calm2	Cluster Incl M27844:Calmodulin /cds=(0,449) /gb=M27844 /gi=192364 /ug=Mm.18041 /len=450	Mm.303073	12314	P62204 ; Q91VQ9 ; Q498A3	NP_031615.1	NM_007589
101546_at		AF109906	Neu1	Cluster Incl AF109906:Mus musculus MHC class III region RD gene, partial cds; Bf, C2, G9A, NG22, G9, HSP70, HSP70, HSC70t, and smRNP genes, complete cds; G7A gene, partial cds; and unknown genes /cds=(0,1229) /gb=AF109906 /gi=3986763 /ug=Mm.8856 /len=1230	Mm.8856	18010	O35657 ; Q3UL64	NP_035023.2	NM_010893
101449_at	Rasa2	AW120841	Trim41	Cluster Incl AW120841:UI-M-BH2.3-aoa-e-02-0-UI.s1 Mus musculus cDNA, 3' end /clone=UI-M-BH2.3-aoa-e-02-0-UI /clone_end=3' /gb=AW120841 /gi=6096174 /ug=Mm.794 /len=283	Mm.794	211007	Q8VDU9	XP_618865.1	XM_618865
93333_at	Whrn	U05333	Tbca	Cluster Incl U05333:Mus musculus co-chaperonin 'cofactor A' mRNA, complete cds /cds=(7,333) /gb=U05333 /gi=1117784 /ug=Mm.1863 /len=508	Mm.379025	21371	P48428 ; Q5I0U7	NP_033347.1	NM_009321
92376_at	Rit; RIBB; ROC1; Ptpn1	U71205	Rit1	Cluster Incl U71205:Mus musculus rit mRNA, complete cds /cds=(80,739) /gb=U71205 /gi=1656004 /ug=Mm.4009 /len=1079	Mm.4009	19769	P70426	NP_033095.1	NM_009069
94489_at	PRL-1; Prl-1; AA415290; AU019864; MGC25304; MGC102117; C130021B01; Arl6ip1	U84411	Ptp4a1	Cluster Incl U84411:Mus musculus protein tyrosine phosphatase (PRL-1) mRNA, complete cds /cds=(713,1234) /gb=U84411 /gi=1814023 /ug=Mm.28909 /len=2849	Mm.374437	19243	Q63739	NP_035330.1	NM_011200
96687_f_at	4930422G04Rik	AI853864	2010100O12Rik	Cluster Incl AI853864:UI-M-BH0-ajr-f-08-0-UI.s1 Mus musculus cDNA, 3' end /clone=UI-M-BH0-ajr-f-08-0-UI /clone_end=3' /gb=AI853864 /gi=5497770 /ug=Mm.27477 /len=461	Mm.371623	67067	P60603	NP_080222.1	NM_025946
97343_at	Lman2	AI852735	Bcdin3	Cluster Incl AI852735:UI-M-BH0-aji-h-03-0-UI.s1 Mus musculus cDNA, 3' end /clone=UI-M-BH0-aji-h-03-0-UI /clone_end=3' /gb=AI852735 /gi=5496641 /ug=Mm.29604 /len=292	Mm.61193	231803	Q3U465 ; Q3UT64 ; Q8K3A9 ; Q91W35	NP_659162.2	NM_144913
95716_at	Psap	AW125041	Ywhag	Cluster Incl AW125041:UI-M-BH2.1-apx-b-01-0-UI.s1 Mus musculus cDNA, 3' end /clone=UI-M-BH2.1-apx-b-01-0-UI /clone_end=3' /gb=AW125041 /gi=6100571 /ug=Mm.29717 /len=227	Mm.233813	22628	P61982 ; Q3TP56	NP_061359.2	NM_018871
101214_f_at	LOC14433; Col1a2	M32599	LOC14433 ; LOC380687 ; AK190093 ; Gapdh ; LOC432820 ; LOC433660 ; LOC434187 ; LOC434330 ; LOC545563 ; LOC545741 ; LOC545984	Cluster Incl M32599:Glyceraldehyde-3-phosphate dehydrogenase /cds=(46,1047) /gb=M32599 /gi=193423 /ug=Mm.5289 /len=1228	Mm.373791	14433 ; 380687 ; 380739 ; 407972 ; 432820 ; 433660 ; 434187 ; 434330 ; 545563 ; 545741 ; 545984	P16858 ; Q5U410 ; Q569X5	NP_001001303.1 ; NP_001001978.1 ; NP_001025102.1 ; NP_032110.1 ; XP_484345.1 ; XP_485318.2 ; XP_485937.1 ; XP_486133.1 ; XP_619956.1 ; XP_620176.1 ; XP_620532.1	NM_001001303 ; NM_001001978 ; NM_001029931 ; NM_008084 ; XM_484345 ; XM_485318 ; XM_485937 ; XM_486133 ; XM_619956 ; XM_620176 ; XM_620532
100959_at	S100A13; S100a13	X99921	S100a13	Cluster Incl X99921:M.musculus mRNA for S100 calcium-binding protein A13 /cds=(60,356) /gb=X99921 /gi=1694840 /ug=Mm.6523 /len=440	Mm.6523	20196	P97352 ; Q545H7	NP_033139.1	NM_009113
95731_at	PA26; SEST1; AU044290; MGC118148; 1110002G11Rik; 2610200G18Rik	AI843106	Sesn1	Cluster Incl AI843106:UI-M-AK1-aes-e-01-0-UI.s1 Mus musculus cDNA, 3' end /clone=UI-M-AK1-aes-e-01-0-UI /clone_end=3' /gb=AI843106 /gi=5477319 /ug=Mm.29742 /len=302	Mm.139418	140742		NP_001013388.1	NM_001013370
96834_at	Ehd1	AI843586	Sfrs9	Cluster Incl AI843586:UI-M-AO1-aeh-f-08-0-UI.s1 Mus musculus cDNA, 3' end /clone=UI-M-AO1-aeh-f-08-0-UI /clone_end=3' /gb=AI843586 /gi=5477764 /ug=Mm.29426 /len=398	Mm.287826	108014	Q9D0B0 ; Q3TXM9	NP_079849.1	NM_025573
102032_at	Twsg1	AW060819	Twsg1	Cluster Incl AW060819:UI-M-BH1-amx-b-03-0-UI.s1 Mus musculus cDNA, 3' end /clone=UI-M-BH1-amx-b-03-0-UI /clone_end=3' /gb=AW060819 /gi=6008570 /ug=Mm.10153 /len=507	Mm.10153	65960	Q99K77 ; Q9ERN7 ; Q8CCB1 ; Q8CEM6 ; Q9EP52	NP_075540.1	NM_023053
93255_at	RIP1; Rip1; Ralbp1	X80937	Ralbp1	Cluster Incl X80937:Ral-interacting protein 1 /cds=(202,2148) /gb=X80937 /gi=984748 /ug=Mm.17009 /len=3661	Mm.17009	19765	Q62172 ; Q6NXH5 ; Q3TDW9 ; Q3TX60 ; Q3ULP3 ; Q3UWT5 ; Q3UZV5	NP_033093.1	NM_009067
93069_at	ubc4; Ubc2e; 1500034D03Rik; Nomo1	U62483	Ube2d2	Cluster Incl U62483:Mus musculus ubiquitin conjugating enzyme (ubc4) mRNA, complete cds /cds=(386,829) /gb=U62483 /gi=1480741 /ug=Mm.1570 /len=2410	Mm.180052	56550	P62838 ; Q3UT95	NP_064296.1	NM_019912
102883_at		AW107702	Rpap1	Cluster Incl AW107702:um33b01.x1 Mus musculus cDNA, 3' end /clone=IMAGE-2236297 /clone_end=3' /gb=AW107702 /gi=6078502 /ug=Mm.1506 /len=548	Mm.259223	68925	Q80TE0 ; Q80UT8 ; Q91VM0 ; Q3TJ48 ; Q3TLZ5 ; Q3TTA6 ; Q8BTC2 ; Q8C977	NP_796268.2	NM_177294
160513_at	2210016H18Rik	AA646408	2210016F16Rik	Cluster Incl AA646408:vs32e11.r1 Mus musculus cDNA, 5' end /clone=IMAGE-1139948 /clone_end=5' /gb=AA646408 /gi=2572837 /ug=Mm.46790 /len=224 /NOTE=replacement for probe set(s) 100118_at on MG-U74A	Mm.296610	70153	Q9D7X2	XP_354755.2	XM_354755
102805_at	Bgp; Hv2; Bgp1; Cea1; Cea7; Hv-2; MHVR; bb-1; C-CAM; CD66a; Cea-1; Cea-7; Mhv-1; mCEA1; mmCGM1; mmCGM2; mmCGM1a; Ceacam1	M77196	Ceacam1	Cluster Incl M77196:Biliary glycoprotein 1 /cds=(69,1445) /gb=M77196 /gi=194002 /ug=Mm.14114 /len=2645	Mm.322502	26365			NM_001039185
104410_at	Rbm39	AW124785	Midn	Cluster Incl AW124785:UI-M-BH2.1-aqa-h-06-0-UI.s1 Mus musculus cDNA, 3' end /clone=UI-M-BH2.1-aqa-h-06-0-UI /clone_end=3' /gb=AW124785 /gi=6100315 /ug=Mm.2883 /len=417	Mm.143813	59090	Q9JJJ6 ; Q3TPJ7 ; Q3U3X5	NP_067540.1	NM_021565
96647_at	Ssb	AA645440	Dcun1d5	Cluster Incl AA645440:vq66d12.s1 Mus musculus cDNA, 5' end /clone=IMAGE-1107287 /clone_end=5' /gb=AA645440 /gi=2571869 /ug=Mm.27293 /len=456	Mm.27293	76863	Q5XKI2 ; Q9CUS4 ; Q9CXV9	NP_084051.1	NM_029775
99176_at	Mthfd1	AI843393	Fibp	Cluster Incl AI843393:UI-M-AQ1-adz-g-04-0-UI.s1 Mus musculus cDNA, 3' end /clone=UI-M-AQ1-adz-g-04-0-UI /clone_end=3' /gb=AI843393 /gi=5477606 /ug=Mm.41785 /len=394	Mm.329656	58249	Q9JI19 ; Q8K2D8 ; Q8BTK1	NP_067413.1	NM_021438
102370_at	SDR2; Pan1b; retSDR2; Hsd17b11; Tyk2	AA822174	Dhrs8	Cluster Incl AA822174:vp36a09.r1 Mus musculus cDNA, 5' end /clone=IMAGE-1078744 /clone_end=5' /gb=AA822174 /gi=2892042 /ug=Mm.1187 /len=329	Mm.46019	114664	Q9EQ06 ; Q3U2P6	NP_444492.1	NM_053262
97255_at	Cugbp2	AW061318	Cugbp2	Cluster Incl AW061318:UI-M-BH1-anw-e-02-0-UI.s1 Mus musculus cDNA, 3' end /clone=UI-M-BH1-anw-e-02-0-UI /clone_end=3' /gb=AW061318 /gi=6009069 /ug=Mm.27880 /len=402	Mm.147091	14007	Q3TNX4 ; Q3TTI4 ; Q3TUB8 ; Q3U668 ; Q3U7J8 ; Q3U9F2 ; Q3UVH4 ; Q9R0B2 ; Q9Z0H4 ; Q9Z187	NP_034290.1	NM_010160
95460_at	CSN5; Jab1; Sgn5; Mov34; AI303502; Cops5	U70736	Cops5	Cluster Incl U70736:Mus musculus 38 kDa Mov34 homolog mRNA, complete cds /cds=(123,1127) /gb=U70736 /gi=2360946 /ug=Mm.2472 /len=1190	Mm.242459	26754	O35864 ; Q3UA70 ; Q3V0K7	NP_038743.1	NM_013715
94345_at	Mbp	AI843709	Il6st	Cluster Incl AI843709:UI-M-AK1-aer-e-08-0-UI.s1 Mus musculus cDNA, 3' end /clone=UI-M-AK1-aer-e-08-0-UI /clone_end=3' /gb=AI843709 /gi=5477922 /ug=Mm.25142 /len=419	Mm.4364	16195	Q00560 ; Q6PDI9 ; Q3TDT5 ; Q3UQA0	NP_034690.2	NM_010560
100064_f_at	alpha-1 gap junction; Cx43; Npm1; Cnx43; Gja-1; AU042049; AW546267; Cx43alpha1; connexin43; Gja1	M63801	Gja1	Cluster Incl M63801:Mus musculus connexin 43 (alpha-1 gap junction) mRNA, complete cds /cds=(220,1368) /gb=M63801 /gi=191773 /ug=Mm.4504 /len=1408	Mm.378921	14609	P23242 ; Q7TMQ1 ; Q3UTR0 ; Q8C4N2 ; Q8CE05 ; Q9CT20 ; Q6T9D4 ; Q544I7	NP_034418.1	NM_010288
98937_at	Dct	AW049795	Tbrg1	Cluster Incl AW049795:UI-M-BH1-anm-f-07-0-UI.s1 Mus musculus cDNA, 3' end /clone=UI-M-BH1-anm-f-07-0-UI /clone_end=3' /gb=AW049795 /gi=5910324 /ug=Mm.28689 /len=562	Mm.28689	21376	Q6KAP9 ; Q6P067 ; Q80XA1 ; Q3TLE7 ; Q3UB74 ; Q3UCG2 ; Q8CGC5 ; Q9CSZ5	NP_079565.1	NM_025289
94105_at	Cdc42; AI747189; AU018915	L78075	Cdc42	Cluster Incl L78075:Cell division cycle 42 /cds=(0,575) /gb=L78075 /gi=1321598 /ug=Mm.1022 /len=576	Mm.1022	12540	P60766 ; Q6P201 ; Q99JI7 ; Q3THZ7 ; Q3TJK6 ; Q3UL78 ; Q545V0 ; Q8BQ51	NP_033991.1	NM_009861
101495_at	Cd81; Tapa1; Tapa-1; Tspan28; Fgfr3	X59047	Cd81	Cluster Incl X59047:M.musculus MD3 mRNA /cds=UNKNOWN /gb=X59047 /gi=53037 /ug=Mm.806 /len=1234	Mm.806	12520	P35762 ; Q3UWG5 ; Q91V78	NP_598416.1	NM_133655
103754_at	Ube2d3	AI847826	Ube2d3	Cluster Incl AI847826:UI-M-AM1-afu-a-09-0-UI.s1 Mus musculus cDNA, 3' end /clone=UI-M-AM1-afu-a-09-0-UI /clone_end=3' /gb=AI847826 /gi=5491732 /ug=Mm.24529 /len=301	Mm.49884	66105	P61079 ; Q3U5V6 ; Q9D1S1 ; Q9D7F5 ; Q4QQL2	NP_079632.1	NM_025356
92834_at		X51528	Rpl13a	Cluster Incl X51528:Tissue specific transplantation antigen P198-7 /cds=(18,629) /gb=X51528 /gi=55049 /ug=Mm.13020 /len=654		22121		NP_033464.2	NM_009438
101894_s_at	Fif; Ft; Ft1; AL023020; Fts	X71978	Fts	Cluster Incl X71978:Fused toes /cds=(213,1091) /gb=X71978 /gi=311631 /ug=Mm.88777 /len=1793	Mm.324588	14339	Q64362 ; Q3TYE3	NP_034371.1	NM_010241
101123_at	E25BMM; D14Sel6; AI256040; Actb	U76253	Itm2b	Cluster Incl U76253:Integral membrane protein 2 B /cds=(145,945) /gb=U76253 /gi=3746126 /ug=Mm.4266 /len=1790	Mm.4266	16432	O89051 ; Q9JME4 ; Q3TVJ0 ; Q3UCT9 ; Q3UFL5 ; Q9CW90 ; Q9D1Q3 ; Q545S7	NP_032436.1	NM_008410
96592_at	PI3K; AA414921; p50alpha; p55alpha; p85alpha; C530050K14; Pik3r1	U50413	Pik3r1	Cluster Incl U50413:Phosphatidylinositol 3-kinase, regulatory subunit, polypeptide 1 (p85 alpha) /cds=(574,2748) /gb=U50413 /gi=1621039 /ug=Mm.3058 /len=3454	Mm.259333	18708	P26450 ; P70304 ; P70305 ; Q80UI5 ; Q8K3B3 ; Q99LY6 ; Q3TP23 ; Q8C7P2	NP_001020126.1 ; NP_035215.1	NM_001024955 ; NM_011085
96195_at	Efs	U57686	Efs	Cluster Incl U57686:Mus musculus p130Cas-related protein Sin mRNA, complete cds /cds=(57,1739) /gb=U57686 /gi=1373343 /ug=Mm.28543 /len=2211	Mm.236438	13644	Q64355 ; Q8K0F6 ; Q8BSX4	NP_034242.2	NM_010112
95592_at	Txndc13	AW046785	1110019N10Rik	Cluster Incl AW046785:UI-M-BH1-alz-a-05-0-UI.s1 Mus musculus cDNA, 3' end /clone=UI-M-BH1-alz-a-05-0-UI /clone_end=3' /gb=AW046785 /gi=5907314 /ug=Mm.279 /len=454	Mm.279	68523	Q9D187	NP_081029.1	NM_026753
97356_at	1810008O21Rik; Rpa1	AI839653	1810008O21Rik	Cluster Incl AI839653:UI-M-AJ0-aax-h-05-0-UI.s2 Mus musculus cDNA, 3' end /clone=UI-M-AJ0-aax-h-05-0-UI /clone_end=3' /gb=AI839653 /gi=5473866 /ug=Mm.29633 /len=462	Mm.29633	69094	Q3TKH9 ; Q9D938	NP_081214.1	NM_026938
93838_at		AI846994	2700038C09Rik	Cluster Incl AI846994:UI-M-AP1-agj-c-06-0-UI.s1 Mus musculus cDNA, 3' end /clone=UI-M-AP1-agj-c-06-0-UI /clone_end=3' /gb=AI846994 /gi=5490900 /ug=Mm.21600 /len=274	Mm.213943	66496	Q9CR37 ; Q58EU5	NP_079874.1	NM_025598
104231_at	Tcf4	AI606915	Hnrph3	Cluster Incl AI606915:vw29e02.x1 Mus musculus cDNA, 3' end /clone=IMAGE-1245242 /clone_end=3' /gb=AI606915 /gi=4616082 /ug=Mm.28070 /len=485	Mm.274784	432467		XP_483910.2	XM_483910
95745_g_at	VA68; VPP2; Atp6a1; Atp6a2; AI647066; Atp6v1a1	U13837	Atp6v1a	Cluster Incl U13837:Mus musculus vacuolar adenosine triphosphatase subunit A gene, complete cds /cds=(0,1853) /gb=U13837 /gi=1184658 /ug=Mm.29771 /len=1854		11964			NM_007508
101104_at	Dcra; MGC5833; AW538125; Dscr3	AB001990	Dscr3	Cluster Incl AB001990:Mus musculus mRNA for Dcra, complete cds /cds=(50,943) /gb=AB001990 /gi=2588992 /ug=Mm.7472 /len=2157	Mm.7472	13185	O35075 ; Q542V5	NP_031860.1	NM_007834
96341_at	Syf2	AI849280	Syf2	Cluster Incl AI849280:UI-M-AJ1-agz-h-05-0-UI.s1 Mus musculus cDNA, 3' end /clone=UI-M-AJ1-agz-h-05-0-UI /clone_end=3' /gb=AI849280 /gi=5493186 /ug=Mm.29989 /len=520	Mm.29989	68592	Q9D198	NP_081056.1	NM_026780
93832_at	Spag7	AI854541	Spag7	Cluster Incl AI854541:UI-M-BH0-ajj-e-12-0-UI.s1 Mus musculus cDNA, 3' end /clone=UI-M-BH0-ajj-e-12-0-UI /clone_end=3' /gb=AI854541 /gi=5498447 /ug=Mm.21569 /len=395	Mm.358849	216873	Q7TNE3 ; Q3TM27	NP_766149.1	NM_172561
103886_at	Tpt1	AI850356	Dp1	Cluster Incl AI850356:UI-M-BG1-aig-a-12-0-UI.s1 Mus musculus cDNA, 3' end /clone=UI-M-BG1-aig-a-12-0-UI /clone_end=3' /gb=AI850356 /gi=5494262 /ug=Mm.21251 /len=443	Mm.280075	13476	Q60870 ; Q5QGU0 ; Q921E4 ; Q9CQG4	NP_031900.2	NM_007874
93310_at	Igf2bp3	AI836423	Psmc6	Cluster Incl AI836423:UI-M-AI0-aak-b-03-0-UI.s1 Mus musculus cDNA, 3' end /clone=UI-M-AI0-aak-b-03-0-UI /clone_end=3' /gb=AI836423 /gi=5470636 /ug=Mm.18472 /len=565	Mm.379127	67089	P62334 ; Q3TKK1 ; Q8QZS9	NP_080235.2	NM_025959
104587_at	MGC141567; Lama4	U69176	Lama4	Cluster Incl U69176:Laminin, alpha 4 /cds=(386,5833) /gb=U69176 /gi=1568624 /ug=Mm.2399 /len=5993	Mm.258065	16775	P97927 ; Q6PHW3 ; Q91VV0 ; Q91YG8 ; Q3ULY0 ; Q8BSJ0	NP_034811.1	NM_010681
92428_at	ArsA; 1810048H22Rik; Asna1	AF039405	Asna1	Cluster Incl AF039405:Mus musculus arsenite-translocating ATPase (ArsA) mRNA, complete cds /cds=(0,1052) /gb=AF039405 /gi=2745899 /ug=Mm.41475 /len=1053	Mm.41475	56495	O54984 ; Q8VEI6 ; Q3TAQ4 ; Q8C1Q1	NP_062626.1	NM_019652
103708_at	H2-Eb1	AI132207	Eif1a	Cluster Incl AI132207:ue28g02.x1 Mus musculus cDNA, 3' end /clone=IMAGE-1481714 /clone_end=3' /gb=AI132207 /gi=3602223 /ug=Mm.24090 /len=450	Mm.262037	13664	Q60872 ; Q3UC76 ; Q4FJR7	NP_034250.2	NM_010120
103911_at		AI851573	Sumf1	Cluster Incl AI851573:UI-M-BH0-aki-f-09-0-UI.s1 Mus musculus cDNA, 3' end /clone=UI-M-BH0-aki-f-09-0-UI /clone_end=3' /gb=AI851573 /gi=5495479 /ug=Mm.21421 /len=455		58911		NP_666049.1	NM_145937
92826_at	Gdap3; PTD003; CGI-139; MRP-S33; AI841153; MGC106490; Arbp	Y17852	Mrps33	Cluster Incl Y17852:Mus musculus mRNA for ganglioside-induced differentiation associated protein 3 /cds=(0,385) /gb=Y17852 /gi=3378457 /ug=Mm.12962 /len=651	Mm.377071	14548	Q9D2R8 ; Q8R2K5 ; Q58DZ5	NP_001010930.1 ; NP_034400.1	NM_001010930 ; NM_010270
160647_at	DOC1; Tmed7	AF079834	Car6	Cluster Incl AF079834:Mus musculus stress-inducible intra-cellular carbonic anhydrase isozyme VI mRNA, complete cds /cds=(284,1069) /gb=AF079834 /gi=3421368 /ug=Mm.20289 /len=1475 /NOTE=replacement for probe set(s) 103627_at on MG-U74A	Mm.232523	12353	P18761 ; Q71UK2 ; Q7TNG9 ; Q80YB7 ; Q811E8 ; Q3TTT1 ; Q3V197	NP_033932.1	NM_009802
100952_at	SIM; Stim1	U47323	Stim1	Cluster Incl U47323:Stromal interaction molecule 1 /cds=(193,2250) /gb=U47323 /gi=1493832 /ug=Mm.645 /len=3192	Mm.645	20866	P70302 ; Q3TUX9 ; Q8K1E1	NP_033313.2	NM_009287
160094_at	Mbp	AW123518	Arpc4	Cluster Incl AW123518:UI-M-BH2.1-aqb-c-10-0-UI.s1 Mus musculus cDNA, 3' end /clone=UI-M-BH2.1-aqb-c-10-0-UI /clone_end=3' /gb=AW123518 /gi=6099048 /ug=Mm.17162 /len=366 /NOTE=replacement for probe set(s) 93260_at on MG-U74A	Mm.289306	68089	P59999 ; Q7TPD9 ; Q3TX55 ; Q3UWV4 ; Q8BVW6 ; Q9D3C4	NP_080828.1	NM_026552
100136_at	CD107b; Lamp-2; Lamp2	M32017	Lamp2	Cluster Incl M32017:Lysosomal membrane glycoprotein 2 /cds=(0,692) /gb=M32017 /gi=198799 /ug=Mm.486 /len=1067	Mm.486	16784	P17047 ; Q3TWE1 ; Q3TXG5 ; Q3UIW3 ; Q8BSG8 ; Q8C876 ; Q9CZU7	NP_001017959.1 ; NP_034815.2	NM_001017959 ; NM_010685
95631_at	Ppx; AU016079; 1110002D08Rik; Scarb1	AF088911	Ppp4c	Cluster Incl AF088911:Mus musculus protein phosphatase X (Ppx) mRNA, complete cds /cds=(139,1062) /gb=AF088911 /gi=4028534 /ug=Mm.28082 /len=1276	Mm.41998	56420	P97470 ; Q3UNF2	NP_062648.1	NM_019674
93261_at	AEP; Prsc1; AI746452; AU022324; Eef2	AJ000990	Lgmn	Cluster Incl AJ000990:Mus musculus mRNA for legumain /cds=(94,1401) /gb=AJ000990 /gi=3676226 /ug=Mm.17185 /len=1889	Mm.17185	19141	O89017 ; Q3UE99	NP_035305.1	NM_011175
101255_at	Ubb2; AL033289	X51703	Ubb	Cluster Incl X51703:Mouse mRNA for ubiquitin /cds=(104,1021) /gb=X51703 /gi=55117 /ug=Mm.235 /len=1172	Mm.371592	22187	P62991 ; Q8C2K3 ; Q6NZC5 ; Q78XY9	NP_035794.1	NM_011664
99095_at	Myn; AA960152; AI875693; Fos	M63903	Max	Cluster Incl M63903:Max protein /cds=(160,642) /gb=M63903 /gi=199986 /ug=Mm.3931 /len=1941	Mm.268548	17187	P28574 ; Q8C4Y1	NP_032584.1	NM_008558
94259_at	Sid3177; Tebp; Ptges; cPGES; sid3177; 5730442A20Rik; Slc12a4	AB024935	Ptges3	Cluster Incl AB024935:Mus musculus Sid3177 mRNA, complete cds /cds=(111,593) /gb=AB024935 /gi=5931546 /ug=Mm.22421 /len=1510	Mm.305816	56351	Q9R0Q7 ; Q3TJG6 ; Q9CRH1 ; Q9D7V0 ; Q542V4	NP_062740.1	NM_019766
160697_at	mKIAA1522; Scarb1	AW045507	C77080	Cluster Incl AW045507:UI-M-BH1-aks-a-05-0-UI.s1 Mus musculus cDNA, 3' end /clone=UI-M-BH1-aks-a-05-0-UI /clone_end=3' /gb=AW045507 /gi=5906036 /ug=Mm.22929 /len=448 /NOTE=replacement for probe set(s) 104521_at on MG-U74A	Mm.331907	97130	Q6ZPN9 ; Q8K0K8 ; Q3U356 ; Q3U437 ; Q3V3N0	NP_001028361.1	NM_001033189
104755_at	ABINl; Nef; VAN; Naf1; ABIN1; AU018810; Tnip1	AJ242778	Tnip1	Cluster Incl AJ242778:Mus musculus mRNA for ABINl, (A20-binding inhibitor of NF-kappa B activation (large) /cds=(116,2059) /gb=AJ242778 /gi=4995752 /ug=Mm.24782 /len=2812	Mm.259671	57783	Q9WUU8 ; Q6A0C8 ; Q3U577 ; Q3UXR9	NP_067302.1	NM_021327
98405_at	Serpinb9; PI9; CAP3; PI-9; Spi6; CAP-3; BB283241; ovalbumin; Sytl4	U96700	Serpinb9	Cluster Incl U96700:Serine protease inhibitor 6 /cds=(44,1168) /gb=U96700 /gi=2104734 /ug=Mm.3368 /len=1819	Mm.272569	20723	O08797	NP_033282.1	NM_009256
95508_at	H19; Nap1; mh19; Hem-2; C79304; mKIAA0587; Nckap1	X61453	Nckap1	Cluster Incl X61453:M.musculus mRNA for H19 clone /cds=(0,1946) /gb=X61453 /gi=51135 /ug=Mm.25203 /len=2092	Mm.25203	50884	P28660	NP_058661.1	NM_016965
103739_at	Fmn2	AW230977	MGI:2136405	Cluster Incl AW230977:uo70h08.y1 Mus musculus cDNA, 5' end /clone=IMAGE-2647935 /clone_end=5' /gb=AW230977 /gi=6560343 /ug=Mm.24411 /len=424	Mm.24411	93683	Q9EPS3 ; Q505E6 ; Q69ZY0	NP_201577.3	NM_033320
160373_i_at	Thumpd1	AI839175	Sdpr	Cluster Incl AI839175:UI-M-AO0-ach-g-10-0-UI.s1 Mus musculus cDNA, 3' end /clone=UI-M-AO0-ach-g-10-0-UI /clone_end=3' /gb=AI839175 /gi=5473388 /ug=Mm.29964 /len=478 /NOTE=replacement for probe set(s) 96328_at on MG-U74A	Mm.255909	20324	Q3V1P6 ; Q63918 ; Q8CBT4	NP_620080.1	NM_138741
92586_at	GLUD; Glud; Gdh-X; Gludl; AI118167; Glud1	X57024	Glud1	Cluster Incl X57024:Glutamate dehydrogenase /cds=(76,1752) /gb=X57024 /gi=51081 /ug=Mm.10600 /len=2942	Mm.10600	14661	P26443 ; Q3TSQ7 ; Q8C273	NP_032159.1	NM_008133
104320_at	C77999; AA119688; 2310036D04Rik; Chka	AI841777	Pdxk	Cluster Incl AI841777:UI-M-AN0-acl-d-07-0-UI.s1 Mus musculus cDNA, 3' end /clone=UI-M-AN0-acl-d-07-0-UI /clone_end=3' /gb=AI841777 /gi=5475990 /ug=Mm.22433 /len=371	Mm.206159	216134	Q8K183 ; Q3TM83	NP_742146.1	NM_172134
96791_at	cfm; RP23-96I9.3; F830021D11Rik	AW047875	1500005K14Rik	Cluster Incl AW047875:UI-M-BH1-als-g-03-0-UI.s1 Mus musculus cDNA, 3' end /clone=UI-M-BH1-als-g-03-0-UI /clone_end=3' /gb=AW047875 /gi=5908404 /ug=Mm.29116 /len=324	Mm.34131	76566	Q5SVD0 ; Q9DB69		XM_893392
103257_at	AU018104; AW109744; 4930577M16Rik; C730036B01Rik; Ptch1	AA690483	Tmem56	Cluster Incl AA690483:vu52f06.r1 Mus musculus cDNA, 5' end /clone=IMAGE-1195043 /clone_end=5' /gb=AA690483 /gi=2691419 /ug=Mm.2073 /len=302	Mm.26088	99887	Q8CGF5 ; Q9D4Q8	NP_849267.1	NM_178936
103402_at	NARP1; 2010003B14Rik; Centd2	AI848522	Tm7sf3	Cluster Incl AI848522:UI-M-AP1-agf-e-06-0-UI.s2 Mus musculus cDNA, 3' end /clone=UI-M-AP1-agf-e-06-0-UI /clone_end=3' /gb=AI848522 /gi=5492428 /ug=Mm.18761 /len=425	Mm.278037	67623	Q9CRG1 ; Q6PES5 ; Q80VK4 ; Q4F873 ; Q3TBQ2 ; Q3U3Q6	NP_080557.1	NM_026281
103225_at	G4.8; AI324885; 2310005K03Rik; Grik1	AW018420	Dnase1l1	Cluster Incl AW018420:ul95h03.x1 Mus musculus cDNA, 3' end /clone=IMAGE-2159861 /clone_end=3' /gb=AW018420 /gi=5871950 /ug=Mm.20169 /len=519	Mm.20169	69537	Q9D7J6 ; Q3UD56	NP_081385.1	NM_027109
99168_at	Gm393; Gm689; BC058979; Hdac5	AW047128	Pigs	Cluster Incl AW047128:UI-M-BH1-alu-b-08-0-UI.s1 Mus musculus cDNA, 3' end /clone=UI-M-BH1-alu-b-08-0-UI /clone_end=3' /gb=AW047128 /gi=5907657 /ug=Mm.41699 /len=382	Mm.295908	276846	Q6PD26 ; Q3U643 ; Q3V307 ; Q3V397 ; Q3V3K6	NP_958808.1	NM_201406
96913_at	Elovl6	AW122615	Hadhb	Cluster Incl AW122615:UI-M-BH2.2-aol-b-06-0-UI.s1 Mus musculus cDNA, 3' end /clone=UI-M-BH2.2-aol-b-06-0-UI /clone_end=3' /gb=AW122615 /gi=6098142 /ug=Mm.30147 /len=244	Mm.291463	231086	Q99JY0 ; Q3TEH9	NP_663533.1	NM_145558
162262_f_at	Igsf8	AV357306	Gyg1	Cluster Incl AV357306:AV357306 Mus musculus cDNA, 3' end /clone=7420403L01 /clone_end=3' /gb=AV357306 /gi=6404308 /ug=Mm.99350 /len=225 /NOTE=replacement for probe set(s) 100270_f_at on MG-U74A	Mm.6375	27357	Q9R062 ; Q3TWR9	NP_038783.1	NM_013755
97859_at	Gopc	AA762325	Inpp5a	Cluster Incl AA762325:vw59d08.r1 Mus musculus cDNA, 5' end /clone=IMAGE-1248111 /clone_end=5' /gb=AA762325 /gi=2812072 /ug=Mm.28308 /len=261	Mm.277096	212111	Q3TZT4 ; Q3U2H1 ; Q7TNC9 ; Q8BNK3	NP_898967.1	NM_183144
103878_at	Ap3b1; pe; Hps2; rim2; pearl; C78395; AU015684; Inpp5d	AF103809	Ap3b1	Cluster Incl AF103809:Mus musculus Ap-3 complex beta3A subunit (Ap3b1) mRNA, complete cds /cds=(63,3380) /gb=AF103809 /gi=3885987 /ug=Mm.21185 /len=3938	Mm.21185	11774	Q9Z1T1 ; Q3TQ07 ; Q3TQ33 ; Q3UPG0	NP_033810.1	NM_009680
104467_at	Cpd	AA763004	Cpd	Cluster Incl AA763004:vw60b02.r1 Mus musculus cDNA, 5' end /clone=IMAGE-1248171 /clone_end=5' /gb=AA763004 /gi=2812751 /ug=Mm.2975 /len=545	Mm.276736	12874	O89001 ; Q5SVH8	NP_031780.1	NM_007754
100530_at	Gnds; Rgds; mKIAA1308; Ralgds	L07924	Ralgds	Cluster Incl L07924:Mus musculus guanine nucleotide dissociation stimulator for a ras-related GTPase mRNA, complete cds /cds=(212,2770) /gb=L07924 /gi=193572 /ug=Mm.5236 /len=3573	Mm.5236	19730	Q03385 ; Q6ZPU1 ; Q8R077 ; Q3TWC1 ; Q3TXZ3 ; Q3UEA9 ; Q3UQY9	NP_033084.1	NM_009058
102804_at	Bgpd; Hv2; Bgp1; Cea1; Cea7; Hv-2; MHVR; bb-1; C-CAM; CD66a; Cea-1; Cea-7; Mhv-1; mCEA1; mmCGM1; mmCGM2; mmCGM1a; Ceacam1	X67279	Ceacam2	Cluster Incl X67279:Biliary glycoprotein 1 /cds=UNKNOWN /gb=X67279 /gi=50170 /ug=Mm.14114 /len=2922	Mm.322502	26367		NP_031569.1	NM_007543
100468_g_at	LYL; Lyl-1; Ly9	X57687	Lyl1	Cluster Incl X57687:M.musculus LYL gene (clone L6) /cds=(465,1301) /gb=X57687 /gi=52965 /ug=Mm.4925 /len=1686	Mm.4925	17095	P27792 ; Q923F0 ; Q4FK84 ; Q8BPE2	NP_032561.1	NM_008535
160756_at	Psap	AI847236	Ralb	Cluster Incl AI847236:UI-M-AI1-afq-d-11-0-UI.s1 Mus musculus cDNA, 3' end /clone=UI-M-AI1-afq-d-11-0-UI /clone_end=3' /gb=AI847236 /gi=5491142 /ug=Mm.27832 /len=369 /NOTE=replacement for probe set(s) 95578_at on MG-U74A	Mm.27832	64143	Q9JIW9 ; Q3TVS5 ; Q8CCG5	NP_071722.1	NM_022327
100084_at	p81; R75297; AW146364; MGC107499; App	X60671	Vil2	Cluster Incl X60671:M.musculus mRNA for ezrin /cds=(95,1855) /gb=X60671 /gi=50880 /ug=Mm.4551 /len=2701	Mm.277812	22350	P26040 ; Q3TCP5 ; Q3UL48 ; Q3UXR4 ; Q8CBU4 ; Q4KML7	NP_033536.1	NM_009510
103202_at	Rpl5	AW047476	Gbp4	Cluster Incl AW047476:UI-M-BH1-all-g-04-0-UI.s1 Mus musculus cDNA, 3' end /clone=UI-M-BH1-all-g-04-0-UI /clone_end=3' /gb=AW047476 /gi=5908005 /ug=Mm.1909 /len=248	Mm.1909	55932	Q61107 ; Q8VEC5	NP_061204.2	NM_018734
104235_at	Cmtm6	AW122882	Unc84b	Cluster Incl AW122882:UI-M-BH2.1-apa-c-06-0-UI.s1 Mus musculus cDNA, 3' end /clone=UI-M-BH2.1-apa-c-06-0-UI /clone_end=3' /gb=AW122882 /gi=6098412 /ug=Mm.28117 /len=316	Mm.202715	223697	Q8BJS4 ; Q3TBU0 ; Q3U160 ; Q4QQM3 ; Q6A022 ; Q6B4H2	NP_919323.1	NM_194342
96329_at	Sorbs1	AI837793	2410104I19Rik	Cluster Incl AI837793:UI-M-AK0-adl-e-09-0-UI.s1 Mus musculus cDNA, 3' end /clone=UI-M-AK0-adl-e-09-0-UI /clone_end=3' /gb=AI837793 /gi=5472006 /ug=Mm.29965 /len=480	Mm.29965	67959	Q3TGC6 ; Q3UEB3 ; Q91VR6	NP_082640.1 ; NP_598452.2	NM_028364 ; NM_133691
104714_at	AA959601; AW538057; Zizimin1; D14Wsu89e; mKIAA1058; B230309H04Rik; Dock9	AW125299	Dock9	Cluster Incl AW125299:UI-M-BH2.1-apy-c-05-0-UI.s1 Mus musculus cDNA, 3' end /clone=UI-M-BH2.1-apy-c-05-0-UI /clone_end=3' /gb=AW125299 /gi=6100829 /ug=Mm.24477 /len=374	Mm.373976	105445	Q8BIK4 ; Q6PF84 ; Q7TN11 ; Q3UYH1	XP_358315.3	XM_358315
97200_f_at	SME; C76690; AL022645; Snrpe	X65704	Snrpe	Cluster Incl X65704:M.musculus mRNA for small nuclear ribonucleoprotein E /cds=(0,245) /gb=X65704 /gi=312004 /ug=Mm.27669 /len=387	Mm.249110	20643	P62305	NP_033253.1	NM_009227
100134_at	CD105; AI528660; S-endoglin; Eng	X77952	Eng	Cluster Incl X77952:Endoglin /cds=(363,2324) /gb=X77952 /gi=458473 /ug=Mm.4851 /len=2902	Mm.225297	13805	Q63961 ; Q5IRN0 ; Q8K100 ; Q3UAM9	NP_031958.1	NM_007932
92375_at	CGI-18; ASC1p50; AI550520; 1810015P09Rik; Sgk3	AW211207	Ascc1	Cluster Incl AW211207:ul29a03.y1 Mus musculus cDNA, 5' end /clone=IMAGE-2099692 /clone_end=5' /gb=AW211207 /gi=6517147 /ug=Mm.4002 /len=531	Mm.155839	69090	Q9D8Z1 ; Q3TAC2 ; Q3UMX8	NP_081213.1	NM_026937
93085_at	lmp2; Lmp2; Lmp-2; Psmb9	D44456	Psmb9	Cluster Incl D44456:Mus musculus bactrianus (strain M.Bac-Iran) mRNA for low molecular mass polypeptide complex subunit 2, complete cds /cds=(21,680) /gb=D44456 /gi=2467350 /ug=Mm.16251 /len=806	Mm.374795	16912	P28076 ; O35522 ; Q3TAR7 ; Q3U7A7 ; Q4FK25	NP_038613.1	NM_013585
97866_at	2510049I19Rik	AI842858	2510049I19Rik	Cluster Incl AI842858:UI-M-AN1-afb-c-09-0-UI.s1 Mus musculus cDNA, 3' end /clone=UI-M-AN1-afb-c-09-0-UI /clone_end=3' /gb=AI842858 /gi=5477071 /ug=Mm.28327 /len=254	Mm.28327	67922	Q78XM1 ; Q8K5E4 ; Q9CR80	NP_080731.1	NM_026455
93276_at	Hn1; Anxa2	U90123	Hn1	Cluster Incl U90123:Hematological and neurological expressed sequence 1 /cds=(95,559) /gb=U90123 /gi=1864164 /ug=Mm.1775 /len=1384	Mm.1775	15374	P97825	NP_032284.1	NM_008258
98120_at	Ptma	AI844807	Mrpl27	Cluster Incl AI844807:UI-M-AH1-agx-b-03-0-UI.s1 Mus musculus cDNA, 3' end /clone=UI-M-AH1-agx-b-03-0-UI /clone_end=3' /gb=AI844807 /gi=5488713 /ug=Mm.34951 /len=517	Mm.34951	94064	Q99N92 ; Q4VA31	NP_444391.1	NM_053161
160611_at	AU043077; AW111961; Ppic	AA212964	Cyp4v3	Cluster Incl AA212964:mw79c03.r1 Mus musculus cDNA, 5' end /clone=IMAGE-676900 /clone_end=5' /gb=AA212964 /gi=1811601 /ug=Mm.1554 /len=463 /NOTE=replacement for probe set(s) 102999_i_at, 103000_f_at on MG-U74A	Mm.245297	102294		NP_598730.1	NM_133969
160320_at	CAP; Sh3d5; SH3P12; mKIAA1296; 2310065E01Rik; 9530001P15Rik; Tyrp1	U58883	Sorbs1	Cluster Incl U58883:Mus musculus c-Cbl associated protein CAP mRNA, complete cds /cds=(345,2399) /gb=U58883 /gi=1407652 /ug=Mm.29030 /len=2684 /NOTE=replacement for probe set(s) 94525_at on MG-U74A	Mm.210815	20411	Q62417 ; Q3TU57 ; Q3V225	NP_001030134.1 ; NP_001030135.1 ; NP_001030136.1 ; NP_033192.2 ; NP_848139.1	NM_001034962 ; NM_001034963 ; NM_001034964 ; NM_009166 ; NM_178362
104361_at	Mtap4	AI837260	Zfp637	Cluster Incl AI837260:UI-M-AK0-add-h-08-0-UI.s1 Mus musculus cDNA, 3' end /clone=UI-M-AK0-add-h-08-0-UI /clone_end=3' /gb=AI837260 /gi=5471438 /ug=Mm.22594 /len=223	Mm.290847	232337	Q80V23 ; Q3UIS3	NP_808352.1	NM_177684
95105_at	Usp31	AI847697	Higd2a	Cluster Incl AI847697:UI-M-AP1-agm-d-08-0-UI.s1 Mus musculus cDNA, 3' end /clone=UI-M-AP1-agm-d-08-0-UI /clone_end=3' /gb=AI847697 /gi=5491603 /ug=Mm.29353 /len=441	Mm.29353	67044	Q9CQJ1	NP_080209.1	NM_025933
94261_at	Thrap3	AI836625	Thrap3	Cluster Incl AI836625:UI-M-AP0-abh-a-12-0-UI.s1 Mus musculus cDNA, 3' end /clone=UI-M-AP0-abh-a-12-0-UI /clone_end=3' /gb=AI836625 /gi=5470838 /ug=Mm.22440 /len=218	Mm.378017	230753	Q569Z6 ; Q3U503	NP_666265.3	NM_146153
162399_f_at		AV276058		Cluster Incl AV276058:AV276058 Mus musculus cDNA, 3' end /clone=4932432H12 /clone_end=3' /gb=AV276058 /gi=6264095 /ug=Mm.50737 /len=241 /NOTE=replacement for probe set(s) 102528_f_at on MG-U74A
101054_at	Ii; CLIP; DHLAG; HLADG; Ia-GAMMA; Eef1a1	X00496	Ii	Cluster Incl X00496:Mouse Ia-associated invariant chain (Ii) mRNA fragment /cds=(0,509) /gb=X00496 /gi=53102 /ug=Mm.7043 /len=994	Mm.276499	16149	P04441 ; Q3U4Q8 ; Q6GT22	NP_034675.1	NM_010545
95693_at		U51167	Idh2	Cluster Incl U51167:Isocitrate dehydrogenase 2 /cds=(23,1594) /gb=U51167 /gi=1236983 /ug=Mm.2966 /len=1863	Mm.246432	269951	Q9EQK1 ; Q8C2R9	NP_766599.1	NM_173011
98876_at	Zfp422-rs1	AI854160	Mrpl11	Cluster Incl AI854160:UI-M-BH0-ajw-h-10-0-UI.s1 Mus musculus cDNA, 3' end /clone=UI-M-BH0-ajw-h-10-0-UI /clone_end=3' /gb=AI854160 /gi=5498066 /ug=Mm.28494 /len=521	Mm.28494	66419	Q9CQF0 ; Q3TJX7	NP_079829.1	NM_025553
104074_at	Bcar1	AW212109	0610025L06Rik	Cluster Incl AW212109:uo82e01.x1 Mus musculus cDNA, 3' end /clone=IMAGE-2649048 /clone_end=3' /gb=AW212109 /gi=6518110 /ug=Mm.21687 /len=298	Mm.21687	67803	Q8BGB5	NP_765985.1	NM_172397
93540_at	Arh1; Orc2l	L13290	Adprh	Cluster Incl L13290:Mus musculus ADP-ribosylarginine hydrolase mRNA, complete cds /cds=(0,1088) /gb=L13290 /gi=402489 /ug=Mm.20047 /len=1089	Mm.20047	11544	P54923 ; Q3U5N4 ; Q9CTF5	NP_031440.1	NM_007414
97857_at	Zdhhc3	AW047762	Zdhhc3	Cluster Incl AW047762:UI-M-BH1-alk-d-04-0-UI.s1 Mus musculus cDNA, 3' end /clone=UI-M-BH1-alk-d-04-0-UI /clone_end=3' /gb=AW047762 /gi=5908291 /ug=Mm.28300 /len=387	Mm.28300	69035	Q8R173	NP_081193.2	NM_026917
101892_f_at	ft1; Ft; Fif; Ft1; AL023020; Fts	Z67963	Fts	Cluster Incl Z67963:Fused toes /cds=(213,1091) /gb=Z67963 /gi=1067144 /ug=Mm.88777 /len=2173	Mm.324588	14339	Q64362 ; Q3TYE3	NP_034371.1	NM_010241
96955_at	Atp6v0e2	AI841320	Atp6v0e2	Cluster Incl AI841320:UI-M-AM0-adv-a-12-0-UI.s1 Mus musculus cDNA, 3' end /clone=UI-M-AM0-adv-a-12-0-UI /clone_end=3' /gb=AI841320 /gi=5475533 /ug=Mm.30214 /len=329	Mm.30214	76252	Q91XE7	NP_598525.1	NM_133764
103824_at	Wfs1; AI481085; wolframin; Tyrp1	AF084482	Wfs1	Cluster Incl AF084482:Mus musculus transmembrane protein (Wfs1) mRNA, complete cds /cds=(55,2727) /gb=AF084482 /gi=3777584 /ug=Mm.20916 /len=3512	Mm.20916	22393	P56695 ; Q80UI9 ; Q3TDI2 ; Q3UMA8 ; Q3UN10	NP_035846.1	NM_011716
98059_s_at		D49733	Lmna	Cluster Incl D49733:Lamin A /cds=(0,1388) /gb=D49733 /gi=1838920 /ug=Mm.3438 /len=1480	Mm.243014	16905	P48678 ; P11516 ; Q3TIH0 ; Q3TTS8 ; Q3U733 ; Q3U7I5 ; Q3UCA0 ; Q3UCJ8 ; Q3UCU3 ; Q91WF2 ; Q9DC21	NP_001002011.1 ; NP_062263.1	NM_001002011 ; NM_019390
160308_at	Racgap1	AI839417	Msn	Cluster Incl AI839417:UI-M-AN0-aco-d-08-0-UI.s1 Mus musculus cDNA, 3' end /clone=UI-M-AN0-aco-d-08-0-UI /clone_end=3' /gb=AI839417 /gi=5473630 /ug=Mm.28687 /len=430 /NOTE=replacement for probe set(s) 98935_at on MG-U74A	Mm.138876	17698	P26041 ; Q3TZQ2 ; Q3UF33 ; Q3UL28 ; Q542F7	NP_034963.2	NM_010833
93360_at	C77612; Arf1	AF007267	Pmm1	Cluster Incl AF007267:Mus musculus phosphomannomutase Sec53p homolog mRNA, complete cds /cds=(0,788) /gb=AF007267 /gi=2253429 /ug=Mm.18939 /len=1221	Mm.18939	29858	O35621 ; Q91W01 ; Q545Q8	NP_038900.1	NM_013872
98886_at	Vti1a	AI835412		Cluster Incl AI835412:UI-M-AQ0-aaj-d-12-0-UI.s1 Mus musculus cDNA, 3' end /clone=UI-M-AQ0-aaj-d-12-0-UI /clone_end=3' /gb=AI835412 /gi=5469625 /ug=Mm.28536 /len=355	Mm.28536
96154_at	Eef2	AA600645	Renbp	Cluster Incl AA600645:vm77b04.r1 Mus musculus cDNA, 5' end /clone=IMAGE-1004239 /clone_end=5' /gb=AA600645 /gi=2434270 /ug=Mm.28280 /len=378	Mm.236969	19703	P82343 ; Q91WI9 ; Q3TIZ6 ; Q3UJ23	NP_075621.2	NM_023132
100708_at	H3.3B; 9430068D06Rik; Lpl	X13605	H3f3b	Cluster Incl X13605:Murine mRNA for replacement variant histone H3.3 /cds=(73,483) /gb=X13605 /gi=51197 /ug=Mm.18516 /len=1619	Mm.371563	15081	P84244 ; Q3TW79 ; Q8VDJ2 ; Q9D0H3 ; Q5HZY8	NP_032237.1	NM_008211
96765_at		AW120874	Peg3	Cluster Incl AW120874:UI-M-BH2.3-aoa-h-02-0-UI.s1 Mus musculus cDNA, 3' end /clone=UI-M-BH2.3-aoa-h-02-0-UI /clone_end=3' /gb=AW120874 /gi=6096207 /ug=Mm.29009 /len=298	Mm.7952	18616	O54978 ; Q5EBP7 ; Q6GQS0 ; Q80U47 ; Q8R5N0 ; Q3TQ69 ; Q3URU2	NP_001010988.1 ; NP_032843.2	NM_001010988 ; NM_008817
93735_f_at	TBP-1; Eif4a1	D49686	Psmc3	Cluster Incl D49686:Mus musculus mRNA for Tat binding protein-1, complete cds /cds=(176,1504) /gb=D49686 /gi=3510276 /ug=Mm.20946 /len=1569	Mm.289832	19182	O88685 ; Q3THI5 ; Q3TKC2 ; Q3TKG4 ; Q3U8Y7 ; Q3UD94 ; Q8BUP7 ; Q99JN8	NP_032974.1	NM_008948
99583_at	GstpiB; Gstp1	X53451	Gstp1	Cluster Incl X53451:Glutathione S-transferase, pi 2 /cds=(8,640) /gb=X53451 /gi=51124 /ug=Mm.426 /len=703	Mm.378930	14870	P19157	NP_038569.1	NM_013541
92300_at	rox; Rox; Fbln1	Y07609	Mnt	Cluster Incl Y07609:Max binding protein /cds=(351,2126) /gb=Y07609 /gi=1841929 /ug=Mm.3759 /len=2299	Mm.3759	17428	O08789 ; Q6GTJ3 ; Q3UGG9	NP_034943.2	NM_010813
99668_at	ALP-1; Amphl; SH3P9; BRAMP-2; Col6a2	U86405	Bin1	Cluster Incl U86405:Mus musculus brain amphiphysin 2 mRNA, complete cds /cds=(249,2015) /gb=U86405 /gi=1914840 /ug=Mm.4383 /len=2506	Mm.4383	30948	O08539 ; Q6P1B9 ; Q8C5M9	NP_033798.1	NM_009668
101913_at	Clcn5	AW214298	Clcn5	Cluster Incl AW214298:uo39g06.x1 Mus musculus cDNA, 3' end /clone=IMAGE-2644954 /clone_end=3' /gb=AW214298 /gi=6520787 /ug=Mm.90654 /len=172	Mm.254370	12728	Q9WVD4 ; Q8CI67 ; Q3UL16 ; Q8C6W8	NP_057900.2	NM_016691
93830_at	Mfge8	AI851199	Nono ; LOC434808	Cluster Incl AI851199:UI-M-BH0-ajx-e-10-0-UI.s1 Mus musculus cDNA, 3' end /clone=UI-M-BH0-ajx-e-10-0-UI /clone_end=3' /gb=AI851199 /gi=5495105 /ug=Mm.21559 /len=301	Mm.280069	434808 ; 53610	Q99K48 ; Q3TF40 ; Q3TFC2 ; Q3TMM5 ; Q3TTV7 ; Q3UM20 ; Q4FK11	NP_075633.1 ; XP_486722.1	NM_023144 ; XM_486722
96888_at	Ift122	AI839814	Akr1a4	Cluster Incl AI839814:UI-M-AN0-acq-b-07-0-UI.s1 Mus musculus cDNA, 3' end /clone=UI-M-AN0-acq-b-07-0-UI /clone_end=3' /gb=AI839814 /gi=5473992 /ug=Mm.30085 /len=342	Mm.30085	58810	Q9JII6 ; Q80XJ7 ; Q3UJW9 ; Q540D7	NP_067448.1	NM_021473
93942_at	AV137389; Inpp1	U27295	Inpp1	Cluster Incl U27295:Inositol polyphosphate-1-phosphatase /cds=(184,1374) /gb=U27295 /gi=1098560 /ug=Mm.917 /len=1623	Mm.917	16329	P49442	NP_032410.1	NM_008384
161121_f_at	S100a13	AV007820	S100a13	Cluster Incl AV007820:AV007820 Mus musculus cDNA /clone=1110006I14 /clone_end=3' /gb=AV007820 /gi=4784807 /ug=Mm.45501 /len=299 /NOTE=replacement for probe set(s) 98755_f_at on MG-U74A	Mm.6523	20196	P97352 ; Q545H7	NP_033139.1	NM_009113
95742_at	Unc84a	AW045451	Psmd13	Cluster Incl AW045451:UI-M-BH1-akr-g-10-0-UI.s1 Mus musculus cDNA, 3' end /clone=UI-M-BH1-akr-g-10-0-UI /clone_end=3' /gb=AW045451 /gi=5906020 /ug=Mm.29760 /len=340	Mm.29760	23997	Q9WVJ2 ; Q3TB19 ; Q3TR74 ; Q542R0	NP_036005.1	NM_011875
100718_at	Thym; MGC102090; MGC103390; Ptma	X56135	Ptma	Cluster Incl X56135:Mouse mRNA for prothymosin alpha /cds=(170,505) /gb=X56135 /gi=54796 /ug=Mm.19187 /len=1191	Mm.19187	19231	P26350 ; Q3U6E4 ; Q3U8X6 ; Q3UA54 ; Q3UQV6 ; Q8C2T3	NP_032998.1	NM_008972
99940_at		AW212667	2410004N11Rik	Cluster Incl AW212667:uo10c01.x1 Mus musculus cDNA, 3' end /clone=IMAGE-2599104 /clone_end=3' /gb=AW212667 /gi=6518780 /ug=Mm.435 /len=464	Mm.435	66989	Q3TKH8 ; Q5U5Z7 ; Q8CDD8 ; Q9CSC4 ; Q9CWT1	XP_622095.1	XM_622095
102273_at	TJ6; Tj6; Stv1; TJ6M; TJ6s; ATP6a2; Atp6n2; C76904; Atp6n1d; AI385560; AW489264; MGC124341; MGC124342; 8430408C20Rik; Atp6v0a2	M31226	Atp6v0a2	Cluster Incl M31226:Mouse immune suppressor factor TJ6 mRNA, complete cds /cds=(18,2585) /gb=M31226 /gi=198460 /ug=Mm.1158 /len=2936	Mm.1158	21871	P15920 ; Q3U2X3 ; Q8VHU0	NP_035726.1	NM_011596
103559_at	Cs; PKA; PKCD; Pkaca; Prkaca	M12303	Prkaca	Cluster Incl M12303:Protein kinase, cAMP dependent, catalytic, alpha /cds=(186,1241) /gb=M12303 /gi=200366 /ug=Mm.19111 /len=2231	Mm.19111	18747	P05132 ; Q3UZ54	NP_032880.1	NM_008854
100112_at	SDF-1-beta; PBSF; Sdf1; TLSF; Sdf1a; Sdf1b; TPAR1; Scyb12; TLSF-a; TLSF-b; AI174028; PBSF/SDF-1; Cxcl12	L12030	Cxcl12	Cluster Incl L12030:Stromal cell derived factor 1 /cds=(76,357) /gb=L12030 /gi=393181 /ug=Mm.465 /len=3127	Mm.303231	20315	P40224 ; Q80ZW4 ; Q4FJL5	NP_001012495.1 ; NP_038683.1 ; NP_068350.1	NM_001012477 ; NM_013655 ; NM_021704
97311_at	Ywhaq	AI836509	6720456B07Rik	Cluster Incl AI836509:UI-M-AI0-aal-f-06-0-UI.s1 Mus musculus cDNA, 3' end /clone=UI-M-AI0-aal-f-06-0-UI /clone_end=3' /gb=AI836509 /gi=5470722 /ug=Mm.28077 /len=320	Mm.28077	101314	Q3TLB8 ; Q91VR8	NP_598698.1	NM_133937
92968_at	Arf5	D87902	Arf5	Cluster Incl D87902:Mouse mRNA for ARF5, complete cds /cds=(49,591) /gb=D87902 /gi=1565214 /ug=Mm.4996 /len=933	Mm.4996	11844	P84084	NP_031506.1	NM_007480
100039_at	Zsig9; AW229003; D10Bwg1546e; 5330432A10Rik; Aco2	AW125880	Tmem4	Cluster Incl AW125880:UI-M-BH2.2-aqk-g-03-0-UI.s1 Mus musculus cDNA, 3' end /clone=UI-M-BH2.2-aqk-g-03-0-UI /clone_end=3' /gb=AW125880 /gi=6101410 /ug=Mm.44220 /len=490	Mm.44220	56530	Q9QXT0 ; Q3UBH8	NP_064337.1	NM_019953
104611_at	Actb	AI854008	Wdr26	Cluster Incl AI854008:UI-M-BH0-aiv-h-12-0-UI.s1 Mus musculus cDNA, 3' end /clone=UI-M-BH0-aiv-h-12-0-UI /clone_end=3' /gb=AI854008 /gi=5497914 /ug=Mm.24158 /len=494	Mm.289082	226757	Q8C6G8 ; Q3TK81
98434_at	PIX; Pak3bp; p85SPR; p85Cool1; betaPix-b; betaPix-c; mKIAA0142; Hbegf	U96634	Arhgef7	Cluster Incl U96634:Mus musculus p85SPR mRNA, complete cds /cds=(97,2037) /gb=U96634 /gi=2098782 /ug=Mm.3439 /len=4172	Mm.244068	54126	Q9ES28 ; Q6XPA5 ; Q6ZQI5 ; Q91ZZ6 ; Q3UTS5 ; Q8C750	NP_059098.2	NM_017402
92848_at	Oat; AI194874	X64837	Oat	Cluster Incl X64837:M.musculus Oat mRNA for ornithine aminotransferase /cds=(114,1433) /gb=X64837 /gi=53458 /ug=Mm.13694 /len=2125	Mm.13694	18242	P29758 ; Q3TG75 ; Q3UJK5 ; Q3UKT3	NP_058674.1	NM_016978
95079_at	PDGF-alpha-R; CD140a; Pdgfr-2; AI115593; Pdgfra	M57683	Pdgfra	Cluster Incl M57683:Platelet derived growth factor receptor, alpha polypeptide /cds=(78,3347) /gb=M57683 /gi=199783 /ug=Mm.2924 /len=3564	Mm.221403	18595	P26618 ; Q8CGH8 ; Q3TQ37 ; Q3UTU2 ; Q7TSJ3 ; Q8C4N3	NP_035188.1	NM_011058
93252_at	BAP31; Bap31; Rangap1	X81816	Bcap31	Cluster Incl X81816:M.musculus BAP31 mRNA /cds=(2,739) /gb=X81816 /gi=1487985 /ug=Mm.17 /len=1132	Mm.17	27061	Q61335 ; Q3U9U5	NP_036190.2	NM_012060
100342_i_at	Tuba-1; MGC102097; MGC102098; MGC102099; Tyrp1	M28729	Tuba1	Cluster Incl M28729:Tubulin alpha1 /cds=(0,596) /gb=M28729 /gi=202222 /ug=Mm.88110 /len=786	Mm.370346	22142	P68369 ; P68373 ; O89052 ; Q3TIZ0 ; Q52L87	NP_035783.1	NM_011653
98147_at		AC002397	Usp5	Cluster Incl AC002397:Mouse chromosome 6 BAC-284H12 (Research Genetics mouse BAC library) complete sequence /cds=(52,2628) /gb=AC002397 /gi=3287367 /ug=Mm.3571 /len=3176	Mm.3571	22225	P56399 ; Q3U4W8	NP_038728.1	NM_013700
160875_at	Psmb1	AF090314	Psmb1	Cluster Incl AF090314:Mus musculus proteasome beta-subunit C5 (Psmb1) mRNA, partial cds /cds=(0,19) /gb=AF090314 /gi=4140641 /ug=Mm.42197 /len=374 /NOTE=replacement for probe set(s) 99540_at on MG-U74A	Mm.32912	19170	O09061 ; Q6RI64	NP_035315.1	NM_011185
99033_at	Vac14	AI837130	Itpk1	Cluster Incl AI837130:UI-M-AK0-adc-g-01-0-UI.s1 Mus musculus cDNA, 3' end /clone=UI-M-AK0-adc-g-01-0-UI /clone_end=3' /gb=AI837130 /gi=5471343 /ug=Mm.39038 /len=406	Mm.347546	217837	Q8K0J6 ; Q8R0Z0 ; Q8BYN3	NP_766172.1	NM_172584
96095_i_at	2610207I16Rik; Ccni	AI648018	Hsdl2	Cluster Incl AI648018:uk39c03.x1 Mus musculus cDNA, 3' end /clone=IMAGE-1971364 /clone_end=3' /gb=AI648018 /gi=4726696 /ug=Mm.26772 /len=543	Mm.272905	72479	Q3ULY5 ; Q3UVZ3 ; Q8C3H3 ; Q99JH2 ; Q99LV2	NP_077217.1	NM_024255
104719_at	Kcc4; AA408796; D13Ertd261e; Nrp1	AI182203	Slc12a7	Cluster Incl AI182203:uc68a04.r1 Mus musculus cDNA, 5' end /clone=IMAGE-1430766 /clone_end=5' /gb=AI182203 /gi=3732841 /ug=Mm.24510 /len=517	Mm.275800	20499	Q9WVL3 ; Q6KAS8 ; Q3TB23 ; Q3TDX1 ; Q3UE50	NP_035520.1	NM_011390
99933_at	MPH; Pvr; Pvs; Cd112; AI325026; AI987993; nectin-2; Pvrl2	D26107	Pvrl2	Cluster Incl D26107:Mouse mRNA for poliovirus receptor homolog protein soluble form, complete cds /cds=(0,1592) /gb=D26107 /gi=475017 /ug=Mm.4341 /len=2443	Mm.4341	19294	P32507 ; Q80XJ5 ; Q3TZU9 ; Q8C6F2 ; Q91VT9	NP_033016.2	NM_008990
95493_at	Col6a1; Col6a-1; AI747156; Col4a1	X66405	Col6a1	Cluster Incl X66405:Procollagen, type VI, alpha 1 /cds=(131,3208) /gb=X66405 /gi=50478 /ug=Mm.2509 /len=3991	Mm.2509	12833	Q04857 ; Q99LW4 ; Q8BT34 ; Q8C6Y0	NP_034063.1	NM_009933
93238_at	Pscad; C80877; Dhrsxy; Zubr1	AI846822	Dhrsx	Cluster Incl AI846822:UI-M-AI1-afk-b-07-0-UI.s1 Mus musculus cDNA, 3' end /clone=UI-M-AI1-afk-b-07-0-UI /clone_end=3' /gb=AI846822 /gi=5490728 /ug=Mm.5902 /len=269	Mm.358892	236082	Q8VBZ0 ; Q3TZW6	NP_001028498.1	NM_001033326
96124_at	Sdcbp	AI835632	2310001H13Rik	Cluster Incl AI835632:UI-M-AJ0-aau-a-04-0-UI.s1 Mus musculus cDNA, 3' end /clone=UI-M-AJ0-aau-a-04-0-UI /clone_end=3' /gb=AI835632 /gi=5469845 /ug=Mm.28115 /len=320	Mm.305318	67095	Q3TM26 ; Q63ZV1 ; Q6PD31 ; Q80TL6 ; Q80VE1 ; Q8BWK8 ; Q8BYA3	NP_780323.1	NM_175114
96919_at	mvp; Atpl; PL16; VATL; Vma3; Atp6c; Atp6l; Atp6c2; Atpl-rs1; Atp6v0c	M64298	Atp6v0c	Cluster Incl M64298:ATPase-like vacuolar proton channel /cds=(147,614) /gb=M64298 /gi=199901 /ug=Mm.30155 /len=1153	Mm.30155	11984	P63082 ; Q5XK06 ; Q80YP7 ; Q8C1D9	NP_033859.1	NM_009729
94244_at	Ihpk1	AW123807	Ihpk1	Cluster Incl AW123807:UI-M-BH2.1-apm-f-02-0-UI.s1 Mus musculus cDNA, 3' end /clone=UI-M-BH2.1-apm-f-02-0-UI /clone_end=3' /gb=AW123807 /gi=6099337 /ug=Mm.22360 /len=226	Mm.276155	27399	Q6PD10 ; Q6A097 ; Q3UGJ0	NP_038813.2	NM_013785
93588_at	orf; T10-2A2; AL024127; 2600014O15Rik; Ablim1	Z54179	Gtl3	Cluster Incl Z54179:M.musculus mRNA (evolutionary conserved transcript) /cds=(221,802) /gb=Z54179 /gi=1655636 /ug=Mm.2080 /len=1217	Mm.2080	14894	P70212 ; Q3T9D6 ; Q8BTU1	NP_032213.1	NM_008187
100622_at	GPx; Aop2; CP-3; Ltw4; Ltw-4; ORF06; Prdx5; Brp-12; Lvtw-4; aiPLA2; 1-cysPrx; AA690119; Aop2-rs3; KIAA0106; Prdx6-rs3; mKIAA0106; 9430088D19Rik	AF093857	Prdx6	Cluster Incl AF093857:untitled /cds=(49,723) /gb=AF093857 /gi=4139185 /ug=Mm.6587 /len=1436	Mm.186185	11758	O08709 ; Q6A0D0 ; Q53ZU7 ; Q6GT24 ; Q8BPD3	NP_031479.1	NM_007453
99469_at	Rbms1	AW121865	Pex6	Cluster Incl AW121865:UI-M-BH2.3-aoi-c-06-0-UI.s1 Mus musculus cDNA, 3' end /clone=UI-M-BH2.3-aoi-c-06-0-UI /clone_end=3' /gb=AW121865 /gi=6097239 /ug=Mm.41268 /len=323	Mm.299399	224824	Q99LC9 ; Q5DTJ5 ; Q8BJH7	NP_663463.1	NM_145488
104711_at	Ctsz	AW122109	Vps4a	Cluster Incl AW122109:UI-M-BH2.2-aor-a-06-0-UI.s1 Mus musculus cDNA, 3' end /clone=UI-M-BH2.2-aor-a-06-0-UI /clone_end=3' /gb=AW122109 /gi=6097524 /ug=Mm.24437 /len=352	Mm.236004	116733	Q8VEJ9 ; Q3TDX2 ; Q3TXT2 ; Q9CTW3	NP_569053.1	NM_126165
160311_at	Debt; mKIAA0315; 1110007H23Rik; Plxnb2	AI841137	Plxnb2	Cluster Incl AI841137:UI-M-AH0-acz-g-06-0-UI.s1 Mus musculus cDNA, 3' end /clone=UI-M-AH0-acz-g-06-0-UI /clone_end=3' /gb=AI841137 /gi=5475350 /ug=Mm.28780 /len=418 /NOTE=replacement for probe set(s) 94446_at on MG-U74A	Mm.267514	140570	Q8CHG6 ; Q8K2J5 ; Q99LF0 ; Q3UH76	XP_484491.2	XM_484491
98522_at	Hspa8	AI839158	Psmd8	Cluster Incl AI839158:UI-M-AO0-ach-f-03-0-UI.s1 Mus musculus cDNA, 3' end /clone=UI-M-AO0-ach-f-03-0-UI /clone_end=3' /gb=AI839158 /gi=5473371 /ug=Mm.35812 /len=419	Mm.273152	57296	Q9CX56 ; Q99JB5 ; Q3TG45 ; Q3TI95 ; Q3TVY0 ; Q3TW90 ; Q3U617 ; Q8BKP5 ; Q9CPS5	NP_080821.2	NM_026545
99440_at	NfiB; 6720429L07Rik; E030026I10Rik; Nfib	Y07686	Nfib	Cluster Incl Y07686:M.musculus mRNA for NfiB3-protein, splice variant (exon 9, 10 and 11 missing) /cds=(531,1793) /gb=Y07686 /gi=1524158 /ug=Mm.4025 /len=2514	Mm.317947	18028	P97863 ; Q4VA50 ; Q3UFE1 ; Q6GSP7 ; Q8C434	NP_032713.2	NM_008687
92348_at	Thra	AI841022	Thra	Cluster Incl AI841022:UI-M-AM0-ado-g-06-0-UI.s1 Mus musculus cDNA, 3' end /clone=UI-M-AM0-ado-g-06-0-UI /clone_end=3' /gb=AI841022 /gi=5475275 /ug=Mm.39157 /len=350	Mm.265917	21833	P63058 ; Q80Y90 ; Q542U8	NP_835161.1	NM_178060
93803_at	Psme3; Ki; pa28g; AA410043; AU020960	AB007139	Psme3	Cluster Incl AB007139:Mus musculus Psme3 gene for PA28 gamma subunit, complete cds /cds=(119,883) /gb=AB007139 /gi=3219287 /ug=Mm.2141 /len=2555	Mm.288477	19192	P61290 ; Q99K09 ; Q4FK54	NP_035322.1	NM_011192
94264_at	Tinagl	AW122170	Raf1	Cluster Incl AW122170:UI-M-BH2.2-aor-g-12-0-UI.s1 Mus musculus cDNA, 3' end /clone=UI-M-BH2.2-aor-g-12-0-UI /clone_end=3' /gb=AW122170 /gi=6097613 /ug=Mm.22467 /len=188	Mm.184163	110157	Q99N57 ; Q58E75 ; Q8VI85 ; Q99N58 ; Q99N73 ; Q3UR68 ; Q9CU36	NP_084056.1	NM_029780
103443_at	AI462491; AI463325; Rps6kb1	AA711704	Aim1	Cluster Incl AA711704:vu58c09.r1 Mus musculus cDNA, 5' end /clone=IMAGE-1195600 /clone_end=5' /gb=AA711704 /gi=2721622 /ug=Mm.21476 /len=249	Mm.386748	11630	Q4VC42 ; Q8K2B9 ; Q8C2S1		XM_894444
104237_at	Dcoh2; Dcohm; 2700061N24Rik; Pcbd2	AI838071	Pcbd2	Cluster Incl AI838071:UI-M-AL0-abv-e-02-0-UI.s1 Mus musculus cDNA, 3' end /clone=UI-M-AL0-abv-e-02-0-UI /clone_end=3' /gb=AI838071 /gi=5472284 /ug=Mm.28145 /len=327	Mm.28145	72562	Q9CZL5	NP_082557.1	NM_028281
96165_at	KIS; Kist; AA673513; AI449218; AU021979; 4732477C12Rik; Uhmk1	AW125109	Uhmk1	Cluster Incl AW125109:UI-M-BH2.1-apx-h-05-0-UI.s1 Mus musculus cDNA, 3' end /clone=UI-M-BH2.1-apx-h-05-0-UI /clone_end=3' /gb=AW125109 /gi=6100639 /ug=Mm.28370 /len=376	Mm.209150	16589	P97343 ; Q8C0N6 ; Q8C8G1	NP_034763.3	NM_010633
92544_f_at	Lmpc8; Hmgb1	AF055983	Psma3	Cluster Incl AF055983:Mus musculus proteasome alpha7/C8 subunit mRNA, complete cds /cds=(42,809) /gb=AF055983 /gi=3037090 /ug=Mm.1007 /len=938	Mm.296338	19167	O70435 ; Q3TEL1 ; Q58EV4 ; Q9DCD8	NP_035314.2	NM_011184
100113_s_at	KAP3; SMAP; Tcf12	D50367	Kifap3	Cluster Incl D50367:Mus musculus mRNA for KAP3B, complete cds /cds=(193,2511) /gb=D50367 /gi=1526420 /ug=Mm.4651 /len=3908	Mm.4651	16579	P70188 ; Q3UZA5 ; Q9CRX5 ; Q6GTS3	NP_034759.1	NM_010629
160066_at	Actb	AW123097	Limd1	Cluster Incl AW123097:UI-M-BH2.1-apc-e-02-0-UI.s1 Mus musculus cDNA, 3' end /clone=UI-M-BH2.1-apc-e-02-0-UI /clone_end=3' /gb=AW123097 /gi=6098627 /ug=Mm.10987 /len=619 /NOTE=replacement for probe set(s) 92613_at on MG-U74A	Mm.10987	29806	Q9QXD8	NP_038888.1	NM_013860
99849_at		C85523	1200016E24Rik	Cluster Incl C85523:C85523 Mus musculus cDNA, 3' end /clone=J0209F01 /clone_end=3' /gb=C85523 /gi=2917480 /ug=Mm.63525 /len=566	Mm.332931	319202
98908_at	Psl4; Usmg3; MGC90867; 4833416I09Rik; Mthfd2	AW125510	Sppl3	Cluster Incl AW125510:UI-M-BH2.2-aqm-e-12-0-UI.s1 Mus musculus cDNA, 3' end /clone=UI-M-BH2.2-aqm-e-12-0-UI /clone_end=3' /gb=AW125510 /gi=6101040 /ug=Mm.28586 /len=389	Mm.355894	74585	Q9CUS9 ; Q5RJH9 ; Q66L48	NP_083288.2	NM_029012
102936_at		AW125314	B4galt6	Cluster Incl AW125314:UI-M-BH2.1-apy-d-10-0-UI.s1 Mus musculus cDNA, 3' end /clone=UI-M-BH2.1-apy-d-10-0-UI /clone_end=3' /gb=AW125314 /gi=6100844 /ug=Mm.16923 /len=295	Mm.26364	56386	Q9WVK5 ; Q3TPM8 ; Q3TQ34 ; Q3UUA9 ; Q3UUN1	NP_062711.1	NM_019737
96703_at	NRAGE; Dlixin; Dlxin1; Dlxin-1; FLJ00163; mFLJ00163; DXBwg1492e; 2810433C11Rik; 5430405L04Rik; Maged1	AB029448	Maged1	Cluster Incl AB029448:Mus musculus mRNA for Dlxin-1, complete cds /cds=(212,2539) /gb=AB029448 /gi=6520236 /ug=Mm.27578 /len=2764	Mm.27578	94275	Q9QYH6 ; Q571N9 ; Q8K2H5 ; Q91W72 ; Q3UIL5 ; Q3UXM3 ; Q543L6	NP_062765.1	NM_019791
99188_at	D12; Ed2; mED2; Q-SNARE; AV002165; 5730403H22Rik; Tpd52l2	AA615161	2010315L10Rik	Cluster Incl AA615161:vn96a04.r1 Mus musculus cDNA, 5' end /clone=IMAGE-1039758 /clone_end=5' /gb=AA615161 /gi=2502389 /ug=Mm.41890 /len=495	Mm.41890	67023	Q9CQ56 ; Q3TUK0 ; Q5I940	NP_080193.1 ; NP_084044.1	NM_025917 ; NM_029768
100540_at	Nfe2l1	M63848	Lta4h	Cluster Incl M63848:Mouse leukotriene A-4 hydrolase mRNA, complete cds /cds=(80,1915) /gb=M63848 /gi=198883 /ug=Mm.533 /len=2039	Mm.271071	16993	P24527 ; Q3UY71	NP_032543.1	NM_008517
99166_at	Ankrd15	AI845963	0610012G03Rik	Cluster Incl AI845963:UI-M-AP1-agl-a-09-0-UI.s1 Mus musculus cDNA, 3' end /clone=UI-M-AP1-agl-a-09-0-UI /clone_end=3' /gb=AI845963 /gi=5489869 /ug=Mm.41683 /len=223	Mm.347369	106264	Q3UK76 ; Q8VDK7 ; Q9CRY8 ; Q9CV79 ; Q9CW84 ; Q9DCP6	NP_079596.1	NM_025320
95551_at	AA407796; 1700020M16Rik; Eya3	AI849232	R3hcc1	Cluster Incl AI849232:UI-M-AJ1-agz-c-07-0-UI.s1 Mus musculus cDNA, 3' end /clone=UI-M-AJ1-agz-c-07-0-UI /clone_end=3' /gb=AI849232 /gi=5493138 /ug=Mm.27738 /len=419	Mm.27738	71843	Q8BSI6	XP_127811.2	XM_127811
104500_at	IDUA; 6030426D08; Ccr5	L34111	Idua	Cluster Incl L34111:Alpha-L-iduronidase /cds=(26,1930) /gb=L34111 /gi=623169 /ug=Mm.3054 /len=3109	Mm.358608	15932	P48441 ; Q6PEP9 ; Q3TDU4 ; Q8BLF6 ; Q8BMG0 ; Q3U1Z0	NP_032351.1	NM_008325
95752_at	Ddx21	AI837369	Sbds	Cluster Incl AI837369:UI-M-AP0-abm-a-02-0-UI.s1 Mus musculus cDNA, 3' end /clone=UI-M-AP0-abm-a-02-0-UI /clone_end=3' /gb=AI837369 /gi=5471582 /ug=Mm.29784 /len=371	Mm.280484	66711	P70122 ; Q3TG78	NP_075737.1	NM_023248
95765_at	Adh1l; (w)Adh-2; alcohol dehydrogenase 1-like; alcohol dehydrogenase 5, pseudogene 1	U48971	Adh5	Cluster Incl U48971:Mus musculus class III alcohol dehydrogenase pseudogene /cds=(0,1124) /gb=U48971 /gi=1399469 /ug=Mm.87751 /len=1125	Mm.3874	11532	P28474 ; Q6P5I3 ; Q3TW83 ; Q8C662	NP_031436.2	NM_007410
104524_at	Gltp	AI842825	MGI:1929253	Cluster Incl AI842825:UI-M-AP1-agi-h-07-0-UI.s1 Mus musculus cDNA, 3' end /clone=UI-M-AP1-agi-h-07-0-UI /clone_end=3' /gb=AI842825 /gi=5477038 /ug=Mm.22986 /len=341	Mm.275766	56356	Q9JL62 ; Q7TMS6 ; Q3U011	NP_062795.2	NM_019821
160152_at	S4; P26s4; AI325227; Rps5	U39302	Psmc1	Cluster Incl U39302:Protease (prosome, macropain) 26S subunit, ATPase 1 /cds=(8,1330) /gb=U39302 /gi=1066066 /ug=Mm.2222 /len=1503 /NOTE=replacement for probe set(s) 94213_at on MG-U74A	Mm.157105	19179	P62192 ; Q542I9	NP_032973.1	NM_008947
160110_at	Sparc	AW124007	Wwp2	Cluster Incl AW124007:UI-M-BH2.1-apn-a-06-0-UI.s1 Mus musculus cDNA, 3' end /clone=UI-M-BH2.1-apn-a-06-0-UI /clone_end=3' /gb=AW124007 /gi=6099537 /ug=Mm.18795 /len=430 /NOTE=replacement for probe set(s) 93345_at on MG-U74A	Mm.261679	66894	P62855 ; Q9DBH0 ; Q3TXI7 ; Q3UJU3 ; Q8BYC1 ; Q9CT73 ; Q497N1	NP_080106.1	NM_025830
96245_at	Fn1	AW124530	Ddx56	Cluster Incl AW124530:UI-M-BH2.1-apo-g-09-0-UI.s1 Mus musculus cDNA, 3' end /clone=UI-M-BH2.1-apo-g-09-0-UI /clone_end=3' /gb=AW124530 /gi=6100060 /ug=Mm.29810 /len=487	Mm.29810	52513	Q9D0R4 ; Q5SVX3 ; Q8BK66	NP_080814.1	NM_026538
99935_at	ZO1; ZO-1; Tjp1	D14340	Tjp1	Cluster Incl D14340:Tight junction protein 1 /cds=(403,5640) /gb=D14340 /gi=303709 /ug=Mm.4342 /len=7046	Mm.4342	21872	P39447 ; Q91YW2	NP_033412.1	NM_009386
101593_at	Epb4.2	AI851454	Crip2	Cluster Incl AI851454:UI-M-BH0-akj-f-07-0-UI.s1 Mus musculus cDNA, 3' end /clone=UI-M-BH0-akj-f-07-0-UI /clone_end=3' /gb=AI851454 /gi=5495360 /ug=Mm.91405 /len=367	Mm.133825	68337	Q9DCT8 ; Q4FJU3	NP_077185.1	NM_024223
103488_at	PSGL-1; CD162; Psgl1; Psgl-1; Selpl	X91144	Selpl	Cluster Incl X91144:Selectin, platelet (p-selectin) ligand /cds=(7,1200) /gb=X91144 /gi=1332541 /ug=Mm.22173 /len=1661	Mm.332590	20345	Q62170 ; Q99L34 ; Q3TA56 ; Q3U0F1 ; Q8C265	NP_033177.2	NM_009151
100089_at	cyp C; CyP-20c; Gdi2	M74227	Ppic	Cluster Incl M74227:Mouse cyclophilin C (cyp C) mRNA, complete cds /cds=(51,689) /gb=M74227 /gi=192898 /ug=Mm.4587 /len=1287	Mm.4587	19038	P30412 ; Q3UC73	NP_032934.1	NM_008908
101070_at		AW125438	Mkrn1	Cluster Incl AW125438:UI-M-BH2.3-aqh-g-08-0-UI.s1 Mus musculus cDNA, 3' end /clone=UI-M-BH2.3-aqh-g-08-0-UI /clone_end=3' /gb=AW125438 /gi=6100968 /ug=Mm.7198 /len=442	Mm.270484	54484	Q9QXP6 ; Q5KU40 ; Q65Z89 ; Q99LD7 ; Q8C5B6 ; Q8C5V4 ; Q9DB86	NP_061280.1	NM_018810
92573_at	PP2A; PR65; 6330556D22Rik; Ednrb	AB021743	Ppp2r1a	Cluster Incl AB021743:Mus musculus mRNA for PR65 (type 2A serine/threonine protein phosphatase A subunit), complete cds /cds=(0,1769) /gb=AB021743 /gi=4514638 /ug=Mm.1034 /len=1770	Mm.294138	51792	Q76MZ3 ; Q7TMX2 ; Q8C2E1	NP_058587.1	NM_016891
94982_f_at	Lynx1	AI852470	Nme3	Cluster Incl AI852470:UI-M-BH0-aip-f-08-0-UI.s1 Mus musculus cDNA, 3' end /clone=UI-M-BH0-aip-f-08-0-UI /clone_end=3' /gb=AI852470 /gi=5496376 /ug=Mm.27278 /len=422	Mm.27278	79059	Q9WV85 ; Q9CWA5	NP_062704.1	NM_019730
95683_g_at	127kDa; AA408517; p127-Ddb1; Stt3a	AB026432	Ddb1	Cluster Incl AB026432:Mus musculus mRNA for XPE UV-damaged DNA binding factor, complete cds /cds=(81,3503) /gb=AB026432 /gi=5931595 /ug=Mm.29623 /len=4171	Mm.289915	13194	Q91YC8 ; Q99LV3 ; Q9WV39 ; Q3U1J4 ; Q3U4D0 ; Q3U8G3 ; Q3UJC4 ; Q3ULS8 ; Q9QYK0	NP_056550.1	NM_015735
98433_at	BID; AI875481; AU022477; 2700049M22Rik; Csf1r	U75506	Bid	Cluster Incl U75506:BH3 interacting domain death agonist /cds=(18,605) /gb=U75506 /gi=1669513 /ug=Mm.34384 /len=791	Mm.235081	12122	P70444 ; Q99M39	NP_031570.2	NM_007544
96090_g_at	Ctnnd1	AI255972	4931406C07Rik	Cluster Incl AI255972:ui76a02.x1 Mus musculus cDNA, 3' end /clone=IMAGE-1888298 /clone_end=3' /gb=AI255972 /gi=3863497 /ug=Mm.26726 /len=511	Mm.261842	70984	Q91V76	NP_598493.1	NM_133732
95721_at	Hspa8	AW120722	Mapkapk2	Cluster Incl AW120722:UI-M-BH2.3-any-a-09-0-UI.s1 Mus musculus cDNA, 3' end /clone=UI-M-BH2.3-any-a-09-0-UI /clone_end=3' /gb=AW120722 /gi=6096055 /ug=Mm.29725 /len=406	Mm.221235	17164	P49138 ; Q8R3U8	NP_032577.1	NM_008551
99169_at	Mthfr	AW122165	Carm1	Cluster Incl AW122165:UI-M-BH2.2-aor-g-07-0-UI.s1 Mus musculus cDNA, 3' end /clone=UI-M-BH2.2-aor-g-07-0-UI /clone_end=3' /gb=AW122165 /gi=6097606 /ug=Mm.41705 /len=204	Mm.230844	59035	Q9WVG6 ; Q91W24 ; Q3TYB9	NP_067506.2	NM_021531
160787_at	Eef2	AW124900	1500010J02Rik	Cluster Incl AW124900:UI-M-BH2.1-apu-d-10-0-UI.s1 Mus musculus cDNA, 3' end /clone=UI-M-BH2.1-apu-d-10-0-UI /clone_end=3' /gb=AW124900 /gi=6100430 /ug=Mm.28647 /len=301 /NOTE=replacement for probe set(s) 96209_at on MG-U74A	Mm.285785	68964	Q3UKQ1 ; Q8BRK2 ; Q91WN0 ; Q9CW32	NP_001013274.1 ; NP_081165.2	NM_001013256 ; NM_026889
104339_at		AW060236	Pygo2	Cluster Incl AW060236:UI-M-BH1-amu-h-09-0-UI.s1 Mus musculus cDNA, 3' end /clone=UI-M-BH1-amu-h-09-0-UI /clone_end=3' /gb=AW060236 /gi=6007987 /ug=Mm.22521 /len=238	Mm.22521	68911	Q80V05 ; Q80V76 ; Q3V113 ; Q3V4A4	XP_130932.2	XM_130932
98557_f_at	Lmp3; Tardbp	U65636	Psmb4	Cluster Incl U65636:Mus musculus beta proteasome subunit (Lmp3) mRNA, complete cds /cds=(5,799) /gb=U65636 /gi=1762778 /ug=Mm.368 /len=892	Mm.368	19172	P99026 ; Q91VV7 ; Q3THC0 ; Q3THI3 ; Q3U0S0 ; Q3UVQ4 ; Q8BK27	NP_032971.1	NM_008945
98465_f_at	Ifi16; Atp1a1	M31419	Ifi204	Cluster Incl M31419:Interferon activated gene 204 /cds=(127,2049) /gb=M31419 /gi=198399 /ug=Mm.34817 /len=2353	Mm.212870	15951	P15092 ; Q8CGE8 ; Q921V9 ; Q3U7K5 ; Q3UCH9 ; Q8C4X3	NP_032355.1	NM_008329
96941_at	Ttc13	AI854043	Rabl4	Cluster Incl AI854043:UI-M-BH0-ajm-d-09-0-UI.s1 Mus musculus cDNA, 3' end /clone=UI-M-BH0-ajm-d-09-0-UI /clone_end=3' /gb=AI854043 /gi=5497949 /ug=Mm.30191 /len=426	Mm.30191	67042	Q9D0P8	NP_080207.1	NM_025931
101392_at	Nat11	AW122839	Chmp7	Cluster Incl AW122839:UI-M-BH2.1-aoz-e-09-0-UI.s1 Mus musculus cDNA, 3' end /clone=UI-M-BH2.1-aoz-e-09-0-UI /clone_end=3' /gb=AW122839 /gi=6098369 /ug=Mm.7196 /len=382	Mm.159637	105513	Q8R1T1 ; Q923B8	NP_598839.2	NM_134078
94981_i_at	Lynx1	AI852470	Nme3	Cluster Incl AI852470:UI-M-BH0-aip-f-08-0-UI.s1 Mus musculus cDNA, 3' end /clone=UI-M-BH0-aip-f-08-0-UI /clone_end=3' /gb=AI852470 /gi=5496376 /ug=Mm.27278 /len=422	Mm.27278	79059	Q9WV85 ; Q9CWA5	NP_062704.1	NM_019730
160619_at		AI843727	Bsdc1	Cluster Incl AI843727:UI-M-AK1-aer-g-04-0-UI.s1 Mus musculus cDNA, 3' end /clone=UI-M-AK1-aer-g-04-0-UI /clone_end=3' /gb=AI843727 /gi=5477940 /ug=Mm.17918 /len=325 /NOTE=replacement for probe set(s) 103323_at on MG-U74A	Mm.17918	100383	Q80Y55 ; Q8BI04 ; Q8VDP1	NP_598650.2	NM_133889
102761_at	mt-GrpE#2; mt-Grpel2; Tgfb3	AF041060	Grpel2	Cluster Incl AF041060:Mus musculus co-chaperone mt-GrpE#2 mRNA, nuclear gene encoding mitochondrial protein, partial cds /cds=(0,671) /gb=AF041060 /gi=3411071 /ug=Mm.12959 /len=1445	Mm.269657	17714	O88396 ; Q3ULH8 ; Q3UYQ9	NP_067271.1	NM_021296
98153_at	Cctg; TriC-P5; AL024092; Tcp1-rs3; Cutl1	L20509	Cct3	Cluster Incl L20509:Chaperonin subunit 3 (gamma) /cds=(83,1717) /gb=L20509 /gi=347838 /ug=Mm.3576 /len=1937	Mm.256034	12462	P80318 ; Q3TBM6 ; Q3U0I3 ; Q3U4U6 ; Q3UJP4	NP_033966.1	NM_009836
96617_at	Atf3	AI844737	Drap1	Cluster Incl AI844737:UI-M-AL1-ahq-c-11-0-UI.s1 Mus musculus cDNA, 3' end /clone=UI-M-AL1-ahq-c-11-0-UI /clone_end=3' /gb=AI844737 /gi=5488643 /ug=Mm.27128 /len=178	Mm.275446	66556	Q9D6N5 ; Q4FJW2	NP_077138.1	NM_024176
101743_f_at	Igh-VJ558	X94420	Igh-1a	Cluster Incl X94420:M.musculus mRNA (1B5) for IgA V-D-J-heavy chain /cds=(0,453) /gb=X94420 /gi=1181227 /ug=Mm.57071 /len=454	Mm.379500	380793	P01863 ; Q505N9 ; Q569W9 ; Q58E56 ; Q6PF95 ; Q6PIP8 ; Q6PJB2 ; Q9D8L4	XP_484178.2 ; XP_489702.2	XM_484178 ; XM_489702
98104_at	Atp6v0b	AI842889	Atp6v0b	Cluster Incl AI842889:UI-M-AN1-afb-g-01-0-UI.s1 Mus musculus cDNA, 3' end /clone=UI-M-AN1-afb-g-01-0-UI /clone_end=3' /gb=AI842889 /gi=5477102 /ug=Mm.3479 /len=304	Mm.207052	114143	Q91V37 ; Q3U889 ; Q8JZR5 ; Q91VS4	NP_291095.1	NM_033617
160915_at	Mbp	AW125175	B4galt3	Cluster Incl AW125175:UI-M-BH2.1-apz-f-10-0-UI.s1 Mus musculus cDNA, 3' end /clone=UI-M-BH2.1-apz-f-10-0-UI /clone_end=3' /gb=AW125175 /gi=6100705 /ug=Mm.6628 /len=459 /NOTE=replacement for probe set(s) 100969_at on MG-U74A	Mm.274011	57370	Q91YY2 ; Q3U260	NP_065604.1	NM_020579
96750_at	Aak1	AW122179	Ilkap	Cluster Incl AW122179:UI-M-BH2.2-aov-a-01-0-UI.s1 Mus musculus cDNA, 3' end /clone=UI-M-BH2.2-aov-a-01-0-UI /clone_end=3' /gb=AW122179 /gi=6097626 /ug=Mm.28965 /len=496	Mm.337240	67444	Q8R0F6 ; Q9CS46 ; Q9Z0T2	NP_075832.1	NM_023343
98461_at	Cog4	AI987835	Klc4	Cluster Incl AI987835:um07f07.x1 Mus musculus cDNA, 3' end /clone=IMAGE-2182405 /clone_end=3' /gb=AI987835 /gi=5819629 /ug=Mm.34789 /len=623	Mm.279599	74764	Q9DBS5 ; Q3TCC5 ; Q99JQ9	NP_083367.1	NM_029091
96847_at	Tk1	AI845393	Vps28	Cluster Incl AI845393:UI-M-AO1-aej-a-03-0-UI.s1 Mus musculus cDNA, 3' end /clone=UI-M-AO1-aej-a-03-0-UI /clone_end=3' /gb=AI845393 /gi=5489299 /ug=Mm.30028 /len=278	Mm.30028	66914	Q9D1C8 ; Q8BMZ7	NP_080118.1	NM_025842
96254_at	hsp40; HSPF1; Hsp40; 0610007I11Rik; Psap	AB028272	Dnajb1	Cluster Incl AB028272:Mus musculus hsp40 mRNA for heat shock protein 40, complete cds /cds=(139,1161) /gb=AB028272 /gi=6531981 /ug=Mm.2982 /len=2279	Mm.282092	81489	Q9QYJ3 ; Q3TIT6 ; Q3TU79 ; Q3TYL7	NP_061278.1	NM_018808
99085_at	AA409661; BC017156; MGC28886; Falz	AI021421	Usp3	Cluster Incl AI021421:ub12a08.r1 Mus musculus cDNA, 5' end /clone=IMAGE-1366742 /clone_end=5' /gb=AI021421 /gi=3235757 /ug=Mm.38976 /len=470	Mm.38976	235441	Q91W36 ; Q3TT00	NP_659186.1	NM_144937
104573_at	Arpc4	AA921069	Bola2	Cluster Incl AA921069:vy83h09.r1 Mus musculus cDNA, 5' end /clone=IMAGE-1312865 /clone_end=5' /gb=AA921069 /gi=3067848 /ug=Mm.23925 /len=263	Mm.358692	66162	Q8BGS2	NP_780312.1	NM_175103
104128_at	Tsn	AW048075	D15Mgi27	Cluster Incl AW048075:UI-M-BH1-alq-a-05-0-UI.s1 Mus musculus cDNA, 3' end /clone=UI-M-BH1-alq-a-05-0-UI /clone_end=3' /gb=AW048075 /gi=5908604 /ug=Mm.22040 /len=340	Mm.287740	106073	Q921Y4	NP_598861.1	NM_134100
104258_at	2310004B09Rik; Abtb1	AA881576	Acyp2	Cluster Incl AA881576:vx20d07.r1 Mus musculus cDNA, 5' end /clone=IMAGE-1265005 /clone_end=5' /gb=AA881576 /gi=2990886 /ug=Mm.28407 /len=521	Mm.22109	75572	P56375	NP_083620.1	NM_029344
98587_at	NAP-1; AA407126; AI256722; D10Ertd68e; Nap1l1	X61449	Nap1l1	Cluster Incl X61449:M.musculus mRNA for clone DN38 /cds=(0,1034) /gb=X61449 /gi=50721 /ug=Mm.3797 /len=1322	Mm.290407	53605	P28656 ; Q3TF41 ; Q8BSH9 ; Q9CSP8 ; Q3UL14	NP_056596.1	NM_015781
99599_s_at	AU041779; 1110030G05Rik; Vac14	AW210320	Ptov1	Cluster Incl AW210320:ul53e09.y1 Mus musculus cDNA, 5' end /clone=IMAGE-2102056 /clone_end=5' /gb=AW210320 /gi=6516260 /ug=Mm.42855 /len=477	Mm.42855	84113	Q91VU8 ; Q9CTC2	NP_598710.1	NM_133949
95555_at	Unc-119; HRG4; Unc119h; Sox15	AF030169	Unc119	Cluster Incl AF030169:Mus musculus UNC-119 (Unc-119) mRNA, complete cds /cds=(69,791) /gb=AF030169 /gi=4103939 /ug=Mm.27744 /len=1196	Mm.284811	22248	Q9Z2R6 ; Q5SYM4	NP_035806.1	NM_011676
100124_r_at	CD29; Fnrb; gpIIa; AA409975; AA960159; 4633401G24Rik; Itgb1	X15202	Itgb1	Cluster Incl X15202:Mouse mRNA for fibronectin receptor beta-chain (VLA5-homolog.) /cds=(0,2398) /gb=X15202 /gi=50986 /ug=Mm.4712 /len=3491	Mm.263396	16412	P09055 ; Q60993 ; Q3TIW5 ; Q3TWH6 ; Q8BTU0 ; Q8BUD1 ; Q8BVU1	NP_034708.1	NM_010578
103655_at	Hdac3; AW537363	AF074882	Hdac3	Cluster Incl AF074882:Mus musculus strain C57BL/6J histone deacetylase 3 (Hdac3) mRNA, alternatively spliced, complete cds /cds=(22,723) /gb=AF074882 /gi=3639055 /ug=Mm.20521 /len=1402	Mm.20521	15183	O88895 ; Q9JLX5 ; Q9JM08 ; Q3UM33	NP_034541.1	NM_010411
98953_at	Pik3ca	AW048032	1500010M16Rik	Cluster Incl AW048032:UI-M-BH1-alv-b-08-0-UI.s1 Mus musculus cDNA, 3' end /clone=UI-M-BH1-alv-b-08-0-UI /clone_end=3' /gb=AW048032 /gi=5908526 /ug=Mm.28753 /len=587	Mm.28753	68969	Q9CXU9	NP_081168.1	NM_026892
100464_at	AI840585; 3110043O21Rik	AI840585	3110043O21Rik	Cluster Incl AI840585:UI-M-AM0-adq-a-06-0-UI.s1 Mus musculus cDNA, 3' end /clone=UI-M-AM0-adq-a-06-0-UI /clone_end=3' /gb=AI840585 /gi=5474798 /ug=Mm.491 /len=447	Mm.331544	73205	Q6DFW0 ; Q3TJP2 ; Q3U3D8 ; Q8K3B2	XP_283954.2	XM_283954
160164_at	Ptgs1	AW125189	Ube2v1	Cluster Incl AW125189:UI-M-BH2.1-apz-h-04-0-UI.s1 Mus musculus cDNA, 3' end /clone=UI-M-BH2.1-apz-h-04-0-UI /clone_end=3' /gb=AW125189 /gi=6100719 /ug=Mm.22651 /len=374 /NOTE=replacement for probe set(s) 94314_at on MG-U74A	Mm.278783	66589	Q9CZY3 ; Q569Y6	NP_075719.1	NM_023230
96259_at	Psa; goku; MP100; R74825; MGC102199; Glg1	U35646	Npepps	Cluster Incl U35646:Puromycin-sensitive aminopeptidase /cds=(105,2867) /gb=U35646 /gi=1184160 /ug=Mm.29824 /len=3051	Mm.29824	19155	Q11011 ; Q5PR74 ; Q3UZE0	NP_032968.2	NM_008942
102379_at	123F2; RDA32; NORE2A; REH3P21; Rassf1A; Rassf1B; Rassf1C; AU044980	AW049415	Rassf1	Cluster Incl AW049415:UI-M-BH1-ane-g-11-0-UI.s1 Mus musculus cDNA, 3' end /clone=UI-M-BH1-ane-g-11-0-UI /clone_end=3' /gb=AW049415 /gi=5909944 /ug=Mm.12091 /len=572	Mm.12091	56289	Q99MK9 ; Q3UIV8	NP_062687.1	NM_019713
100144_at	C23; Nucl; D0Nds28; D1Nds28; B530004O11Rik	X07699	Ncl	Cluster Incl X07699:Nucleolin /cds=(0,2123) /gb=X07699 /gi=53453 /ug=Mm.4907 /len=2124	Mm.154378	17975	P09405 ; Q3TGR3 ; Q3TL52 ; Q3TT41 ; Q3UNP6 ; Q3V3X5 ; Q548M9 ; Q8BQD8 ; Q8CD23 ; Q8CE30 ; Q99K50 ; Q9CT46	NP_035010.2	NM_010880
102322_at	Ugdh; Udpgdh; Cct6a	AF061017	Ugdh	Cluster Incl AF061017:UDP-glucose dehydrogenase /cds=(110,1591) /gb=AF061017 /gi=3127128 /ug=Mm.10709 /len=2328	Mm.344831	22235	O70475 ; Q3TI06 ; Q3TJ71 ; Q3TJE8 ; Q3TS38 ; Q3UIZ1	NP_033492.1	NM_009466
93595_at	Cln2; TPP-I; Sfrs2	AF111172	Tpp1	Cluster Incl AF111172:Mus musculus lysosomal pepstatin insensitive protease precursor (Cln2) mRNA, complete cds /cds=(28,1716) /gb=AF111172 /gi=4106912 /ug=Mm.20837 /len=2270	Mm.20837	12751	O89023 ; Q3TDY6 ; Q3U2Z6 ; Q543Q8	NP_034036.1	NM_009906
162479_f_at		AV097950	Ftl1 ; LOC383891 ; LOC544951 ; LOC545679	Cluster Incl AV097950:AV097950 Mus musculus cDNA /clone=2410039I06 /clone_end=3' /gb=AV097950 /gi=5245498 /ug=Mm.53353 /len=227 /NOTE=replacement for probe set(s) 103169_f_at on MG-U74A	Mm.30357	14325 ; 383891 ; 544951 ; 545679	P29391 ; Q3THE6 ; Q3TJJ6 ; Q3UCL5 ; Q3UL79 ; Q9CWA4 ; Q9CZE7 ; Q9CPX4	NP_034370.1 ; XP_357312.1 ; XP_619122.1 ; XP_620101.1	NM_010240 ; XM_357312 ; XM_619122 ; XM_620101
97807_at	Ufc1	AI838630	Ufc1	Cluster Incl AI838630:UI-M-AO0-aca-a-04-0-UI.s1 Mus musculus cDNA, 3' end /clone=UI-M-AO0-aca-a-04-0-UI /clone_end=3' /gb=AI838630 /gi=5472843 /ug=Mm.2815 /len=430	Mm.2815	66155	Q9CR09	NP_079664.1	NM_025388
160497_at	Wdr73	AW060728	1810059G22Rik	Cluster Incl AW060728:UI-M-BH1-anl-h-12-0-UI.s1 Mus musculus cDNA, 3' end /clone=UI-M-BH1-anl-h-12-0-UI /clone_end=3' /gb=AW060728 /gi=6008479 /ug=Mm.45155 /len=521 /NOTE=replacement for probe set(s) 100070_at on MG-U74A	Mm.45155	67706	Q9CY24 ; Q9D8L7	NP_080601.1	NM_026325
93798_at	Tyrp1	AI839988	Atp1a1	Cluster Incl AI839988:UI-M-AH0-acs-e-11-0-UI.s1 Mus musculus cDNA, 3' end /clone=UI-M-AH0-acs-e-11-0-UI /clone_end=3' /gb=AI839988 /gi=5474201 /ug=Mm.2140 /len=352	Mm.280103	11928	Q8VDN2 ; Q8K2R2 ; Q3TXF9 ; Q3UCH8 ; Q3UF49 ; Q8R3M4	NP_659149.1	NM_144900
103341_at	Nupl1	U49350	Ctps	Cluster Incl U49350:Mus musculus CTP synthetase mRNA, complete cds /cds=(111,1886) /gb=U49350 /gi=1515356 /ug=Mm.1815 /len=2681	Mm.1815	51797	P70698 ; Q922Y4	NP_058028.1	NM_016748
160835_i_at	Ddx20	AI851695	1110007C09Rik	Cluster Incl AI851695:UI-M-BH0-aio-c-04-0-UI.s1 Mus musculus cDNA, 3' end /clone=UI-M-BH0-aio-c-04-0-UI /clone_end=3' /gb=AI851695 /gi=5495601 /ug=Mm.3336 /len=444 /NOTE=replacement for probe set(s) 98399_at on MG-U74A	Mm.3336	68480	Q9D1I2 ; Q3U3Y9 ; Q80VN1	NP_081014.1	NM_026738
104052_at	Hdlbp	AI840921	Tiprl	Cluster Incl AI840921:UI-M-AM0-adm-f-12-0-UI.s1 Mus musculus cDNA, 3' end /clone=UI-M-AM0-adm-f-12-0-UI /clone_end=3' /gb=AI840921 /gi=5475134 /ug=Mm.21520 /len=204	Mm.21520	226591	Q8BH58	NP_663488.1	NM_145513
102943_at	Atg7	AI099344	Atg7	Cluster Incl AI099344:ue37d12.y1 Mus musculus cDNA, 5' end /clone=IMAGE-1482551 /clone_end=5' /gb=AI099344 /gi=3448869 /ug=Mm.17231 /len=364	Mm.275332	74244	Q9D906 ; Q3TAB9 ; Q3TCD9 ; Q3TM87	NP_083111.1	NM_028835
104210_at	Itga3	AI839082	Itga3	Cluster Incl AI839082:UI-M-AK0-adi-f-03-0-UI.s1 Mus musculus cDNA, 3' end /clone=UI-M-AK0-adi-f-03-0-UI /clone_end=3' /gb=AI839082 /gi=5473295 /ug=Mm.2775 /len=212	Mm.57035	16400	Q62470 ; Q6P6I1 ; Q8C8X8	NP_038593.1	NM_013565
96010_at	Mecp2	AW047023	Kpna3	Cluster Incl AW047023:UI-M-BH1-alp-h-11-0-UI.s1 Mus musculus cDNA, 3' end /clone=UI-M-BH1-alp-h-11-0-UI /clone_end=3' /gb=AW047023 /gi=5907552 /ug=Mm.25548 /len=399	Mm.25548	16648	O35344 ; Q543M7 ; Q9CT07	NP_032492.1	NM_008466
97160_at	BM-40; AA517111; Sparc	X04017	Sparc	Cluster Incl X04017:Mouse mRNA for cysteine-rich glycoprotein SPARC /cds=(89,997) /gb=X04017 /gi=54168 /ug=Mm.35439 /len=2079	Mm.291442	20692	P07214 ; Q3TXI6 ; Q5NBV6	NP_033268.1	NM_009242
160455_s_at	Tln2	AW123786	Zwint	Cluster Incl AW123786:UI-M-BH2.1-apm-d-05-0-UI.s1 Mus musculus cDNA, 3' end /clone=UI-M-BH2.1-apm-d-05-0-UI /clone_end=3' /gb=AW123786 /gi=6099316 /ug=Mm.38994 /len=404 /NOTE=replacement for probe set(s) 99088_s_at on MG-U74A	Mm.62876	52696	Q9CQU5 ; Q91VI4 ; Q3UYT8	NP_079911.1	NM_025635
101367_at	p150; Glued; AL022633; Mbp	U60312	Dctn1	Cluster Incl U60312:Dynactin 1 /cds=(19,3864) /gb=U60312 /gi=2104494 /ug=Mm.6919 /len=4024	Mm.6919	13191	O08788 ; Q6NZM3 ; Q3T9V8 ; Q3TB96 ; Q3TRF1 ; Q3TZG7	NP_031861.1	NM_007835
93315_at	Hspa8	AI852636	Map2k3	Cluster Incl AI852636:UI-M-BH0-aiu-g-03-0-UI.s1 Mus musculus cDNA, 3' end /clone=UI-M-BH0-aiu-g-03-0-UI /clone_end=3' /gb=AI852636 /gi=5496542 /ug=Mm.18494 /len=365	Mm.18494	26397	O09110 ; Q3TJG7 ; Q3TLX7 ; Q3TX82 ; Q3UDI2 ; Q5SWN9	NP_032954.1	NM_008928
97274_at	PAD1; Pad1; Poh1; rpm11; AA986732; 2610312C03Rik; 3200001M20Rik; Lpl	Y13071	Psmd14	Cluster Incl Y13071:Mus musculus mRNA for 26S proteasome non-ATPase subunit /cds=(236,1165) /gb=Y13071 /gi=2505939 /ug=Mm.27933 /len=1479	Mm.218198	59029	O35593 ; Q3UB50 ; Q3UD26 ; Q3UWJ0 ; Q9CSU2	NP_067501.1	NM_021526
95349_g_at	KC; Fsp; N51; gro; Gro1; Mgsa; Scyb1; Cxcl1	J04596	Cxcl1	Cluster Incl J04596:GRO1 oncogene /cds=(1,291) /gb=J04596 /gi=201042 /ug=Mm.21013 /len=884	Mm.21013	14825	P12850 ; Q5U5W9	NP_032202.1	NM_008176
96266_at	Aplp2	AI841982	Hnrpm	Cluster Incl AI841982:UI-M-AH0-acu-h-04-0-UI.s2 Mus musculus cDNA, 3' end /clone=UI-M-AH0-acu-h-04-0-UI /clone_end=3' /gb=AI841982 /gi=5476195 /ug=Mm.29841 /len=334	Mm.311439	76936	Q9D0E1 ; Q570Z0 ; Q3THB3 ; Q3TL61 ; Q3TQ66 ; Q3TW40 ; Q3UCL9	NP_084080.1	NM_029804
96354_at		AI854802	Mbnl1	Cluster Incl AI854802:UI-M-BH0-aka-f-12-0-UI.s1 Mus musculus cDNA, 3' end /clone=UI-M-BH0-aka-f-12-0-UI /clone_end=3' /gb=AI854802 /gi=5498708 /ug=Mm.30007 /len=496	Mm.255723	56758	Q9JKP5 ; Q4VA08 ; Q8CHF5 ; Q3U570 ; Q3U581 ; Q3UWI5 ; Q8CAQ1	NP_064391.2	NM_020007
100684_at	80K-H; Pctk1	U92794	Prkcsh	Cluster Incl U92794:Protein kinase C substrate 80K-H /cds=(114,1679) /gb=U92794 /gi=2104690 /ug=Mm.14244 /len=2030	Mm.214593	19089	O08795 ; Q3TWG2 ; Q3U518	NP_032951.1	NM_008925
160112_at	Chmp2b	AI852865	Chmp2b	Cluster Incl AI852865:UI-M-BH0-ajk-e-05-0-UI.s1 Mus musculus cDNA, 3' end /clone=UI-M-BH0-ajk-e-05-0-UI /clone_end=3' /gb=AI852865 /gi=5496771 /ug=Mm.18941 /len=356 /NOTE=replacement for probe set(s) 93361_at on MG-U74A	Mm.269800	68942	Q8BJF9	NP_081155.1	NM_026879
96093_at	0610007P14Rik	AI842705	0610007P14Rik	Cluster Incl AI842705:UI-M-AO1-aeo-d-09-0-UI.s1 Mus musculus cDNA, 3' end /clone=UI-M-AO1-aeo-d-09-0-UI /clone_end=3' /gb=AI842705 /gi=5476918 /ug=Mm.26740 /len=300	Mm.143795	58520	Q9ERY9 ; Q3U8G1	NP_067421.1	NM_021446
97334_at	Pdcd6ip	AW048812	Hes6	Cluster Incl AW048812:UI-M-BH1-amg-e-09-0-UI.s1 Mus musculus cDNA, 3' end /clone=UI-M-BH1-amg-e-09-0-UI /clone_end=3' /gb=AW048812 /gi=5909341 /ug=Mm.29549 /len=419	Mm.280029	55927	Q9JHE6 ; Q3U2D7	NP_062352.1	NM_019479
95648_at	MOB1; MOB4B; MGC6884; 4022402H07Rik; Ptpn1	AA655507	Mobk1b	Cluster Incl AA655507:vs25d01.r1 Mus musculus cDNA, 5' end /clone=IMAGE-1139233 /clone_end=5' /gb=AA655507 /gi=2591661 /ug=Mm.29500 /len=522	Mm.29500	232157	Q921Y0 ; Q91VP0 ; Q3TJA6	NP_663546.1	NM_145571
92232_at	SOCS-3; CIS3; Cish3; EF-10; SSI-3; Actb	U88328	Socs3	Cluster Incl U88328:Mus musculus suppressor of cytokine signalling-3 (SOCS-3) mRNA, complete cds /cds=(17,694) /gb=U88328 /gi=2245387 /ug=Mm.3468 /len=2187	Mm.3468	12702	O35718 ; Q3U7X5 ; Q3U9J8	NP_031733.1	NM_007707
97507_at	mama; 90K; CyCAP; Ppicap; MAC-2BP; Dgcr2	X67809	Lgals3bp	Cluster Incl X67809:Peptidylprolyl isomerase C-associated protein /cds=(168,1901) /gb=X67809 /gi=297032 /ug=Mm.3152 /len=2168	Mm.3152	19039	O35649 ; Q07797 ; Q3U631 ; Q3U8K4 ; Q3UDL5	NP_035280.1	NM_011150
96272_at	Zcchc3	AI848471	Ptprf	Cluster Incl AI848471:UI-M-AH1-ags-h-12-0-UI.s1 Mus musculus cDNA, 3' end /clone=UI-M-AH1-ags-h-12-0-UI /clone_end=3' /gb=AI848471 /gi=5492377 /ug=Mm.29855 /len=427	Mm.29855	19268	Q4JFB8 ; Q4U1Z0 ; Q64696 ; Q6PG86 ; Q3TT24 ; Q3V0J9 ; Q9EQ17	NP_035343.1	NM_011213
100483_at	IFNAR; Ifar; Ifrc; CD118; Ifnar; Infar; Ifnar1	M89641	Ifnar1	Cluster Incl M89641:Interferon (alpha and beta) receptor /cds=(94,1866) /gb=M89641 /gi=194111 /ug=Mm.502 /len=3894	Mm.502	15975	P33896 ; Q80UR8 ; Q3U5G8 ; Q3UFX4 ; Q80UJ3	NP_034638.1	NM_010508
92603_at	P39; Ac39; VATX; Vma6; Atp6d; AI267038; Smarcc1	U13840	Atp6v0d1	Cluster Incl U13840:Mus musculus vacuolar adenosine triphosphatase subunit D mRNA, complete cds /cds=(17,1072) /gb=U13840 /gi=3955099 /ug=Mm.1081 /len=1509	Mm.17708	11972	P51863 ; Q921S5 ; Q54A57	NP_038505.2	NM_013477
93967_at	Josd3	AI850979	Anapc11	Cluster Incl AI850979:UI-M-BH0-akd-h-04-0-UI.s1 Mus musculus cDNA, 3' end /clone=UI-M-BH0-akd-h-04-0-UI /clone_end=3' /gb=AI850979 /gi=5494885 /ug=Mm.21645 /len=216	Mm.21645	66156	Q9CPX9 ; Q3UWH1	NP_079665.1	NM_025389
103974_at	MGC6821; D16Ertd61e; Tmprss2	AI005782	Tmprss2	Cluster Incl AI005782:ua82g08.r1 Mus musculus cDNA, 5' end /clone=IMAGE-1364030 /clone_end=5' /gb=AI005782 /gi=3215292 /ug=Mm.25743 /len=359	Mm.276145	50528	Q9JIQ8 ; Q3TTU9 ; Q3UKE3 ; Q7TN04	NP_056590.2	NM_015775
104458_at		AI841235	Tcf3	Cluster Incl AI841235:UI-M-AM0-adu-a-05-0-UI.s1 Mus musculus cDNA, 3' end /clone=UI-M-AM0-adu-a-05-0-UI /clone_end=3' /gb=AI841235 /gi=5475448 /ug=Mm.29567 /len=126	Mm.321330	21415	Q9Z1J1 ; Q3TPB1	NP_033358.1	NM_009332
99594_at	Npepl1	AI844598	Mrpl51	Cluster Incl AI844598:UI-M-AJ1-ahh-c-08-0-UI.s2 Mus musculus cDNA, 3' end /clone=UI-M-AJ1-ahh-c-08-0-UI /clone_end=3' /gb=AI844598 /gi=5488509 /ug=Mm.42826 /len=329	Mm.138749	66493	Q9CPY1 ; Q9CWZ9	NP_079871.1	NM_025595
93810_at	CD; CatD	X68378	Ctsd	Cluster Incl X68378:Cathepsin D /cds=(0,1232) /gb=X68378 /gi=50302 /ug=Mm.2147 /len=1233	Mm.231395	13033	P18242 ; Q8VCK2 ; Q3TIR0 ; Q3TJN3 ; Q3TWD0 ; Q3TWL1 ; Q3TWR6 ; Q3TXL5 ; Q3U651 ; Q3U7I9 ; Q3U7P0 ; Q3U8W5 ; Q3UAQ1 ; Q3UC89 ; Q3UCD9 ; Q3UCW4 ; Q8C243	NP_034113.1	NM_009983
104612_g_at	Actb	AI854008	Wdr26	Cluster Incl AI854008:UI-M-BH0-aiv-h-12-0-UI.s1 Mus musculus cDNA, 3' end /clone=UI-M-BH0-aiv-h-12-0-UI /clone_end=3' /gb=AI854008 /gi=5497914 /ug=Mm.24158 /len=494	Mm.289082	226757	Q8C6G8 ; Q3TK81
101461_f_at	Praja1; Pja1	U06944	Pja1	Cluster Incl U06944:Praja1 /cds=(328,1602) /gb=U06944 /gi=2828789 /ug=Mm.8211 /len=1978	Mm.8211	18744	O55176 ; Q3UXQ1	NP_032879.2	NM_008853
94236_at	Nisch	AI838152	Nisch	Cluster Incl AI838152:UI-M-AL0-abw-e-06-0-UI.s1 Mus musculus cDNA, 3' end /clone=UI-M-AL0-abw-e-06-0-UI /clone_end=3' /gb=AI838152 /gi=5472365 /ug=Mm.22330 /len=451	Mm.298728	64652	Q80TM9 ; Q91XW6 ; Q99LG6 ; Q9EPW8 ; Q9WUM6 ; Q8C354 ; Q8C4X9 ; Q8CBH0 ; Q8CF63	NP_073147.1	NM_022656
97241_at	2B28; T25529; MGC6696; 4930455J02Rik; Psap	AI787713	D19Ertd721e	Cluster Incl AI787713:ul21f04.y1 Mus musculus cDNA, 5' end /clone=IMAGE-2088223 /clone_end=5' /gb=AI787713 /gi=5335420 /ug=Mm.27839 /len=526	Mm.27839	225896	Q922Y1 ; Q3UCP8	NP_666205.1	NM_146093
101106_at	Csnk1a1	AI853331	E430034L04Rik	Cluster Incl AI853331:UI-M-BH0-air-a-07-0-UI.s1 Mus musculus cDNA, 3' end /clone=UI-M-BH0-air-a-07-0-UI /clone_end=3' /gb=AI853331 /gi=5497237 /ug=Mm.7514 /len=347	Mm.290530	23881	P97379 ; Q3TEL4 ; Q3U541 ; Q3U6B1 ; Q3U931 ; Q3UL55 ; Q542W3 ; Q5DU21	NP_035946.2	NM_011816
92863_at	Lpl	U40826	Wbp2	Cluster Incl U40826:Mus musculus WW-domain binding protein 2 mRNA, complete cds /cds=(39,824) /gb=U40826 /gi=1777578 /ug=Mm.1405 /len=1802	Mm.284792	22378	P97765 ; Q3TRG5 ; Q544A1 ; Q9DBP6	NP_058548.1	NM_016852
104625_at	Mrj; mDj4; MGC102124; H13	AA874130	Dnajb6	Cluster Incl AA874130:vw87g02.r1 Mus musculus cDNA, 5' end /clone=IMAGE-1261970 /clone_end=5' /gb=AA874130 /gi=2978819 /ug=Mm.24265 /len=204	Mm.290110	23950	O54946 ; Q3TE94 ; Q3U6L0 ; Q3UNJ5 ; Q3UYT7 ; Q8C616 ; Q9DAN5	NP_035977.1	NM_011847
97458_at	Gnb1	AI845935	Gnb1	Cluster Incl AI845935:UI-M-AK1-aex-f-04-0-UI.s1 Mus musculus cDNA, 3' end /clone=UI-M-AK1-aex-f-04-0-UI /clone_end=3' /gb=AI845935 /gi=5489841 /ug=Mm.30267 /len=380	Mm.2344	14688	P62874 ; Q61621 ; Q3TQ70 ; Q3U1B1	NP_032168.1	NM_008142
102047_at	AW536594; Afp	AF043326	Nmt1	Cluster Incl AF043326:Mus musculus N-myristoyltransferase 1 mRNA, complete cds /cds=(22,1512) /gb=AF043326 /gi=3005066 /ug=Mm.10265 /len=1548	Mm.10265	18107	O70310 ; Q3UJC3	NP_032733.1	NM_008707
160925_at	N-ras; AV095280; Nras	X13664	Nras	Cluster Incl X13664:Neuroblastoma ras oncogene /cds=(217,798) /gb=X13664 /gi=53447 /ug=Mm.734 /len=3026 /NOTE=replacement for probe set(s) 101411_at on MG-U74A	Mm.256975	18176	P08556 ; Q3TMF4 ; Q3UCX0 ; Q4FJP3 ; Q9D091	NP_035067.1	NM_010937
104141_at	Tkt	AI850401	D15Wsu75e	Cluster Incl AI850401:UI-M-BG1-aig-f-01-0-UI.s1 Mus musculus cDNA, 3' end /clone=UI-M-BG1-aig-f-01-0-UI /clone_end=3' /gb=AI850401 /gi=5494307 /ug=Mm.22123 /len=511	Mm.383200	28075	Q8VC21 ; Q3TCG9 ; Q3V2M9 ; Q9CQT7	NP_598856.1	NM_134095
97758_at	PAG; Paga; PrxI; TDX2; MSP23; NkefA; OSF-3; TPx-A; Tdpx2	AB023564	Prdx1	Cluster Incl AB023564:Mus musculus gene for type I peroxiredoxin /cds=(11,610) /gb=AB023564 /gi=6467220 /ug=Mm.412 /len=864	Mm.30929	18477	P35700 ; Q3U9J9 ; Q3UBV4	NP_035164.1	NM_011034
101040_at	Capa2; Capa-2; AI326419; m-calpin; m-calpain; Tyrp1	D38117	Capn2	Cluster Incl D38117:Mus musculus mRNA for m-calpain large subunit, complete cds /cds=(170,2272) /gb=D38117 /gi=2570157 /ug=Mm.6958 /len=3225	Mm.19306	12334	O08529 ; Q3U3A8 ; Q3U8S5 ; Q8BPV9	NP_033924.1	NM_009794
95064_at	Abi1	AI849271	Acaa2	Cluster Incl AI849271:UI-M-AJ1-agz-g-06-0-UI.s1 Mus musculus cDNA, 3' end /clone=UI-M-AJ1-agz-g-06-0-UI /clone_end=3' /gb=AI849271 /gi=5493177 /ug=Mm.29165 /len=405	Mm.245724	52538	Q8BWT1 ; Q3TIT9 ; Q3UKH3	NP_803421.1	NM_177470
104284_at	AW554572; mKIAA0930; Astn1	AI846126	5031439G07Rik	Cluster Incl AI846126:UI-M-AN1-afj-b-04-0-UI.s2 Mus musculus cDNA, 3' end /clone=UI-M-AN1-afj-b-04-0-UI /clone_end=3' /gb=AI846126 /gi=5490032 /ug=Mm.22258 /len=458	Mm.323925	223739	Q3TCU3 ; Q3UE31 ; Q69ZV3	XP_128281.5	XM_128281
92220_s_at	ALP-1; Amphl; SH3P9; BRAMP-2; Col6a2	U60884	Bin1	Cluster Incl U60884:Mus musculus SH3P9 mRNA, complete cds /cds=(178,1482) /gb=U60884 /gi=1438562 /ug=Mm.34445 /len=1531	Mm.4383	30948	O08539 ; Q6P1B9 ; Q8C5M9	NP_033798.1	NM_009668
92224_at	Tna; Clec3b	X79199	Clec3b	Cluster Incl X79199:Tetranectin (plasminogen-binding protein) /cds=(73,681) /gb=X79199 /gi=671561 /ug=Mm.34588 /len=988	Mm.34588	21922	P43025 ; Q8CFZ6	NP_035736.1	NM_011606
160430_at	Mesc; Catnb; Ctnnb1	M90364	Ctnnb1	Cluster Incl M90364:Catenin beta /cds=(97,2442) /gb=M90364 /gi=192141 /ug=Mm.3476 /len=2702 /NOTE=replacement for probe set(s) 98100_at on MG-U74A	Mm.291928	12387	Q02248 ; Q3UZT7 ; Q80VE7	NP_031640.1	NM_007614
94841_at	Rpsa	AW048997	Psma5	Cluster Incl AW048997:UI-M-BH1-amp-c-10-0-UI.s1 Mus musculus cDNA, 3' end /clone=UI-M-BH1-amp-c-10-0-UI /clone_end=3' /gb=AW048997 /gi=5909526 /ug=Mm.2287 /len=486	Mm.208883	26442	Q9Z2U1 ; Q3TUI9 ; Q3TUX3 ; Q3UPK6	NP_036097.1	NM_011967
99922_at	NHE-1; swe; Apnh; Nhe1; AW554487; Slc9a1	U51112	Slc9a1	Cluster Incl U51112:Mus musculus Na+/H+ exchanger (NHE-1) mRNA, complete cds /cds=(315,2777) /gb=U51112 /gi=1236707 /ug=Mm.4312 /len=4126	Mm.4312	20544	Q61165 ; Q7TSV2 ; Q80X31 ; Q99KF4 ; Q3TN68 ; Q3U3A6 ; Q3UDC9	NP_058677.1	NM_016981
96017_at	Aplp2	AA710907	0610006I08Rik	Cluster Incl AA710907:vt44g01.r1 Mus musculus cDNA, 5' end /clone=IMAGE-1165968 /clone_end=5' /gb=AA710907 /gi=2720825 /ug=Mm.25595 /len=348	Mm.144083	66836	Q9CQE2	NP_080067.1	NM_025791
95661_at	Tspan29; Actb	L08115	Cd9	Cluster Incl L08115:CD9 antigen /cds=(54,734) /gb=L08115 /gi=388911 /ug=Mm.2956 /len=1130	Mm.210676	12527	P40240 ; Q3U9W0	NP_031683.1	NM_007657
97261_at	Hsj2; Nedd7; Dnaja1	AF055664	Dnaja1	Cluster Incl AF055664:Heat shock protein, DNAJ-like 2 /cds=(91,1284) /gb=AF055664 /gi=3025863 /ug=Mm.27897 /len=2242	Mm.27897	15502	P63037 ; Q3TK61 ; Q5NTY0	NP_032324.1	NM_008298
100056_at	ORF MD6; FBW2; Fwd2; 2700071L08Rik; Fbxw2	X54352	Fbxw2	Cluster Incl X54352:M.domesticus MD6 mRNA /cds=(123,1391) /gb=X54352 /gi=49679 /ug=Mm.4465 /len=1825	Mm.4465	30050	Q60584 ; Q99L53 ; Q9QUH1 ; Q8BS25 ; Q8CCH8 ; Q9CPQ6	NP_038918.2	NM_013890
93288_at	34kDa; p34-Arc; MGC141099; 2210023N03Rik; Actb	AI835883	Arpc2	Cluster Incl AI835883:UI-M-AI0-aat-f-08-0-UI.s1 Mus musculus cDNA, 3' end /clone=UI-M-AI0-aat-f-08-0-UI /clone_end=3' /gb=AI835883 /gi=5470096 /ug=Mm.17912 /len=426	Mm.337038	76709	Q9CVB6 ; Q4FZG5 ; Q3U870 ; Q3UA52	XP_129773.2	XM_129773
160900_at	Ddr1	AI847897	Gkap1	Cluster Incl AI847897:UI-M-AI1-afl-a-01-0-UI.s1 Mus musculus cDNA, 3' end /clone=UI-M-AI1-afl-a-01-0-UI /clone_end=3' /gb=AI847897 /gi=5491803 /ug=Mm.5030 /len=328 /NOTE=replacement for probe set(s) 100487_at on MG-U74A	Mm.296625	56278	Q9JMB0 ; Q9CUD8	NP_062806.1	NM_019832
93968_at	Tfar19; AA408513; MGC103124; 2200003D22Rik; Topbp1	AA870917	Pdcd5	Cluster Incl AA870917:vq28a06.r1 Mus musculus cDNA, 5' end /clone=IMAGE-1095538 /clone_end=5' /gb=AA870917 /gi=2966362 /ug=Mm.21650 /len=454	Mm.33304	56330	P97438 ; P56812 ; Q4VQI2 ; Q564F6 ; Q6P6P9	NP_062720.1	NM_019746
94796_at	Sfpq	AA710643		Cluster Incl AA710643:vt51d05.r1 Mus musculus cDNA, 5' end /clone=IMAGE-1166601 /clone_end=5' /gb=AA710643 /gi=2720561 /ug=Mm.1800 /len=254	Mm.260539
103642_at	G3BP; G3bp; C87777; AI849976; KIAA4115; mKIAA4115; B430204O07; RP23-336J1.4; Rapgef6	AB001927	MGI:1351465	Cluster Incl AB001927:Mus musculus mRNA for ras-GTPase-activating protein SH3-domain binding protein, complete cds /cds=(68,1465) /gb=AB001927 /gi=1902906 /ug=Mm.2038 /len=2686	Mm.39631	27041	P97855 ; Q571F9 ; Q3UR88	NP_038744.1	NM_013716
97925_at	tau; CKIe; AI426939; AI551861; AW457082; KC1epsilon; Sepp1	AB028241	Csnk1e	Cluster Incl AB028241:Mus musculus mRNA for casein kinase, complete cds /cds=(88,1338) /gb=AB028241 /gi=6526519 /ug=Mm.30199 /len=1392	Mm.30199	27373	Q9JMK2 ; Q9QUI3 ; Q3TYE1	NP_038795.3	NM_013767
103254_at	Cttn	AW049897	Trafd1	Cluster Incl AW049897:UI-M-BH1-anr-h-08-0-UI.s1 Mus musculus cDNA, 3' end /clone=UI-M-BH1-anr-h-08-0-UI /clone_end=3' /gb=AW049897 /gi=5910426 /ug=Mm.20488 /len=275	Mm.20488	231712	Q3UDK1 ; Q8CFI8	NP_758479.1	NM_172275
93284_at	Cirp; R74941; Cirbp	D78135	Cirbp	Cluster Incl D78135:Mus musculus mRNA for CIRP, complete cds /cds=(82,600) /gb=D78135 /gi=1060918 /ug=Mm.17898 /len=1256	Mm.17898	12696	P60824 ; Q3V1A6	NP_031731.1	NM_007705
101540_at	Jza1; JZA-3; E130317C12Rik; Tdg	AF069519	Tdg	Cluster Incl AF069519:Mus musculus T-G mismatch-specific thymine-DNA glycosylase TDGb isoform mRNA, complete cds /cds=(108,1301) /gb=AF069519 /gi=3420292 /ug=Mm.88099 /len=2859	Mm.347607	21665	P56581 ; Q5U3M5 ; Q3TLR4 ; Q3TPW4 ; Q542A9 ; Q5U3M4 ; Q6PJW4 ; Q8BPK0	NP_035691.1 ; NP_766140.1	NM_011561 ; NM_172552
101393_at	Anx3; Lpl	AJ001633	Anxa3	Cluster Incl AJ001633:Annexin III /cds=(200,1171) /gb=AJ001633 /gi=2437839 /ug=Mm.7214 /len=1602	Mm.7214	11745	O35639 ; Q3TET3 ; Q3TFK4 ; Q3TLP4 ; Q3U737 ; Q3UBI0 ; Q8C1X9	NP_038498.1	NM_013470
99637_at	Col15a1	AF011450	Col15a1	Cluster Incl AF011450:Procollagen, type XV /cds=(156,4259) /gb=AF011450 /gi=2558824 /ug=Mm.4352 /len=5176	Mm.233547	12819	O35206 ; Q3UZ71 ; Q7TT25	NP_034058.1	NM_009928
160445_at	Tpt1	AI844714	Zbed3	Cluster Incl AI844714:UI-M-AL1-ahq-a-07-0-UI.s1 Mus musculus cDNA, 3' end /clone=UI-M-AL1-ahq-a-07-0-UI /clone_end=3' /gb=AI844714 /gi=5488620 /ug=Mm.3774 /len=236 /NOTE=replacement for probe set(s) 98581_at on MG-U74A	Mm.3774	72114	Q3TSB2 ; Q3UTC5 ; Q9D0L1	NP_082382.1	NM_028106
160458_at	Las1l	AI853261	Mcam	Cluster Incl AI853261:UI-M-BH0-ajl-c-03-0-UI.s1 Mus musculus cDNA, 3' end /clone=UI-M-BH0-ajl-c-03-0-UI /clone_end=3' /gb=AI853261 /gi=5497167 /ug=Mm.39103 /len=272 /NOTE=replacement for probe set(s) 99092_at on MG-U74A	Mm.275003	84004	Q9JHQ2 ; Q9JHQ3 ; Q8R2Y2 ; Q9EPF1 ; Q9ESS7	NP_075548.1	NM_023061
101931_at	PSS-1; AU044268; AW539008; mKIAA0024; Frem2	AF042731	Ptdss1	Cluster Incl AF042731:Mus musculus phosphatidylserine synthase-1 mRNA, complete cds /cds=(93,1514) /gb=AF042731 /gi=2811227 /ug=Mm.9440 /len=2455	Mm.281464	19210	Q99LH2 ; Q6A0E5 ; Q3UV14	NP_032985.2	NM_008959
103555_at	C76846; 2010012F05Rik; Zdhhc16	AI843520	Chmp4b	Cluster Incl AI843520:UI-M-AO1-aeh-c-10-0-UI.s1 Mus musculus cDNA, 3' end /clone=UI-M-AO1-aeh-c-10-0-UI /clone_end=3' /gb=AI843520 /gi=5477733 /ug=Mm.23842 /len=387	Mm.262480	75608	Q9D8B3 ; Q3TXM7	NP_083638.1	NM_029362
100611_at	Lys; Lzm; Lzp; Lzm-s1; AI326280	M21050	Lyzs	Cluster Incl M21050:Mouse lysozyme M gene /cds=(30,476) /gb=M21050 /gi=198950 /ug=Mm.654 /len=1264	Mm.45436	17105	P08905 ; Q8VE78 ; Q3TXG2 ; Q3U5Q2 ; Q3U690	NP_059068.1	NM_017372
97865_g_at	2510049I19Rik	AW258842	2510049I19Rik	Cluster Incl AW258842:um74d01.y1 Mus musculus cDNA, 5' end /clone=IMAGE-2300929 /clone_end=5' /gb=AW258842 /gi=6631823 /ug=Mm.28327 /len=321	Mm.28327	67922	Q78XM1 ; Q8K5E4 ; Q9CR80	NP_080731.1	NM_026455
94004_at	AA408047; AI324678; Brd3	Z19543	Cnn2	Cluster Incl Z19543:M.musculus h2-calponin cDNA /cds=(102,1019) /gb=Z19543 /gi=51143 /ug=Mm.21776 /len=1821	Mm.157770	12798	Q08093 ; Q922F8 ; Q543F3	NP_031751.1	NM_007725
160139_at	Hspb8	AI848798	Hspb8	Cluster Incl AI848798:UI-M-AJ1-ahg-e-08-0-UI.s1 Mus musculus cDNA, 3' end /clone=UI-M-AJ1-ahg-e-08-0-UI /clone_end=3' /gb=AI848798 /gi=5492704 /ug=Mm.21549 /len=471 /NOTE=replacement for probe set(s) 93828_at on MG-U74A	Mm.21549	80888	Q9JK92	NP_109629.1	NM_030704
94323_at	Nutf2	AW048132	Nutf2	Cluster Incl AW048132:UI-M-BH1-alq-f-07-0-UI.s1 Mus musculus cDNA, 3' end /clone=UI-M-BH1-alq-f-07-0-UI /clone_end=3' /gb=AW048132 /gi=5908661 /ug=Mm.22667 /len=271	Mm.269188	68051	P61971 ; Q3TI35 ; Q3U8H8	NP_080808.1	NM_026532
95502_at	Racgap1	AI840267	Sirt2	Cluster Incl AI840267:UI-M-AH0-act-e-08-0-UI.s1 Mus musculus cDNA, 3' end /clone=UI-M-AH0-act-e-08-0-UI /clone_end=3' /gb=AI840267 /gi=5474480 /ug=Mm.25161 /len=358	Mm.272443	64383	Q8VDQ8 ; Q3UJK6	NP_071877.2	NM_022432
101457_at	Jak2; Fd17; C81284; AI504024	L16956	Jak2	Cluster Incl L16956:Janus kinase 2 /cds=(93,3482) /gb=L16956 /gi=309463 /ug=Mm.809 /len=3629	Mm.275839	16452	Q62120 ; Q7TQD0 ; Q3U1U5	NP_032439.1	NM_008413
97055_s_at	Prdx1	AI118194	Prdx1	Cluster Incl AI118194:ue34e03.x1 Mus musculus cDNA, 3' end /clone=IMAGE-1482268 /clone_end=3' /gb=AI118194 /gi=3518518 /ug=Mm.89213 /len=567	Mm.30929	18477	P35700 ; Q3U9J9 ; Q3UBV4	NP_035164.1	NM_011034
99444_at	Ramp2	AJ250490	Ramp2	Cluster Incl AJ250490:Mus musculus mRNA for receptor activity modifying protein 2 (Ramp2 gene) /cds=(30,599) /gb=AJ250490 /gi=6119626 /ug=Mm.40358 /len=808	Mm.358667	54409	Q9WUP0	NP_062317.1	NM_019444
160859_s_at	NfiB; 6720429L07Rik; E030026I10Rik; Nfib	Y07685	Nfib	Cluster Incl Y07685:M.musculus mRNA for NfiB1-protein (exon 1-12) /cds=(951,2663) /gb=Y07685 /gi=1524156 /ug=Mm.4025 /len=3272 /NOTE=replacement for probe set(s) 99079_at on MG-U74A	Mm.317947	18028	P97863 ; Q4VA50 ; Q3UFE1 ; Q6GSP7 ; Q8C434	NP_032713.2	NM_008687
98463_at	Smarca4	AW124186	Smarca4	Cluster Incl AW124186:UI-M-BH2.1-aph-a-05-0-UI.s1 Mus musculus cDNA, 3' end /clone=UI-M-BH2.1-aph-a-05-0-UI /clone_end=3' /gb=AW124186 /gi=6099716 /ug=Mm.34803 /len=237	Mm.286593	20586	O35845 ; Q6P8K2 ; Q7TQL1 ; Q8CGJ5 ; Q3TKT4 ; Q3TUD7 ; Q3UI73 ; Q3URH5 ; Q6PAL9 ; Q8BQ54 ; Q8R0K1 ; Q8R569 ; Q6AXG8	NP_035547.2	NM_011417
94047_at	Cutl1	AW122935	0610031J06Rik	Cluster Incl AW122935:UI-M-BH2.1-apa-h-12-0-UI.s1 Mus musculus cDNA, 3' end /clone=UI-M-BH2.1-apa-h-12-0-UI /clone_end=3' /gb=AW122935 /gi=6098465 /ug=Mm.21976 /len=365	Mm.21976	56700	Q3TUF5 ; Q3UBV7 ; Q8C6H7 ; Q9JHJ3	NP_064387.1	NM_020003
94819_f_at	Ccni	AF005886	Ccni	Cluster Incl AF005886:Mus musculus cyclin I mRNA, complete cds /cds=(286,1419) /gb=AF005886 /gi=4101686 /ug=Mm.22711 /len=1548	Mm.250419	12453	Q9Z2V9 ; Q99LF2 ; Q8C7E2	NP_059063.1	NM_017367
96207_at	Rbms1	AW046449	Rbms1	Cluster Incl AW046449:UI-M-BH1-akp-e-11-0-UI.s1 Mus musculus cDNA, 3' end /clone=UI-M-BH1-akp-e-11-0-UI /clone_end=3' /gb=AW046449 /gi=5906978 /ug=Mm.28645 /len=373	Mm.259667	56878	Q91W59 ; Q3TPK8 ; Q3TTE1 ; Q3TTX8 ; Q3TW38 ; Q3UI25 ; Q3UKR8 ; Q3UXU2 ; Q3V0L4	NP_064692.1	NM_020296
99624_at	C85061; MGC28751; RP23-289H16.2; Prss15	AW125517	9530068E07Rik	Cluster Incl AW125517:UI-M-BH2.2-aqm-f-07-0-UI.s1 Mus musculus cDNA, 3' end /clone=UI-M-BH2.2-aqm-f-07-0-UI /clone_end=3' /gb=AW125517 /gi=6101047 /ug=Mm.43309 /len=464	Mm.291979	213673	Q8K201 ; Q3U339 ; Q3ULW9 ; Q3UMU2 ; Q3V380	NP_694757.1	NM_153117
97740_at	Ap1m1	AI642662	Dusp16	Cluster Incl AI642662:vw01d07.x1 Mus musculus cDNA, 3' end /clone=IMAGE-1230637 /clone_end=3' /gb=AI642662 /gi=4721137 /ug=Mm.3994 /len=307	Mm.3994	70686	Q6PCP3 ; Q920R2 ; Q99MG5 ; Q99MG6 ; Q9AG15 ; Q9AG16 ; Q3UMM5 ; Q3V436 ; Q8BZE4	NP_569714.1 ; NP_851837.1	NM_130447 ; NM_181320
94365_at	1190005L05Rik; 9930013L23Rik	AA710175	Hint2	Cluster Incl AA710175:vt49a11.r1 Mus musculus cDNA, 5' end /clone=IMAGE-1166396 /clone_end=5' /gb=AA710175 /gi=2720093 /ug=Mm.25285 /len=481	Mm.25285	68917	Q9D0S9 ; Q5M9J2	XP_143732.2	XM_143732
162315_f_at	Tsn	AV057837	Cldn3	Cluster Incl AV057837:AV057837 Mus musculus cDNA /clone=1810047N04 /clone_end=3' /gb=AV057837 /gi=5157584 /ug=Mm.47386 /len=227 /NOTE=replacement for probe set(s) 102191_at on MG-U74A	Mm.158662	12739	Q9Z0G9 ; Q3TMQ3 ; Q545A5	NP_034032.1	NM_009902
103514_at	Nfix	AI850244	Tnfrsf21	Cluster Incl AI850244:UI-M-BG1-aie-f-02-0-UI.s1 Mus musculus cDNA, 3' end /clone=UI-M-BG1-aie-f-02-0-UI /clone_end=3' /gb=AI850244 /gi=5494150 /ug=Mm.22649 /len=362	Mm.200792	94185	Q9EPU5 ; Q3UPV2 ; Q3UYG3 ; Q543Y9 ; Q8BZU6	NP_848704.1	NM_178589
95401_at	MGC47289; Txnrd1	AW050156	BC038286	Cluster Incl AW050156:UI-M-BH1-ano-g-04-0-UI.s1 Mus musculus cDNA, 3' end /clone=UI-M-BH1-ano-g-04-0-UI /clone_end=3' /gb=AW050156 /gi=5910685 /ug=Mm.24195 /len=443	Mm.273062	227298	Q6NS82 ; Q3TA48 ; Q3TMF7	NP_739561.1	NM_170755
102791_at	Lmp7; Lmp-7; Psmb8	U22033	Psmb8	Cluster Incl U22033:Large multifunctional protease 7 /cds=(0,830) /gb=U22033 /gi=972985 /ug=Mm.13913 /len=831	Mm.180191	16913	P28063 ; Q3UK42 ; Q7TMX9 ; Q91VH7 ; Q792S8	NP_034854.1	NM_010724
104374_at	spi2/eb4; Spi2-2; Spi2.2; Spi2/eb.4; Serpina3n	M64086	Serpina3n	Cluster Incl M64086:Mouse spi2 proteinase inhibitor (spi2/eb4) mRNA, complete cds /cds=(60,1316) /gb=M64086 /gi=201039 /ug=Mm.22650 /len=2035	Mm.22650	20716	Q91WP6	NP_033278.1	NM_009252
93793_at	Dct	AW122780	Lasp1	Cluster Incl AW122780:UI-M-BH2.1-aoy-c-12-0-UI.s1 Mus musculus cDNA, 3' end /clone=UI-M-BH2.1-aoy-c-12-0-UI /clone_end=3' /gb=AW122780 /gi=6098310 /ug=Mm.21387 /len=148	Mm.271967	16796	Q61792 ; Q543N3	NP_034818.1	NM_010688
160693_at	Nomo1	AI849873	Pip5k2c	Cluster Incl AI849873:UI-M-AL1-aho-g-11-0-UI.s1 Mus musculus cDNA, 3' end /clone=UI-M-AL1-aho-g-11-0-UI /clone_end=3' /gb=AI849873 /gi=5493772 /ug=Mm.22682 /len=387 /NOTE=replacement for probe set(s) 104379_at on MG-U74A	Mm.22682	117150	Q91XU3 ; Q99K02 ; Q3TNJ6 ; Q3UFU5	NP_473438.1	NM_054097
97248_at	Acbp; ACBD1; Dbi	X61431	Dbi	Cluster Incl X61431:M.musculus mRNA for diazepam-binding inhibitor /cds=(62,325) /gb=X61431 /gi=50712 /ug=Mm.2785 /len=390	Mm.2785	13167	P31786 ; Q3ULV8 ; Q4VWZ5 ; Q548W7	NP_031856.1	NM_007830
99979_at	Cyp1-b1; CP1B; P4501b1; Cyp1b1	X78445	Cyp1b1	Cluster Incl X78445:M.musculus Cyp1-b-1 mRNA for cytochrome P450 /cds=(179,1810) /gb=X78445 /gi=506463 /ug=Mm.4443 /len=2006	Mm.214016	13078	Q64429 ; Q80V82 ; Q3UTK2 ; Q3UVA8 ; Q8BRY0 ; Q8C685 ; Q9CUA1	NP_034124.1	NM_009994
104340_at	Mbd1; PCM1; Cxxc3	AF072240	Mbd1	Cluster Incl AF072240:Mus musculus methyl-CpG binding protein MBD1 (Mbd1) mRNA, complete cds /cds=(175,2085) /gb=AF072240 /gi=3800788 /ug=Mm.22522 /len=2820	Mm.22522	17190	Q9Z2E2 ; Q6NSW0 ; Q3TMA4 ; Q3TRE4 ; Q3U101	NP_038622.1	NM_013594
97972_at	mKF-1; kf-1; Zfp103; AW146237; AW212918	AB012161	Rnf103	Cluster Incl AB012161:Mus musculus gene for KF-1, complete cds /cds=(0,2051) /gb=AB012161 /gi=4521316 /ug=Mm.310 /len=2052	Mm.310	22644	Q9R1W3 ; Q3TGP6 ; Q3UYK9	NP_033569.1	NM_009543
93536_at	bax; Bax	L22472	Bax	Cluster Incl L22472:Bcl2-associated X protein /cds=(0,578) /gb=L22472 /gi=388191 /ug=Mm.19904 /len=579	Mm.19904	12028	Q07813 ; Q8K3J2 ; Q3TXJ7 ; Q544Z6	NP_031553.1	NM_007527
97870_s_at	Gsr	AA798624	LOC434220	Cluster Incl AA798624:vy03d11.r1 Mus musculus cDNA, 5' end /clone=IMAGE-1294389 /clone_end=5' /gb=AA798624 /gi=2861579 /ug=Mm.28339 /len=280	Mm.323218	434220		XP_489197.1	XM_489197
98099_at	Tsc2	AW045760	Nudt9	Cluster Incl AW045760:UI-M-BH1-akt-b-12-0-UI.s1 Mus musculus cDNA, 3' end /clone=UI-M-BH1-akt-b-12-0-UI /clone_end=3' /gb=AW045760 /gi=5906289 /ug=Mm.34750 /len=413	Mm.241484	74167	Q8BVU5 ; Q3TZ68	NP_083070.2	NM_028794
93285_at	Ccnd3	AI845584	Dusp6	Cluster Incl AI845584:UI-M-AQ1-adx-c-06-0-UI.s1 Mus musculus cDNA, 3' end /clone=UI-M-AQ1-adx-c-06-0-UI /clone_end=3' /gb=AI845584 /gi=5489490 /ug=Mm.1791 /len=254	Mm.1791	67603	Q9DBB1 ; Q3U786 ; Q3UB30 ; Q3UG02 ; Q542I5	NP_080544.1	NM_026268
95448_at	Cnbp	AI839371	Psmc2	Cluster Incl AI839371:UI-M-AN0-acj-g-11-0-UI.s1 Mus musculus cDNA, 3' end /clone=UI-M-AN0-acj-g-11-0-UI /clone_end=3' /gb=AI839371 /gi=5473584 /ug=Mm.2462 /len=393	Mm.2462	19181	P46471 ; Q3TGX5 ; Q3U5V3 ; Q3UIH5 ; Q8BVQ9	NP_035318.1	NM_011188
97429_at	Tnip1	AW048113	Snrk	Cluster Incl AW048113:UI-M-BH1-alq-d-12-0-UI.s1 Mus musculus cDNA, 3' end /clone=UI-M-BH1-alq-d-12-0-UI /clone_end=3' /gb=AW048113 /gi=5908642 /ug=Mm.30079 /len=395	Mm.257989	20623	Q8VDU5 ; Q91WX6	NP_598502.1	NM_133741
97947_at	Adam10	AI836959		Cluster Incl AI836959:UI-M-AJ0-aaz-b-08-0-UI.s1 Mus musculus cDNA, 3' end /clone=UI-M-AJ0-aaz-b-08-0-UI /clone_end=3' /gb=AI836959 /gi=5471172 /ug=Mm.3037 /len=449	Mm.3037
99571_at	PTL; Acaa; Acaa1; MGC7090; D9Ertd25e; Ncoa4	AW012588	MGC29978	Cluster Incl AW012588:ul69g10.x1 Mus musculus cDNA, 3' end /clone=IMAGE-2135874 /clone_end=3' /gb=AW012588 /gi=5861366 /ug=Mm.42275 /len=509	Mm.379402	235674		NP_666342.1	NM_146230
99579_at	ATP1B3; AA409958; AI664000; AW212096; Lmna	U59761	Atp1b3	Cluster Incl U59761:ATPase, Na+/K+ beta 3 polypeptide /cds=(148,984) /gb=U59761 /gi=1762431 /ug=Mm.424 /len=1842	Mm.424	11933	P97370 ; Q3U9D4 ; Q3UFH4 ; Q544Q7	NP_031528.1	NM_007502
94536_s_at	Cat	AI843417	2900073G15Rik ; Mylc2b	Cluster Incl AI843417:UI-M-AQ1-aec-a-10-0-UI.s1 Mus musculus cDNA, 3' end /clone=UI-M-AQ1-aec-a-10-0-UI /clone_end=3' /gb=AI843417 /gi=5477630 /ug=Mm.29057 /len=345	Mm.379133	67268 ; 67938	Q3THE2 ; Q3TVH2 ; Q922W7 ; Q9CQL8 ; Q9CXD2 ; Q9D6E6 ; Q6ZWQ9	NP_075891.1 ; NP_080340.2	NM_023402 ; NM_026064
99662_at	Bop1	AI194767	Pcnt1	Cluster Incl AI194767:ui56d10.x1 Mus musculus cDNA, 3' end /clone=IMAGE-1886419 /clone_end=3' /gb=AI194767 /gi=3747373 /ug=Mm.4379 /len=525	Mm.4379	445007	Q8R480 ; Q9CYI9	NP_001002929.2	NM_001002929
160106_at	mbh1; gCap39; Col1a2	X54511	Capg	Cluster Incl X54511:M.musculus mbh1 gene for Myc basic motif homologue-1 (mbh1) /cds=(231,1280) /gb=X54511 /gi=53017 /ug=Mm.18626 /len=1396 /NOTE=replacement for probe set(s) 93331_at on MG-U74A	Mm.18626	12332	P24452 ; Q3TNN6 ; Q3UJ44 ; Q99LB4	NP_031625.1	NM_007599
102064_at	ICE; Il1bc; Lox	L28095	Casp1	Cluster Incl L28095:Mouse interleukin 1-beta converting enzyme, complete cds /cds=(46,1254) /gb=L28095 /gi=452112 /ug=Mm.1051 /len=1360	Mm.1051	12362	P29452	NP_033937.1	NM_009807
99622_at	EZF; Zie; Gklf; Sirt1	U20344	Klf4	Cluster Incl U20344:Gut enriched Kruppel-like factor /cds=(310,1761) /gb=U20344 /gi=912487 /ug=Mm.4325 /len=2756	Mm.4325	16600	Q60793 ; Q3U2D6 ; Q3URS6 ; Q9R255	NP_034767.1	NM_010637
94933_at	Mrps10	AI853739	BC008155	Cluster Incl AI853739:UI-M-BH0-ajg-a-12-0-UI.s1 Mus musculus cDNA, 3' end /clone=UI-M-BH0-ajg-a-12-0-UI /clone_end=3' /gb=AI853739 /gi=5497645 /ug=Mm.26783 /len=346	Mm.26783	214917	Q91VW0 ; Q501J2	NP_663385.2	NM_145410
99034_at	Irx3; AI894186; Gja4	Y15001	Irx3	Cluster Incl Y15001:Mus musculus mRNA for iroquois homeobox protein 3 /cds=(0,1523) /gb=Y15001 /gi=2765437 /ug=Mm.39039 /len=1937	Mm.238044	16373	P81067 ; Q3UPZ3 ; Q5U3K8	NP_032419.2	NM_008393
96618_at	Ppap2a	AW045637	Rpp21	Cluster Incl AW045637:UI-M-BH1-alg-f-02-0-UI.s1 Mus musculus cDNA, 3' end /clone=UI-M-BH1-alg-f-02-0-UI /clone_end=3' /gb=AW045637 /gi=5906166 /ug=Mm.27131 /len=371	Mm.27131	67676	Q8R040 ; Q80XY2	NP_080584.1	NM_026308
161990_f_at	Diap1	AV238605	Diap1	Cluster Incl AV238605:AV238605 Mus musculus cDNA, 3' end /clone=4732428F14 /clone_end=3' /gb=AV238605 /gi=6191115 /ug=Mm.77568 /len=250 /NOTE=replacement for probe set(s) 99241_f_at on MG-U74A	Mm.195916	13367	O08808 ; Q5DTQ4 ; Q6NS79 ; Q3U104 ; Q3US76 ; Q3UX40 ; Q9CSJ1	NP_031884.1	NM_007858
95129_at	Qk	AW121057	Ncor2	Cluster Incl AW121057:UI-M-BH2.3-aof-d-08-0-UI.s1 Mus musculus cDNA, 3' end /clone=UI-M-BH2.3-aof-d-08-0-UI /clone_end=3' /gb=AW121057 /gi=6096390 /ug=Mm.29412 /len=220	Mm.278646	20602	Q9WU42 ; Q80ZV7 ; Q3TG88 ; Q3TTT3 ; Q3TZ10	NP_035554.1	NM_011424
98042_at	Eef2	AW049787	Scpep1	Cluster Incl AW049787:UI-M-BH1-anm-e-03-0-UI.s1 Mus musculus cDNA, 3' end /clone=UI-M-BH1-anm-e-03-0-UI /clone_end=3' /gb=AW049787 /gi=5910316 /ug=Mm.34126 /len=434	Mm.34126	74617	Q920A5 ; Q3U5P4 ; Q99J29 ; Q9D625	NP_083299.2	NM_029023
95117_at	CD222; CI-MPR; Mpr300; AI661837; M6P/IGF2R; Igf2r	U04710	Igf2r	Cluster Incl U04710:Insulin-like growth factor 2 receptor /cds=(132,7580) /gb=U04710 /gi=451552 /ug=Mm.2938 /len=8877	Mm.26553	16004	Q07113 ; Q4L138 ; Q7TMR1 ; Q80VF2 ; Q8K0J1 ; Q8C2F9 ; Q8C6V9	NP_034645.1	NM_010515
95044_at	Kcnq2	AI844549	Med28	Cluster Incl AI844549:UI-M-AJ1-ahf-h-10-0-UI.s2 Mus musculus cDNA, 3' end /clone=UI-M-AJ1-ahf-h-10-0-UI /clone_end=3' /gb=AI844549 /gi=5488455 /ug=Mm.29120 /len=430	Mm.283045	66999	Q920D3 ; Q3U4G7	NP_080171.1	NM_025895
101090_at	Fbn-1; Tsk; Fib-1; AI536462; B430209H23; Fbn1	L29454	Fbn1	Cluster Incl L29454:Fibrillin 1 /cds=(2379,10994) /gb=L29454 /gi=575509 /ug=Mm.735 /len=11953	Mm.271644	14118	Q61554 ; Q60784 ; Q7TMG6 ; Q99L19 ; Q3TNW1 ; Q3TRZ5 ; Q3TZV7 ; O88840	NP_032019.1	NM_007993
103503_at	Prkar1a	AI842940	Plcg2	Cluster Incl AI842940:UI-M-AO1-aem-d-06-0-UI.s1 Mus musculus cDNA, 3' end /clone=UI-M-AO1-aem-d-06-0-UI /clone_end=3' /gb=AI842940 /gi=5477153 /ug=Mm.22370 /len=261	Mm.192699	234779	Q8VE69 ; Q3UBA8 ; Q3UQT0 ; Q8CIH5	NP_758489.1	NM_172285
95682_at	127kDa; AA408517; p127-Ddb1; Stt3a	AB026432	Ddb1	Cluster Incl AB026432:Mus musculus mRNA for XPE UV-damaged DNA binding factor, complete cds /cds=(81,3503) /gb=AB026432 /gi=5931595 /ug=Mm.29623 /len=4171	Mm.289915	13194	Q91YC8 ; Q99LV3 ; Q9WV39 ; Q3U1J4 ; Q3U4D0 ; Q3U8G3 ; Q3UJC4 ; Q3ULS8 ; Q9QYK0	NP_056550.1	NM_015735
160602_at	AI841218; Jak1	AF039216	Pde6d	Cluster Incl AF039216:Mus musculus rod phosphodiesterase delta subunit mRNA, complete cds /cds=(111,563) /gb=AF039216 /gi=3293258 /ug=Mm.12925 /len=1050 /NOTE=replacement for probe set(s) 102756_at on MG-U74A	Mm.12925	18582	O55057 ; Q3TDQ8 ; Q3URU9	NP_032827.1	NM_008801
102368_at	2610208E05Rik	AW121186	2610208E05Rik	Cluster Incl AW121186:UI-M-BH2.3-aok-b-02-0-UI.s1 Mus musculus cDNA, 3' end /clone=UI-M-BH2.3-aok-b-02-0-UI /clone_end=3' /gb=AW121186 /gi=6096519 /ug=Mm.1182 /len=501	Mm.1182	108755	Q8R033	NP_780573.1	NM_175364
94302_at	Mcb1; Af1; Psmd4	AF013099	Psmd4	Cluster Incl AF013099:Mus musculus multiubiquitin-chain-binding protein (Mcb1) mRNA, complete cds /cds=(12,1142) /gb=AF013099 /gi=2293572 /ug=Mm.2261 /len=1252	Mm.2261	19185	O35226 ; Q3ULG4 ; Q9CY29	NP_032977.1	NM_008951
93582_at	clk-1; Arg1	AF080580	Coq7	Cluster Incl AF080580:Mus musculus CLK-1 (clk-1) mRNA, complete cds /cds=(0,653) /gb=AF080580 /gi=3415016 /ug=Mm.20634 /len=654	Mm.20634	12850	P97478 ; Q8K359	NP_034070.1	NM_009940
98440_at	2510002C21Rik; Tpm3	AA596710	Ltb4dh	Cluster Incl AA596710:vm60d08.r1 Mus musculus cDNA, 5' end /clone=IMAGE-1002639 /clone_end=5' /gb=AA596710 /gi=2412145 /ug=Mm.34497 /len=396	Mm.34497	67103	Q91YR9 ; Q4FJY5 ; Q3TKT6	NP_080244.1	NM_025968
104488_at	Lpl	AI852101	5730407K14Rik	Cluster Incl AI852101:UI-M-BH0-ajb-a-02-0-UI.s1 Mus musculus cDNA, 3' end /clone=UI-M-BH0-ajb-a-02-0-UI /clone_end=3' /gb=AI852101 /gi=5496007 /ug=Mm.30186 /len=310	Mm.295647	101113	Q3UR97 ; Q9CYM7	NP_598685.1	NM_133924
98107_at	Hspa8	AW123801	Coro1c	Cluster Incl AW123801:UI-M-BH2.1-apm-e-08-0-UI.s1 Mus musculus cDNA, 3' end /clone=UI-M-BH2.1-apm-e-08-0-UI /clone_end=3' /gb=AW123801 /gi=6099331 /ug=Mm.34796 /len=367	Mm.260158	23790	Q9WUM4 ; Q5PPQ7 ; Q3TEU8 ; Q3TF74 ; Q3U8F0 ; Q3UA51 ; Q499X7	NP_035909.2	NM_011779
98029_at	Ctbp2	AW060459	3110056O03Rik	Cluster Incl AW060459:UI-M-BH1-anj-g-03-0-UI.s1 Mus musculus cDNA, 3' end /clone=UI-M-BH1-anj-g-03-0-UI /clone_end=3' /gb=AW060459 /gi=6008210 /ug=Mm.3285 /len=438	Mm.3285	73218	Q3TD49 ; Q3TLQ8 ; Q3UG60 ; Q80VZ6 ; Q8BXJ5	NP_780404.1	NM_175195
99559_at	Ahd3; Ahd-3; Aldh4; Ahd-3r; Ahd3-r; Aldh4-r; AI194803; Aldh3a2	U14390	Aldh3a2	Cluster Incl U14390:Aldehyde dehydrogenase 4, liver microsomal (class 3) /cds=(113,1567) /gb=U14390 /gi=687253 /ug=Mm.4210 /len=2997	Mm.145091	11671	P47740 ; Q3U7B5 ; Q8C3C9 ; Q99L64	NP_031463.2	NM_007437
97937_at	Klf5	AA611766	Klf5	Cluster Incl AA611766:vo85f08.r1 Mus musculus cDNA, 5' end /clone=IMAGE-1065927 /clone_end=5' /gb=AA611766 /gi=2461801 /ug=Mm.30262 /len=181	Mm.30262	12224	Q9Z0Z7 ; Q923C0	NP_033899.2	NM_009769
94537_at	Cat	AI838859	Mylc2b	Cluster Incl AI838859:UI-M-AN0-ack-c-06-0-UI.s1 Mus musculus cDNA, 3' end /clone=UI-M-AN0-ack-c-06-0-UI /clone_end=3' /gb=AI838859 /gi=5473072 /ug=Mm.29057 /len=349	Mm.306770	67938	Q3THE2 ; Q3TVH2 ; Q9CQL8	NP_075891.1	NM_023402
93600_at	OB-RGRP; LEPR; VPS55; Obrgrp; MGC6694; Lepr	AJ011565	Leprot	Cluster Incl AJ011565:Mus musculus mRNA for leptin receptor gene-related protein /cds=(0,395) /gb=AJ011565 /gi=3688429 /ug=Mm.20879 /len=635	Mm.4756	230514	O89013 ; Q3TGT4 ; Q3TWZ2 ; Q545G9 ; Q8BTS6 ; Q91Z23	NP_778201.1	NM_175036
95654_at		AF109905	Clic1	Cluster Incl AF109905:Mus musculus major histocompatibility locus class III regions Hsc70t gene, partial cds; smRNP, G7A, NG23, MutS homolog, CLCP, NG24, NG25, and NG26 genes, complete cds; and unknown genes /cds=(0,725) /gb=AF109905 /gi=3986751 /ug=Mm.29	Mm.29524	114584	Q9Z1Q5 ; Q3TIP8 ; Q542F1	NP_254279.1	NM_033444
103035_at	Y3; TAP; APT1; Ham1; MTP1; PSF1; ABC17; Abcb2; Ham-1; RING4; Tap-1; H2-Ab1	U60020	Tap1	Cluster Incl U60020:Transporter 1, ABC (ATP binding cassette) /cds=(0,2174) /gb=U60020 /gi=1399904 /ug=Mm.16122 /len=2175	Mm.207996	21354	P21958 ; Q62428 ; Q62429 ; Q64333 ; Q78E61 ; Q5D0F3 ; Q3TBA3 ; Q3U543 ; Q3U6V4 ; Q62427	NP_038711.1	NM_013683
93573_at	Mt1	V00835	Mt1	Cluster Incl V00835:Metallothionein 1 /cds=(0,185) /gb=V00835 /gi=53247 /ug=Mm.2041 /len=186	Mm.192991	17748	P02802 ; Q8R074 ; Q3U340	NP_038630.1	NM_013602
95737_at	Hspa8	AW120814	1200015A19Rik	Cluster Incl AW120814:UI-M-BH2.3-aoa-b-07-0-UI.s1 Mus musculus cDNA, 3' end /clone=UI-M-BH2.3-aoa-b-07-0-UI /clone_end=3' /gb=AW120814 /gi=6096147 /ug=Mm.29750 /len=314	Mm.288737	67808	Q8BTC6 ; Q9DBS2	NP_080664.1	NM_026388
103969_at	Srpk2	AA981154		Cluster Incl AA981154:vx57h02.r1 Mus musculus cDNA, 5' end /clone=IMAGE-1279347 /clone_end=5' /gb=AA981154 /gi=3159690 /ug=Mm.25715 /len=218	Mm.288728
99175_at	Ankrd10	AI843396	Gng10	Cluster Incl AI843396:UI-M-AQ1-adz-g-07-0-UI.s1 Mus musculus cDNA, 3' end /clone=UI-M-AQ1-adz-g-07-0-UI /clone_end=3' /gb=AI843396 /gi=5477609 /ug=Mm.41780 /len=289	Mm.41780	14700	Q9CXP8 ; Q56A84	NP_079553.1	NM_025277
95717_at	Fkbp1a	AI851229	Elp3	Cluster Incl AI851229:UI-M-BH0-ajx-h-09-0-UI.s1 Mus musculus cDNA, 3' end /clone=UI-M-BH0-ajx-h-09-0-UI /clone_end=3' /gb=AI851229 /gi=5495135 /ug=Mm.29719 /len=284	Mm.29719	74195	Q8R369 ; Q8C2K2 ; Q9CZX0	NP_083087.1	NM_028811
95286_at	MSGP-2; Cli; ApoJ; Sgp2; SP-40; Sgp-2; Sugp-2; AI893575; D14Ucla3; Clu	D14077	Clu	Cluster Incl D14077:Clusterin /cds=(91,1437) /gb=D14077 /gi=220601 /ug=Mm.18700 /len=1663	Mm.200608	12759	Q06890 ; Q549A5 ; Q9JK98 ; Q3V245	NP_038520.1	NM_013492
[truncated: 623 more rows]

## Sheet: Lac9_Inv2_downregulated
Gene Name	Common	Genbank	Gene Symbol	Target Description	UniGene	Entrez Gene ID	SwissProt	RefSeq Protein	RefSeq
[truncated: 404 more rows]
