# Supplementary material for: Gene regulatory networks in lactation: identification of global principles using bioinformatics
Source: BMC Syst Biol. 2007 Nov 27;1:56. doi: 10.1186/1752-0509-1-56 (PMC2225983; doi:10.1186/1752-0509-1-56)
Supplement: Additional file 7 — Additional data file 7 is an Excel file of genes that are associated with the GO terms in Table 2 and are members of the Pregnancy Gene Set (i.e. differentially regulated between time points P1 and P19). Two spreadsheets are provided in the file, one for up-regulated and one for down-regulated genes. [file 1752-0509-1-56-S7.xls]

## Sheet: P1_P19_upregulated
GOID	GO Name	Affymetrix Probe	Gene Symbol
48193	Golgi vesicle transport	93341_r_at	Copb2
48193	Golgi vesicle transport	97811_at	Arfgap3
48193	Golgi vesicle transport	97451_at	Mcfd2
48193	Golgi vesicle transport	96854_at	Copa
48193	Golgi vesicle transport	95686_at	Rab14
48193	Golgi vesicle transport	98944_at	Sec23b
48193	Golgi vesicle transport	93700_at	Arf3
48193	Golgi vesicle transport	93818_g_at	Tmed2
48193	Golgi vesicle transport	92882_at	Rab1
48193	Golgi vesicle transport	162426_f_at	Scamp1
48193	Golgi vesicle transport	162039_f_at	Scamp2
48193	Golgi vesicle transport	160270_at	Lman1
48193	Golgi vesicle transport	104757_at	Zw10
48193	Golgi vesicle transport	103311_at	Osbpl5
48193	Golgi vesicle transport	100458_at	Napb
48193	Golgi vesicle transport	93336_at	Tmed10
45045	secretory pathway	97722_at	Ssr1
45045	secretory pathway	93336_at	Tmed10
45045	secretory pathway	93341_r_at	Copb2
45045	secretory pathway	98944_at	Sec23b
45045	secretory pathway	93818_g_at	Tmed2
45045	secretory pathway	92882_at	Rab1
45045	secretory pathway	96773_at	Txndc4
45045	secretory pathway	97451_at	Mcfd2
45045	secretory pathway	97811_at	Arfgap3
45045	secretory pathway	98484_at	Ica1
45045	secretory pathway	93700_at	Arf3
45045	secretory pathway	96854_at	Copa
45045	secretory pathway	162302_f_at	Folr1
45045	secretory pathway	162039_f_at	Scamp2
45045	secretory pathway	160936_at	Tram1
45045	secretory pathway	160343_at	Srp19
45045	secretory pathway	160270_at	Lman1
45045	secretory pathway	104757_at	Zw10
45045	secretory pathway	103680_at	Srpr
45045	secretory pathway	103311_at	Osbpl5
45045	secretory pathway	101061_at	Ssr2
45045	secretory pathway	100458_at	Napb
45045	secretory pathway	100345_f_at	Vamp8
45045	secretory pathway	95686_at	Rab14
45045	secretory pathway	162426_f_at	Scamp1
41	transition metal ion transport	95571_at	Slc30a4
41	transition metal ion transport	96832_at	Slc39a1
41	transition metal ion transport	94794_at	Fth1
41	transition metal ion transport	93736_at	Tcn2
41	transition metal ion transport	92851_at	Cp
41	transition metal ion transport	103957_at	Tfrc
41	transition metal ion transport	103459_at	Slc39a6
41	transition metal ion transport	103371_at	Slc39a7
41	transition metal ion transport	101877_at	Slc31a1
41	transition metal ion transport	160967_at	Sfxn2
41	transition metal ion transport	101115_at	Ltf
45047	protein targeting to ER	160936_at	Tram1
45047	protein targeting to ER	162302_f_at	Folr1
45047	protein targeting to ER	103680_at	Srpr
45047	protein targeting to ER	101061_at	Ssr2
45047	protein targeting to ER	160343_at	Srp19
45047	protein targeting to ER	97722_at	Ssr1
46903	secretion	97451_at	Mcfd2
46903	secretion	92882_at	Rab1
46903	secretion	93336_at	Tmed10
46903	secretion	93341_r_at	Copb2
46903	secretion	93700_at	Arf3
46903	secretion	93818_g_at	Tmed2
46903	secretion	95686_at	Rab14
46903	secretion	96854_at	Copa
46903	secretion	97722_at	Ssr1
46903	secretion	97811_at	Arfgap3
46903	secretion	98484_at	Ica1
46903	secretion	98944_at	Sec23b
46903	secretion	162426_f_at	Scamp1
46903	secretion	104757_at	Zw10
46903	secretion	96773_at	Txndc4
46903	secretion	102198_at	Kcnn4
46903	secretion	100345_f_at	Vamp8
46903	secretion	100458_at	Napb
46903	secretion	160270_at	Lman1
46903	secretion	101552_at	Slc34a1
46903	secretion	162302_f_at	Folr1
46903	secretion	103311_at	Osbpl5
46903	secretion	103344_at	Dnajc1
46903	secretion	103680_at	Srpr
46903	secretion	160249_at	Tpd52
46903	secretion	160291_at	Sec61a1
46903	secretion	160343_at	Srp19
46903	secretion	160936_at	Tram1
46903	secretion	162039_f_at	Scamp2
46903	secretion	101061_at	Ssr2
6888	ER to Golgi vesicle-mediated transport	93818_g_at	Tmed2
6888	ER to Golgi vesicle-mediated transport	97811_at	Arfgap3
6888	ER to Golgi vesicle-mediated transport	104757_at	Zw10
6888	ER to Golgi vesicle-mediated transport	97451_at	Mcfd2
6888	ER to Golgi vesicle-mediated transport	98944_at	Sec23b
6888	ER to Golgi vesicle-mediated transport	96854_at	Copa
6888	ER to Golgi vesicle-mediated transport	93341_r_at	Copb2
6888	ER to Golgi vesicle-mediated transport	93336_at	Tmed10
6888	ER to Golgi vesicle-mediated transport	160270_at	Lman1
6888	ER to Golgi vesicle-mediated transport	100458_at	Napb
6888	ER to Golgi vesicle-mediated transport	93700_at	Arf3
6888	ER to Golgi vesicle-mediated transport	92882_at	Rab1
6810	transport	94357_at	Slc5a1
6810	transport	95029_at	Atp13a1
6810	transport	94794_at	Fth1
6810	transport	94757_at	Cftr
6810	transport	94715_at	Cyp1a1
6810	transport	94532_at	Atp6v1e1
6810	transport	94463_at	Clcn3
6810	transport	95117_at	Igf2r
6810	transport	95733_at	Slc29a1
6810	transport	94514_s_at	Arcn1
6810	transport	95304_at	Attp
6810	transport	95324_at	Atp2b2
6810	transport	95539_at	Rab3ip
6810	transport	95571_at	Slc30a4
6810	transport	94350_f_at	Nqo1
6810	transport	95722_at	Glrx1
6810	transport	93798_at	Atp1a1
6810	transport	95744_at	Atp6v1a
6810	transport	96076_at	Stx5a
6810	transport	95686_at	Rab14
6810	transport	93736_at	Tcn2
6810	transport	92882_at	Rab1
6810	transport	93045_at	Abcd3
6810	transport	93114_at	Atp5j2
6810	transport	93255_at	Ralbp1
6810	transport	93316_at	Osbpl1a
6810	transport	93336_at	Tmed10
6810	transport	93341_r_at	Copb2
6810	transport	93548_at	Sec61b
6810	transport	93820_at	Cox7a2
6810	transport	93700_at	Arf3
6810	transport	94339_at	D11Ertd18e
6810	transport	93738_at	Slc2a1
6810	transport	93771_at	Gjb1
6810	transport	96540_at	Mlph
6810	transport	93818_g_at	Tmed2
6810	transport	96113_at	D18Wsu98e
6810	transport	93845_at	Abcf2
6810	transport	94140_at	Msr1
6810	transport	94214_at	Fabp3
6810	transport	93626_at	Abcg2
6810	transport	99130_at	Csnb
6810	transport	98088_at	Cd14
6810	transport	98125_at	Tm2d3
6810	transport	98484_at	Ica1
6810	transport	98589_at	Adfp
6810	transport	98800_at	Slc23a3
6810	transport	98814_at	Csnd
6810	transport	98944_at	Sec23b
6810	transport	96276_r_at	MGI:1914262
6810	transport	99114_r_at	Cox6b1
6810	transport	97811_at	Arfgap3
6810	transport	99134_at	Tcte3
6810	transport	99350_at	Sec63
6810	transport	99441_at	Gphn
6810	transport	99500_at	Slc12a2
6810	transport	99511_at	Prkcb1
6810	transport	99848_at	Alox15b
6810	transport	99964_at	Vdr
6810	transport	99973_s_at	Kcnj15
6810	transport	98994_at	Slc34a2
6810	transport	96840_at	Gabarapl2
6810	transport	96143_at	Epb4.1l4b
6810	transport	96185_at	Ap3d1
6810	transport	96252_at	Pdcd6ip
6810	transport	92880_at	Mfge8
6810	transport	96359_at	Hdlbp
6810	transport	98104_at	Atp6v0b
6810	transport	96602_g_at	Qscn6
6810	transport	96758_s_at	Sec14l2
6810	transport	97957_at	Slc27a4
6810	transport	96832_at	Slc39a1
6810	transport	97950_at	Xdh
6810	transport	96854_at	Copa
6810	transport	96996_at	Chrna6
6810	transport	97442_at	Slc39a8
6810	transport	97451_at	Mcfd2
6810	transport	97472_at	Slc25a17
6810	transport	97551_at	Hip1r
6810	transport	97722_at	Ssr1
6810	transport	96123_at	Lbp
6810	transport	96773_at	Txndc4
6810	transport	103065_at	Slc20a1
6810	transport	103686_at	Mcoln2
6810	transport	101712_at	P2rx7
6810	transport	101877_at	Slc31a1
6810	transport	101921_at	Rab4a
6810	transport	102000_f_at	Uqcrc2
6810	transport	102198_at	Kcnn4
6810	transport	102251_at	Trpm1
6810	transport	102335_at	Kcnk1
6810	transport	101552_at	Slc34a1
6810	transport	102861_at	Slc22a18
6810	transport	100091_at	Slc35b1
6810	transport	103273_s_at	Abcc8
6810	transport	103311_at	Osbpl5
6810	transport	103371_at	Slc39a7
6810	transport	103389_at	Aass
6810	transport	103423_at	Cyb561
6810	transport	103459_at	Slc39a6
6810	transport	103547_at	Slc41a1
6810	transport	103680_at	Srpr
6810	transport	102670_at	Vps54
6810	transport	100579_s_at	Clta
6810	transport	92851_at	Cp
6810	transport	98423_at	Gjb2
6810	transport	100345_f_at	Vamp8
6810	transport	100458_at	Napb
6810	transport	100463_at	Csng
6810	transport	100498_g_at	Stx3
6810	transport	100515_at	Furin
6810	transport	100516_at	Chka
6810	transport	101588_at	Slc16a1
6810	transport	100572_at	Tm9sf2
6810	transport	102812_i_at	Ube1dc1
6810	transport	100702_at	Shbg
6810	transport	100935_at	Mlx
6810	transport	100943_at	Slc1a4
6810	transport	100970_at	Akt1
6810	transport	101051_at	S100a3
6810	transport	101061_at	Ssr2
6810	transport	101115_at	Ltf
6810	transport	101409_at	Lgtn
6810	transport	100568_at	Abce1
6810	transport	102382_at	Arntl
6810	transport	160343_at	Srp19
6810	transport	160383_at	Cox7a2l
6810	transport	160543_at	Snx3
6810	transport	160564_at	Lcn2
6810	transport	160731_at	Rab25
6810	transport	160936_at	Tram1
6810	transport	160960_at	Atp6v0a2
6810	transport	160967_at	Sfxn2
6810	transport	160339_at	Pycr2
6810	transport	161985_f_at	Ktn1
6810	transport	161784_f_at
6810	transport	162174_at	Cyp2d9 ; LOC545123
6810	transport	162302_f_at	Folr1
6810	transport	162426_f_at	Scamp1
6810	transport	92220_s_at	Bin1
6810	transport	92329_at	Rab17
6810	transport	92398_at	Vps37b
6810	transport	92587_at	Fdx1
6810	transport	92635_at	Tuba4
6810	transport	92759_at	Lamb3
6810	transport	103818_at	Slc7a7
6810	transport	104420_at	Nos2
6810	transport	162039_f_at	Scamp2
6810	transport	160291_at	Sec61a1
6810	transport	103957_at	Tfrc
6810	transport	104042_at	Slc35b2
6810	transport	104063_at	Tom1l1
6810	transport	104149_at
6810	transport	104200_at	Slc5a6
6810	transport	104264_at	Lrba
6810	transport	104455_at	Camk4
6810	transport	104757_at	Zw10
6810	transport	160270_at	Lman1
6810	transport	160201_r_at	Slc33a1
6810	transport	104221_at	Slc7a5
6810	transport	160194_at	Gcdh
6810	transport	103918_at	Slc15a2
6810	transport	104680_at	Ramp1
6810	transport	104633_at	Dab2
6810	transport	104483_at	Col9a1
6810	transport	103877_at	Slc35c2
51179	localization	103065_at	Slc20a1
51179	localization	102972_s_at	Dab1
51179	localization	102926_at	Gfra3
51179	localization	102861_at	Slc22a18
51179	localization	102812_i_at	Ube1dc1
51179	localization	102670_at	Vps54
51179	localization	102655_at	Itga4
51179	localization	103273_s_at	Abcc8
51179	localization	102335_at	Kcnk1
51179	localization	103389_at	Aass
51179	localization	102251_at	Trpm1
51179	localization	102382_at	Arntl
51179	localization	103311_at	Osbpl5
51179	localization	103330_at	Strbp
51179	localization	102201_s_at	Psen1
51179	localization	103371_at	Slc39a7
51179	localization	101588_at	Slc16a1
51179	localization	103423_at	Cyb561
51179	localization	103459_at	Slc39a6
51179	localization	103547_at	Slc41a1
51179	localization	103680_at	Srpr
51179	localization	103686_at	Mcoln2
51179	localization	103766_at	Sema5a
51179	localization	103816_at	F11r
51179	localization	103918_at	Slc15a2
51179	localization	103344_at	Dnajc1
51179	localization	100702_at	Shbg
51179	localization	103877_at	Slc35c2
51179	localization	100034_at	Serpinb5
51179	localization	100091_at	Slc35b1
51179	localization	100345_f_at	Vamp8
51179	localization	100458_at	Napb
51179	localization	100463_at	Csng
51179	localization	100498_g_at	Stx3
51179	localization	100515_at	Furin
51179	localization	100516_at	Chka
51179	localization	100568_at	Abce1
51179	localization	101877_at	Slc31a1
51179	localization	100579_s_at	Clta
51179	localization	102198_at	Kcnn4
51179	localization	100935_at	Mlx
51179	localization	100943_at	Slc1a4
51179	localization	100970_at	Akt1
51179	localization	101051_at	S100a3
51179	localization	101061_at	Ssr2
51179	localization	101115_at	Ltf
51179	localization	101409_at	Lgtn
51179	localization	101552_at	Slc34a1
51179	localization	101712_at	P2rx7
51179	localization	101921_at	Rab4a
51179	localization	102000_f_at	Uqcrc2
51179	localization	100572_at	Tm9sf2
51179	localization	96343_at	Actn4
51179	localization	96076_at	Stx5a
51179	localization	96113_at	D18Wsu98e
51179	localization	96123_at	Lbp
51179	localization	96143_at	Epb4.1l4b
51179	localization	96185_at	Ap3d1
51179	localization	94350_f_at	Nqo1
51179	localization	96276_r_at	MGI:1914262
51179	localization	95722_at	Glrx1
51179	localization	96359_at	Hdlbp
51179	localization	96540_at	Mlph
51179	localization	96602_g_at	Qscn6
51179	localization	96758_s_at	Sec14l2
51179	localization	96773_at	Txndc4
51179	localization	96832_at	Slc39a1
51179	localization	96252_at	Pdcd6ip
51179	localization	95117_at	Igf2r
51179	localization	94357_at	Slc5a1
51179	localization	94463_at	Clcn3
51179	localization	94514_s_at	Arcn1
51179	localization	94532_at	Atp6v1e1
51179	localization	94715_at	Cyp1a1
51179	localization	94757_at	Cftr
51179	localization	95744_at	Atp6v1a
51179	localization	95029_at	Atp13a1
51179	localization	95733_at	Slc29a1
51179	localization	95304_at	Attp
51179	localization	95324_at	Atp2b2
51179	localization	95539_at	Rab3ip
51179	localization	95571_at	Slc30a4
51179	localization	95686_at	Rab14
51179	localization	96996_at	Chrna6
51179	localization	94794_at	Fth1
51179	localization	99500_at	Slc12a2
51179	localization	96840_at	Gabarapl2
51179	localization	98994_at	Slc34a2
51179	localization	99089_at	Mal
51179	localization	99114_r_at	Cox6b1
51179	localization	99130_at	Csnb
51179	localization	99134_at	Tcte3
51179	localization	98944_at	Sec23b
51179	localization	99441_at	Gphn
51179	localization	98814_at	Csnd
51179	localization	99511_at	Prkcb1
51179	localization	99801_at	Nodal
51179	localization	99848_at	Alox15b
51179	localization	99964_at	Vdr
51179	localization	99973_s_at	Kcnj15
51179	localization	103818_at	Slc7a7
51179	localization	99350_at	Sec63
51179	localization	97950_at	Xdh
51179	localization	98104_at	Atp6v0b
51179	localization	97442_at	Slc39a8
51179	localization	97451_at	Mcfd2
51179	localization	97472_at	Slc25a17
51179	localization	97519_at	Spp1
51179	localization	97551_at	Hip1r
51179	localization	98990_at	Bcar1
51179	localization	97811_at	Arfgap3
51179	localization	96854_at	Copa
51179	localization	97957_at	Slc27a4
51179	localization	98088_at	Cd14
51179	localization	98125_at	Tm2d3
51179	localization	98484_at	Ica1
51179	localization	98589_at	Adfp
51179	localization	98800_at	Slc23a3
51179	localization	97722_at	Ssr1
51179	localization	160731_at	Rab25
51179	localization	160270_at	Lman1
51179	localization	160291_at	Sec61a1
51179	localization	160339_at	Pycr2
51179	localization	160343_at	Srp19
51179	localization	160383_at	Cox7a2l
51179	localization	162039_f_at	Scamp2
51179	localization	160564_at	Lcn2
51179	localization	160194_at	Gcdh
51179	localization	160936_at	Tram1
51179	localization	160960_at	Atp6v0a2
51179	localization	160967_at	Sfxn2
51179	localization	161784_f_at
51179	localization	161982_at	Ptk2
51179	localization	161985_f_at	Ktn1
51179	localization	160543_at	Snx3
51179	localization	104264_at	Lrba
51179	localization	103957_at	Tfrc
51179	localization	98423_at	Gjb2
51179	localization	94339_at	D11Ertd18e
51179	localization	104042_at	Slc35b2
51179	localization	104063_at	Tom1l1
51179	localization	104149_at
51179	localization	160249_at	Tpd52
51179	localization	104221_at	Slc7a5
51179	localization	160201_r_at	Slc33a1
51179	localization	104420_at	Nos2
51179	localization	104455_at	Camk4
51179	localization	104483_at	Col9a1
51179	localization	104673_at	Epha4
51179	localization	104757_at	Zw10
51179	localization	104680_at	Ramp1
51179	localization	104200_at	Slc5a6
51179	localization	93798_at	Atp1a1
51179	localization	93255_at	Ralbp1
51179	localization	93316_at	Osbpl1a
51179	localization	93336_at	Tmed10
51179	localization	93341_r_at	Copb2
51179	localization	93548_at	Sec61b
51179	localization	93626_at	Abcg2
51179	localization	93114_at	Atp5j2
51179	localization	93771_at	Gjb1
51179	localization	93700_at	Arf3
51179	localization	93818_g_at	Tmed2
51179	localization	93820_at	Cox7a2
51179	localization	162174_at	Cyp2d9 ; LOC545123
51179	localization	104633_at	Dab2
51179	localization	93845_at	Abcf2
51179	localization	94140_at	Msr1
51179	localization	94214_at	Fabp3
51179	localization	93736_at	Tcn2
51179	localization	92635_at	Tuba4
51179	localization	92220_s_at	Bin1
51179	localization	162426_f_at	Scamp1
51179	localization	92271_at	Pax6
51179	localization	93738_at	Slc2a1
51179	localization	93045_at	Abcd3
51179	localization	162302_f_at	Folr1
51179	localization	92329_at	Rab17
51179	localization	92398_at	Vps37b
51179	localization	92587_at	Fdx1
51179	localization	92730_at	Hbegf
51179	localization	92759_at	Lamb3
51179	localization	162180_r_at
51179	localization	92851_at	Cp
51179	localization	92880_at	Mfge8
51179	localization	92882_at	Rab1
51234	establishment of localization	95539_at	Rab3ip
51234	establishment of localization	94463_at	Clcn3
51234	establishment of localization	94757_at	Cftr
51234	establishment of localization	94357_at	Slc5a1
51234	establishment of localization	94532_at	Atp6v1e1
51234	establishment of localization	94715_at	Cyp1a1
51234	establishment of localization	94350_f_at	Nqo1
51234	establishment of localization	94339_at	D11Ertd18e
51234	establishment of localization	94514_s_at	Arcn1
51234	establishment of localization	94794_at	Fth1
51234	establishment of localization	95029_at	Atp13a1
51234	establishment of localization	95117_at	Igf2r
51234	establishment of localization	95324_at	Atp2b2
51234	establishment of localization	95571_at	Slc30a4
51234	establishment of localization	95686_at	Rab14
51234	establishment of localization	94214_at	Fabp3
51234	establishment of localization	93114_at	Atp5j2
51234	establishment of localization	96076_at	Stx5a
51234	establishment of localization	95722_at	Glrx1
51234	establishment of localization	95733_at	Slc29a1
51234	establishment of localization	95744_at	Atp6v1a
51234	establishment of localization	95304_at	Attp
51234	establishment of localization	93341_r_at	Copb2
51234	establishment of localization	92635_at	Tuba4
51234	establishment of localization	92730_at	Hbegf
51234	establishment of localization	98990_at	Bcar1
51234	establishment of localization	96113_at	D18Wsu98e
51234	establishment of localization	92759_at	Lamb3
51234	establishment of localization	92851_at	Cp
51234	establishment of localization	92880_at	Mfge8
51234	establishment of localization	92882_at	Rab1
51234	establishment of localization	93045_at	Abcd3
51234	establishment of localization	93316_at	Osbpl1a
51234	establishment of localization	93336_at	Tmed10
51234	establishment of localization	94140_at	Msr1
51234	establishment of localization	93548_at	Sec61b
51234	establishment of localization	93626_at	Abcg2
51234	establishment of localization	93700_at	Arf3
51234	establishment of localization	93736_at	Tcn2
51234	establishment of localization	93738_at	Slc2a1
51234	establishment of localization	93771_at	Gjb1
51234	establishment of localization	93798_at	Atp1a1
51234	establishment of localization	93818_g_at	Tmed2
51234	establishment of localization	93820_at	Cox7a2
51234	establishment of localization	93845_at	Abcf2
51234	establishment of localization	93255_at	Ralbp1
51234	establishment of localization	99134_at	Tcte3
51234	establishment of localization	98814_at	Csnd
51234	establishment of localization	98104_at	Atp6v0b
51234	establishment of localization	98125_at	Tm2d3
51234	establishment of localization	98423_at	Gjb2
51234	establishment of localization	98484_at	Ica1
51234	establishment of localization	98589_at	Adfp
51234	establishment of localization	98800_at	Slc23a3
51234	establishment of localization	98944_at	Sec23b
51234	establishment of localization	98994_at	Slc34a2
51234	establishment of localization	97957_at	Slc27a4
51234	establishment of localization	99130_at	Csnb
51234	establishment of localization	97950_at	Xdh
51234	establishment of localization	99350_at	Sec63
51234	establishment of localization	99441_at	Gphn
51234	establishment of localization	99500_at	Slc12a2
51234	establishment of localization	99511_at	Prkcb1
51234	establishment of localization	99801_at	Nodal
51234	establishment of localization	99848_at	Alox15b
51234	establishment of localization	99964_at	Vdr
51234	establishment of localization	92587_at	Fdx1
51234	establishment of localization	102000_f_at	Uqcrc2
51234	establishment of localization	99114_r_at	Cox6b1
51234	establishment of localization	96840_at	Gabarapl2
51234	establishment of localization	96143_at	Epb4.1l4b
51234	establishment of localization	96185_at	Ap3d1
51234	establishment of localization	96252_at	Pdcd6ip
51234	establishment of localization	96276_r_at	MGI:1914262
51234	establishment of localization	96343_at	Actn4
51234	establishment of localization	96359_at	Hdlbp
51234	establishment of localization	96540_at	Mlph
51234	establishment of localization	96602_g_at	Qscn6
51234	establishment of localization	96758_s_at	Sec14l2
51234	establishment of localization	98088_at	Cd14
51234	establishment of localization	96832_at	Slc39a1
51234	establishment of localization	96123_at	Lbp
51234	establishment of localization	96854_at	Copa
51234	establishment of localization	96996_at	Chrna6
51234	establishment of localization	97442_at	Slc39a8
51234	establishment of localization	97451_at	Mcfd2
51234	establishment of localization	97472_at	Slc25a17
51234	establishment of localization	97519_at	Spp1
51234	establishment of localization	97551_at	Hip1r
51234	establishment of localization	97722_at	Ssr1
51234	establishment of localization	97811_at	Arfgap3
51234	establishment of localization	96773_at	Txndc4
51234	establishment of localization	102972_s_at	Dab1
51234	establishment of localization	103547_at	Slc41a1
51234	establishment of localization	99973_s_at	Kcnj15
51234	establishment of localization	102198_at	Kcnn4
51234	establishment of localization	102251_at	Trpm1
51234	establishment of localization	102335_at	Kcnk1
51234	establishment of localization	102382_at	Arntl
51234	establishment of localization	102655_at	Itga4
51234	establishment of localization	102670_at	Vps54
51234	establishment of localization	102812_i_at	Ube1dc1
51234	establishment of localization	101877_at	Slc31a1
51234	establishment of localization	102926_at	Gfra3
51234	establishment of localization	101712_at	P2rx7
51234	establishment of localization	103065_at	Slc20a1
51234	establishment of localization	103273_s_at	Abcc8
51234	establishment of localization	103311_at	Osbpl5
51234	establishment of localization	103330_at	Strbp
51234	establishment of localization	103344_at	Dnajc1
51234	establishment of localization	103371_at	Slc39a7
51234	establishment of localization	103389_at	Aass
51234	establishment of localization	103423_at	Cyb561
51234	establishment of localization	102201_s_at	Psen1
51234	establishment of localization	102861_at	Slc22a18
51234	establishment of localization	100702_at	Shbg
51234	establishment of localization	100034_at	Serpinb5
51234	establishment of localization	100091_at	Slc35b1
51234	establishment of localization	100345_f_at	Vamp8
51234	establishment of localization	100458_at	Napb
51234	establishment of localization	100463_at	Csng
51234	establishment of localization	100498_g_at	Stx3
51234	establishment of localization	100515_at	Furin
51234	establishment of localization	100516_at	Chka
51234	establishment of localization	100568_at	Abce1
51234	establishment of localization	101921_at	Rab4a
51234	establishment of localization	100579_s_at	Clta
51234	establishment of localization	103680_at	Srpr
51234	establishment of localization	100935_at	Mlx
51234	establishment of localization	100943_at	Slc1a4
51234	establishment of localization	100970_at	Akt1
51234	establishment of localization	101051_at	S100a3
51234	establishment of localization	101061_at	Ssr2
51234	establishment of localization	101115_at	Ltf
51234	establishment of localization	101409_at	Lgtn
51234	establishment of localization	101552_at	Slc34a1
51234	establishment of localization	101588_at	Slc16a1
51234	establishment of localization	100572_at	Tm9sf2
51234	establishment of localization	161784_f_at
51234	establishment of localization	103459_at	Slc39a6
51234	establishment of localization	160291_at	Sec61a1
51234	establishment of localization	160339_at	Pycr2
51234	establishment of localization	160343_at	Srp19
51234	establishment of localization	160383_at	Cox7a2l
51234	establishment of localization	160543_at	Snx3
51234	establishment of localization	160564_at	Lcn2
51234	establishment of localization	160731_at	Rab25
51234	establishment of localization	160936_at	Tram1
51234	establishment of localization	160249_at	Tpd52
51234	establishment of localization	160967_at	Sfxn2
51234	establishment of localization	160201_r_at	Slc33a1
51234	establishment of localization	161982_at	Ptk2
51234	establishment of localization	161985_f_at	Ktn1
51234	establishment of localization	162039_f_at	Scamp2
51234	establishment of localization	162174_at	Cyp2d9 ; LOC545123
51234	establishment of localization	162302_f_at	Folr1
51234	establishment of localization	162426_f_at	Scamp1
51234	establishment of localization	92220_s_at	Bin1
51234	establishment of localization	92271_at	Pax6
51234	establishment of localization	92329_at	Rab17
51234	establishment of localization	160960_at	Atp6v0a2
51234	establishment of localization	104221_at	Slc7a5
51234	establishment of localization	103686_at	Mcoln2
51234	establishment of localization	103766_at	Sema5a
51234	establishment of localization	103816_at	F11r
51234	establishment of localization	103818_at	Slc7a7
51234	establishment of localization	103877_at	Slc35c2
51234	establishment of localization	103918_at	Slc15a2
51234	establishment of localization	103957_at	Tfrc
51234	establishment of localization	104042_at	Slc35b2
51234	establishment of localization	104063_at	Tom1l1
51234	establishment of localization	160270_at	Lman1
51234	establishment of localization	104200_at	Slc5a6
51234	establishment of localization	92398_at	Vps37b
51234	establishment of localization	104264_at	Lrba
51234	establishment of localization	104420_at	Nos2
51234	establishment of localization	104455_at	Camk4
51234	establishment of localization	104483_at	Col9a1
51234	establishment of localization	104633_at	Dab2
51234	establishment of localization	104673_at	Epha4
51234	establishment of localization	104680_at	Ramp1
51234	establishment of localization	104757_at	Zw10
51234	establishment of localization	160194_at	Gcdh
51234	establishment of localization	104149_at

## Sheet: P1_P19_downregulated
GOID	GO Name	Affymetrix Probe	Gene Symbol
1568	blood vessel development	100050_at	Id1
1568	blood vessel development	100112_at	Cxcl12
1568	blood vessel development	100134_at	Eng
1568	blood vessel development	100569_at	Anxa2
1568	blood vessel development	101881_g_at	Col18a1
1568	blood vessel development	101902_at	Rbpsuh
1568	blood vessel development	102698_at	Epas1
1568	blood vessel development	102720_at	Tek
1568	blood vessel development	103001_at	Vegfb
1568	blood vessel development	104587_at	Lama4
1568	blood vessel development	160484_at	Rtn4
1568	blood vessel development	160705_at	Cited1
1568	blood vessel development	161184_f_at	Tie1
1568	blood vessel development	161497_f_at	Itga7
1568	blood vessel development	92365_at	Figf
1568	blood vessel development	93574_at	Serpinf1
1568	blood vessel development	94147_at	Serpine1
1568	blood vessel development	94712_at	Vegfc
1568	blood vessel development	95016_at	Nrp1
1568	blood vessel development	95228_f_at	Ang3
1568	blood vessel development	96662_at	Ppap2b
1568	blood vessel development	96886_at	Stab1
1568	blood vessel development	97509_f_at	Fgfr1
1568	blood vessel development	97967_at	Plxnd1
1568	blood vessel development	98452_at	Flt1
1568	blood vessel development	99057_at	Thy1
1944	vasculature development	100050_at	Id1
1944	vasculature development	100112_at	Cxcl12
1944	vasculature development	100134_at	Eng
1944	vasculature development	100569_at	Anxa2
1944	vasculature development	101881_g_at	Col18a1
1944	vasculature development	101902_at	Rbpsuh
1944	vasculature development	102698_at	Epas1
1944	vasculature development	102720_at	Tek
1944	vasculature development	103001_at	Vegfb
1944	vasculature development	104469_at	Pdpn
1944	vasculature development	104587_at	Lama4
1944	vasculature development	160484_at	Rtn4
1944	vasculature development	160705_at	Cited1
1944	vasculature development	161184_f_at	Tie1
1944	vasculature development	161497_f_at	Itga7
1944	vasculature development	92365_at	Figf
1944	vasculature development	93574_at	Serpinf1
1944	vasculature development	94147_at	Serpine1
1944	vasculature development	94712_at	Vegfc
1944	vasculature development	95016_at	Nrp1
1944	vasculature development	95228_f_at	Ang3
1944	vasculature development	96662_at	Ppap2b
1944	vasculature development	96886_at	Stab1
1944	vasculature development	97509_f_at	Fgfr1
1944	vasculature development	97967_at	Plxnd1
1944	vasculature development	98452_at	Flt1
1944	vasculature development	99057_at	Thy1
6082	organic acid metabolism	100026_at	Bcat1
6082	organic acid metabolism	100425_at	Syk
6082	organic acid metabolism	100539_at	Acot7
6082	organic acid metabolism	101042_f_at	Pep4
6082	organic acid metabolism	101408_at	Gamt
6082	organic acid metabolism	101515_at	Acox1
6082	organic acid metabolism	101538_i_at	Ces3
6082	organic acid metabolism	101840_at	Egfr
6082	organic acid metabolism	102302_at	Bckdhb
6082	organic acid metabolism	102322_at	Ugdh
6082	organic acid metabolism	102353_at	Itgb2
6082	organic acid metabolism	102797_at	Dhrs3
6082	organic acid metabolism	103083_at	Lipe
6082	organic acid metabolism	103297_at	Pfkfb1
6082	organic acid metabolism	103401_at	Acads
6082	organic acid metabolism	103646_at	Crat
6082	organic acid metabolism	104313_at	Pgm2
6082	organic acid metabolism	104538_at	Ptgis
6082	organic acid metabolism	104605_at	Adipor2
6082	organic acid metabolism	104706_at	Pex7
6082	organic acid metabolism	160085_at	Tst
6082	organic acid metabolism	160104_at	Hsd3b7
6082	organic acid metabolism	160280_at	Cav1
6082	organic acid metabolism	160350_at	Gstz1
6082	organic acid metabolism	160481_at	Pck1
6082	organic acid metabolism	160482_at	Acaa1
6082	organic acid metabolism	160867_at	Pdgfrb
6082	organic acid metabolism	92401_at	Ltc4s
6082	organic acid metabolism	92581_at	Acadm
6082	organic acid metabolism	92586_at	Glud1
6082	organic acid metabolism	92589_at	Psph
6082	organic acid metabolism	92793_at	Tnfrsf1a
6082	organic acid metabolism	92833_at	Hal
6082	organic acid metabolism	92887_at	Ddah2
6082	organic acid metabolism	92913_at	Abcd2
6082	organic acid metabolism	93278_at	Scp2
6082	organic acid metabolism	93575_at	Ggh
6082	organic acid metabolism	93754_at	Ech1
6082	organic acid metabolism	94167_at	Nos3
6082	organic acid metabolism	94422_at	Dnajc13
6082	organic acid metabolism	94562_at	Gnpat
6082	organic acid metabolism	94852_at	Glul
6082	organic acid metabolism	94940_at	Mccc1
6082	organic acid metabolism	95426_at	Echs1
6082	organic acid metabolism	95469_at	Btd
6082	organic acid metabolism	95485_at	Hadhsc
6082	organic acid metabolism	95546_g_at	Igf1
6082	organic acid metabolism	95646_at	Cpt2
6082	organic acid metabolism	95688_at	Degs1
6082	organic acid metabolism	95693_at	Idh2
6082	organic acid metabolism	96127_at	Sgpl1
6082	organic acid metabolism	96336_at	Gatm
6082	organic acid metabolism	96346_at	Cdo1
6082	organic acid metabolism	96608_at	Phyh
6082	organic acid metabolism	96827_at	Cad
6082	organic acid metabolism	97383_at	Slc6a6
6082	organic acid metabolism	97422_at	Iars2
6082	organic acid metabolism	97731_at	Indo
6082	organic acid metabolism	98440_at	Ltb4dh
6082	organic acid metabolism	98444_g_at	Lep
6082	organic acid metabolism	98984_f_at	Gpd2
6082	organic acid metabolism	99057_at	Thy1
6082	organic acid metabolism	99104_at	Adipoq
6082	organic acid metabolism	99184_at	Csad
6082	organic acid metabolism	99461_at	Hcls1
6082	organic acid metabolism	99566_at	Tpi1
6082	organic acid metabolism	99972_at	Tph1
6631	fatty acid metabolism	100425_at	Syk
6631	fatty acid metabolism	100539_at	Acot7
6631	fatty acid metabolism	101515_at	Acox1
6631	fatty acid metabolism	101538_i_at	Ces3
6631	fatty acid metabolism	102797_at	Dhrs3
6631	fatty acid metabolism	103083_at	Lipe
6631	fatty acid metabolism	103401_at	Acads
6631	fatty acid metabolism	103646_at	Crat
6631	fatty acid metabolism	104538_at	Ptgis
6631	fatty acid metabolism	104605_at	Adipor2
6631	fatty acid metabolism	104706_at	Pex7
6631	fatty acid metabolism	160280_at	Cav1
6631	fatty acid metabolism	160482_at	Acaa1
6631	fatty acid metabolism	92401_at	Ltc4s
6631	fatty acid metabolism	92581_at	Acadm
6631	fatty acid metabolism	92793_at	Tnfrsf1a
6631	fatty acid metabolism	92913_at	Abcd2
6631	fatty acid metabolism	93278_at	Scp2
6631	fatty acid metabolism	93754_at	Ech1
6631	fatty acid metabolism	94562_at	Gnpat
6631	fatty acid metabolism	95426_at	Echs1
6631	fatty acid metabolism	95485_at	Hadhsc
6631	fatty acid metabolism	95646_at	Cpt2
6631	fatty acid metabolism	95688_at	Degs1
6631	fatty acid metabolism	96608_at	Phyh
6631	fatty acid metabolism	98440_at	Ltb4dh
6631	fatty acid metabolism	99104_at	Adipoq
6631	fatty acid metabolism	99566_at	Tpi1
6635	fatty acid beta-oxidation	101515_at	Acox1
6635	fatty acid beta-oxidation	103401_at	Acads
6635	fatty acid beta-oxidation	104706_at	Pex7
6635	fatty acid beta-oxidation	92581_at	Acadm
6635	fatty acid beta-oxidation	93754_at	Ech1
6635	fatty acid beta-oxidation	95426_at	Echs1
6635	fatty acid beta-oxidation	95646_at	Cpt2
6635	fatty acid beta-oxidation	99104_at	Adipoq
6817	phosphate transport	100948_at	Ank
6817	phosphate transport	101039_at	Col4a2
6817	phosphate transport	101130_at	Col1a2
6817	phosphate transport	101881_g_at	Col18a1
6817	phosphate transport	102065_at	Fcna
6817	phosphate transport	103676_at	C1qtnf1
6817	phosphate transport	160248_at	Fubp1
6817	phosphate transport	161984_f_at	Col3a1
6817	phosphate transport	162459_f_at	Col6a1
6817	phosphate transport	92223_at	C1qg
6817	phosphate transport	92567_at	Col5a2
6817	phosphate transport	93517_at	Col6a2
6817	phosphate transport	94305_at	Col1a1
6817	phosphate transport	95052_at	C1qdc2
6817	phosphate transport	96020_at	C1qb
6817	phosphate transport	98562_at	C1qa
6817	phosphate transport	99104_at	Adipoq
6817	phosphate transport	99476_at	Col14a1
6817	phosphate transport	99637_at	Col15a1
6820	anion transport	100948_at	Ank
6820	anion transport	101039_at	Col4a2
6820	anion transport	101130_at	Col1a2
6820	anion transport	101881_g_at	Col18a1
6820	anion transport	102065_at	Fcna
6820	anion transport	103218_at	Slc10a3
6820	anion transport	103676_at	C1qtnf1
6820	anion transport	104719_at	Slc12a7
6820	anion transport	160085_at	Tst
6820	anion transport	160248_at	Fubp1
6820	anion transport	161984_f_at	Col3a1
6820	anion transport	162287_r_at	Clca3
6820	anion transport	162459_f_at	Col6a1
6820	anion transport	92223_at	C1qg
6820	anion transport	92450_at	Slc12a4
6820	anion transport	92567_at	Col5a2
6820	anion transport	92987_at	Slc4a3
6820	anion transport	93040_at	Fxyd1
6820	anion transport	93517_at	Col6a2
6820	anion transport	94254_at	Clic4
6820	anion transport	94305_at	Col1a1
6820	anion transport	95052_at	C1qdc2
6820	anion transport	95060_at	Slc16a7
6820	anion transport	96020_at	C1qb
6820	anion transport	96588_at	Ptger3
6820	anion transport	98562_at	C1qa
6820	anion transport	99104_at	Adipoq
6820	anion transport	99476_at	Col14a1
6820	anion transport	99637_at	Col15a1
7155	cell adhesion	100019_at	Cspg2
7155	cell adhesion	100113_s_at	Kifap3
7155	cell adhesion	100120_at	Nid1
7155	cell adhesion	100134_at	Eng
7155	cell adhesion	100412_g_at	Aebp1
7155	cell adhesion	100425_at	Syk
7155	cell adhesion	100952_at	Stim1
7155	cell adhesion	100990_g_at	Itgb1bp1
7155	cell adhesion	101359_at	Lamb2
7155	cell adhesion	101499_at	Ilk
7155	cell adhesion	101840_at	Egfr
7155	cell adhesion	101861_at	Sgce
7155	cell adhesion	101881_g_at	Col18a1
7155	cell adhesion	101948_at	Lamb1-1
7155	cell adhesion	102044_at	Wisp1
7155	cell adhesion	102353_at	Itgb2
7155	cell adhesion	102378_at	Sspn
7155	cell adhesion	102720_at	Tek
7155	cell adhesion	103070_at	Ptpns1
7155	cell adhesion	103394_at	Fxyd5
7155	cell adhesion	103488_at	Selpl
7155	cell adhesion	103492_at	Cpxm1
7155	cell adhesion	103869_at	Thbs3
7155	cell adhesion	104587_at	Lama4
7155	cell adhesion	160320_at	Sorbs1
7155	cell adhesion	160358_at	Cd34
7155	cell adhesion	160458_at	Mcam
7155	cell adhesion	160815_at	BC032204
7155	cell adhesion	160887_at	Hes1
7155	cell adhesion	161497_f_at	Itga7
7155	cell adhesion	162459_f_at	Col6a1
7155	cell adhesion	92366_at	Lama2
7155	cell adhesion	92593_at	Postn
7155	cell adhesion	92742_at	Ccl11
7155	cell adhesion	92852_at	Fn1
7155	cell adhesion	92877_at	Tgfbi
7155	cell adhesion	92969_at	Ddr2
7155	cell adhesion	93043_at	Sdfr1
7155	cell adhesion	93318_at	Ninj1
7155	cell adhesion	93364_at	Ctnna1
7155	cell adhesion	93517_at	Col6a2
7155	cell adhesion	93563_s_at	Nid2
7155	cell adhesion	94449_at	Pcdhgb1 ; Pcdhgb2 ; Pcdhgb4 ; Pcdhgb5 ; Pcdhgb6 ; Pcdhgb7 ; Pcdhgb8 ; Pcdhgc3 ; Pcdhgc4 ; Pcdhgc5 ; Pcdhga1 ; Pcdhga2 ; Pcdhga3 ; Pcdhga4 ; Pcdhga5 ; Pcdhga6 ; Pcdhga7 ; Pcdhga8 ; Pcdhga9 ; Pcdhga10 ; Pcdhga11 ; Pcdhga12
7155	cell adhesion	94963_at	Vcl
7155	cell adhesion	95016_at	Nrp1
7155	cell adhesion	95345_at	Tpbg
7155	cell adhesion	96195_at	Efs
7155	cell adhesion	96742_at	Dpt
7155	cell adhesion	96886_at	Stab1
7155	cell adhesion	97826_at	Fcgbp
7155	cell adhesion	97832_at	Cd97
7155	cell adhesion	97930_f_at	Cd151
7155	cell adhesion	97963_at	Sipa1
7155	cell adhesion	98407_at	Efnb1
7155	cell adhesion	98549_at	Vtn
7155	cell adhesion	98614_at	Nphp1
7155	cell adhesion	99007_at	Flot2
7155	cell adhesion	99010_at	Islr
7155	cell adhesion	99057_at	Thy1
7155	cell adhesion	99476_at	Col14a1
7155	cell adhesion	99637_at	Col15a1
7155	cell adhesion	99669_at	Lgals1
7155	cell adhesion	99931_at	Lama5
9653	morphogenesis	100050_at	Id1
9653	morphogenesis	100064_f_at	Gja1
9653	morphogenesis	100112_at	Cxcl12
9653	morphogenesis	100133_at	Fyn
9653	morphogenesis	100134_at	Eng
9653	morphogenesis	100425_at	Syk
9653	morphogenesis	100472_at	Enah
9653	morphogenesis	100569_at	Anxa2
9653	morphogenesis	101059_at	Ndn
9653	morphogenesis	101408_at	Gamt
9653	morphogenesis	101450_at	Csf1
9653	morphogenesis	101499_at	Ilk
9653	morphogenesis	101526_at	Msx1
9653	morphogenesis	101571_g_at	Igfbp4
9653	morphogenesis	101840_at	Egfr
9653	morphogenesis	101881_g_at	Col18a1
9653	morphogenesis	101902_at	Rbpsuh
9653	morphogenesis	101918_at	Tgfb1
9653	morphogenesis	102044_at	Wisp1
9653	morphogenesis	102353_at	Itgb2
9653	morphogenesis	102374_at	Dscr1l2
9653	morphogenesis	102396_at	4930553F24Rik
9653	morphogenesis	102698_at	Epas1
9653	morphogenesis	102720_at	Tek
9653	morphogenesis	103001_at	Vegfb
9653	morphogenesis	103238_at	Wnt4
9653	morphogenesis	103394_at	Fxyd5
9653	morphogenesis	103462_at	Dock2
9653	morphogenesis	103554_at	Adam19
9653	morphogenesis	103559_at	Prkaca
9653	morphogenesis	103568_at	Srpx
9653	morphogenesis	103574_at	Ablim1
9653	morphogenesis	103796_at	Apaf1
9653	morphogenesis	103904_at	Igfbp6
9653	morphogenesis	104275_g_at	Trp53
9653	morphogenesis	104371_at	Dgat1
9653	morphogenesis	104376_at	Hdac5
9653	morphogenesis	104469_at	Pdpn
9653	morphogenesis	104482_at	Epim
9653	morphogenesis	104576_at	Ski
9653	morphogenesis	104623_at	Tle3
9653	morphogenesis	104697_at	Rhoj
9653	morphogenesis	104698_at	Gata6
9653	morphogenesis	160106_at	Capg
9653	morphogenesis	160137_at	B3gnt1
9653	morphogenesis	160158_at	Gpc3
9653	morphogenesis	160458_at	Mcam
9653	morphogenesis	160484_at	Rtn4
9653	morphogenesis	160527_at	Igfbp7
9653	morphogenesis	160705_at	Cited1
9653	morphogenesis	160793_at	Pou6f1
9653	morphogenesis	160828_at	Inhbb
9653	morphogenesis	160903_at	Apbb2
9653	morphogenesis	161040_at	Fzd1
9653	morphogenesis	161184_f_at	Tie1
9653	morphogenesis	161329_f_at	Capzb
9653	morphogenesis	161497_f_at	Itga7
9653	morphogenesis	161984_f_at	Col3a1
9653	morphogenesis	92348_at	Thra
9653	morphogenesis	92365_at	Figf
9653	morphogenesis	92551_at	Lig1
9653	morphogenesis	92614_at	Id3
9653	morphogenesis	92697_at	Foxa1
9653	morphogenesis	92770_at	S100a6
9653	morphogenesis	92852_at	Fn1
9653	morphogenesis	93090_at	Fgfr2
9653	morphogenesis	93318_at	Ninj1
9653	morphogenesis	93534_at	Dcn
9653	morphogenesis	93550_at	Csrp2
9653	morphogenesis	93574_at	Serpinf1
9653	morphogenesis	93593_f_at	Emp3
9653	morphogenesis	93603_at	Mrpl40
9653	morphogenesis	93681_at	Fzd2
9653	morphogenesis	93721_at	Cap1
9653	morphogenesis	93948_at	Nck2
9653	morphogenesis	94147_at	Serpine1
9653	morphogenesis	94167_at	Nos3
9653	morphogenesis	94562_at	Gnpat
9653	morphogenesis	94712_at	Vegfc
9653	morphogenesis	94963_at	Vcl
9653	morphogenesis	95016_at	Nrp1
9653	morphogenesis	95079_at	Pdgfra
9653	morphogenesis	95228_f_at	Ang3
9653	morphogenesis	95356_at	Apoe
9653	morphogenesis	95546_g_at	Igf1
9653	morphogenesis	96004_at	Sri
9653	morphogenesis	96298_f_at	Dnclc1
9653	morphogenesis	96354_at	Mbnl1
9653	morphogenesis	96672_at	MGI:1916782
9653	morphogenesis	96852_at	Prkar1a
9653	morphogenesis	96886_at	Stab1
9653	morphogenesis	96920_at	Htra1
9653	morphogenesis	97226_at	Gna12
9653	morphogenesis	97347_at	Ltbp4
9653	morphogenesis	97426_at	Emp1
9653	morphogenesis	97498_at	Fhl1
9653	morphogenesis	97509_f_at	Fgfr1
9653	morphogenesis	97535_at	Ywhah ; LOC545556
9653	morphogenesis	97926_s_at	Pparg
9653	morphogenesis	97963_at	Sipa1
9653	morphogenesis	97967_at	Plxnd1
9653	morphogenesis	97983_s_at	Stxbp1
9653	morphogenesis	98028_at	Twist1
9653	morphogenesis	98056_at	Phlda3
9653	morphogenesis	98372_at	Aldh1a3
9653	morphogenesis	98407_at	Efnb1
9653	morphogenesis	98447_at	Cebpa
9653	morphogenesis	98452_at	Flt1
9653	morphogenesis	98454_at	Palm
9653	morphogenesis	98496_at	Gys3
9653	morphogenesis	98817_at	Fst
9653	morphogenesis	98950_at	Rragc
9653	morphogenesis	99042_s_at	Shox2
9653	morphogenesis	99057_at	Thy1
9653	morphogenesis	99067_at	Gas6
9653	morphogenesis	99390_at	Wnt5a
9653	morphogenesis	99475_at	Socs2
9653	morphogenesis	99931_at	Lama5
15698	inorganic anion transport	100948_at	Ank
15698	inorganic anion transport	101039_at	Col4a2
15698	inorganic anion transport	101130_at	Col1a2
15698	inorganic anion transport	101881_g_at	Col18a1
15698	inorganic anion transport	102065_at	Fcna
15698	inorganic anion transport	103676_at	C1qtnf1
15698	inorganic anion transport	104719_at	Slc12a7
15698	inorganic anion transport	160085_at	Tst
15698	inorganic anion transport	160248_at	Fubp1
15698	inorganic anion transport	161984_f_at	Col3a1
15698	inorganic anion transport	162287_r_at	Clca3
15698	inorganic anion transport	162459_f_at	Col6a1
15698	inorganic anion transport	92223_at	C1qg
15698	inorganic anion transport	92450_at	Slc12a4
15698	inorganic anion transport	92567_at	Col5a2
15698	inorganic anion transport	93040_at	Fxyd1
15698	inorganic anion transport	93517_at	Col6a2
15698	inorganic anion transport	94254_at	Clic4
15698	inorganic anion transport	94305_at	Col1a1
15698	inorganic anion transport	95052_at	C1qdc2
15698	inorganic anion transport	96020_at	C1qb
15698	inorganic anion transport	96588_at	Ptger3
15698	inorganic anion transport	98562_at	C1qa
15698	inorganic anion transport	99104_at	Adipoq
15698	inorganic anion transport	99476_at	Col14a1
15698	inorganic anion transport	99637_at	Col15a1
19395	fatty acid oxidation	101515_at	Acox1
19395	fatty acid oxidation	103401_at	Acads
19395	fatty acid oxidation	104605_at	Adipor2
19395	fatty acid oxidation	104706_at	Pex7
19395	fatty acid oxidation	92581_at	Acadm
19395	fatty acid oxidation	93754_at	Ech1
19395	fatty acid oxidation	95426_at	Echs1
19395	fatty acid oxidation	95646_at	Cpt2
19395	fatty acid oxidation	96608_at	Phyh
19395	fatty acid oxidation	99104_at	Adipoq
19752	carboxylic acid metabolism	100026_at	Bcat1
19752	carboxylic acid metabolism	100425_at	Syk
19752	carboxylic acid metabolism	100539_at	Acot7
19752	carboxylic acid metabolism	101042_f_at	Pep4
19752	carboxylic acid metabolism	101408_at	Gamt
19752	carboxylic acid metabolism	101515_at	Acox1
19752	carboxylic acid metabolism	101538_i_at	Ces3
19752	carboxylic acid metabolism	101840_at	Egfr
19752	carboxylic acid metabolism	102302_at	Bckdhb
19752	carboxylic acid metabolism	102322_at	Ugdh
19752	carboxylic acid metabolism	102353_at	Itgb2
19752	carboxylic acid metabolism	102797_at	Dhrs3
19752	carboxylic acid metabolism	103083_at	Lipe
19752	carboxylic acid metabolism	103297_at	Pfkfb1
19752	carboxylic acid metabolism	103401_at	Acads
19752	carboxylic acid metabolism	103646_at	Crat
19752	carboxylic acid metabolism	104313_at	Pgm2
19752	carboxylic acid metabolism	104538_at	Ptgis
19752	carboxylic acid metabolism	104605_at	Adipor2
19752	carboxylic acid metabolism	104706_at	Pex7
19752	carboxylic acid metabolism	160104_at	Hsd3b7
19752	carboxylic acid metabolism	160280_at	Cav1
19752	carboxylic acid metabolism	160350_at	Gstz1
19752	carboxylic acid metabolism	160481_at	Pck1
19752	carboxylic acid metabolism	160482_at	Acaa1
19752	carboxylic acid metabolism	160867_at	Pdgfrb
19752	carboxylic acid metabolism	92401_at	Ltc4s
19752	carboxylic acid metabolism	92581_at	Acadm
19752	carboxylic acid metabolism	92586_at	Glud1
19752	carboxylic acid metabolism	92589_at	Psph
19752	carboxylic acid metabolism	92793_at	Tnfrsf1a
19752	carboxylic acid metabolism	92833_at	Hal
19752	carboxylic acid metabolism	92887_at	Ddah2
19752	carboxylic acid metabolism	92913_at	Abcd2
19752	carboxylic acid metabolism	93278_at	Scp2
19752	carboxylic acid metabolism	93575_at	Ggh
19752	carboxylic acid metabolism	93754_at	Ech1
19752	carboxylic acid metabolism	94167_at	Nos3
19752	carboxylic acid metabolism	94422_at	Dnajc13
19752	carboxylic acid metabolism	94562_at	Gnpat
19752	carboxylic acid metabolism	94852_at	Glul
19752	carboxylic acid metabolism	94940_at	Mccc1
19752	carboxylic acid metabolism	95426_at	Echs1
19752	carboxylic acid metabolism	95469_at	Btd
19752	carboxylic acid metabolism	95485_at	Hadhsc
19752	carboxylic acid metabolism	95546_g_at	Igf1
19752	carboxylic acid metabolism	95646_at	Cpt2
19752	carboxylic acid metabolism	95688_at	Degs1
19752	carboxylic acid metabolism	95693_at	Idh2
19752	carboxylic acid metabolism	96127_at	Sgpl1
19752	carboxylic acid metabolism	96336_at	Gatm
19752	carboxylic acid metabolism	96346_at	Cdo1
19752	carboxylic acid metabolism	96608_at	Phyh
19752	carboxylic acid metabolism	96827_at	Cad
19752	carboxylic acid metabolism	97383_at	Slc6a6
19752	carboxylic acid metabolism	97422_at	Iars2
19752	carboxylic acid metabolism	97731_at	Indo
19752	carboxylic acid metabolism	98440_at	Ltb4dh
19752	carboxylic acid metabolism	98444_g_at	Lep
19752	carboxylic acid metabolism	98984_f_at	Gpd2
19752	carboxylic acid metabolism	99057_at	Thy1
19752	carboxylic acid metabolism	99104_at	Adipoq
19752	carboxylic acid metabolism	99184_at	Csad
19752	carboxylic acid metabolism	99461_at	Hcls1
19752	carboxylic acid metabolism	99566_at	Tpi1
19752	carboxylic acid metabolism	99972_at	Tph1
48514	blood vessel morphogenesis	100050_at	Id1
48514	blood vessel morphogenesis	100112_at	Cxcl12
48514	blood vessel morphogenesis	100134_at	Eng
48514	blood vessel morphogenesis	100569_at	Anxa2
48514	blood vessel morphogenesis	101881_g_at	Col18a1
48514	blood vessel morphogenesis	101902_at	Rbpsuh
48514	blood vessel morphogenesis	102698_at	Epas1
48514	blood vessel morphogenesis	102720_at	Tek
48514	blood vessel morphogenesis	103001_at	Vegfb
48514	blood vessel morphogenesis	160484_at	Rtn4
48514	blood vessel morphogenesis	160705_at	Cited1
48514	blood vessel morphogenesis	161184_f_at	Tie1
48514	blood vessel morphogenesis	161497_f_at	Itga7
48514	blood vessel morphogenesis	92365_at	Figf
48514	blood vessel morphogenesis	93574_at	Serpinf1
48514	blood vessel morphogenesis	94147_at	Serpine1
48514	blood vessel morphogenesis	94712_at	Vegfc
48514	blood vessel morphogenesis	95016_at	Nrp1
48514	blood vessel morphogenesis	95228_f_at	Ang3
48514	blood vessel morphogenesis	96886_at	Stab1
48514	blood vessel morphogenesis	97509_f_at	Fgfr1
48514	blood vessel morphogenesis	97967_at	Plxnd1
48514	blood vessel morphogenesis	98452_at	Flt1
48514	blood vessel morphogenesis	99057_at	Thy1
