# Supplementary material for: Gene regulatory networks in lactation: identification of global principles using bioinformatics
Source: BMC Syst Biol. 2007 Nov 27;1:56. doi: 10.1186/1752-0509-1-56 (PMC2225983; doi:10.1186/1752-0509-1-56)
Supplement: Additional file 8 — Additional data file 8 is an Excel file of genes that are associated with the GO terms in Table 3 and are members of the Lactation Gene Set (i.e. differentially regulated between time points P19 and L9). Two spreadsheets are provided in the file, one for up-regulated and one for down-regulated genes. [file 1752-0509-1-56-S8.xls]

## Sheet: P19_Lac9_upregulated
	NO Significant GO Terms associated with UPREGULATED genes

## Sheet: P19_Lac9_downregulated
GOID	GO Name	Affymetrix Probe	Gene Symbol
245	spliceosome assembly	101053_at	2610031L17Rik
245	spliceosome assembly	103620_s_at	Smn1
245	spliceosome assembly	160182_at	Sfrs6
245	spliceosome assembly	160772_i_at	D11Ertd730e
245	spliceosome assembly	93999_at	Snrpg
245	spliceosome assembly	95049_at	Snrpd2
245	spliceosome assembly	96113_at	D18Wsu98e
245	spliceosome assembly	96354_at	Mbnl1
245	spliceosome assembly	96834_at	Sfrs9
245	spliceosome assembly	97255_at	Cugbp2
245	spliceosome assembly	99162_at	Smndc1
375	"RNA splicing\, via transesterification reactions"	100101_at	Snrpa
375	"RNA splicing\, via transesterification reactions"	101053_at	2610031L17Rik
375	"RNA splicing\, via transesterification reactions"	101064_at	Plrg1
375	"RNA splicing\, via transesterification reactions"	103620_s_at	Smn1
375	"RNA splicing\, via transesterification reactions"	103885_at	Prpf31
375	"RNA splicing\, via transesterification reactions"	104158_at	Snw1
375	"RNA splicing\, via transesterification reactions"	160182_at	Sfrs6
375	"RNA splicing\, via transesterification reactions"	160364_at	Sfrs10
375	"RNA splicing\, via transesterification reactions"	160384_at	Bat1a
375	"RNA splicing\, via transesterification reactions"	160550_i_at	Magoh
375	"RNA splicing\, via transesterification reactions"	160633_at	Thoc4
375	"RNA splicing\, via transesterification reactions"	160772_i_at	D11Ertd730e
375	"RNA splicing\, via transesterification reactions"	93117_at	Hnrpa2b1
375	"RNA splicing\, via transesterification reactions"	93518_at	Rnps1
375	"RNA splicing\, via transesterification reactions"	93830_at	Nono ; LOC434808
375	"RNA splicing\, via transesterification reactions"	93999_at	Snrpg
375	"RNA splicing\, via transesterification reactions"	94081_at	Rbm17
375	"RNA splicing\, via transesterification reactions"	94455_at	Lsm3
375	"RNA splicing\, via transesterification reactions"	94985_at	Syncrip
375	"RNA splicing\, via transesterification reactions"	95049_at	Snrpd2
375	"RNA splicing\, via transesterification reactions"	95714_at	0610009D07Rik
375	"RNA splicing\, via transesterification reactions"	96029_at	Sf3a3
375	"RNA splicing\, via transesterification reactions"	96113_at	D18Wsu98e
375	"RNA splicing\, via transesterification reactions"	96354_at	Mbnl1
375	"RNA splicing\, via transesterification reactions"	96834_at	Sfrs9
375	"RNA splicing\, via transesterification reactions"	97254_at	Rbm8a
375	"RNA splicing\, via transesterification reactions"	97255_at	Cugbp2
375	"RNA splicing\, via transesterification reactions"	97846_at	Cdc5l
375	"RNA splicing\, via transesterification reactions"	99162_at	Smndc1
375	"RNA splicing\, via transesterification reactions"	99621_s_at	Sfpq
377	"RNA splicing\, via transesterification reactions with bulged adenosine as nucleophile"	100101_at	Snrpa
377	"RNA splicing\, via transesterification reactions with bulged adenosine as nucleophile"	101053_at	2610031L17Rik
377	"RNA splicing\, via transesterification reactions with bulged adenosine as nucleophile"	101064_at	Plrg1
377	"RNA splicing\, via transesterification reactions with bulged adenosine as nucleophile"	103620_s_at	Smn1
377	"RNA splicing\, via transesterification reactions with bulged adenosine as nucleophile"	103885_at	Prpf31
377	"RNA splicing\, via transesterification reactions with bulged adenosine as nucleophile"	104158_at	Snw1
377	"RNA splicing\, via transesterification reactions with bulged adenosine as nucleophile"	160182_at	Sfrs6
377	"RNA splicing\, via transesterification reactions with bulged adenosine as nucleophile"	160364_at	Sfrs10
377	"RNA splicing\, via transesterification reactions with bulged adenosine as nucleophile"	160384_at	Bat1a
377	"RNA splicing\, via transesterification reactions with bulged adenosine as nucleophile"	160550_i_at	Magoh
377	"RNA splicing\, via transesterification reactions with bulged adenosine as nucleophile"	160633_at	Thoc4
377	"RNA splicing\, via transesterification reactions with bulged adenosine as nucleophile"	160772_i_at	D11Ertd730e
377	"RNA splicing\, via transesterification reactions with bulged adenosine as nucleophile"	93117_at	Hnrpa2b1
377	"RNA splicing\, via transesterification reactions with bulged adenosine as nucleophile"	93518_at	Rnps1
377	"RNA splicing\, via transesterification reactions with bulged adenosine as nucleophile"	93830_at	Nono ; LOC434808
377	"RNA splicing\, via transesterification reactions with bulged adenosine as nucleophile"	93999_at	Snrpg
377	"RNA splicing\, via transesterification reactions with bulged adenosine as nucleophile"	94081_at	Rbm17
377	"RNA splicing\, via transesterification reactions with bulged adenosine as nucleophile"	94455_at	Lsm3
377	"RNA splicing\, via transesterification reactions with bulged adenosine as nucleophile"	94985_at	Syncrip
377	"RNA splicing\, via transesterification reactions with bulged adenosine as nucleophile"	95049_at	Snrpd2
377	"RNA splicing\, via transesterification reactions with bulged adenosine as nucleophile"	95714_at	0610009D07Rik
377	"RNA splicing\, via transesterification reactions with bulged adenosine as nucleophile"	96029_at	Sf3a3
377	"RNA splicing\, via transesterification reactions with bulged adenosine as nucleophile"	96113_at	D18Wsu98e
377	"RNA splicing\, via transesterification reactions with bulged adenosine as nucleophile"	96354_at	Mbnl1
377	"RNA splicing\, via transesterification reactions with bulged adenosine as nucleophile"	96834_at	Sfrs9
377	"RNA splicing\, via transesterification reactions with bulged adenosine as nucleophile"	97254_at	Rbm8a
377	"RNA splicing\, via transesterification reactions with bulged adenosine as nucleophile"	97255_at	Cugbp2
377	"RNA splicing\, via transesterification reactions with bulged adenosine as nucleophile"	97846_at	Cdc5l
377	"RNA splicing\, via transesterification reactions with bulged adenosine as nucleophile"	99162_at	Smndc1
377	"RNA splicing\, via transesterification reactions with bulged adenosine as nucleophile"	99621_s_at	Sfpq
398	"nuclear mRNA splicing\, via spliceosome"	100101_at	Snrpa
398	"nuclear mRNA splicing\, via spliceosome"	101053_at	2610031L17Rik
398	"nuclear mRNA splicing\, via spliceosome"	101064_at	Plrg1
398	"nuclear mRNA splicing\, via spliceosome"	103620_s_at	Smn1
398	"nuclear mRNA splicing\, via spliceosome"	103885_at	Prpf31
398	"nuclear mRNA splicing\, via spliceosome"	104158_at	Snw1
398	"nuclear mRNA splicing\, via spliceosome"	160182_at	Sfrs6
398	"nuclear mRNA splicing\, via spliceosome"	160364_at	Sfrs10
398	"nuclear mRNA splicing\, via spliceosome"	160384_at	Bat1a
398	"nuclear mRNA splicing\, via spliceosome"	160550_i_at	Magoh
398	"nuclear mRNA splicing\, via spliceosome"	160633_at	Thoc4
398	"nuclear mRNA splicing\, via spliceosome"	160772_i_at	D11Ertd730e
398	"nuclear mRNA splicing\, via spliceosome"	93117_at	Hnrpa2b1
398	"nuclear mRNA splicing\, via spliceosome"	93518_at	Rnps1
398	"nuclear mRNA splicing\, via spliceosome"	93830_at	Nono ; LOC434808
398	"nuclear mRNA splicing\, via spliceosome"	93999_at	Snrpg
398	"nuclear mRNA splicing\, via spliceosome"	94081_at	Rbm17
398	"nuclear mRNA splicing\, via spliceosome"	94455_at	Lsm3
398	"nuclear mRNA splicing\, via spliceosome"	94985_at	Syncrip
398	"nuclear mRNA splicing\, via spliceosome"	95049_at	Snrpd2
398	"nuclear mRNA splicing\, via spliceosome"	95714_at	0610009D07Rik
398	"nuclear mRNA splicing\, via spliceosome"	96029_at	Sf3a3
398	"nuclear mRNA splicing\, via spliceosome"	96113_at	D18Wsu98e
398	"nuclear mRNA splicing\, via spliceosome"	96354_at	Mbnl1
398	"nuclear mRNA splicing\, via spliceosome"	96834_at	Sfrs9
398	"nuclear mRNA splicing\, via spliceosome"	97254_at	Rbm8a
398	"nuclear mRNA splicing\, via spliceosome"	97255_at	Cugbp2
398	"nuclear mRNA splicing\, via spliceosome"	97846_at	Cdc5l
398	"nuclear mRNA splicing\, via spliceosome"	99162_at	Smndc1
398	"nuclear mRNA splicing\, via spliceosome"	99621_s_at	Sfpq
6397	mRNA processing	100101_at	Snrpa
6397	mRNA processing	101053_at	2610031L17Rik
6397	mRNA processing	101064_at	Plrg1
6397	mRNA processing	101106_at	E430034L04Rik
6397	mRNA processing	103525_at	Hnrpll
6397	mRNA processing	103620_s_at	Smn1
6397	mRNA processing	103885_at	Prpf31
6397	mRNA processing	104126_at	Cstf2t
6397	mRNA processing	104158_at	Snw1
6397	mRNA processing	160096_at	Spop
6397	mRNA processing	160182_at	Sfrs6
6397	mRNA processing	160364_at	Sfrs10
6397	mRNA processing	160384_at	Bat1a
6397	mRNA processing	160550_i_at	Magoh
6397	mRNA processing	160633_at	Thoc4
6397	mRNA processing	160772_i_at	D11Ertd730e
6397	mRNA processing	93008_at	Lsm4
6397	mRNA processing	93117_at	Hnrpa2b1
6397	mRNA processing	93518_at	Rnps1
6397	mRNA processing	93830_at	Nono ; LOC434808
6397	mRNA processing	93999_at	Snrpg
6397	mRNA processing	94081_at	Rbm17
6397	mRNA processing	94455_at	Lsm3
6397	mRNA processing	94985_at	Syncrip
6397	mRNA processing	95049_at	Snrpd2
6397	mRNA processing	95714_at	0610009D07Rik
6397	mRNA processing	96029_at	Sf3a3
6397	mRNA processing	96038_at	Rnase4
6397	mRNA processing	96113_at	D18Wsu98e
6397	mRNA processing	96354_at	Mbnl1
6397	mRNA processing	96635_at	Gle1l ; LOC383774
6397	mRNA processing	96834_at	Sfrs9
6397	mRNA processing	97254_at	Rbm8a
6397	mRNA processing	97255_at	Cugbp2
6397	mRNA processing	97846_at	Cdc5l
6397	mRNA processing	97903_at	Tsen34
6397	mRNA processing	99162_at	Smndc1
6397	mRNA processing	99621_s_at	Sfpq
6412	protein biosynthesis	100136_at	Lamp2
6412	protein biosynthesis	100557_g_at	Eif4b
6412	protein biosynthesis	100636_at	Eif4ebp1
6412	protein biosynthesis	100684_at	Prkcsh
6412	protein biosynthesis	100694_at	Rplp1
6412	protein biosynthesis	100711_at	Rpl10a
6412	protein biosynthesis	100729_at	Rpl26
6412	protein biosynthesis	100734_at	Rpl3
6412	protein biosynthesis	100886_f_at	Mrpl45
6412	protein biosynthesis	101067_at	Mrpl24
6412	protein biosynthesis	101129_at	Rpl5
6412	protein biosynthesis	101137_at	Rps3
6412	protein biosynthesis	101255_at	Ubb
6412	protein biosynthesis	101664_at	Rps3a
6412	protein biosynthesis	101897_g_at	Cd1d1 ; Cd1d2
6412	protein biosynthesis	101979_at	Gadd45g
6412	protein biosynthesis	102047_at	Nmt1
6412	protein biosynthesis	102058_at	Mrpl9
6412	protein biosynthesis	102126_at	Rps12 ; LOC546473
6412	protein biosynthesis	102430_at	Myd88
6412	protein biosynthesis	103352_at	Dpagt1
6412	protein biosynthesis	103436_at	Gtpbp1
6412	protein biosynthesis	103608_at	Fars2
6412	protein biosynthesis	103630_at	Lars
6412	protein biosynthesis	103634_at	Isgf3g
6412	protein biosynthesis	103708_at	Eif1a
6412	protein biosynthesis	104015_at	Metap1
6412	protein biosynthesis	104628_at	Man2a1
6412	protein biosynthesis	104755_at	Tnip1
6412	protein biosynthesis	160129_at	Eef1d
6412	protein biosynthesis	160345_at	Mrpl34
6412	protein biosynthesis	160371_at	Arl6ip1
6412	protein biosynthesis	160476_f_at	Rpl18
6412	protein biosynthesis	160579_at	Man1a
6412	protein biosynthesis	160829_at	Phlda1
6412	protein biosynthesis	92565_at	1110005A23Rik
6412	protein biosynthesis	92573_at	Ppp2r1a
6412	protein biosynthesis	92577_f_at	Rpl37
6412	protein biosynthesis	92628_at	Rpl36
6412	protein biosynthesis	92828_at	Dpm1
6412	protein biosynthesis	92834_at	Rpl13a
6412	protein biosynthesis	92855_at	Eif1
6412	protein biosynthesis	92857_at	Rpl22
6412	protein biosynthesis	92925_at	Cebpb
6412	protein biosynthesis	93089_at	Eif4a2
6412	protein biosynthesis	93174_at	Cd276
6412	protein biosynthesis	93270_at	Gars
6412	protein biosynthesis	93315_at	Map2k3
6412	protein biosynthesis	93564_at	Yars
6412	protein biosynthesis	93580_at	Pum2
6412	protein biosynthesis	93752_at	Iars
6412	protein biosynthesis	93787_f_at	Mrpl18
6412	protein biosynthesis	93859_at	Mtif2
6412	protein biosynthesis	93973_at	Eif3s9
6412	protein biosynthesis	94068_at	Rps19
6412	protein biosynthesis	94252_at	Eif2s3x
6412	protein biosynthesis	94253_at	Eif2s1
6412	protein biosynthesis	94298_at	Tsta3
6412	protein biosynthesis	94354_at	Abca1
6412	protein biosynthesis	94462_at	Eif2b1
6412	protein biosynthesis	94767_at	Rps11
6412	protein biosynthesis	94823_at	Rpl23a
6412	protein biosynthesis	94826_at	Itgb4bp
6412	protein biosynthesis	94837_at	Eif3s8
6412	protein biosynthesis	94868_at	Qars
6412	protein biosynthesis	94909_at	Mrps17
6412	protein biosynthesis	95159_at	Mrps18b
6412	protein biosynthesis	95460_at	Cops5
6412	protein biosynthesis	95462_at	Bzw2
6412	protein biosynthesis	95590_at	Alg5
6412	protein biosynthesis	95715_at	Eif3s12
6412	protein biosynthesis	95736_at	Mrpl4
6412	protein biosynthesis	96098_at	Mrpl36
6412	protein biosynthesis	96300_f_at	Rps27
6412	protein biosynthesis	96307_s_at	1100001I22Rik
6412	protein biosynthesis	96575_at	Rpl8
6412	protein biosynthesis	96962_at	Rpl6
6412	protein biosynthesis	97342_at	Mrps14
6412	protein biosynthesis	97422_at	Iars2
6412	protein biosynthesis	97483_at	Rpl19
6412	protein biosynthesis	97553_at	Galnt2
6412	protein biosynthesis	97559_at	Eef2
6412	protein biosynthesis	97647_at	Rps16
6412	protein biosynthesis	97695_s_at	Rpl7
6412	protein biosynthesis	97750_at	Rpsa
6412	protein biosynthesis	97797_at	2210409M21Rik
6412	protein biosynthesis	97813_at	Rela
6412	protein biosynthesis	97824_at	Nola2
6412	protein biosynthesis	97857_at	Zdhhc3
6412	protein biosynthesis	97884_at	Mrps11
6412	protein biosynthesis	98119_at	Rpl30
6412	protein biosynthesis	98120_at	Mrpl27
6412	protein biosynthesis	98121_at	Fnta
6412	protein biosynthesis	98168_at	Rpl7a
6412	protein biosynthesis	98333_at	Rps18
6412	protein biosynthesis	98427_s_at	Nfkb1
6412	protein biosynthesis	98547_at	Mrps12
6412	protein biosynthesis	98564_f_at	Rps26
6412	protein biosynthesis	98606_s_at	Wars
6412	protein biosynthesis	98608_at	Etf1
6412	protein biosynthesis	98876_at	Mrpl11
6412	protein biosynthesis	98904_at	Mrpl35
6412	protein biosynthesis	98936_at	Sars1
6412	protein biosynthesis	98953_at	1500010M16Rik
6412	protein biosynthesis	99101_at	Eif3s7
6412	protein biosynthesis	99140_at	Mrpl16
6412	protein biosynthesis	99150_at	Ict1
6412	protein biosynthesis	99336_at	Rps5
6412	protein biosynthesis	99594_at	Mrpl51
6412	protein biosynthesis	99599_s_at	Ptov1
6412	protein biosynthesis	99674_at	Mrpl43
6412	protein biosynthesis	99975_at	Prkrir
6413	translational initiation	100557_g_at	Eif4b
6413	translational initiation	100636_at	Eif4ebp1
6413	translational initiation	101664_at	Rps3a
6413	translational initiation	103708_at	Eif1a
6413	translational initiation	92855_at	Eif1
6413	translational initiation	93089_at	Eif4a2
6413	translational initiation	93859_at	Mtif2
6413	translational initiation	93973_at	Eif3s9
6413	translational initiation	94253_at	Eif2s1
6413	translational initiation	94462_at	Eif2b1
6413	translational initiation	94826_at	Itgb4bp
6413	translational initiation	94837_at	Eif3s8
6413	translational initiation	95462_at	Bzw2
6413	translational initiation	95715_at	Eif3s12
6413	translational initiation	98953_at	1500010M16Rik
6413	translational initiation	99101_at	Eif3s7
6511	ubiquitin-dependent protein catabolism	100710_at	Vcp
6511	ubiquitin-dependent protein catabolism	100733_at	Psma2
6511	ubiquitin-dependent protein catabolism	101486_at	Psmb10
6511	ubiquitin-dependent protein catabolism	101558_s_at	Psmb5
6511	ubiquitin-dependent protein catabolism	101992_at	Psmb6
6511	ubiquitin-dependent protein catabolism	102647_g_at	Usp34
6511	ubiquitin-dependent protein catabolism	102791_at	Psmb8
6511	ubiquitin-dependent protein catabolism	104092_at	Usp48
6511	ubiquitin-dependent protein catabolism	104471_at	Hdac6
6511	ubiquitin-dependent protein catabolism	92544_f_at	Psma3
6511	ubiquitin-dependent protein catabolism	93085_at	Psmb9
6511	ubiquitin-dependent protein catabolism	93310_at	Psmc6
6511	ubiquitin-dependent protein catabolism	93988_at	Psma7
6511	ubiquitin-dependent protein catabolism	94219_at	Psmb2
6511	ubiquitin-dependent protein catabolism	94263_f_at	Psmb7
6511	ubiquitin-dependent protein catabolism	94841_at	Psma5
6511	ubiquitin-dependent protein catabolism	94954_at	Anapc4
6511	ubiquitin-dependent protein catabolism	95100_at	Anapc5
6511	ubiquitin-dependent protein catabolism	95124_i_at	Rbx1
6511	ubiquitin-dependent protein catabolism	95128_at	Anapc2
6511	ubiquitin-dependent protein catabolism	96952_at	Psma6
6511	ubiquitin-dependent protein catabolism	97274_at	Psmd14
6511	ubiquitin-dependent protein catabolism	97459_at	Psma4
6511	ubiquitin-dependent protein catabolism	97479_at	Ube2l3
6511	ubiquitin-dependent protein catabolism	98094_f_at	Amfr
6511	ubiquitin-dependent protein catabolism	98113_at	Psmb1
6511	ubiquitin-dependent protein catabolism	98147_at	Usp5
6511	ubiquitin-dependent protein catabolism	98557_f_at	Psmb4
6511	ubiquitin-dependent protein catabolism	98972_at	Usp8
6511	ubiquitin-dependent protein catabolism	99064_at	Usp4
6511	ubiquitin-dependent protein catabolism	99084_s_at	Usp3
6512	ubiquitin cycle	100056_at	Fbxw2
6512	ubiquitin cycle	100475_at	Trim25
6512	ubiquitin cycle	100509_at	Rnf19
6512	ubiquitin cycle	100710_at	Vcp
6512	ubiquitin cycle	100733_at	Psma2
6512	ubiquitin cycle	100941_at	Pias2
6512	ubiquitin cycle	100979_at	Rnf138
6512	ubiquitin cycle	101091_at	Sumo1
6512	ubiquitin cycle	101449_at	Trim41
6512	ubiquitin cycle	101486_at	Psmb10
6512	ubiquitin cycle	101558_s_at	Psmb5
6512	ubiquitin cycle	101892_f_at	Fts
6512	ubiquitin cycle	101992_at	Psmb6
6512	ubiquitin cycle	102279_at	Ube1l
6512	ubiquitin cycle	102647_g_at	Usp34
6512	ubiquitin cycle	102791_at	Psmb8
6512	ubiquitin cycle	103893_at	Fbxo38
6512	ubiquitin cycle	104041_at	1810009A16Rik
6512	ubiquitin cycle	104092_at	Usp48
6512	ubiquitin cycle	104125_at	Rnf12
6512	ubiquitin cycle	104348_at	Bre
6512	ubiquitin cycle	104471_at	Hdac6
6512	ubiquitin cycle	104621_at	March6
6512	ubiquitin cycle	160164_at	Ube2v1
6512	ubiquitin cycle	160165_at	Ube2m
6512	ubiquitin cycle	160209_at	Rnf44
6512	ubiquitin cycle	160402_at	Tceb2
6512	ubiquitin cycle	92544_f_at	Psma3
6512	ubiquitin cycle	92616_at	Ube1x
6512	ubiquitin cycle	93085_at	Psmb9
6512	ubiquitin cycle	93101_s_at	Nedd4
6512	ubiquitin cycle	93217_at	Fbxo45
6512	ubiquitin cycle	93310_at	Psmc6
6512	ubiquitin cycle	93365_s_at	Sugt1
6512	ubiquitin cycle	93451_at	Lmo7
6512	ubiquitin cycle	93509_at	Ube2b
6512	ubiquitin cycle	93667_at	Fbxw7
6512	ubiquitin cycle	93782_at	Rnf4
6512	ubiquitin cycle	93967_at	Anapc11
6512	ubiquitin cycle	93988_at	Psma7
6512	ubiquitin cycle	94002_at	Cul1
6512	ubiquitin cycle	94008_at	Tceb1
6512	ubiquitin cycle	94219_at	Psmb2
6512	ubiquitin cycle	94263_f_at	Psmb7
6512	ubiquitin cycle	94457_at	AL033326
6512	ubiquitin cycle	94841_at	Psma5
6512	ubiquitin cycle	94954_at	Anapc4
6512	ubiquitin cycle	95100_at	Anapc5
6512	ubiquitin cycle	95124_i_at	Rbx1
6512	ubiquitin cycle	95128_at	Anapc2
6512	ubiquitin cycle	95424_at	Sumo3
6512	ubiquitin cycle	96104_at	3732413I11Rik
6512	ubiquitin cycle	96667_at	Vps41
6512	ubiquitin cycle	96701_at	Uble1b
6512	ubiquitin cycle	96952_at	Psma6
6512	ubiquitin cycle	97274_at	Psmd14
6512	ubiquitin cycle	97459_at	Psma4
6512	ubiquitin cycle	97460_at	Ube2r2
6512	ubiquitin cycle	97479_at	Ube2l3
6512	ubiquitin cycle	97807_at	Ufc1
6512	ubiquitin cycle	97972_at	Rnf103
6512	ubiquitin cycle	98094_f_at	Amfr
6512	ubiquitin cycle	98113_at	Psmb1
6512	ubiquitin cycle	98147_at	Usp5
6512	ubiquitin cycle	98557_f_at	Psmb4
6512	ubiquitin cycle	98635_at	D11Moh35
6512	ubiquitin cycle	98972_at	Usp8
6512	ubiquitin cycle	99064_at	Usp4
6512	ubiquitin cycle	99084_s_at	Usp3
6512	ubiquitin cycle	99607_at	Skp1a
6605	protein targeting	101106_at	E430034L04Rik
6605	protein targeting	101112_g_at	Rhoa
6605	protein targeting	101254_at	Ran
6605	protein targeting	101457_at	Jak2
6605	protein targeting	101554_at	Nfkbia
6605	protein targeting	101918_at	Tgfb1
6605	protein targeting	102382_at	Arntl
6605	protein targeting	103277_s_at	Med12
6605	protein targeting	103878_at	Ap3b1
6605	protein targeting	104057_at	Grpel1
6605	protein targeting	104154_at	Trp53
6605	protein targeting	104163_at	Ipo8
6605	protein targeting	104648_at	Pacs1
6605	protein targeting	160291_at	Sec61a1
6605	protein targeting	160343_at	Srp19
6605	protein targeting	160371_at	Arl6ip1
6605	protein targeting	93017_at	Sdcbp
6605	protein targeting	93070_at	Ranbp5
6605	protein targeting	93111_at	Kpnb1
6605	protein targeting	93571_at	Spnb2
6605	protein targeting	93732_f_at	Gipc1
6605	protein targeting	94323_at	Nutf2
6605	protein targeting	94473_at	Pttg1ip
6605	protein targeting	94860_at	Timm17a
6605	protein targeting	94948_at	Trip6
6605	protein targeting	94992_at	Copb1
6605	protein targeting	95526_at	Xpo7
6605	protein targeting	95716_at	Ywhag
6605	protein targeting	96010_at	Kpna3
6605	protein targeting	96635_at	Gle1l ; LOC383774
6605	protein targeting	96947_at	Etfb
6605	protein targeting	97055_s_at	Prdx1
6605	protein targeting	97515_at	Hsd17b4
6605	protein targeting	97544_at	Ywhaz
6605	protein targeting	97846_at	Cdc5l
6605	protein targeting	97857_at	Zdhhc3
6605	protein targeting	97914_at	Hspa9a
6605	protein targeting	98451_at	Dnajb10
6605	protein targeting	99123_s_at	Fxc1
6605	protein targeting	99156_at	Pdzk11
6605	protein targeting	99441_at	Gphn
6606	protein import into nucleus	101106_at	E430034L04Rik
6606	protein import into nucleus	101112_g_at	Rhoa
6606	protein import into nucleus	101254_at	Ran
6606	protein import into nucleus	101457_at	Jak2
6606	protein import into nucleus	101554_at	Nfkbia
6606	protein import into nucleus	101918_at	Tgfb1
6606	protein import into nucleus	102382_at	Arntl
6606	protein import into nucleus	104154_at	Trp53
6606	protein import into nucleus	104163_at	Ipo8
6606	protein import into nucleus	93070_at	Ranbp5
6606	protein import into nucleus	93111_at	Kpnb1
6606	protein import into nucleus	93571_at	Spnb2
6606	protein import into nucleus	94323_at	Nutf2
6606	protein import into nucleus	94473_at	Pttg1ip
6606	protein import into nucleus	94948_at	Trip6
6606	protein import into nucleus	95526_at	Xpo7
6606	protein import into nucleus	96010_at	Kpna3
6606	protein import into nucleus	97055_s_at	Prdx1
6635	fatty acid beta-oxidation	101515_at	Acox1
6635	fatty acid beta-oxidation	103401_at	Acads
6635	fatty acid beta-oxidation	92581_at	Acadm
6635	fatty acid beta-oxidation	93320_at	Cpt1a
6635	fatty acid beta-oxidation	93754_at	Ech1
6635	fatty acid beta-oxidation	95646_at	Cpt2
6635	fatty acid beta-oxidation	96913_at	Hadhb
6635	fatty acid beta-oxidation	97316_at	Ehhadh
6635	fatty acid beta-oxidation	98527_at	Dci
6635	fatty acid beta-oxidation	99104_at	Adipoq
6878	copper ion homeostasis	100606_at	Prnp
6878	copper ion homeostasis	101984_at	Atox1
6878	copper ion homeostasis	92851_at	Cp
6878	copper ion homeostasis	93063_at	App
6878	copper ion homeostasis	93498_s_at	Aplp2
6886	intracellular protein transport	100579_s_at	Clta
6886	intracellular protein transport	100635_at	Sara1
6886	intracellular protein transport	100710_at	Vcp
6886	intracellular protein transport	100886_f_at	Mrpl45
6886	intracellular protein transport	101016_at	Arf1
6886	intracellular protein transport	101054_at	Ii
6886	intracellular protein transport	101055_at	Ppgb
6886	intracellular protein transport	101106_at	E430034L04Rik
6886	intracellular protein transport	101112_g_at	Rhoa
6886	intracellular protein transport	101254_at	Ran
6886	intracellular protein transport	101398_at	Stxbp2
6886	intracellular protein transport	101457_at	Jak2
6886	intracellular protein transport	101554_at	Nfkbia
6886	intracellular protein transport	101634_at	Npm1
6886	intracellular protein transport	101918_at	Tgfb1
6886	intracellular protein transport	102382_at	Arntl
6886	intracellular protein transport	102873_at	Tap2
6886	intracellular protein transport	103277_s_at	Med12
6886	intracellular protein transport	103781_at	Stx4a
6886	intracellular protein transport	103878_at	Ap3b1
6886	intracellular protein transport	104057_at	Grpel1
6886	intracellular protein transport	104063_at	Tom1l1
6886	intracellular protein transport	104154_at	Trp53
6886	intracellular protein transport	104163_at	Ipo8
6886	intracellular protein transport	104565_at	Ap4s1
6886	intracellular protein transport	104648_at	Pacs1
6886	intracellular protein transport	104680_at	Ramp1
6886	intracellular protein transport	104709_at	Sec23a
6886	intracellular protein transport	160252_at	Cltc
6886	intracellular protein transport	160277_at	Stx12
6886	intracellular protein transport	160291_at	Sec61a1
6886	intracellular protein transport	160343_at	Srp19
6886	intracellular protein transport	160371_at	Arl6ip1
6886	intracellular protein transport	160756_at	Ralb
6886	intracellular protein transport	160812_at	Gga2
6886	intracellular protein transport	162486_f_at	Dscr3
6886	intracellular protein transport	92360_at	Stam
6886	intracellular protein transport	92854_at	Rab11a
6886	intracellular protein transport	93017_at	Sdcbp
6886	intracellular protein transport	93070_at	Ranbp5
6886	intracellular protein transport	93111_at	Kpnb1
6886	intracellular protein transport	93252_at	Bcap31
6886	intracellular protein transport	93571_at	Spnb2
6886	intracellular protein transport	93732_f_at	Gipc1
6886	intracellular protein transport	94071_at	Gosr2
6886	intracellular protein transport	94323_at	Nutf2
6886	intracellular protein transport	94427_at	Copg
6886	intracellular protein transport	94473_at	Pttg1ip
6886	intracellular protein transport	94550_at	Snx1
6886	intracellular protein transport	94860_at	Timm17a
6886	intracellular protein transport	94948_at	Trip6
6886	intracellular protein transport	94992_at	Copb1
6886	intracellular protein transport	95490_at	Kdelr1
6886	intracellular protein transport	95526_at	Xpo7
6886	intracellular protein transport	95602_at	Trpc4ap
6886	intracellular protein transport	95716_at	Ywhag
6886	intracellular protein transport	96010_at	Kpna3
6886	intracellular protein transport	96076_at	Stx5a
6886	intracellular protein transport	96185_at	Ap3d1
6886	intracellular protein transport	96635_at	Gle1l ; LOC383774
6886	intracellular protein transport	96665_at	Vps26
6886	intracellular protein transport	96751_at	Arl5
6886	intracellular protein transport	96854_at	Copa
6886	intracellular protein transport	96947_at	Etfb
6886	intracellular protein transport	97055_s_at	Prdx1
6886	intracellular protein transport	97515_at	Hsd17b4
6886	intracellular protein transport	97535_at	Ywhah ; LOC545556
6886	intracellular protein transport	97544_at	Ywhaz
6886	intracellular protein transport	97846_at	Cdc5l
6886	intracellular protein transport	97857_at	Zdhhc3
6886	intracellular protein transport	97914_at	Hspa9a
6886	intracellular protein transport	98015_at	Scamp3
6886	intracellular protein transport	98451_at	Dnajb10
6886	intracellular protein transport	98887_at	Napa
6886	intracellular protein transport	98927_at	Rab6
6886	intracellular protein transport	99123_s_at	Fxc1
6886	intracellular protein transport	99146_at	Stx6
6886	intracellular protein transport	99156_at	Pdzk11
6886	intracellular protein transport	99441_at	Gphn
6886	intracellular protein transport	99444_at	Ramp2
6886	intracellular protein transport	99617_at	Sec24c
6913	nucleocytoplasmic transport	101106_at	E430034L04Rik
6913	nucleocytoplasmic transport	101112_g_at	Rhoa
6913	nucleocytoplasmic transport	101254_at	Ran
6913	nucleocytoplasmic transport	101457_at	Jak2
6913	nucleocytoplasmic transport	101554_at	Nfkbia
6913	nucleocytoplasmic transport	101634_at	Npm1
6913	nucleocytoplasmic transport	101918_at	Tgfb1
6913	nucleocytoplasmic transport	102382_at	Arntl
6913	nucleocytoplasmic transport	103397_at	Hrb
6913	nucleocytoplasmic transport	103671_at	Htatip2
6913	nucleocytoplasmic transport	104154_at	Trp53
6913	nucleocytoplasmic transport	104163_at	Ipo8
6913	nucleocytoplasmic transport	160384_at	Bat1a
6913	nucleocytoplasmic transport	160466_at	Rae1
6913	nucleocytoplasmic transport	160550_i_at	Magoh
6913	nucleocytoplasmic transport	160633_at	Thoc4
6913	nucleocytoplasmic transport	93070_at	Ranbp5
6913	nucleocytoplasmic transport	93111_at	Kpnb1
6913	nucleocytoplasmic transport	93571_at	Spnb2
6913	nucleocytoplasmic transport	94323_at	Nutf2
6913	nucleocytoplasmic transport	94473_at	Pttg1ip
6913	nucleocytoplasmic transport	94948_at	Trip6
6913	nucleocytoplasmic transport	95526_at	Xpo7
6913	nucleocytoplasmic transport	96010_at	Kpna3
6913	nucleocytoplasmic transport	96635_at	Gle1l ; LOC383774
6913	nucleocytoplasmic transport	97055_s_at	Prdx1
6913	nucleocytoplasmic transport	97254_at	Rbm8a
6913	nucleocytoplasmic transport	97914_at	Hspa9a
7010	cytoskeleton organization and biogenesis	100113_s_at	Kifap3
7010	cytoskeleton organization and biogenesis	100343_f_at	Tuba1
7010	cytoskeleton organization and biogenesis	100509_at	Rnf19
7010	cytoskeleton organization and biogenesis	100603_at	Dncic2
7010	cytoskeleton organization and biogenesis	101112_g_at	Rhoa
7010	cytoskeleton organization and biogenesis	101469_at	Nedd9
7010	cytoskeleton organization and biogenesis	101543_f_at	Tuba6
7010	cytoskeleton organization and biogenesis	101555_at	Rac1
7010	cytoskeleton organization and biogenesis	101929_at	6720463E02Rik
7010	cytoskeleton organization and biogenesis	102836_at	MGI:1194899
7010	cytoskeleton organization and biogenesis	102853_at	Cspg6
7010	cytoskeleton organization and biogenesis	104093_at	Lsp1
7010	cytoskeleton organization and biogenesis	104315_at	Arhgap1
7010	cytoskeleton organization and biogenesis	104360_at	Svil
7010	cytoskeleton organization and biogenesis	104471_at	Hdac6
7010	cytoskeleton organization and biogenesis	104725_at	Rhoq
7010	cytoskeleton organization and biogenesis	160065_s_at	Csrp1
7010	cytoskeleton organization and biogenesis	160106_at	Capg
7010	cytoskeleton organization and biogenesis	160150_f_at	Cnn3
7010	cytoskeleton organization and biogenesis	160320_at	Sorbs1
7010	cytoskeleton organization and biogenesis	160455_s_at	Zwint
7010	cytoskeleton organization and biogenesis	160462_f_at	Tubb3
7010	cytoskeleton organization and biogenesis	160679_at	Kif1c
7010	cytoskeleton organization and biogenesis	160976_at	Diap1
7010	cytoskeleton organization and biogenesis	162245_f_at	Myo6
7010	cytoskeleton organization and biogenesis	93017_at	Sdcbp
7010	cytoskeleton organization and biogenesis	93063_at	App
7010	cytoskeleton organization and biogenesis	93288_at	Arpc2
7010	cytoskeleton organization and biogenesis	93451_at	Lmo7
7010	cytoskeleton organization and biogenesis	93571_at	Spnb2
7010	cytoskeleton organization and biogenesis	93750_at	Gsn
7010	cytoskeleton organization and biogenesis	93793_at	Lasp1
7010	cytoskeleton organization and biogenesis	94004_at	Cnn2
7010	cytoskeleton organization and biogenesis	94105_at	Cdc42
7010	cytoskeleton organization and biogenesis	94236_at	Nisch
7010	cytoskeleton organization and biogenesis	94258_at	Arhgdib
7010	cytoskeleton organization and biogenesis	94299_at	Dctn2
7010	cytoskeleton organization and biogenesis	94492_at	Dstn
7010	cytoskeleton organization and biogenesis	94522_at	Dctn3
7010	cytoskeleton organization and biogenesis	94788_f_at	Tubb5
7010	cytoskeleton organization and biogenesis	94835_f_at	Tubb2
7010	cytoskeleton organization and biogenesis	94862_i_at	Dncl2a
7010	cytoskeleton organization and biogenesis	94910_at	Nde1
7010	cytoskeleton organization and biogenesis	95147_at	Pgls
7010	cytoskeleton organization and biogenesis	95356_at	Apoe
7010	cytoskeleton organization and biogenesis	95434_at	Arpc3
7010	cytoskeleton organization and biogenesis	95489_at	Fliih
7010	cytoskeleton organization and biogenesis	95529_at	Dbnl
7010	cytoskeleton organization and biogenesis	95631_at	Ppp4c
7010	cytoskeleton organization and biogenesis	95716_at	Ywhag
7010	cytoskeleton organization and biogenesis	96343_at	Actn4
7010	cytoskeleton organization and biogenesis	96426_at	Tmsb4x
7010	cytoskeleton organization and biogenesis	96667_at	Vps41
7010	cytoskeleton organization and biogenesis	96774_at	Plekhc1
7010	cytoskeleton organization and biogenesis	97333_at	Dnchc1
7010	cytoskeleton organization and biogenesis	97909_at	Stmn1
7010	cytoskeleton organization and biogenesis	97984_i_at	Kns2
7010	cytoskeleton organization and biogenesis	98107_at	Coro1c
7010	cytoskeleton organization and biogenesis	98129_at	Tmsb10
7010	cytoskeleton organization and biogenesis	99119_at	Cfl1
7010	cytoskeleton organization and biogenesis	99448_at	Tln1
8104	protein localization	100113_s_at	Kifap3
8104	protein localization	100579_s_at	Clta
8104	protein localization	100635_at	Sara1
8104	protein localization	100710_at	Vcp
8104	protein localization	100886_f_at	Mrpl45
8104	protein localization	101016_at	Arf1
8104	protein localization	101054_at	Ii
8104	protein localization	101055_at	Ppgb
8104	protein localization	101106_at	E430034L04Rik
8104	protein localization	101112_g_at	Rhoa
8104	protein localization	101254_at	Ran
8104	protein localization	101398_at	Stxbp2
8104	protein localization	101457_at	Jak2
8104	protein localization	101495_at	Cd81
8104	protein localization	101554_at	Nfkbia
8104	protein localization	101555_at	Rac1
8104	protein localization	101634_at	Npm1
8104	protein localization	101918_at	Tgfb1
8104	protein localization	101995_at	Sqstm1
8104	protein localization	102382_at	Arntl
8104	protein localization	102750_at	Apba3
8104	protein localization	102873_at	Tap2
8104	protein localization	103035_at	Tap1
8104	protein localization	103277_s_at	Med12
8104	protein localization	103555_at	Chmp4b
8104	protein localization	103650_at	3100002B05Rik
8104	protein localization	103781_at	Stx4a
8104	protein localization	103878_at	Ap3b1
8104	protein localization	104057_at	Grpel1
8104	protein localization	104063_at	Tom1l1
8104	protein localization	104082_at	Rab12
8104	protein localization	104154_at	Trp53
8104	protein localization	104163_at	Ipo8
8104	protein localization	104565_at	Ap4s1
8104	protein localization	104648_at	Pacs1
8104	protein localization	104680_at	Ramp1
8104	protein localization	104709_at	Sec23a
8104	protein localization	104711_at	Vps4a
8104	protein localization	160112_at	Chmp2b
8104	protein localization	160252_at	Cltc
8104	protein localization	160277_at	Stx12
8104	protein localization	160291_at	Sec61a1
8104	protein localization	160317_at	Rab34
8104	protein localization	160343_at	Srp19
8104	protein localization	160371_at	Arl6ip1
8104	protein localization	160543_at	Snx3
8104	protein localization	160756_at	Ralb
8104	protein localization	160812_at	Gga2
8104	protein localization	162486_f_at	Dscr3
8104	protein localization	92360_at	Stam
8104	protein localization	92854_at	Rab11a
8104	protein localization	93017_at	Sdcbp
8104	protein localization	93070_at	Ranbp5
8104	protein localization	93111_at	Kpnb1
8104	protein localization	93252_at	Bcap31
8104	protein localization	93347_at	Rab24
8104	protein localization	93571_at	Spnb2
8104	protein localization	93732_f_at	Gipc1
8104	protein localization	94071_at	Gosr2
8104	protein localization	94323_at	Nutf2
8104	protein localization	94427_at	Copg
8104	protein localization	94473_at	Pttg1ip
8104	protein localization	94550_at	Snx1
8104	protein localization	94860_at	Timm17a
8104	protein localization	94948_at	Trip6
8104	protein localization	94992_at	Copb1
8104	protein localization	95490_at	Kdelr1
8104	protein localization	95526_at	Xpo7
8104	protein localization	95602_at	Trpc4ap
8104	protein localization	95716_at	Ywhag
8104	protein localization	96002_at	Vps24
8104	protein localization	96010_at	Kpna3
8104	protein localization	96076_at	Stx5a
8104	protein localization	96185_at	Ap3d1
8104	protein localization	96252_at	Pdcd6ip
8104	protein localization	96262_at	Rab5c
8104	protein localization	96635_at	Gle1l ; LOC383774
8104	protein localization	96665_at	Vps26
8104	protein localization	96674_at	Tnpo3
8104	protein localization	96751_at	Arl5
8104	protein localization	96847_at	Vps28
8104	protein localization	96854_at	Copa
8104	protein localization	96947_at	Etfb
8104	protein localization	97055_s_at	Prdx1
8104	protein localization	97515_at	Hsd17b4
8104	protein localization	97535_at	Ywhah ; LOC545556
8104	protein localization	97544_at	Ywhaz
8104	protein localization	97841_at	Chmp2a
8104	protein localization	97846_at	Cdc5l
8104	protein localization	97857_at	Zdhhc3
8104	protein localization	97876_at	Vps29
8104	protein localization	97914_at	Hspa9a
8104	protein localization	98015_at	Scamp3
8104	protein localization	98146_at	Nup88
8104	protein localization	98150_at	Rab11b
8104	protein localization	98451_at	Dnajb10
8104	protein localization	98887_at	Napa
8104	protein localization	98927_at	Rab6
8104	protein localization	99123_s_at	Fxc1
8104	protein localization	99146_at	Stx6
8104	protein localization	99156_at	Pdzk11
8104	protein localization	99441_at	Gphn
8104	protein localization	99444_at	Ramp2
8104	protein localization	99617_at	Sec24c
8380	RNA splicing	100101_at	Snrpa
8380	RNA splicing	101053_at	2610031L17Rik
8380	RNA splicing	101064_at	Plrg1
8380	RNA splicing	103620_s_at	Smn1
8380	RNA splicing	103885_at	Prpf31
8380	RNA splicing	104158_at	Snw1
8380	RNA splicing	160182_at	Sfrs6
8380	RNA splicing	160208_at	Sf3b3
8380	RNA splicing	160364_at	Sfrs10
8380	RNA splicing	160384_at	Bat1a
8380	RNA splicing	160550_i_at	Magoh
8380	RNA splicing	160633_at	Thoc4
8380	RNA splicing	160772_i_at	D11Ertd730e
8380	RNA splicing	92573_at	Ppp2r1a
8380	RNA splicing	93008_at	Lsm4
8380	RNA splicing	93117_at	Hnrpa2b1
8380	RNA splicing	93518_at	Rnps1
8380	RNA splicing	93830_at	Nono ; LOC434808
8380	RNA splicing	93999_at	Snrpg
8380	RNA splicing	94081_at	Rbm17
8380	RNA splicing	94455_at	Lsm3
8380	RNA splicing	94985_at	Syncrip
8380	RNA splicing	95049_at	Snrpd2
8380	RNA splicing	95714_at	0610009D07Rik
8380	RNA splicing	96029_at	Sf3a3
8380	RNA splicing	96113_at	D18Wsu98e
8380	RNA splicing	96354_at	Mbnl1
8380	RNA splicing	96834_at	Sfrs9
8380	RNA splicing	97254_at	Rbm8a
8380	RNA splicing	97255_at	Cugbp2
8380	RNA splicing	97846_at	Cdc5l
8380	RNA splicing	97903_at	Tsen34
8380	RNA splicing	98950_at	Rragc
8380	RNA splicing	99162_at	Smndc1
8380	RNA splicing	99621_s_at	Sfpq
9058	biosynthesis	100136_at	Lamp2
9058	biosynthesis	100540_at	Lta4h
9058	biosynthesis	100557_g_at	Eif4b
9058	biosynthesis	100574_f_at	Gpi1
9058	biosynthesis	100578_at	Impdh2
9058	biosynthesis	100636_at	Eif4ebp1
9058	biosynthesis	100684_at	Prkcsh
9058	biosynthesis	100694_at	Rplp1
9058	biosynthesis	100711_at	Rpl10a
9058	biosynthesis	100729_at	Rpl26
9058	biosynthesis	100734_at	Rpl3
9058	biosynthesis	100886_f_at	Mrpl45
9058	biosynthesis	100893_at	Sptlc2
9058	biosynthesis	100924_at	Gata3
9058	biosynthesis	101044_at	Alad
9058	biosynthesis	101054_at	Ii
9058	biosynthesis	101067_at	Mrpl24
9058	biosynthesis	101081_at	Ctbp1
9058	biosynthesis	101088_f_at	Cnbp1
9058	biosynthesis	101129_at	Rpl5
9058	biosynthesis	101137_at	Rps3
9058	biosynthesis	101255_at	Ubb
9058	biosynthesis	101495_at	Cd81
9058	biosynthesis	101664_at	Rps3a
9058	biosynthesis	101897_g_at	Cd1d1 ; Cd1d2
9058	biosynthesis	101931_at	Ptdss1
9058	biosynthesis	101979_at	Gadd45g
9058	biosynthesis	102047_at	Nmt1
9058	biosynthesis	102058_at	Mrpl9
9058	biosynthesis	102126_at	Rps12 ; LOC546473
9058	biosynthesis	102322_at	Ugdh
9058	biosynthesis	102370_at	Dhrs8
9058	biosynthesis	102430_at	Myd88
9058	biosynthesis	103341_at	Ctps
9058	biosynthesis	103352_at	Dpagt1
9058	biosynthesis	103367_at	Galgt1
9058	biosynthesis	103436_at	Gtpbp1
9058	biosynthesis	103608_at	Fars2
9058	biosynthesis	103630_at	Lars
9058	biosynthesis	103634_at	Isgf3g
9058	biosynthesis	103708_at	Eif1a
9058	biosynthesis	104015_at	Metap1
9058	biosynthesis	104277_at	Alg2
9058	biosynthesis	104313_at	Pgm2
9058	biosynthesis	104628_at	Man2a1
9058	biosynthesis	104755_at	Tnip1
9058	biosynthesis	160107_at	Hprt1
9058	biosynthesis	160129_at	Eef1d
9058	biosynthesis	160280_at	Cav1
9058	biosynthesis	160327_at	Dctn6
9058	biosynthesis	160337_at	MGI:1919030
9058	biosynthesis	160345_at	Mrpl34
9058	biosynthesis	160371_at	Arl6ip1
9058	biosynthesis	160476_f_at	Rpl18
9058	biosynthesis	160481_at	Pck1
9058	biosynthesis	160535_at	Nfe2l1
9058	biosynthesis	160579_at	Man1a
9058	biosynthesis	160652_at	Ctps2
9058	biosynthesis	160807_at	Agpat3
9058	biosynthesis	160829_at	Phlda1
9058	biosynthesis	160844_at	Pts
9058	biosynthesis	92554_at	Ctbp2
9058	biosynthesis	92565_at	1110005A23Rik
9058	biosynthesis	92573_at	Ppp2r1a
9058	biosynthesis	92577_f_at	Rpl37
9058	biosynthesis	92598_at	Atp6v1b2
9058	biosynthesis	92603_at	Atp6v0d1
9058	biosynthesis	92628_at	Rpl36
9058	biosynthesis	92799_g_at	Atp5c1
9058	biosynthesis	92828_at	Dpm1
9058	biosynthesis	92834_at	Rpl13a
9058	biosynthesis	92855_at	Eif1
9058	biosynthesis	92857_at	Rpl22
9058	biosynthesis	92925_at	Cebpb
9058	biosynthesis	93089_at	Eif4a2
9058	biosynthesis	93095_at	Hmgb1
9058	biosynthesis	93174_at	Cd276
9058	biosynthesis	93258_at	Hmbs
9058	biosynthesis	93270_at	Gars
9058	biosynthesis	93298_at	Papss1
9058	biosynthesis	93315_at	Map2k3
9058	biosynthesis	93500_at	Alas1
9058	biosynthesis	93501_f_at	Sucla2
9058	biosynthesis	93564_at	Yars
9058	biosynthesis	93580_at	Pum2
9058	biosynthesis	93752_at	Iars
9058	biosynthesis	93787_f_at	Mrpl18
9058	biosynthesis	93803_at	Psme3
9058	biosynthesis	93859_at	Mtif2
9058	biosynthesis	93973_at	Eif3s9
9058	biosynthesis	94043_at	Atp6ap1
9058	biosynthesis	94068_at	Rps19
9058	biosynthesis	94252_at	Eif2s3x
9058	biosynthesis	94253_at	Eif2s1
9058	biosynthesis	94298_at	Tsta3
9058	biosynthesis	94301_at	Atp6v0e
9058	biosynthesis	94354_at	Abca1
9058	biosynthesis	94369_at	Gnpnat1
9058	biosynthesis	94462_at	Eif2b1
9058	biosynthesis	94532_at	Atp6v1e1
9058	biosynthesis	94767_at	Rps11
9058	biosynthesis	94823_at	Rpl23a
9058	biosynthesis	94826_at	Itgb4bp
9058	biosynthesis	94837_at	Eif3s8
9058	biosynthesis	94868_at	Qars
9058	biosynthesis	94909_at	Mrps17
9058	biosynthesis	95064_at	Acaa2
9058	biosynthesis	95159_at	Mrps18b
9058	biosynthesis	95282_at	Hspca ; LOC544800 ; LOC545508
9058	biosynthesis	95359_at	Hspcb
9058	biosynthesis	95460_at	Cops5
9058	biosynthesis	95462_at	Bzw2
9058	biosynthesis	95507_at	Prps1
9058	biosynthesis	95590_at	Alg5
9058	biosynthesis	95713_at	Clptm1
9058	biosynthesis	95715_at	Eif3s12
9058	biosynthesis	95717_at	Elp3
9058	biosynthesis	95736_at	Mrpl4
9058	biosynthesis	95745_g_at	Atp6v1a
9058	biosynthesis	96098_at	Mrpl36
9058	biosynthesis	96185_at	Ap3d1
9058	biosynthesis	96300_f_at	Rps27
9058	biosynthesis	96307_s_at	1100001I22Rik
9058	biosynthesis	96575_at	Rpl8
9058	biosynthesis	96610_at	Atp6v1h
9058	biosynthesis	96623_at	Ugcg
9058	biosynthesis	96758_s_at	Sec14l2
9058	biosynthesis	96888_at	Akr1a4
9058	biosynthesis	96925_at	Glt25d1
9058	biosynthesis	96951_at	Atp6v1d
9058	biosynthesis	96962_at	Rpl6
9058	biosynthesis	97342_at	Mrps14
9058	biosynthesis	97422_at	Iars2
9058	biosynthesis	97448_at	4933439C20Rik ; Pisd
9058	biosynthesis	97483_at	Rpl19
9058	biosynthesis	97553_at	Galnt2
9058	biosynthesis	97559_at	Eef2
9058	biosynthesis	97647_at	Rps16
9058	biosynthesis	97695_s_at	Rpl7
9058	biosynthesis	97750_at	Rpsa
9058	biosynthesis	97797_at	2210409M21Rik
9058	biosynthesis	97813_at	Rela
9058	biosynthesis	97824_at	Nola2
9058	biosynthesis	97857_at	Zdhhc3
9058	biosynthesis	97884_at	Mrps11
9058	biosynthesis	98104_at	Atp6v0b
9058	biosynthesis	98119_at	Rpl30
9058	biosynthesis	98120_at	Mrpl27
9058	biosynthesis	98121_at	Fnta
9058	biosynthesis	98128_at	Atp5j
9058	biosynthesis	98168_at	Rpl7a
9058	biosynthesis	98333_at	Rps18
9058	biosynthesis	98427_s_at	Nfkb1
9058	biosynthesis	98505_i_at	Cpox
9058	biosynthesis	98547_at	Mrps12
9058	biosynthesis	98564_f_at	Rps26
9058	biosynthesis	98606_s_at	Wars
9058	biosynthesis	98608_at	Etf1
9058	biosynthesis	98876_at	Mrpl11
9058	biosynthesis	98904_at	Mrpl35
9058	biosynthesis	98909_at	Lias
9058	biosynthesis	98936_at	Sars1
9058	biosynthesis	98953_at	1500010M16Rik
9058	biosynthesis	98984_f_at	Gpd2
9058	biosynthesis	99039_g_at	Adss
9058	biosynthesis	99101_at	Eif3s7
9058	biosynthesis	99104_at	Adipoq
9058	biosynthesis	99140_at	Mrpl16
9058	biosynthesis	99150_at	Ict1
9058	biosynthesis	99336_at	Rps5
9058	biosynthesis	99441_at	Gphn
9058	biosynthesis	99594_at	Mrpl51
9058	biosynthesis	99599_s_at	Ptov1
9058	biosynthesis	99649_at	Gclc
9058	biosynthesis	99674_at	Mrpl43
9058	biosynthesis	99975_at	Prkrir
9059	macromolecule biosynthesis	100136_at	Lamp2
9059	macromolecule biosynthesis	100557_g_at	Eif4b
9059	macromolecule biosynthesis	100574_f_at	Gpi1
9059	macromolecule biosynthesis	100636_at	Eif4ebp1
9059	macromolecule biosynthesis	100684_at	Prkcsh
9059	macromolecule biosynthesis	100694_at	Rplp1
9059	macromolecule biosynthesis	100711_at	Rpl10a
9059	macromolecule biosynthesis	100729_at	Rpl26
9059	macromolecule biosynthesis	100734_at	Rpl3
9059	macromolecule biosynthesis	100886_f_at	Mrpl45
9059	macromolecule biosynthesis	101067_at	Mrpl24
9059	macromolecule biosynthesis	101129_at	Rpl5
9059	macromolecule biosynthesis	101137_at	Rps3
9059	macromolecule biosynthesis	101255_at	Ubb
9059	macromolecule biosynthesis	101664_at	Rps3a
9059	macromolecule biosynthesis	101897_g_at	Cd1d1 ; Cd1d2
9059	macromolecule biosynthesis	101979_at	Gadd45g
9059	macromolecule biosynthesis	102047_at	Nmt1
9059	macromolecule biosynthesis	102058_at	Mrpl9
9059	macromolecule biosynthesis	102126_at	Rps12 ; LOC546473
9059	macromolecule biosynthesis	102322_at	Ugdh
9059	macromolecule biosynthesis	102430_at	Myd88
9059	macromolecule biosynthesis	103352_at	Dpagt1
9059	macromolecule biosynthesis	103436_at	Gtpbp1
9059	macromolecule biosynthesis	103608_at	Fars2
9059	macromolecule biosynthesis	103630_at	Lars
9059	macromolecule biosynthesis	103634_at	Isgf3g
9059	macromolecule biosynthesis	103708_at	Eif1a
9059	macromolecule biosynthesis	104015_at	Metap1
9059	macromolecule biosynthesis	104313_at	Pgm2
9059	macromolecule biosynthesis	104628_at	Man2a1
9059	macromolecule biosynthesis	104755_at	Tnip1
9059	macromolecule biosynthesis	160129_at	Eef1d
9059	macromolecule biosynthesis	160337_at	MGI:1919030
9059	macromolecule biosynthesis	160345_at	Mrpl34
9059	macromolecule biosynthesis	160371_at	Arl6ip1
9059	macromolecule biosynthesis	160476_f_at	Rpl18
9059	macromolecule biosynthesis	160481_at	Pck1
9059	macromolecule biosynthesis	160579_at	Man1a
9059	macromolecule biosynthesis	160829_at	Phlda1
9059	macromolecule biosynthesis	92565_at	1110005A23Rik
9059	macromolecule biosynthesis	92573_at	Ppp2r1a
9059	macromolecule biosynthesis	92577_f_at	Rpl37
9059	macromolecule biosynthesis	92628_at	Rpl36
9059	macromolecule biosynthesis	92828_at	Dpm1
9059	macromolecule biosynthesis	92834_at	Rpl13a
9059	macromolecule biosynthesis	92855_at	Eif1
9059	macromolecule biosynthesis	92857_at	Rpl22
9059	macromolecule biosynthesis	92925_at	Cebpb
9059	macromolecule biosynthesis	93089_at	Eif4a2
9059	macromolecule biosynthesis	93174_at	Cd276
9059	macromolecule biosynthesis	93270_at	Gars
9059	macromolecule biosynthesis	93315_at	Map2k3
9059	macromolecule biosynthesis	93564_at	Yars
9059	macromolecule biosynthesis	93580_at	Pum2
9059	macromolecule biosynthesis	93752_at	Iars
9059	macromolecule biosynthesis	93787_f_at	Mrpl18
9059	macromolecule biosynthesis	93803_at	Psme3
9059	macromolecule biosynthesis	93859_at	Mtif2
9059	macromolecule biosynthesis	93973_at	Eif3s9
9059	macromolecule biosynthesis	94068_at	Rps19
9059	macromolecule biosynthesis	94252_at	Eif2s3x
9059	macromolecule biosynthesis	94253_at	Eif2s1
9059	macromolecule biosynthesis	94298_at	Tsta3
9059	macromolecule biosynthesis	94354_at	Abca1
9059	macromolecule biosynthesis	94369_at	Gnpnat1
9059	macromolecule biosynthesis	94462_at	Eif2b1
9059	macromolecule biosynthesis	94767_at	Rps11
9059	macromolecule biosynthesis	94823_at	Rpl23a
9059	macromolecule biosynthesis	94826_at	Itgb4bp
9059	macromolecule biosynthesis	94837_at	Eif3s8
9059	macromolecule biosynthesis	94868_at	Qars
9059	macromolecule biosynthesis	94909_at	Mrps17
9059	macromolecule biosynthesis	95159_at	Mrps18b
9059	macromolecule biosynthesis	95460_at	Cops5
9059	macromolecule biosynthesis	95462_at	Bzw2
9059	macromolecule biosynthesis	95590_at	Alg5
9059	macromolecule biosynthesis	95715_at	Eif3s12
9059	macromolecule biosynthesis	95736_at	Mrpl4
9059	macromolecule biosynthesis	96098_at	Mrpl36
9059	macromolecule biosynthesis	96300_f_at	Rps27
9059	macromolecule biosynthesis	96307_s_at	1100001I22Rik
9059	macromolecule biosynthesis	96575_at	Rpl8
9059	macromolecule biosynthesis	96925_at	Glt25d1
9059	macromolecule biosynthesis	96962_at	Rpl6
9059	macromolecule biosynthesis	97342_at	Mrps14
9059	macromolecule biosynthesis	97422_at	Iars2
9059	macromolecule biosynthesis	97483_at	Rpl19
9059	macromolecule biosynthesis	97553_at	Galnt2
9059	macromolecule biosynthesis	97559_at	Eef2
9059	macromolecule biosynthesis	97647_at	Rps16
9059	macromolecule biosynthesis	97695_s_at	Rpl7
9059	macromolecule biosynthesis	97750_at	Rpsa
9059	macromolecule biosynthesis	97797_at	2210409M21Rik
9059	macromolecule biosynthesis	97813_at	Rela
9059	macromolecule biosynthesis	97824_at	Nola2
9059	macromolecule biosynthesis	97857_at	Zdhhc3
9059	macromolecule biosynthesis	97884_at	Mrps11
9059	macromolecule biosynthesis	98119_at	Rpl30
9059	macromolecule biosynthesis	98120_at	Mrpl27
9059	macromolecule biosynthesis	98121_at	Fnta
9059	macromolecule biosynthesis	98168_at	Rpl7a
9059	macromolecule biosynthesis	98333_at	Rps18
9059	macromolecule biosynthesis	98427_s_at	Nfkb1
9059	macromolecule biosynthesis	98547_at	Mrps12
9059	macromolecule biosynthesis	98564_f_at	Rps26
9059	macromolecule biosynthesis	98606_s_at	Wars
9059	macromolecule biosynthesis	98608_at	Etf1
9059	macromolecule biosynthesis	98876_at	Mrpl11
9059	macromolecule biosynthesis	98904_at	Mrpl35
9059	macromolecule biosynthesis	98936_at	Sars1
9059	macromolecule biosynthesis	98953_at	1500010M16Rik
9059	macromolecule biosynthesis	98984_f_at	Gpd2
9059	macromolecule biosynthesis	99101_at	Eif3s7
9059	macromolecule biosynthesis	99104_at	Adipoq
9059	macromolecule biosynthesis	99140_at	Mrpl16
9059	macromolecule biosynthesis	99150_at	Ict1
9059	macromolecule biosynthesis	99336_at	Rps5
9059	macromolecule biosynthesis	99594_at	Mrpl51
9059	macromolecule biosynthesis	99599_s_at	Ptov1
9059	macromolecule biosynthesis	99674_at	Mrpl43
9059	macromolecule biosynthesis	99975_at	Prkrir
15031	protein transport	100579_s_at	Clta
15031	protein transport	100635_at	Sara1
15031	protein transport	100710_at	Vcp
15031	protein transport	100886_f_at	Mrpl45
15031	protein transport	101016_at	Arf1
15031	protein transport	101054_at	Ii
15031	protein transport	101055_at	Ppgb
15031	protein transport	101106_at	E430034L04Rik
15031	protein transport	101112_g_at	Rhoa
15031	protein transport	101254_at	Ran
15031	protein transport	101398_at	Stxbp2
15031	protein transport	101457_at	Jak2
15031	protein transport	101554_at	Nfkbia
15031	protein transport	101555_at	Rac1
15031	protein transport	101634_at	Npm1
15031	protein transport	101918_at	Tgfb1
15031	protein transport	102382_at	Arntl
15031	protein transport	102750_at	Apba3
15031	protein transport	102873_at	Tap2
15031	protein transport	103035_at	Tap1
15031	protein transport	103277_s_at	Med12
15031	protein transport	103555_at	Chmp4b
15031	protein transport	103650_at	3100002B05Rik
15031	protein transport	103781_at	Stx4a
15031	protein transport	103878_at	Ap3b1
15031	protein transport	104057_at	Grpel1
15031	protein transport	104063_at	Tom1l1
15031	protein transport	104082_at	Rab12
15031	protein transport	104154_at	Trp53
15031	protein transport	104163_at	Ipo8
15031	protein transport	104565_at	Ap4s1
15031	protein transport	104648_at	Pacs1
15031	protein transport	104680_at	Ramp1
15031	protein transport	104709_at	Sec23a
15031	protein transport	104711_at	Vps4a
15031	protein transport	160112_at	Chmp2b
15031	protein transport	160252_at	Cltc
15031	protein transport	160277_at	Stx12
15031	protein transport	160291_at	Sec61a1
15031	protein transport	160317_at	Rab34
15031	protein transport	160343_at	Srp19
15031	protein transport	160371_at	Arl6ip1
15031	protein transport	160543_at	Snx3
15031	protein transport	160756_at	Ralb
15031	protein transport	160812_at	Gga2
15031	protein transport	162486_f_at	Dscr3
15031	protein transport	92360_at	Stam
15031	protein transport	92854_at	Rab11a
15031	protein transport	93017_at	Sdcbp
15031	protein transport	93070_at	Ranbp5
15031	protein transport	93111_at	Kpnb1
15031	protein transport	93252_at	Bcap31
15031	protein transport	93347_at	Rab24
15031	protein transport	93571_at	Spnb2
15031	protein transport	93732_f_at	Gipc1
15031	protein transport	94071_at	Gosr2
15031	protein transport	94323_at	Nutf2
15031	protein transport	94427_at	Copg
15031	protein transport	94473_at	Pttg1ip
15031	protein transport	94550_at	Snx1
15031	protein transport	94860_at	Timm17a
15031	protein transport	94948_at	Trip6
15031	protein transport	94992_at	Copb1
15031	protein transport	95490_at	Kdelr1
15031	protein transport	95526_at	Xpo7
15031	protein transport	95602_at	Trpc4ap
15031	protein transport	95716_at	Ywhag
15031	protein transport	96002_at	Vps24
15031	protein transport	96010_at	Kpna3
15031	protein transport	96076_at	Stx5a
15031	protein transport	96185_at	Ap3d1
15031	protein transport	96252_at	Pdcd6ip
15031	protein transport	96262_at	Rab5c
15031	protein transport	96635_at	Gle1l ; LOC383774
15031	protein transport	96665_at	Vps26
15031	protein transport	96674_at	Tnpo3
15031	protein transport	96751_at	Arl5
15031	protein transport	96847_at	Vps28
15031	protein transport	96854_at	Copa
15031	protein transport	96947_at	Etfb
15031	protein transport	97055_s_at	Prdx1
15031	protein transport	97515_at	Hsd17b4
15031	protein transport	97535_at	Ywhah ; LOC545556
15031	protein transport	97544_at	Ywhaz
15031	protein transport	97841_at	Chmp2a
15031	protein transport	97846_at	Cdc5l
15031	protein transport	97857_at	Zdhhc3
15031	protein transport	97876_at	Vps29
15031	protein transport	97914_at	Hspa9a
15031	protein transport	98015_at	Scamp3
15031	protein transport	98146_at	Nup88
15031	protein transport	98150_at	Rab11b
15031	protein transport	98451_at	Dnajb10
15031	protein transport	98887_at	Napa
15031	protein transport	98927_at	Rab6
15031	protein transport	99123_s_at	Fxc1
15031	protein transport	99146_at	Stx6
15031	protein transport	99156_at	Pdzk11
15031	protein transport	99441_at	Gphn
15031	protein transport	99444_at	Ramp2
15031	protein transport	99617_at	Sec24c
16043	cell organization and biogenesis	100113_s_at	Kifap3
16043	cell organization and biogenesis	100126_at	Chrac1
16043	cell organization and biogenesis	100154_at	Tapbp
16043	cell organization and biogenesis	100343_f_at	Tuba1
16043	cell organization and biogenesis	100444_at	Cdk5
16043	cell organization and biogenesis	100509_at	Rnf19
16043	cell organization and biogenesis	100566_at	Igfbp5
16043	cell organization and biogenesis	100579_s_at	Clta
16043	cell organization and biogenesis	100603_at	Dncic2
16043	cell organization and biogenesis	100635_at	Sara1
16043	cell organization and biogenesis	100708_at	H3f3b
16043	cell organization and biogenesis	100710_at	Vcp
16043	cell organization and biogenesis	100886_f_at	Mrpl45
16043	cell organization and biogenesis	100915_at	Myh9
16043	cell organization and biogenesis	101009_at	Krt2-8
16043	cell organization and biogenesis	101016_at	Arf1
16043	cell organization and biogenesis	101054_at	Ii
16043	cell organization and biogenesis	101055_at	Ppgb
16043	cell organization and biogenesis	101106_at	E430034L04Rik
16043	cell organization and biogenesis	101112_g_at	Rhoa
16043	cell organization and biogenesis	101254_at	Ran
16043	cell organization and biogenesis	101398_at	Stxbp2
16043	cell organization and biogenesis	101457_at	Jak2
16043	cell organization and biogenesis	101469_at	Nedd9
16043	cell organization and biogenesis	101475_at	Pcgf4
16043	cell organization and biogenesis	101495_at	Cd81
16043	cell organization and biogenesis	101499_at	Ilk
16043	cell organization and biogenesis	101514_at	Trappc3
16043	cell organization and biogenesis	101543_f_at	Tuba6
16043	cell organization and biogenesis	101554_at	Nfkbia
16043	cell organization and biogenesis	101555_at	Rac1
16043	cell organization and biogenesis	101634_at	Npm1
16043	cell organization and biogenesis	101866_at	Arfrp1
16043	cell organization and biogenesis	101918_at	Tgfb1
16043	cell organization and biogenesis	101929_at	6720463E02Rik
16043	cell organization and biogenesis	101995_at	Sqstm1
16043	cell organization and biogenesis	102062_at	Smarcc1
16043	cell organization and biogenesis	102201_s_at	Psen1
16043	cell organization and biogenesis	102382_at	Arntl
16043	cell organization and biogenesis	102751_at	Tgfb3
16043	cell organization and biogenesis	102752_at	Cyfip1
16043	cell organization and biogenesis	102836_at	MGI:1194899
16043	cell organization and biogenesis	102853_at	Cspg6
16043	cell organization and biogenesis	102873_at	Tap2
16043	cell organization and biogenesis	103001_at	Vegfb
16043	cell organization and biogenesis	103081_at	Baz1b
16043	cell organization and biogenesis	103263_at	Epc1
16043	cell organization and biogenesis	103277_s_at	Med12
16043	cell organization and biogenesis	103342_at	Eed
16043	cell organization and biogenesis	103381_at	Sec31l1
16043	cell organization and biogenesis	103397_at	Hrb
16043	cell organization and biogenesis	103671_at	Htatip2
16043	cell organization and biogenesis	103781_at	Stx4a
16043	cell organization and biogenesis	103878_at	Ap3b1
16043	cell organization and biogenesis	103904_at	Igfbp6
16043	cell organization and biogenesis	104006_at	Eps15
16043	cell organization and biogenesis	104057_at	Grpel1
16043	cell organization and biogenesis	104063_at	Tom1l1
16043	cell organization and biogenesis	104093_at	Lsp1
16043	cell organization and biogenesis	104154_at	Trp53
16043	cell organization and biogenesis	104163_at	Ipo8
16043	cell organization and biogenesis	104264_at	Lrba
16043	cell organization and biogenesis	104315_at	Arhgap1
16043	cell organization and biogenesis	104350_at	Shc1
16043	cell organization and biogenesis	104360_at	Svil
16043	cell organization and biogenesis	104376_at	Hdac5
16043	cell organization and biogenesis	104471_at	Hdac6
16043	cell organization and biogenesis	104565_at	Ap4s1
16043	cell organization and biogenesis	104634_at	Lims1
16043	cell organization and biogenesis	104648_at	Pacs1
16043	cell organization and biogenesis	104680_at	Ramp1
16043	cell organization and biogenesis	104709_at	Sec23a
16043	cell organization and biogenesis	104725_at	Rhoq
16043	cell organization and biogenesis	160065_s_at	Csrp1
16043	cell organization and biogenesis	160106_at	Capg
16043	cell organization and biogenesis	160150_f_at	Cnn3
16043	cell organization and biogenesis	160161_at	Gtrgeo22
16043	cell organization and biogenesis	160252_at	Cltc
16043	cell organization and biogenesis	160277_at	Stx12
16043	cell organization and biogenesis	160291_at	Sec61a1
16043	cell organization and biogenesis	160320_at	Sorbs1
16043	cell organization and biogenesis	160327_at	Dctn6
16043	cell organization and biogenesis	160343_at	Srp19
16043	cell organization and biogenesis	160363_at	Vps72
16043	cell organization and biogenesis	160371_at	Arl6ip1
16043	cell organization and biogenesis	160384_at	Bat1a
16043	cell organization and biogenesis	160430_at	Ctnnb1
16043	cell organization and biogenesis	160455_s_at	Zwint
16043	cell organization and biogenesis	160462_f_at	Tubb3
16043	cell organization and biogenesis	160466_at	Rae1
16043	cell organization and biogenesis	160484_at	Rtn4
16043	cell organization and biogenesis	160503_at	Fbl ; LOC545184
16043	cell organization and biogenesis	160550_i_at	Magoh
16043	cell organization and biogenesis	160633_at	Thoc4
16043	cell organization and biogenesis	160679_at	Kif1c
16043	cell organization and biogenesis	160756_at	Ralb
16043	cell organization and biogenesis	160780_at	Tcf3
16043	cell organization and biogenesis	160788_at	Pes1
16043	cell organization and biogenesis	160812_at	Gga2
16043	cell organization and biogenesis	160931_at	Dnm1l
16043	cell organization and biogenesis	160976_at	Diap1
16043	cell organization and biogenesis	161184_f_at	Tie1
16043	cell organization and biogenesis	162245_f_at	Myo6
16043	cell organization and biogenesis	162486_f_at	Dscr3
16043	cell organization and biogenesis	92360_at	Stam
16043	cell organization and biogenesis	92573_at	Ppp2r1a
16043	cell organization and biogenesis	92770_at	S100a6
16043	cell organization and biogenesis	92788_f_at	Cetn3
16043	cell organization and biogenesis	92854_at	Rab11a
16043	cell organization and biogenesis	93017_at	Sdcbp
16043	cell organization and biogenesis	93019_at	H2afx
16043	cell organization and biogenesis	93045_at	Abcd3
16043	cell organization and biogenesis	93063_at	App
16043	cell organization and biogenesis	93070_at	Ranbp5
16043	cell organization and biogenesis	93081_at	Rbbp7
16043	cell organization and biogenesis	93084_at	Slc25a4
16043	cell organization and biogenesis	93104_at	Btg1
16043	cell organization and biogenesis	93111_at	Kpnb1
16043	cell organization and biogenesis	93252_at	Bcap31
16043	cell organization and biogenesis	93288_at	Arpc2
16043	cell organization and biogenesis	93451_at	Lmo7
16043	cell organization and biogenesis	93509_at	Ube2b
16043	cell organization and biogenesis	93571_at	Spnb2
16043	cell organization and biogenesis	93593_f_at	Emp3
16043	cell organization and biogenesis	93732_f_at	Gipc1
16043	cell organization and biogenesis	93750_at	Gsn
16043	cell organization and biogenesis	93793_at	Lasp1
16043	cell organization and biogenesis	94004_at	Cnn2
16043	cell organization and biogenesis	94007_at	Morf4l1 ; LOC433598 ; LOC433955
16043	cell organization and biogenesis	94036_at	Cdc42ep4
16043	cell organization and biogenesis	94071_at	Gosr2
16043	cell organization and biogenesis	94105_at	Cdc42
16043	cell organization and biogenesis	94236_at	Nisch
16043	cell organization and biogenesis	94258_at	Arhgdib
16043	cell organization and biogenesis	94259_at	Ptges3
16043	cell organization and biogenesis	94299_at	Dctn2
16043	cell organization and biogenesis	94323_at	Nutf2
16043	cell organization and biogenesis	94354_at	Abca1
16043	cell organization and biogenesis	94427_at	Copg
16043	cell organization and biogenesis	94464_at	Clcn3
16043	cell organization and biogenesis	94473_at	Pttg1ip
16043	cell organization and biogenesis	94492_at	Dstn
16043	cell organization and biogenesis	94522_at	Dctn3
16043	cell organization and biogenesis	94550_at	Snx1
16043	cell organization and biogenesis	94788_f_at	Tubb5
16043	cell organization and biogenesis	94835_f_at	Tubb2
16043	cell organization and biogenesis	94840_at	Hexa
16043	cell organization and biogenesis	94860_at	Timm17a
16043	cell organization and biogenesis	94862_i_at	Dncl2a
16043	cell organization and biogenesis	94910_at	Nde1
16043	cell organization and biogenesis	94948_at	Trip6
16043	cell organization and biogenesis	94963_at	Vcl
16043	cell organization and biogenesis	94992_at	Copb1
16043	cell organization and biogenesis	95016_at	Nrp1
16043	cell organization and biogenesis	95147_at	Pgls
16043	cell organization and biogenesis	95356_at	Apoe
16043	cell organization and biogenesis	95433_at	Ddx54
16043	cell organization and biogenesis	95434_at	Arpc3
16043	cell organization and biogenesis	95489_at	Fliih
16043	cell organization and biogenesis	95490_at	Kdelr1
16043	cell organization and biogenesis	95508_at	Nckap1
16043	cell organization and biogenesis	95526_at	Xpo7
16043	cell organization and biogenesis	95529_at	Dbnl
16043	cell organization and biogenesis	95594_at	Mfn1
16043	cell organization and biogenesis	95602_at	Trpc4ap
16043	cell organization and biogenesis	95629_at	Trappc1
16043	cell organization and biogenesis	95631_at	Ppp4c
16043	cell organization and biogenesis	95661_at	Cd9
16043	cell organization and biogenesis	95716_at	Ywhag
16043	cell organization and biogenesis	95796_g_at	Supt4h1 ; Supt4h2
16043	cell organization and biogenesis	96010_at	Kpna3
16043	cell organization and biogenesis	96076_at	Stx5a
16043	cell organization and biogenesis	96185_at	Ap3d1
16043	cell organization and biogenesis	96208_at	6430596G11Rik
16043	cell organization and biogenesis	96245_at	Ddx56
16043	cell organization and biogenesis	96257_at	Hp1bp3
16043	cell organization and biogenesis	96262_at	Rab5c
16043	cell organization and biogenesis	96338_at	Egln2
16043	cell organization and biogenesis	96343_at	Actn4
16043	cell organization and biogenesis	96426_at	Tmsb4x
16043	cell organization and biogenesis	96610_at	Atp6v1h
16043	cell organization and biogenesis	96632_at	Morf4l2 ; LOC433261
16043	cell organization and biogenesis	96635_at	Gle1l ; LOC383774
16043	cell organization and biogenesis	96665_at	Vps26
16043	cell organization and biogenesis	96667_at	Vps41
16043	cell organization and biogenesis	96699_at	Hmgn1
16043	cell organization and biogenesis	96710_at	H2afv
16043	cell organization and biogenesis	96751_at	Arl5
16043	cell organization and biogenesis	96774_at	Plekhc1
16043	cell organization and biogenesis	96854_at	Copa
16043	cell organization and biogenesis	96920_at	Htra1
16043	cell organization and biogenesis	96947_at	Etfb
16043	cell organization and biogenesis	97055_s_at	Prdx1
16043	cell organization and biogenesis	97226_at	Gna12
16043	cell organization and biogenesis	97250_at	Nola3
16043	cell organization and biogenesis	97254_at	Rbm8a
16043	cell organization and biogenesis	97333_at	Dnchc1
16043	cell organization and biogenesis	97426_at	Emp1
16043	cell organization and biogenesis	97472_at	Slc25a17
16043	cell organization and biogenesis	97515_at	Hsd17b4
16043	cell organization and biogenesis	97535_at	Ywhah ; LOC545556
16043	cell organization and biogenesis	97544_at	Ywhaz
16043	cell organization and biogenesis	97809_at	Ehmt2
16043	cell organization and biogenesis	97824_at	Nola2
16043	cell organization and biogenesis	97846_at	Cdc5l
16043	cell organization and biogenesis	97857_at	Zdhhc3
16043	cell organization and biogenesis	97909_at	Stmn1
16043	cell organization and biogenesis	97914_at	Hspa9a
16043	cell organization and biogenesis	97921_at	Agrn
16043	cell organization and biogenesis	97937_at	Klf5
16043	cell organization and biogenesis	97948_at	Rb1
16043	cell organization and biogenesis	97984_i_at	Kns2
16043	cell organization and biogenesis	98015_at	Scamp3
16043	cell organization and biogenesis	98059_s_at	Lmna
16043	cell organization and biogenesis	98070_at	2400003N08Rik
16043	cell organization and biogenesis	98107_at	Coro1c
16043	cell organization and biogenesis	98114_at	Npc1
16043	cell organization and biogenesis	98129_at	Tmsb10
16043	cell organization and biogenesis	98168_at	Rpl7a
16043	cell organization and biogenesis	98402_at	Macf1
16043	cell organization and biogenesis	98447_at	Cebpa
16043	cell organization and biogenesis	98451_at	Dnajb10
16043	cell organization and biogenesis	98463_at	Smarca4
16043	cell organization and biogenesis	98587_at	Nap1l1
16043	cell organization and biogenesis	98604_at	Nnp1
16043	cell organization and biogenesis	98887_at	Napa
16043	cell organization and biogenesis	98927_at	Rab6
16043	cell organization and biogenesis	98950_at	Rragc
16043	cell organization and biogenesis	99067_at	Gas6
16043	cell organization and biogenesis	99119_at	Cfl1
16043	cell organization and biogenesis	99120_f_at	Chd4
16043	cell organization and biogenesis	99123_s_at	Fxc1
16043	cell organization and biogenesis	99146_at	Stx6
16043	cell organization and biogenesis	99156_at	Pdzk11
16043	cell organization and biogenesis	99169_at	Carm1
16043	cell organization and biogenesis	99180_at	Gtpbp4
16043	cell organization and biogenesis	99441_at	Gphn
16043	cell organization and biogenesis	99444_at	Ramp2
16043	cell organization and biogenesis	99448_at	Tln1
16043	cell organization and biogenesis	99458_i_at	Mark2
16043	cell organization and biogenesis	99617_at	Sec24c
16043	cell organization and biogenesis	99930_s_at	Psen2
16043	cell organization and biogenesis	99935_at	Tjp1
16071	mRNA metabolism	100101_at	Snrpa
16071	mRNA metabolism	100720_at	Pabpc1
16071	mRNA metabolism	101053_at	2610031L17Rik
16071	mRNA metabolism	101064_at	Plrg1
16071	mRNA metabolism	101106_at	E430034L04Rik
16071	mRNA metabolism	103525_at	Hnrpll
16071	mRNA metabolism	103620_s_at	Smn1
16071	mRNA metabolism	103885_at	Prpf31
16071	mRNA metabolism	104126_at	Cstf2t
16071	mRNA metabolism	104158_at	Snw1
16071	mRNA metabolism	160096_at	Spop
16071	mRNA metabolism	160182_at	Sfrs6
16071	mRNA metabolism	160364_at	Sfrs10
16071	mRNA metabolism	160384_at	Bat1a
16071	mRNA metabolism	160550_i_at	Magoh
16071	mRNA metabolism	160633_at	Thoc4
16071	mRNA metabolism	160772_i_at	D11Ertd730e
16071	mRNA metabolism	92621_at	Pcbp2
16071	mRNA metabolism	93008_at	Lsm4
16071	mRNA metabolism	93117_at	Hnrpa2b1
16071	mRNA metabolism	93518_at	Rnps1
16071	mRNA metabolism	93830_at	Nono ; LOC434808
16071	mRNA metabolism	93999_at	Snrpg
16071	mRNA metabolism	94001_at	Elavl1
16071	mRNA metabolism	94081_at	Rbm17
16071	mRNA metabolism	94455_at	Lsm3
16071	mRNA metabolism	94985_at	Syncrip
16071	mRNA metabolism	95049_at	Snrpd2
16071	mRNA metabolism	95714_at	0610009D07Rik
16071	mRNA metabolism	95721_at	Mapkapk2
16071	mRNA metabolism	96029_at	Sf3a3
16071	mRNA metabolism	96038_at	Rnase4
16071	mRNA metabolism	96113_at	D18Wsu98e
16071	mRNA metabolism	96354_at	Mbnl1
16071	mRNA metabolism	96635_at	Gle1l ; LOC383774
16071	mRNA metabolism	96834_at	Sfrs9
16071	mRNA metabolism	97254_at	Rbm8a
16071	mRNA metabolism	97255_at	Cugbp2
16071	mRNA metabolism	97846_at	Cdc5l
16071	mRNA metabolism	97903_at	Tsen34
16071	mRNA metabolism	98572_at	Dnajb11
16071	mRNA metabolism	99162_at	Smndc1
16071	mRNA metabolism	99621_s_at	Sfpq
17038	protein import	101106_at	E430034L04Rik
17038	protein import	101112_g_at	Rhoa
17038	protein import	101254_at	Ran
17038	protein import	101457_at	Jak2
17038	protein import	101554_at	Nfkbia
17038	protein import	101918_at	Tgfb1
17038	protein import	102382_at	Arntl
17038	protein import	104057_at	Grpel1
17038	protein import	104154_at	Trp53
17038	protein import	104163_at	Ipo8
17038	protein import	93070_at	Ranbp5
17038	protein import	93111_at	Kpnb1
17038	protein import	93571_at	Spnb2
17038	protein import	94323_at	Nutf2
17038	protein import	94473_at	Pttg1ip
17038	protein import	94948_at	Trip6
17038	protein import	95526_at	Xpo7
17038	protein import	96010_at	Kpna3
17038	protein import	97055_s_at	Prdx1
17038	protein import	99123_s_at	Fxc1
19395	fatty acid oxidation	101515_at	Acox1
19395	fatty acid oxidation	103401_at	Acads
19395	fatty acid oxidation	92581_at	Acadm
19395	fatty acid oxidation	93320_at	Cpt1a
19395	fatty acid oxidation	93754_at	Ech1
19395	fatty acid oxidation	95646_at	Cpt2
19395	fatty acid oxidation	96913_at	Hadhb
19395	fatty acid oxidation	97316_at	Ehhadh
19395	fatty acid oxidation	98527_at	Dci
19395	fatty acid oxidation	99104_at	Adipoq
19395	fatty acid oxidation	99978_s_at	Mapk14
19538	protein metabolism	100056_at	Fbxw2
19538	protein metabolism	100089_at	Ppic
19538	protein metabolism	100093_at	Pctk1
19538	protein metabolism	100136_at	Lamp2
19538	protein metabolism	100154_at	Tapbp
19538	protein metabolism	100343_f_at	Tuba1
19538	protein metabolism	100444_at	Cdk5
19538	protein metabolism	100449_g_at	Acvrl1
19538	protein metabolism	100475_at	Trim25
19538	protein metabolism	100509_at	Rnf19
19538	protein metabolism	100540_at	Lta4h
19538	protein metabolism	100557_g_at	Eif4b
19538	protein metabolism	100595_at	Ptp4a2
19538	protein metabolism	100636_at	Eif4ebp1
19538	protein metabolism	100684_at	Prkcsh
19538	protein metabolism	100694_at	Rplp1
19538	protein metabolism	100708_at	H3f3b
19538	protein metabolism	100710_at	Vcp
19538	protein metabolism	100711_at	Rpl10a
19538	protein metabolism	100729_at	Rpl26
19538	protein metabolism	100733_at	Psma2
19538	protein metabolism	100734_at	Rpl3
19538	protein metabolism	100886_f_at	Mrpl45
19538	protein metabolism	100903_at	Parp2
19538	protein metabolism	100941_at	Pias2
19538	protein metabolism	100979_at	Rnf138
19538	protein metabolism	101009_at	Krt2-8
19538	protein metabolism	101011_at	Cct4
19538	protein metabolism	101031_at	Surf1
19538	protein metabolism	101040_at	Capn2
19538	protein metabolism	101053_at	2610031L17Rik
19538	protein metabolism	101054_at	Ii
19538	protein metabolism	101055_at	Ppgb
19538	protein metabolism	101067_at	Mrpl24
19538	protein metabolism	101081_at	Ctbp1
19538	protein metabolism	101091_at	Sumo1
19538	protein metabolism	101101_at	Ppp2cb
19538	protein metabolism	101129_at	Rpl5
19538	protein metabolism	101137_at	Rps3
19538	protein metabolism	101255_at	Ubb
19538	protein metabolism	101449_at	Trim41
19538	protein metabolism	101457_at	Jak2
19538	protein metabolism	101486_at	Psmb10
19538	protein metabolism	101495_at	Cd81
19538	protein metabolism	101499_at	Ilk
19538	protein metabolism	101509_at	Vbp1
19538	protein metabolism	101543_f_at	Tuba6
19538	protein metabolism	101555_at	Rac1
19538	protein metabolism	101558_s_at	Psmb5
19538	protein metabolism	101587_at	Ephx1
19538	protein metabolism	101591_at	Xpnpep1
19538	protein metabolism	101664_at	Rps3a
19538	protein metabolism	101892_f_at	Fts
19538	protein metabolism	101897_g_at	Cd1d1 ; Cd1d2
19538	protein metabolism	101918_at	Tgfb1
19538	protein metabolism	101963_at	Ctsl
19538	protein metabolism	101979_at	Gadd45g
19538	protein metabolism	101984_at	Atox1
19538	protein metabolism	101992_at	Psmb6
19538	protein metabolism	102012_at	Scap2
19538	protein metabolism	102047_at	Nmt1
19538	protein metabolism	102049_at	Pdk4
19538	protein metabolism	102058_at	Mrpl9
19538	protein metabolism	102126_at	Rps12 ; LOC546473
19538	protein metabolism	102195_at	Map4k4
19538	protein metabolism	102196_at	Gna11
19538	protein metabolism	102201_s_at	Psen1
19538	protein metabolism	102248_f_at	Cask
19538	protein metabolism	102252_at	Pfdn2
19538	protein metabolism	102279_at	Ube1l
19538	protein metabolism	102382_at	Arntl
19538	protein metabolism	102430_at	Myd88
19538	protein metabolism	102647_g_at	Usp34
19538	protein metabolism	102761_at	Grpel2
19538	protein metabolism	102772_at	Abl1
19538	protein metabolism	102791_at	Psmb8
19538	protein metabolism	102873_at	Tap2
19538	protein metabolism	103032_at	Tpst1
19538	protein metabolism	103342_at	Eed
19538	protein metabolism	103352_at	Dpagt1
19538	protein metabolism	103389_at	Aass
19538	protein metabolism	103416_at	Mapk6
19538	protein metabolism	103436_at	Gtpbp1
19538	protein metabolism	103456_at	Ece1
19538	protein metabolism	103592_at	Map2k5
19538	protein metabolism	103608_at	Fars2
19538	protein metabolism	103620_s_at	Smn1
19538	protein metabolism	103630_at	Lars
19538	protein metabolism	103634_at	Isgf3g
19538	protein metabolism	103682_at	C80913
19538	protein metabolism	103708_at	Eif1a
19538	protein metabolism	103893_at	Fbxo38
19538	protein metabolism	104015_at	Metap1
19538	protein metabolism	104041_at	1810009A16Rik
19538	protein metabolism	104057_at	Grpel1
19538	protein metabolism	104092_at	Usp48
19538	protein metabolism	104125_at	Rnf12
19538	protein metabolism	104154_at	Trp53
19538	protein metabolism	104306_at	Dpp3
19538	protein metabolism	104348_at	Bre
19538	protein metabolism	104354_at	Csf1r
19538	protein metabolism	104360_at	Svil
19538	protein metabolism	104471_at	Hdac6
19538	protein metabolism	104621_at	March6
19538	protein metabolism	104628_at	Man2a1
19538	protein metabolism	104738_at	Dnajc2
19538	protein metabolism	104755_at	Tnip1
19538	protein metabolism	160094_at	Arpc4
19538	protein metabolism	160102_at	Cct8
19538	protein metabolism	160106_at	Capg
19538	protein metabolism	160129_at	Eef1d
19538	protein metabolism	160152_at	Psmc1
19538	protein metabolism	160153_at	Dnajc7
19538	protein metabolism	160164_at	Ube2v1
19538	protein metabolism	160165_at	Ube2m
19538	protein metabolism	160182_at	Sfrs6
19538	protein metabolism	160208_at	Sf3b3
19538	protein metabolism	160209_at	Rnf44
19538	protein metabolism	160230_at	Cox17
19538	protein metabolism	160257_at	Fkbp1a
19538	protein metabolism	160261_i_at	Lats2
19538	protein metabolism	160280_at	Cav1
19538	protein metabolism	160345_at	Mrpl34
19538	protein metabolism	160371_at	Arl6ip1
19538	protein metabolism	160402_at	Tceb2
19538	protein metabolism	160422_at	Ruvbl2
19538	protein metabolism	160462_f_at	Tubb3
19538	protein metabolism	160476_f_at	Rpl18
19538	protein metabolism	160538_at	Cdk4
19538	protein metabolism	160562_at	Cct7
19538	protein metabolism	160579_at	Man1a
19538	protein metabolism	160633_at	Thoc4
19538	protein metabolism	160739_at	Wnk1
19538	protein metabolism	160772_i_at	D11Ertd730e
19538	protein metabolism	160812_at	Gga2
19538	protein metabolism	160829_at	Phlda1
19538	protein metabolism	160976_at	Diap1
19538	protein metabolism	161184_f_at	Tie1
19538	protein metabolism	161980_f_at	Bag3
19538	protein metabolism	162459_f_at	Col6a1
19538	protein metabolism	92544_f_at	Psma3
19538	protein metabolism	92565_at	1110005A23Rik
19538	protein metabolism	92573_at	Ppp2r1a
19538	protein metabolism	92577_f_at	Rpl37
19538	protein metabolism	92616_at	Ube1x
19538	protein metabolism	92628_at	Rpl36
19538	protein metabolism	92828_at	Dpm1
19538	protein metabolism	92834_at	Rpl13a
19538	protein metabolism	92855_at	Eif1
19538	protein metabolism	92857_at	Rpl22
19538	protein metabolism	92925_at	Cebpb
19538	protein metabolism	93019_at	H2afx
19538	protein metabolism	93048_at	Clpp
19538	protein metabolism	93085_at	Psmb9
19538	protein metabolism	93089_at	Eif4a2
19538	protein metabolism	93101_s_at	Nedd4
19538	protein metabolism	93104_at	Btg1
19538	protein metabolism	93116_at	Prkacb
19538	protein metabolism	93174_at	Cd276
19538	protein metabolism	93217_at	Fbxo45
19538	protein metabolism	93254_at	Mapk1
19538	protein metabolism	93270_at	Gars
19538	protein metabolism	93277_at	Hspd1
19538	protein metabolism	93285_at	Dusp6
19538	protein metabolism	93288_at	Arpc2
19538	protein metabolism	93295_at	Cct5
19538	protein metabolism	93310_at	Psmc6
19538	protein metabolism	93315_at	Map2k3
19538	protein metabolism	93333_at	Tbca
19538	protein metabolism	93354_at	Apoc1
19538	protein metabolism	93365_s_at	Sugt1
19538	protein metabolism	93451_at	Lmo7
19538	protein metabolism	93509_at	Ube2b
19538	protein metabolism	93564_at	Yars
19538	protein metabolism	93571_at	Spnb2
19538	protein metabolism	93580_at	Pum2
19538	protein metabolism	93602_at	Rps6ka4
19538	protein metabolism	93667_at	Fbxw7
19538	protein metabolism	93731_at	Fkbp9
19538	protein metabolism	93734_i_at	Psmc3
19538	protein metabolism	93750_at	Gsn
19538	protein metabolism	93752_at	Iars
19538	protein metabolism	93762_at	Ppp2r4
19538	protein metabolism	93782_at	Rnf4
19538	protein metabolism	93787_f_at	Mrpl18
19538	protein metabolism	93859_at	Mtif2
19538	protein metabolism	93967_at	Anapc11
19538	protein metabolism	93973_at	Eif3s9
19538	protein metabolism	93988_at	Psma7
19538	protein metabolism	93999_at	Snrpg
19538	protein metabolism	94002_at	Cul1
19538	protein metabolism	94008_at	Tceb1
19538	protein metabolism	94068_at	Rps19
19538	protein metabolism	94219_at	Psmb2
19538	protein metabolism	94238_at	Prss23
19538	protein metabolism	94252_at	Eif2s3x
19538	protein metabolism	94253_at	Eif2s1
19538	protein metabolism	94263_f_at	Psmb7
19538	protein metabolism	94264_at	Raf1
19538	protein metabolism	94298_at	Tsta3
19538	protein metabolism	94348_f_at	Pcmt1
19538	protein metabolism	94354_at	Abca1
19538	protein metabolism	94457_at	AL033326
19538	protein metabolism	94462_at	Eif2b1
19538	protein metabolism	94489_at	Ptp4a1
19538	protein metabolism	94492_at	Dstn
19538	protein metabolism	94767_at	Rps11
19538	protein metabolism	94788_f_at	Tubb5
19538	protein metabolism	94823_at	Rpl23a
19538	protein metabolism	94826_at	Itgb4bp
19538	protein metabolism	94834_at	Ctsh
19538	protein metabolism	94835_f_at	Tubb2
19538	protein metabolism	94837_at	Eif3s8
19538	protein metabolism	94841_at	Psma5
19538	protein metabolism	94842_at	Blmh
19538	protein metabolism	94868_at	Qars
19538	protein metabolism	94909_at	Mrps17
19538	protein metabolism	94910_at	Nde1
19538	protein metabolism	94954_at	Anapc4
19538	protein metabolism	94963_at	Vcl
19538	protein metabolism	94967_at	D19Wsu12e
19538	protein metabolism	94980_at	Dusp11
19538	protein metabolism	95049_at	Snrpd2
19538	protein metabolism	95065_at	Nfs1
19538	protein metabolism	95079_at	Pdgfra
19538	protein metabolism	95090_at	2410001H17Rik
19538	protein metabolism	95100_at	Anapc5
19538	protein metabolism	95124_i_at	Rbx1
19538	protein metabolism	95128_at	Anapc2
19538	protein metabolism	95159_at	Mrps18b
19538	protein metabolism	95282_at	Hspca ; LOC544800 ; LOC545508
19538	protein metabolism	95356_at	Apoe
19538	protein metabolism	95359_at	Hspcb
19538	protein metabolism	95424_at	Sumo3
19538	protein metabolism	95434_at	Arpc3
19538	protein metabolism	95448_at	Psmc2
19538	protein metabolism	95456_r_at	Shfm1
19538	protein metabolism	95460_at	Cops5
19538	protein metabolism	95462_at	Bzw2
19538	protein metabolism	95468_at	Egln1
19538	protein metabolism	95491_at	Park7
19538	protein metabolism	95523_at	6530401D17Rik
19538	protein metabolism	95529_at	Dbnl
19538	protein metabolism	95590_at	Alg5
19538	protein metabolism	95602_at	Trpc4ap
19538	protein metabolism	95661_at	Cd9
19538	protein metabolism	95675_at	Map4k3
19538	protein metabolism	95688_at	Degs1
19538	protein metabolism	95699_f_at	Dnajc8
19538	protein metabolism	95715_at	Eif3s12
19538	protein metabolism	95721_at	Mapkapk2
19538	protein metabolism	95736_at	Mrpl4
19538	protein metabolism	96010_at	Kpna3
19538	protein metabolism	96092_at	Hp
19538	protein metabolism	96098_at	Mrpl36
19538	protein metabolism	96104_at	3732413I11Rik
19538	protein metabolism	96113_at	D18Wsu98e
19538	protein metabolism	96120_at	Dnajb6
19538	protein metabolism	96239_at	Vrk3
19538	protein metabolism	96254_at	Dnajb1
19538	protein metabolism	96257_at	Hp1bp3
19538	protein metabolism	96270_at	D11Bwg0434e
19538	protein metabolism	96284_at	Csnk1g2
19538	protein metabolism	96300_f_at	Rps27
19538	protein metabolism	96307_s_at	1100001I22Rik
19538	protein metabolism	96338_at	Egln2
19538	protein metabolism	96354_at	Mbnl1
19538	protein metabolism	96575_at	Rpl8
19538	protein metabolism	96661_at	Nrd1
19538	protein metabolism	96667_at	Vps41
19538	protein metabolism	96696_at	Hrmt1l2
19538	protein metabolism	96701_at	Uble1b
19538	protein metabolism	96710_at	H2afv
19538	protein metabolism	96750_at	Ilkap
19538	protein metabolism	96766_s_at	Tyro3
19538	protein metabolism	96773_at	Txndc4
19538	protein metabolism	96834_at	Sfrs9
19538	protein metabolism	96838_at	Rce1
19538	protein metabolism	96852_at	Prkar1a
19538	protein metabolism	96872_at	Sgta
19538	protein metabolism	96890_at	1300002A08Rik
19538	protein metabolism	96920_at	Htra1
19538	protein metabolism	96952_at	Psma6
19538	protein metabolism	96962_at	Rpl6
19538	protein metabolism	97255_at	Cugbp2
19538	protein metabolism	97261_at	Dnaja1
19538	protein metabolism	97262_at	Csnk1d
19538	protein metabolism	97274_at	Psmd14
19538	protein metabolism	97309_at	St13
19538	protein metabolism	97333_at	Dnchc1
19538	protein metabolism	97342_at	Mrps14
19538	protein metabolism	97422_at	Iars2
19538	protein metabolism	97429_at	Snrk
19538	protein metabolism	97459_at	Psma4
19538	protein metabolism	97460_at	Ube2r2
19538	protein metabolism	97479_at	Ube2l3
19538	protein metabolism	97483_at	Rpl19
19538	protein metabolism	97511_at	Mgll
19538	protein metabolism	97520_s_at	Nnat
19538	protein metabolism	97553_at	Galnt2
19538	protein metabolism	97559_at	Eef2
19538	protein metabolism	97647_at	Rps16
19538	protein metabolism	97695_s_at	Rpl7
19538	protein metabolism	97750_at	Rpsa
19538	protein metabolism	97797_at	2210409M21Rik
19538	protein metabolism	97807_at	Ufc1
19538	protein metabolism	97813_at	Rela
19538	protein metabolism	97822_at	Pak2
19538	protein metabolism	97824_at	Nola2
19538	protein metabolism	97857_at	Zdhhc3
19538	protein metabolism	97884_at	Mrps11
19538	protein metabolism	97909_at	Stmn1
19538	protein metabolism	97914_at	Hspa9a
19538	protein metabolism	97921_at	Agrn
19538	protein metabolism	97953_g_at	Tsc2
19538	protein metabolism	97972_at	Rnf103
19538	protein metabolism	98022_at	Pcsk7
19538	protein metabolism	98042_at	Scpep1
19538	protein metabolism	98078_at	Aph1a
19538	protein metabolism	98094_f_at	Amfr
19538	protein metabolism	98113_at	Psmb1
19538	protein metabolism	98119_at	Rpl30
19538	protein metabolism	98120_at	Mrpl27
19538	protein metabolism	98121_at	Fnta
19538	protein metabolism	98147_at	Usp5
19538	protein metabolism	98153_at	Cct3
19538	protein metabolism	98168_at	Rpl7a
19538	protein metabolism	98333_at	Rps18
19538	protein metabolism	98427_s_at	Nfkb1
19538	protein metabolism	98451_at	Dnajb10
19538	protein metabolism	98463_at	Smarca4
19538	protein metabolism	98504_at	Rock2
19538	protein metabolism	98522_at	Psmd8
19538	protein metabolism	98543_at	Ctss
19538	protein metabolism	98547_at	Mrps12
19538	protein metabolism	98557_f_at	Psmb4
19538	protein metabolism	98564_f_at	Rps26
19538	protein metabolism	98572_at	Dnajb11
19538	protein metabolism	98580_at	Ppm1a
19538	protein metabolism	98587_at	Nap1l1
19538	protein metabolism	98606_s_at	Wars
19538	protein metabolism	98608_at	Etf1
19538	protein metabolism	98635_at	D11Moh35
19538	protein metabolism	98833_at	Mmp3
19538	protein metabolism	98876_at	Mrpl11
19538	protein metabolism	98904_at	Mrpl35
19538	protein metabolism	98905_at	Sept7
19538	protein metabolism	98933_at	Mark3
19538	protein metabolism	98936_at	Sars1
19538	protein metabolism	98953_at	1500010M16Rik
19538	protein metabolism	98972_at	Usp8
19538	protein metabolism	99064_at	Usp4
19538	protein metabolism	99084_s_at	Usp3
19538	protein metabolism	99101_at	Eif3s7
19538	protein metabolism	99104_at	Adipoq
19538	protein metabolism	99119_at	Cfl1
19538	protein metabolism	99140_at	Mrpl16
19538	protein metabolism	99150_at	Ict1
19538	protein metabolism	99162_at	Smndc1
19538	protein metabolism	99169_at	Carm1
19538	protein metabolism	99336_at	Rps5
19538	protein metabolism	99384_at	Pim1
19538	protein metabolism	99458_i_at	Mark2
19538	protein metabolism	99543_s_at	Dguok
19538	protein metabolism	99562_at	Man2b1
19538	protein metabolism	99577_at	Kitl
19538	protein metabolism	99594_at	Mrpl51
19538	protein metabolism	99599_s_at	Ptov1
19538	protein metabolism	99607_at	Skp1a
19538	protein metabolism	99674_at	Mrpl43
19538	protein metabolism	99930_s_at	Psen2
19538	protein metabolism	99935_at	Tjp1
19538	protein metabolism	99956_at	Kit
19538	protein metabolism	99975_at	Prkrir
19538	protein metabolism	99978_s_at	Mapk14
19538	protein metabolism	99993_at	Anpep
19883	"antigen presentation\, endogenous antigen"	101054_at	Ii
19883	"antigen presentation\, endogenous antigen"	101876_s_at	H2-T10 ; H2-T22 ; H2-T9
19883	"antigen presentation\, endogenous antigen"	101897_g_at	Cd1d1 ; Cd1d2
19883	"antigen presentation\, endogenous antigen"	102873_at	Tap2
19883	"antigen presentation\, endogenous antigen"	93088_at	B2m
19883	"antigen presentation\, endogenous antigen"	93120_f_at	H2-K1
19883	"antigen presentation\, endogenous antigen"	95602_at	Trpc4ap
19883	"antigen presentation\, endogenous antigen"	98472_at	H2-T23
19941	modification-dependent protein catabolism	100710_at	Vcp
19941	modification-dependent protein catabolism	100733_at	Psma2
19941	modification-dependent protein catabolism	101486_at	Psmb10
19941	modification-dependent protein catabolism	101558_s_at	Psmb5
19941	modification-dependent protein catabolism	101992_at	Psmb6
19941	modification-dependent protein catabolism	102279_at	Ube1l
19941	modification-dependent protein catabolism	102647_g_at	Usp34
19941	modification-dependent protein catabolism	102791_at	Psmb8
19941	modification-dependent protein catabolism	104092_at	Usp48
19941	modification-dependent protein catabolism	104471_at	Hdac6
19941	modification-dependent protein catabolism	92544_f_at	Psma3
19941	modification-dependent protein catabolism	93085_at	Psmb9
19941	modification-dependent protein catabolism	93310_at	Psmc6
19941	modification-dependent protein catabolism	93988_at	Psma7
19941	modification-dependent protein catabolism	94219_at	Psmb2
19941	modification-dependent protein catabolism	94263_f_at	Psmb7
19941	modification-dependent protein catabolism	94841_at	Psma5
19941	modification-dependent protein catabolism	94954_at	Anapc4
19941	modification-dependent protein catabolism	95100_at	Anapc5
19941	modification-dependent protein catabolism	95124_i_at	Rbx1
19941	modification-dependent protein catabolism	95128_at	Anapc2
19941	modification-dependent protein catabolism	96952_at	Psma6
19941	modification-dependent protein catabolism	97274_at	Psmd14
19941	modification-dependent protein catabolism	97459_at	Psma4
19941	modification-dependent protein catabolism	97479_at	Ube2l3
19941	modification-dependent protein catabolism	98094_f_at	Amfr
19941	modification-dependent protein catabolism	98113_at	Psmb1
19941	modification-dependent protein catabolism	98147_at	Usp5
19941	modification-dependent protein catabolism	98557_f_at	Psmb4
19941	modification-dependent protein catabolism	98972_at	Usp8
19941	modification-dependent protein catabolism	99064_at	Usp4
19941	modification-dependent protein catabolism	99084_s_at	Usp3
30036	actin cytoskeleton organization and biogenesis	101112_g_at	Rhoa
30036	actin cytoskeleton organization and biogenesis	101469_at	Nedd9
30036	actin cytoskeleton organization and biogenesis	101555_at	Rac1
30036	actin cytoskeleton organization and biogenesis	102836_at	MGI:1194899
30036	actin cytoskeleton organization and biogenesis	104360_at	Svil
30036	actin cytoskeleton organization and biogenesis	104725_at	Rhoq
30036	actin cytoskeleton organization and biogenesis	160065_s_at	Csrp1
30036	actin cytoskeleton organization and biogenesis	160106_at	Capg
30036	actin cytoskeleton organization and biogenesis	160150_f_at	Cnn3
30036	actin cytoskeleton organization and biogenesis	160320_at	Sorbs1
30036	actin cytoskeleton organization and biogenesis	160976_at	Diap1
30036	actin cytoskeleton organization and biogenesis	93017_at	Sdcbp
30036	actin cytoskeleton organization and biogenesis	93288_at	Arpc2
30036	actin cytoskeleton organization and biogenesis	93451_at	Lmo7
30036	actin cytoskeleton organization and biogenesis	93571_at	Spnb2
30036	actin cytoskeleton organization and biogenesis	93750_at	Gsn
30036	actin cytoskeleton organization and biogenesis	94004_at	Cnn2
30036	actin cytoskeleton organization and biogenesis	94105_at	Cdc42
30036	actin cytoskeleton organization and biogenesis	94236_at	Nisch
30036	actin cytoskeleton organization and biogenesis	94258_at	Arhgdib
30036	actin cytoskeleton organization and biogenesis	94492_at	Dstn
30036	actin cytoskeleton organization and biogenesis	95434_at	Arpc3
30036	actin cytoskeleton organization and biogenesis	95489_at	Fliih
30036	actin cytoskeleton organization and biogenesis	95529_at	Dbnl
30036	actin cytoskeleton organization and biogenesis	96343_at	Actn4
30036	actin cytoskeleton organization and biogenesis	96774_at	Plekhc1
30036	actin cytoskeleton organization and biogenesis	98107_at	Coro1c
30036	actin cytoskeleton organization and biogenesis	98129_at	Tmsb10
30036	actin cytoskeleton organization and biogenesis	99119_at	Cfl1
30036	actin cytoskeleton organization and biogenesis	99448_at	Tln1
30163	protein catabolism	100710_at	Vcp
30163	protein catabolism	100733_at	Psma2
30163	protein catabolism	101486_at	Psmb10
30163	protein catabolism	101558_s_at	Psmb5
30163	protein catabolism	101992_at	Psmb6
30163	protein catabolism	102201_s_at	Psen1
30163	protein catabolism	102279_at	Ube1l
30163	protein catabolism	102382_at	Arntl
30163	protein catabolism	102647_g_at	Usp34
30163	protein catabolism	102791_at	Psmb8
30163	protein catabolism	104092_at	Usp48
30163	protein catabolism	104471_at	Hdac6
30163	protein catabolism	160152_at	Psmc1
30163	protein catabolism	92544_f_at	Psma3
30163	protein catabolism	93085_at	Psmb9
30163	protein catabolism	93310_at	Psmc6
30163	protein catabolism	93734_i_at	Psmc3
30163	protein catabolism	93988_at	Psma7
30163	protein catabolism	94219_at	Psmb2
30163	protein catabolism	94263_f_at	Psmb7
30163	protein catabolism	94841_at	Psma5
30163	protein catabolism	94954_at	Anapc4
30163	protein catabolism	95100_at	Anapc5
30163	protein catabolism	95124_i_at	Rbx1
30163	protein catabolism	95128_at	Anapc2
30163	protein catabolism	95448_at	Psmc2
30163	protein catabolism	96338_at	Egln2
30163	protein catabolism	96952_at	Psma6
30163	protein catabolism	97274_at	Psmd14
30163	protein catabolism	97459_at	Psma4
30163	protein catabolism	97479_at	Ube2l3
30163	protein catabolism	97813_at	Rela
30163	protein catabolism	98078_at	Aph1a
30163	protein catabolism	98094_f_at	Amfr
30163	protein catabolism	98113_at	Psmb1
30163	protein catabolism	98147_at	Usp5
30163	protein catabolism	98557_f_at	Psmb4
30163	protein catabolism	98972_at	Usp8
30163	protein catabolism	99064_at	Usp4
30163	protein catabolism	99084_s_at	Usp3
30163	protein catabolism	99562_at	Man2b1
30163	protein catabolism	99930_s_at	Psen2
30333	antigen processing	100154_at	Tapbp
30333	antigen processing	101054_at	Ii
30333	antigen processing	101876_s_at	H2-T10 ; H2-T22 ; H2-T9
30333	antigen processing	102791_at	Psmb8
30333	antigen processing	102873_at	Tap2
30333	antigen processing	103878_at	Ap3b1
30333	antigen processing	93085_at	Psmb9
30333	antigen processing	93088_at	B2m
30333	antigen processing	93120_f_at	H2-K1
30333	antigen processing	95602_at	Trpc4ap
30333	antigen processing	96185_at	Ap3d1
30333	antigen processing	97444_at	Ifi30
30333	antigen processing	98472_at	H2-T23
43037	translation	100136_at	Lamp2
43037	translation	100557_g_at	Eif4b
43037	translation	100636_at	Eif4ebp1
43037	translation	100694_at	Rplp1
43037	translation	101664_at	Rps3a
43037	translation	103608_at	Fars2
43037	translation	103630_at	Lars
43037	translation	103708_at	Eif1a
43037	translation	160129_at	Eef1d
43037	translation	92565_at	1110005A23Rik
43037	translation	92573_at	Ppp2r1a
43037	translation	92855_at	Eif1
43037	translation	93089_at	Eif4a2
43037	translation	93270_at	Gars
43037	translation	93564_at	Yars
43037	translation	93580_at	Pum2
43037	translation	93752_at	Iars
43037	translation	93859_at	Mtif2
43037	translation	93973_at	Eif3s9
43037	translation	94253_at	Eif2s1
43037	translation	94462_at	Eif2b1
43037	translation	94826_at	Itgb4bp
43037	translation	94837_at	Eif3s8
43037	translation	94868_at	Qars
43037	translation	95462_at	Bzw2
43037	translation	95715_at	Eif3s12
43037	translation	97422_at	Iars2
43037	translation	98606_s_at	Wars
43037	translation	98608_at	Etf1
43037	translation	98936_at	Sars1
43037	translation	98953_at	1500010M16Rik
[truncated: 1,969 more rows]
