# Supplementary material for: Gene regulatory networks in lactation: identification of global principles using bioinformatics
Source: BMC Syst Biol. 2007 Nov 27;1:56. doi: 10.1186/1752-0509-1-56 (PMC2225983; doi:10.1186/1752-0509-1-56)
Supplement: Additional file 9 — Additional data file 9 is an Excel file of genes that are associated with the GO terms in Table 4 and are members of the Involution Gene Set (i.e. differentially regulated between time points L9 and I2). Two spreadsheets are provided in the file, one for up-regulated and one for down-regulated genes. [file 1752-0509-1-56-S9.xls]

## Sheet: Lac9_Inv2_upregulated
GOID	GO Name	Affymetrix Probe	Gene Symbol
245	spliceosome assembly	101053_at	2610031L17Rik
245	spliceosome assembly	103620_s_at	Smn1
245	spliceosome assembly	160772_i_at	D11Ertd730e
245	spliceosome assembly	93999_at	Snrpg
245	spliceosome assembly	95049_at	Snrpd2
245	spliceosome assembly	96113_at	D18Wsu98e
245	spliceosome assembly	96354_at	Mbnl1
245	spliceosome assembly	96834_at	Sfrs9
245	spliceosome assembly	97255_at	Cugbp2
245	spliceosome assembly	99162_at	Smndc1
6511	ubiquitin-dependent protein catabolism	100710_at	Vcp
6511	ubiquitin-dependent protein catabolism	100733_at	Psma2
6511	ubiquitin-dependent protein catabolism	101486_at	Psmb10
6511	ubiquitin-dependent protein catabolism	101558_s_at	Psmb5
6511	ubiquitin-dependent protein catabolism	101992_at	Psmb6
6511	ubiquitin-dependent protein catabolism	102478_f_at	Fbxw4
6511	ubiquitin-dependent protein catabolism	102791_at	Psmb8
6511	ubiquitin-dependent protein catabolism	104092_at	Usp48
6511	ubiquitin-dependent protein catabolism	104471_at	Hdac6
6511	ubiquitin-dependent protein catabolism	104677_at	Man1b1
6511	ubiquitin-dependent protein catabolism	160790_s_at	Btrc
6511	ubiquitin-dependent protein catabolism	92544_f_at	Psma3
6511	ubiquitin-dependent protein catabolism	93085_at	Psmb9
6511	ubiquitin-dependent protein catabolism	93303_at	Ufd1l
6511	ubiquitin-dependent protein catabolism	93310_at	Psmc6
6511	ubiquitin-dependent protein catabolism	93519_s_at	Nedd8
6511	ubiquitin-dependent protein catabolism	93988_at	Psma7
6511	ubiquitin-dependent protein catabolism	94219_at	Psmb2
6511	ubiquitin-dependent protein catabolism	94263_f_at	Psmb7
6511	ubiquitin-dependent protein catabolism	94841_at	Psma5
6511	ubiquitin-dependent protein catabolism	94954_at	Anapc4
6511	ubiquitin-dependent protein catabolism	95014_at	Fbxo6b
6511	ubiquitin-dependent protein catabolism	95100_at	Anapc5
6511	ubiquitin-dependent protein catabolism	95128_at	Anapc2
6511	ubiquitin-dependent protein catabolism	96952_at	Psma6
6511	ubiquitin-dependent protein catabolism	97274_at	Psmd14
6511	ubiquitin-dependent protein catabolism	97459_at	Psma4
6511	ubiquitin-dependent protein catabolism	97479_at	Ube2l3
6511	ubiquitin-dependent protein catabolism	98094_f_at	Amfr
6511	ubiquitin-dependent protein catabolism	98113_at	Psmb1
6511	ubiquitin-dependent protein catabolism	98147_at	Usp5
6511	ubiquitin-dependent protein catabolism	98557_f_at	Psmb4
6511	ubiquitin-dependent protein catabolism	98972_at	Usp8
6511	ubiquitin-dependent protein catabolism	99064_at	Usp4
6511	ubiquitin-dependent protein catabolism	99084_s_at	Usp3
6512	ubiquitin cycle	100056_at	Fbxw2
6512	ubiquitin cycle	100475_at	Trim25
6512	ubiquitin cycle	100509_at	Rnf19
6512	ubiquitin cycle	100710_at	Vcp
6512	ubiquitin cycle	100733_at	Psma2
6512	ubiquitin cycle	100941_at	Pias2
6512	ubiquitin cycle	101449_at	Trim41
6512	ubiquitin cycle	101486_at	Psmb10
6512	ubiquitin cycle	101558_s_at	Psmb5
6512	ubiquitin cycle	101892_f_at	Fts
6512	ubiquitin cycle	101966_s_at	Rnf13
6512	ubiquitin cycle	101992_at	Psmb6
6512	ubiquitin cycle	101997_at	Atg12
6512	ubiquitin cycle	102279_at	Ube1l
6512	ubiquitin cycle	102478_f_at	Fbxw4
6512	ubiquitin cycle	102791_at	Psmb8
6512	ubiquitin cycle	102943_at	Atg7
6512	ubiquitin cycle	103893_at	Fbxo38
6512	ubiquitin cycle	103911_at	Sumf1
6512	ubiquitin cycle	104041_at	1810009A16Rik
6512	ubiquitin cycle	104092_at	Usp48
6512	ubiquitin cycle	104209_at	Cyhr1
6512	ubiquitin cycle	104348_at	Bre
6512	ubiquitin cycle	104471_at	Hdac6
6512	ubiquitin cycle	104621_at	March6
6512	ubiquitin cycle	104677_at	Man1b1
6512	ubiquitin cycle	160110_at	Wwp2
6512	ubiquitin cycle	160164_at	Ube2v1
6512	ubiquitin cycle	160165_at	Ube2m
6512	ubiquitin cycle	160168_at	Fbxo3
6512	ubiquitin cycle	160209_at	Rnf44
6512	ubiquitin cycle	160288_at	Map1lc3b
6512	ubiquitin cycle	160402_at	Tceb2
6512	ubiquitin cycle	160790_s_at	Btrc
6512	ubiquitin cycle	92544_f_at	Psma3
6512	ubiquitin cycle	92616_at	Ube1x
6512	ubiquitin cycle	93085_at	Psmb9
6512	ubiquitin cycle	93101_s_at	Nedd4
6512	ubiquitin cycle	93217_at	Fbxo45
6512	ubiquitin cycle	93303_at	Ufd1l
6512	ubiquitin cycle	93310_at	Psmc6
6512	ubiquitin cycle	93365_s_at	Sugt1
6512	ubiquitin cycle	93451_at	Lmo7
6512	ubiquitin cycle	93509_at	Ube2b
6512	ubiquitin cycle	93519_s_at	Nedd8
6512	ubiquitin cycle	93667_at	Fbxw7
6512	ubiquitin cycle	93782_at	Rnf4
6512	ubiquitin cycle	93794_at	Appbp1
6512	ubiquitin cycle	93967_at	Anapc11
6512	ubiquitin cycle	93988_at	Psma7
6512	ubiquitin cycle	94002_at	Cul1
6512	ubiquitin cycle	94008_at	Tceb1
6512	ubiquitin cycle	94021_at	Trim11
6512	ubiquitin cycle	94048_at	Cdc34
6512	ubiquitin cycle	94219_at	Psmb2
6512	ubiquitin cycle	94263_f_at	Psmb7
6512	ubiquitin cycle	94336_at	Otub1
6512	ubiquitin cycle	94457_at	AL033326
6512	ubiquitin cycle	94555_at	Rnf167
6512	ubiquitin cycle	94841_at	Psma5
6512	ubiquitin cycle	94954_at	Anapc4
6512	ubiquitin cycle	95014_at	Fbxo6b
6512	ubiquitin cycle	95100_at	Anapc5
6512	ubiquitin cycle	95112_f_at	Ppil2
6512	ubiquitin cycle	95128_at	Anapc2
6512	ubiquitin cycle	95424_at	Sumo3
6512	ubiquitin cycle	96667_at	Vps41
6512	ubiquitin cycle	96701_at	Uble1b
6512	ubiquitin cycle	96952_at	Psma6
6512	ubiquitin cycle	97274_at	Psmd14
6512	ubiquitin cycle	97459_at	Psma4
6512	ubiquitin cycle	97460_at	Ube2r2
6512	ubiquitin cycle	97479_at	Ube2l3
6512	ubiquitin cycle	97807_at	Ufc1
6512	ubiquitin cycle	97972_at	Rnf103
6512	ubiquitin cycle	98049_at	1300018I05Rik
6512	ubiquitin cycle	98094_f_at	Amfr
6512	ubiquitin cycle	98110_at	Mdm2
6512	ubiquitin cycle	98113_at	Psmb1
6512	ubiquitin cycle	98147_at	Usp5
6512	ubiquitin cycle	98557_f_at	Psmb4
6512	ubiquitin cycle	98635_at	D11Moh35
6512	ubiquitin cycle	98915_at	Rnf149
6512	ubiquitin cycle	98972_at	Usp8
6512	ubiquitin cycle	98979_at	Mnat1
6512	ubiquitin cycle	99064_at	Usp4
6512	ubiquitin cycle	99084_s_at	Usp3
6512	ubiquitin cycle	99574_at	Znrf2
6512	ubiquitin cycle	99607_at	Skp1a
6878	copper ion homeostasis	100606_at	Prnp
6878	copper ion homeostasis	101984_at	Atox1
6878	copper ion homeostasis	92851_at	Cp
6878	copper ion homeostasis	93063_at	App
6878	copper ion homeostasis	93498_s_at	Aplp2
6886	intracellular protein transport	100579_s_at	Clta
6886	intracellular protein transport	100710_at	Vcp
6886	intracellular protein transport	100886_f_at	Mrpl45
6886	intracellular protein transport	100964_at	Vti1b
6886	intracellular protein transport	101016_at	Arf1
6886	intracellular protein transport	101054_at	Ii
6886	intracellular protein transport	101055_at	Ppgb
6886	intracellular protein transport	101104_at	Dscr3
6886	intracellular protein transport	101106_at	E430034L04Rik
6886	intracellular protein transport	101254_at	Ran
6886	intracellular protein transport	101357_at	Ap2a1
6886	intracellular protein transport	101398_at	Stxbp2
6886	intracellular protein transport	101409_at	Lgtn
6886	intracellular protein transport	101457_at	Jak2
6886	intracellular protein transport	101634_at	Npm1
6886	intracellular protein transport	101918_at	Tgfb1
6886	intracellular protein transport	102821_s_at	Ran ; Rasl2-9
6886	intracellular protein transport	103277_s_at	Med12
6886	intracellular protein transport	103578_at	Tom1 ; LOC545878
6886	intracellular protein transport	103781_at	Stx4a
6886	intracellular protein transport	103878_at	Ap3b1
6886	intracellular protein transport	104063_at	Tom1l1
6886	intracellular protein transport	104105_at	Xpo6
6886	intracellular protein transport	104154_at	Trp53
6886	intracellular protein transport	104163_at	Ipo8
6886	intracellular protein transport	104297_at	Ipo11
6886	intracellular protein transport	104453_at	2310079P12Rik
6886	intracellular protein transport	104482_at	Epim
6886	intracellular protein transport	104565_at	Ap4s1
6886	intracellular protein transport	104648_at	Pacs1
6886	intracellular protein transport	104680_at	Ramp1
6886	intracellular protein transport	104709_at	Sec23a
6886	intracellular protein transport	160277_at	Stx12
6886	intracellular protein transport	160371_at	Arl6ip1
6886	intracellular protein transport	160734_at	Ap3s1
6886	intracellular protein transport	160756_at	Ralb
6886	intracellular protein transport	160812_at	Gga2
6886	intracellular protein transport	92360_at	Stam
6886	intracellular protein transport	92854_at	Rab11a
6886	intracellular protein transport	92968_at	Arf5
6886	intracellular protein transport	93017_at	Sdcbp
6886	intracellular protein transport	93042_at	Bzrp
6886	intracellular protein transport	93252_at	Bcap31
6886	intracellular protein transport	93571_at	Spnb2
6886	intracellular protein transport	93732_f_at	Gipc1
6886	intracellular protein transport	94071_at	Gosr2
6886	intracellular protein transport	94323_at	Nutf2
6886	intracellular protein transport	94388_at	Ap3s2
6886	intracellular protein transport	94473_at	Pttg1ip
6886	intracellular protein transport	94550_at	Snx1
6886	intracellular protein transport	94860_at	Timm17a
6886	intracellular protein transport	94948_at	Trip6
6886	intracellular protein transport	95074_at	Pex19
6886	intracellular protein transport	95092_at	Ppp3ca
6886	intracellular protein transport	95490_at	Kdelr1
6886	intracellular protein transport	95602_at	Trpc4ap
6886	intracellular protein transport	95704_at	Ap1b1
6886	intracellular protein transport	95716_at	Ywhag
6886	intracellular protein transport	96010_at	Kpna3
6886	intracellular protein transport	96076_at	Stx5a
6886	intracellular protein transport	96185_at	Ap3d1
6886	intracellular protein transport	96331_at	Snx2
6886	intracellular protein transport	96635_at	Gle1l ; LOC383774
6886	intracellular protein transport	96665_at	Vps26
6886	intracellular protein transport	96811_at	Rab31
6886	intracellular protein transport	96840_at	Gabarapl2
6886	intracellular protein transport	96869_at	Gabarap
6886	intracellular protein transport	96947_at	Etfb
6886	intracellular protein transport	97055_s_at	Prdx1
6886	intracellular protein transport	97433_at	Mcm3ap
6886	intracellular protein transport	97515_at	Hsd17b4
6886	intracellular protein transport	97535_at	Ywhah ; LOC545556
6886	intracellular protein transport	97544_at	Ywhaz
6886	intracellular protein transport	97846_at	Cdc5l
6886	intracellular protein transport	97857_at	Zdhhc3
6886	intracellular protein transport	98015_at	Scamp3
6886	intracellular protein transport	98451_at	Dnajb10
6886	intracellular protein transport	98560_at	Cltb
6886	intracellular protein transport	98887_at	Napa
6886	intracellular protein transport	99123_s_at	Fxc1
6886	intracellular protein transport	99146_at	Stx6
6886	intracellular protein transport	99156_at	Pdzk11
6886	intracellular protein transport	99444_at	Ramp2
6886	intracellular protein transport	99617_at	Sec24c
6979	response to oxidative stress	100331_g_at	Prdx2
6979	response to oxidative stress	100332_s_at	Prdx6 ; Prdx6-rs1
6979	response to oxidative stress	100554_at	Pdlim1
6979	response to oxidative stress	100606_at	Prnp
6979	response to oxidative stress	101558_s_at	Psmb5
6979	response to oxidative stress	101984_at	Atox1
6979	response to oxidative stress	160714_at	Gab1
6979	response to oxidative stress	93392_at	Ucp3
6979	response to oxidative stress	94372_at	Nudt1
6979	response to oxidative stress	94831_at	Ctsb
6979	response to oxidative stress	94897_at	Gpx4
6979	response to oxidative stress	95491_at	Park7
6979	response to oxidative stress	95502_at	Sirt2
6979	response to oxidative stress	96956_at	Prdx5
6979	response to oxidative stress	97055_s_at	Prdx1
6979	response to oxidative stress	97332_at	Pnkp
8104	protein localization	100113_s_at	Kifap3
8104	protein localization	100579_s_at	Clta
8104	protein localization	100710_at	Vcp
8104	protein localization	100886_f_at	Mrpl45
8104	protein localization	100964_at	Vti1b
8104	protein localization	101016_at	Arf1
8104	protein localization	101054_at	Ii
8104	protein localization	101055_at	Ppgb
8104	protein localization	101104_at	Dscr3
8104	protein localization	101106_at	E430034L04Rik
8104	protein localization	101254_at	Ran
8104	protein localization	101357_at	Ap2a1
8104	protein localization	101398_at	Stxbp2
8104	protein localization	101409_at	Lgtn
8104	protein localization	101457_at	Jak2
8104	protein localization	101495_at	Cd81
8104	protein localization	101555_at	Rac1
8104	protein localization	101634_at	Npm1
8104	protein localization	101918_at	Tgfb1
8104	protein localization	101995_at	Sqstm1
8104	protein localization	102750_at	Apba3
8104	protein localization	102821_s_at	Ran ; Rasl2-9
8104	protein localization	102943_at	Atg7
8104	protein localization	103035_at	Tap1
8104	protein localization	103277_s_at	Med12
8104	protein localization	103344_at	Dnajc1
8104	protein localization	103555_at	Chmp4b
8104	protein localization	103578_at	Tom1 ; LOC545878
8104	protein localization	103650_at	3100002B05Rik
8104	protein localization	103781_at	Stx4a
8104	protein localization	103878_at	Ap3b1
8104	protein localization	104063_at	Tom1l1
8104	protein localization	104082_at	Rab12
8104	protein localization	104105_at	Xpo6
8104	protein localization	104154_at	Trp53
8104	protein localization	104163_at	Ipo8
8104	protein localization	104297_at	Ipo11
8104	protein localization	104453_at	2310079P12Rik
8104	protein localization	104482_at	Epim
8104	protein localization	104565_at	Ap4s1
8104	protein localization	104648_at	Pacs1
8104	protein localization	104680_at	Ramp1
8104	protein localization	104709_at	Sec23a
8104	protein localization	104711_at	Vps4a
8104	protein localization	160112_at	Chmp2b
8104	protein localization	160277_at	Stx12
8104	protein localization	160317_at	Rab34
8104	protein localization	160371_at	Arl6ip1
8104	protein localization	160581_at	Atg16l1
8104	protein localization	160734_at	Ap3s1
8104	protein localization	160756_at	Ralb
8104	protein localization	160795_at	Scamp1
8104	protein localization	160812_at	Gga2
8104	protein localization	92360_at	Stam
8104	protein localization	92854_at	Rab11a
8104	protein localization	92968_at	Arf5
8104	protein localization	93017_at	Sdcbp
8104	protein localization	93042_at	Bzrp
8104	protein localization	93252_at	Bcap31
8104	protein localization	93347_at	Rab24
8104	protein localization	93519_s_at	Nedd8
8104	protein localization	93536_at	Bax
8104	protein localization	93571_at	Spnb2
8104	protein localization	93732_f_at	Gipc1
8104	protein localization	93769_at	Necap2
8104	protein localization	94071_at	Gosr2
8104	protein localization	94323_at	Nutf2
8104	protein localization	94388_at	Ap3s2
8104	protein localization	94473_at	Pttg1ip
8104	protein localization	94550_at	Snx1
8104	protein localization	94860_at	Timm17a
8104	protein localization	94948_at	Trip6
8104	protein localization	95074_at	Pex19
8104	protein localization	95092_at	Ppp3ca
8104	protein localization	95490_at	Kdelr1
8104	protein localization	95602_at	Trpc4ap
8104	protein localization	95704_at	Ap1b1
8104	protein localization	95716_at	Ywhag
8104	protein localization	96002_at	Vps24
8104	protein localization	96010_at	Kpna3
8104	protein localization	96076_at	Stx5a
8104	protein localization	96185_at	Ap3d1
8104	protein localization	96252_at	Pdcd6ip
8104	protein localization	96262_at	Rab5c
8104	protein localization	96331_at	Snx2
8104	protein localization	96635_at	Gle1l ; LOC383774
8104	protein localization	96665_at	Vps26
8104	protein localization	96811_at	Rab31
8104	protein localization	96840_at	Gabarapl2
8104	protein localization	96847_at	Vps28
8104	protein localization	96869_at	Gabarap
8104	protein localization	96947_at	Etfb
8104	protein localization	97055_s_at	Prdx1
8104	protein localization	97313_at	Gdi1
8104	protein localization	97433_at	Mcm3ap
8104	protein localization	97515_at	Hsd17b4
8104	protein localization	97535_at	Ywhah ; LOC545556
8104	protein localization	97544_at	Ywhaz
8104	protein localization	97841_at	Chmp2a
8104	protein localization	97846_at	Cdc5l
8104	protein localization	97857_at	Zdhhc3
8104	protein localization	97876_at	Vps29
8104	protein localization	97983_s_at	Stxbp1
8104	protein localization	98015_at	Scamp3
8104	protein localization	98150_at	Rab11b
8104	protein localization	98416_at	Traf2
8104	protein localization	98451_at	Dnajb10
8104	protein localization	98560_at	Cltb
8104	protein localization	98887_at	Napa
8104	protein localization	99123_s_at	Fxc1
8104	protein localization	99146_at	Stx6
8104	protein localization	99156_at	Pdzk11
8104	protein localization	99444_at	Ramp2
8104	protein localization	99452_at	MGI:1927471
8104	protein localization	99617_at	Sec24c
15031	protein transport	100579_s_at	Clta
15031	protein transport	100710_at	Vcp
15031	protein transport	100886_f_at	Mrpl45
15031	protein transport	100964_at	Vti1b
15031	protein transport	101016_at	Arf1
15031	protein transport	101054_at	Ii
15031	protein transport	101055_at	Ppgb
15031	protein transport	101104_at	Dscr3
15031	protein transport	101106_at	E430034L04Rik
15031	protein transport	101254_at	Ran
15031	protein transport	101357_at	Ap2a1
15031	protein transport	101398_at	Stxbp2
15031	protein transport	101409_at	Lgtn
15031	protein transport	101457_at	Jak2
15031	protein transport	101555_at	Rac1
15031	protein transport	101634_at	Npm1
15031	protein transport	101918_at	Tgfb1
15031	protein transport	102750_at	Apba3
15031	protein transport	102821_s_at	Ran ; Rasl2-9
15031	protein transport	102943_at	Atg7
15031	protein transport	103035_at	Tap1
15031	protein transport	103277_s_at	Med12
15031	protein transport	103555_at	Chmp4b
15031	protein transport	103578_at	Tom1 ; LOC545878
15031	protein transport	103650_at	3100002B05Rik
15031	protein transport	103781_at	Stx4a
15031	protein transport	103878_at	Ap3b1
15031	protein transport	104063_at	Tom1l1
15031	protein transport	104082_at	Rab12
15031	protein transport	104105_at	Xpo6
15031	protein transport	104154_at	Trp53
15031	protein transport	104163_at	Ipo8
15031	protein transport	104297_at	Ipo11
15031	protein transport	104453_at	2310079P12Rik
15031	protein transport	104482_at	Epim
15031	protein transport	104565_at	Ap4s1
15031	protein transport	104648_at	Pacs1
15031	protein transport	104680_at	Ramp1
15031	protein transport	104709_at	Sec23a
15031	protein transport	104711_at	Vps4a
15031	protein transport	160112_at	Chmp2b
15031	protein transport	160277_at	Stx12
15031	protein transport	160317_at	Rab34
15031	protein transport	160371_at	Arl6ip1
15031	protein transport	160581_at	Atg16l1
15031	protein transport	160734_at	Ap3s1
15031	protein transport	160756_at	Ralb
15031	protein transport	160795_at	Scamp1
15031	protein transport	160812_at	Gga2
15031	protein transport	92360_at	Stam
15031	protein transport	92854_at	Rab11a
15031	protein transport	92968_at	Arf5
15031	protein transport	93017_at	Sdcbp
15031	protein transport	93042_at	Bzrp
15031	protein transport	93252_at	Bcap31
15031	protein transport	93347_at	Rab24
15031	protein transport	93571_at	Spnb2
15031	protein transport	93732_f_at	Gipc1
15031	protein transport	93769_at	Necap2
15031	protein transport	94071_at	Gosr2
15031	protein transport	94323_at	Nutf2
15031	protein transport	94388_at	Ap3s2
15031	protein transport	94473_at	Pttg1ip
15031	protein transport	94550_at	Snx1
15031	protein transport	94860_at	Timm17a
15031	protein transport	94948_at	Trip6
15031	protein transport	95074_at	Pex19
15031	protein transport	95092_at	Ppp3ca
15031	protein transport	95490_at	Kdelr1
15031	protein transport	95602_at	Trpc4ap
15031	protein transport	95704_at	Ap1b1
15031	protein transport	95716_at	Ywhag
15031	protein transport	96002_at	Vps24
15031	protein transport	96010_at	Kpna3
15031	protein transport	96076_at	Stx5a
15031	protein transport	96185_at	Ap3d1
15031	protein transport	96252_at	Pdcd6ip
15031	protein transport	96262_at	Rab5c
15031	protein transport	96331_at	Snx2
15031	protein transport	96635_at	Gle1l ; LOC383774
15031	protein transport	96665_at	Vps26
15031	protein transport	96811_at	Rab31
15031	protein transport	96840_at	Gabarapl2
15031	protein transport	96847_at	Vps28
15031	protein transport	96869_at	Gabarap
15031	protein transport	96947_at	Etfb
15031	protein transport	97055_s_at	Prdx1
15031	protein transport	97313_at	Gdi1
15031	protein transport	97433_at	Mcm3ap
15031	protein transport	97515_at	Hsd17b4
15031	protein transport	97535_at	Ywhah ; LOC545556
15031	protein transport	97544_at	Ywhaz
15031	protein transport	97841_at	Chmp2a
15031	protein transport	97846_at	Cdc5l
15031	protein transport	97857_at	Zdhhc3
15031	protein transport	97876_at	Vps29
15031	protein transport	97983_s_at	Stxbp1
15031	protein transport	98015_at	Scamp3
15031	protein transport	98150_at	Rab11b
15031	protein transport	98451_at	Dnajb10
15031	protein transport	98560_at	Cltb
15031	protein transport	98887_at	Napa
15031	protein transport	99123_s_at	Fxc1
15031	protein transport	99146_at	Stx6
15031	protein transport	99156_at	Pdzk11
15031	protein transport	99444_at	Ramp2
15031	protein transport	99452_at	MGI:1927471
15031	protein transport	99617_at	Sec24c
15992	proton transport	102273_at	Atp6v0a2
15992	proton transport	103205_at	Tcirg1
15992	proton transport	103275_at	Atp6v0a1
15992	proton transport	92598_at	Atp6v1b2
15992	proton transport	92603_at	Atp6v0d1
15992	proton transport	93392_at	Ucp3
15992	proton transport	93797_g_at	Atp1a1
15992	proton transport	93921_at	Bat3
15992	proton transport	94043_at	Atp6ap1
15992	proton transport	94301_at	Atp6v0e
15992	proton transport	94532_at	Atp6v1e1
15992	proton transport	95717_at	Elp3
15992	proton transport	95745_g_at	Atp6v1a
15992	proton transport	96281_at	Atp6v1g1
15992	proton transport	96610_at	Atp6v1h
15992	proton transport	96919_at	Atp6v0c
15992	proton transport	96951_at	Atp6v1d
15992	proton transport	96955_at	Atp6v0e2
15992	proton transport	98104_at	Atp6v0b
15992	proton transport	98128_at	Atp5j
16043	cell organization and biogenesis	100112_at	Cxcl12
16043	cell organization and biogenesis	100113_s_at	Kifap3
16043	cell organization and biogenesis	100126_at	Chrac1
16043	cell organization and biogenesis	100138_f_at	Rbm14
16043	cell organization and biogenesis	100154_at	Tapbp
16043	cell organization and biogenesis	100343_f_at	Tuba1
16043	cell organization and biogenesis	100444_at	Cdk5
16043	cell organization and biogenesis	100509_at	Rnf19
16043	cell organization and biogenesis	100566_at	Igfbp5
16043	cell organization and biogenesis	100579_s_at	Clta
16043	cell organization and biogenesis	100583_at	Igh-VJ558 ; LOC238447 ; LOC544903 ; LOC544907
16043	cell organization and biogenesis	100603_at	Dncic2
16043	cell organization and biogenesis	100708_at	H3f3b
16043	cell organization and biogenesis	100710_at	Vcp
16043	cell organization and biogenesis	100886_f_at	Mrpl45
16043	cell organization and biogenesis	100915_at	Myh9
16043	cell organization and biogenesis	100964_at	Vti1b
16043	cell organization and biogenesis	101009_at	Krt2-8
16043	cell organization and biogenesis	101016_at	Arf1
16043	cell organization and biogenesis	101054_at	Ii
16043	cell organization and biogenesis	101055_at	Ppgb
16043	cell organization and biogenesis	101104_at	Dscr3
16043	cell organization and biogenesis	101106_at	E430034L04Rik
16043	cell organization and biogenesis	101254_at	Ran
16043	cell organization and biogenesis	101357_at	Ap2a1
16043	cell organization and biogenesis	101398_at	Stxbp2
16043	cell organization and biogenesis	101409_at	Lgtn
16043	cell organization and biogenesis	101457_at	Jak2
16043	cell organization and biogenesis	101475_at	Pcgf4
16043	cell organization and biogenesis	101480_at	Dnalc4
16043	cell organization and biogenesis	101495_at	Cd81
16043	cell organization and biogenesis	101499_at	Ilk
16043	cell organization and biogenesis	101514_at	Trappc3
16043	cell organization and biogenesis	101543_f_at	Tuba6
16043	cell organization and biogenesis	101555_at	Rac1
16043	cell organization and biogenesis	101634_at	Npm1
16043	cell organization and biogenesis	101866_at	Arfrp1
16043	cell organization and biogenesis	101882_s_at	Col18a1
16043	cell organization and biogenesis	101918_at	Tgfb1
16043	cell organization and biogenesis	101995_at	Sqstm1
16043	cell organization and biogenesis	101997_at	Atg12
16043	cell organization and biogenesis	102201_s_at	Psen1
16043	cell organization and biogenesis	102332_at	Ulk1
16043	cell organization and biogenesis	102751_at	Tgfb3
16043	cell organization and biogenesis	102752_at	Cyfip1
16043	cell organization and biogenesis	102821_s_at	Ran ; Rasl2-9
16043	cell organization and biogenesis	102853_at	Cspg6
16043	cell organization and biogenesis	102943_at	Atg7
16043	cell organization and biogenesis	103001_at	Vegfb
16043	cell organization and biogenesis	103007_at	Efna1
16043	cell organization and biogenesis	103020_s_at	Map3k1
16043	cell organization and biogenesis	103070_at	Ptpns1
16043	cell organization and biogenesis	103263_at	Epc1
16043	cell organization and biogenesis	103277_s_at	Med12
16043	cell organization and biogenesis	103394_at	Fxyd5
16043	cell organization and biogenesis	103397_at	Hrb
16043	cell organization and biogenesis	103542_at	Tnks1bp1
16043	cell organization and biogenesis	103568_at	Srpx
16043	cell organization and biogenesis	103578_at	Tom1 ; LOC545878
16043	cell organization and biogenesis	103655_at	Hdac3
16043	cell organization and biogenesis	103671_at	Htatip2
16043	cell organization and biogenesis	103781_at	Stx4a
16043	cell organization and biogenesis	103878_at	Ap3b1
16043	cell organization and biogenesis	104006_at	Eps15
16043	cell organization and biogenesis	104063_at	Tom1l1
16043	cell organization and biogenesis	104093_at	Lsp1
16043	cell organization and biogenesis	104105_at	Xpo6
16043	cell organization and biogenesis	104154_at	Trp53
16043	cell organization and biogenesis	104163_at	Ipo8
16043	cell organization and biogenesis	104183_at
16043	cell organization and biogenesis	104210_at	Itga3
16043	cell organization and biogenesis	104235_at	Unc84b
16043	cell organization and biogenesis	104264_at	Lrba
16043	cell organization and biogenesis	104297_at	Ipo11
16043	cell organization and biogenesis	104315_at	Arhgap1
16043	cell organization and biogenesis	104350_at	Shc1
16043	cell organization and biogenesis	104376_at	Hdac5
16043	cell organization and biogenesis	104453_at	2310079P12Rik
16043	cell organization and biogenesis	104471_at	Hdac6
16043	cell organization and biogenesis	104482_at	Epim
16043	cell organization and biogenesis	104565_at	Ap4s1
16043	cell organization and biogenesis	104634_at	Lims1
16043	cell organization and biogenesis	104648_at	Pacs1
16043	cell organization and biogenesis	104680_at	Ramp1
16043	cell organization and biogenesis	104709_at	Sec23a
16043	cell organization and biogenesis	104725_at	Rhoq
16043	cell organization and biogenesis	160106_at	Capg
16043	cell organization and biogenesis	160108_at	Nupr1
16043	cell organization and biogenesis	160150_f_at	Cnn3
16043	cell organization and biogenesis	160161_at	Gtrgeo22
16043	cell organization and biogenesis	160277_at	Stx12
16043	cell organization and biogenesis	160288_at	Map1lc3b
16043	cell organization and biogenesis	160292_at	Ecgf1
16043	cell organization and biogenesis	160311_at	Plxnb2
16043	cell organization and biogenesis	160320_at	Sorbs1
16043	cell organization and biogenesis	160327_at	Dctn6
16043	cell organization and biogenesis	160361_at	Trappc4
16043	cell organization and biogenesis	160363_at	Vps72
16043	cell organization and biogenesis	160371_at	Arl6ip1
16043	cell organization and biogenesis	160384_at	Bat1a
16043	cell organization and biogenesis	160430_at	Ctnnb1
16043	cell organization and biogenesis	160455_s_at	Zwint
16043	cell organization and biogenesis	160462_f_at	Tubb3
16043	cell organization and biogenesis	160484_at	Rtn4
16043	cell organization and biogenesis	160497_at	1810059G22Rik
16043	cell organization and biogenesis	160550_i_at	Magoh
16043	cell organization and biogenesis	160581_at	Atg16l1
16043	cell organization and biogenesis	160633_at	Thoc4
16043	cell organization and biogenesis	160668_at	Ogfr
16043	cell organization and biogenesis	160679_at	Kif1c
16043	cell organization and biogenesis	160734_at	Ap3s1
16043	cell organization and biogenesis	160756_at	Ralb
16043	cell organization and biogenesis	160780_at	Tcf3
16043	cell organization and biogenesis	160788_at	Pes1
16043	cell organization and biogenesis	160795_at	Scamp1
16043	cell organization and biogenesis	160812_at	Gga2
16043	cell organization and biogenesis	160931_at	Dnm1l
16043	cell organization and biogenesis	160976_at	Diap1
16043	cell organization and biogenesis	162245_f_at	Myo6
16043	cell organization and biogenesis	92232_at	Socs3
16043	cell organization and biogenesis	92262_at	Wig1
16043	cell organization and biogenesis	92360_at	Stam
16043	cell organization and biogenesis	92572_at	Tnfaip1
16043	cell organization and biogenesis	92573_at	Ppp2r1a
16043	cell organization and biogenesis	92688_at	Acp2
16043	cell organization and biogenesis	92770_at	S100a6
16043	cell organization and biogenesis	92788_f_at	Cetn3
16043	cell organization and biogenesis	92795_at	Mtap4
16043	cell organization and biogenesis	92854_at	Rab11a
16043	cell organization and biogenesis	92968_at	Arf5
16043	cell organization and biogenesis	93017_at	Sdcbp
16043	cell organization and biogenesis	93019_at	H2afx
16043	cell organization and biogenesis	93042_at	Bzrp
16043	cell organization and biogenesis	93063_at	App
16043	cell organization and biogenesis	93084_at	Slc25a4
16043	cell organization and biogenesis	93104_at	Btg1
16043	cell organization and biogenesis	93252_at	Bcap31
16043	cell organization and biogenesis	93288_at	Arpc2
16043	cell organization and biogenesis	93392_at	Ucp3
16043	cell organization and biogenesis	93451_at	Lmo7
16043	cell organization and biogenesis	93492_at	Pscd2
16043	cell organization and biogenesis	93509_at	Ube2b
16043	cell organization and biogenesis	93536_at	Bax
16043	cell organization and biogenesis	93571_at	Spnb2
16043	cell organization and biogenesis	93593_f_at	Emp3
16043	cell organization and biogenesis	93721_at	Cap1
16043	cell organization and biogenesis	93725_at	Cxadr
16043	cell organization and biogenesis	93732_f_at	Gipc1
16043	cell organization and biogenesis	93793_at	Lasp1
16043	cell organization and biogenesis	94004_at	Cnn2
16043	cell organization and biogenesis	94007_at	Morf4l1 ; LOC433598 ; LOC433955
16043	cell organization and biogenesis	94036_at	Cdc42ep4
16043	cell organization and biogenesis	94071_at	Gosr2
16043	cell organization and biogenesis	94079_at	Sept4
16043	cell organization and biogenesis	94105_at	Cdc42
16043	cell organization and biogenesis	94236_at	Nisch
16043	cell organization and biogenesis	94258_at	Arhgdib
16043	cell organization and biogenesis	94259_at	Ptges3
16043	cell organization and biogenesis	94299_at	Dctn2
16043	cell organization and biogenesis	94323_at	Nutf2
16043	cell organization and biogenesis	94388_at	Ap3s2
16043	cell organization and biogenesis	94473_at	Pttg1ip
16043	cell organization and biogenesis	94492_at	Dstn
16043	cell organization and biogenesis	94522_at	Dctn3
16043	cell organization and biogenesis	94550_at	Snx1
16043	cell organization and biogenesis	94788_f_at	Tubb5
16043	cell organization and biogenesis	94835_f_at	Tubb2
16043	cell organization and biogenesis	94840_at	Hexa
16043	cell organization and biogenesis	94860_at	Timm17a
16043	cell organization and biogenesis	94862_i_at	Dncl2a
16043	cell organization and biogenesis	94897_at	Gpx4
16043	cell organization and biogenesis	94932_at	Pdgfa
16043	cell organization and biogenesis	94948_at	Trip6
16043	cell organization and biogenesis	94963_at	Vcl
16043	cell organization and biogenesis	95016_at	Nrp1
16043	cell organization and biogenesis	95074_at	Pex19
16043	cell organization and biogenesis	95092_at	Ppp3ca
16043	cell organization and biogenesis	95097_at	Actr10
16043	cell organization and biogenesis	95147_at	Pgls
16043	cell organization and biogenesis	95433_at	Ddx54
16043	cell organization and biogenesis	95489_at	Fliih
16043	cell organization and biogenesis	95490_at	Kdelr1
16043	cell organization and biogenesis	95502_at	Sirt2
16043	cell organization and biogenesis	95508_at	Nckap1
16043	cell organization and biogenesis	95529_at	Dbnl
16043	cell organization and biogenesis	95594_at	Mfn1
16043	cell organization and biogenesis	95602_at	Trpc4ap
16043	cell organization and biogenesis	95607_at	Stard3
16043	cell organization and biogenesis	95629_at	Trappc1
16043	cell organization and biogenesis	95631_at	Ppp4c
16043	cell organization and biogenesis	95661_at	Cd9
16043	cell organization and biogenesis	95704_at	Ap1b1
16043	cell organization and biogenesis	95716_at	Ywhag
16043	cell organization and biogenesis	95796_g_at	Supt4h1 ; Supt4h2
16043	cell organization and biogenesis	96010_at	Kpna3
16043	cell organization and biogenesis	96050_at	Smarcb1
16043	cell organization and biogenesis	96076_at	Stx5a
16043	cell organization and biogenesis	96178_at	Myst2
16043	cell organization and biogenesis	96185_at	Ap3d1
16043	cell organization and biogenesis	96208_at	6430596G11Rik
16043	cell organization and biogenesis	96245_at	Ddx56
16043	cell organization and biogenesis	96257_at	Hp1bp3
16043	cell organization and biogenesis	96262_at	Rab5c
16043	cell organization and biogenesis	96298_f_at	Dnclc1
16043	cell organization and biogenesis	96331_at	Snx2
16043	cell organization and biogenesis	96338_at	Egln2
16043	cell organization and biogenesis	96343_at	Actn4
16043	cell organization and biogenesis	96345_at	Sdbcag84
16043	cell organization and biogenesis	96426_at	Tmsb4x
16043	cell organization and biogenesis	96610_at	Atp6v1h
16043	cell organization and biogenesis	96632_at	Morf4l2 ; LOC433261
16043	cell organization and biogenesis	96635_at	Gle1l ; LOC383774
16043	cell organization and biogenesis	96665_at	Vps26
16043	cell organization and biogenesis	96667_at	Vps41
16043	cell organization and biogenesis	96699_at	Hmgn1
16043	cell organization and biogenesis	96710_at	H2afv
16043	cell organization and biogenesis	96747_at	Rhou
16043	cell organization and biogenesis	96774_at	Plekhc1
16043	cell organization and biogenesis	96811_at	Rab31
16043	cell organization and biogenesis	96840_at	Gabarapl2
16043	cell organization and biogenesis	96869_at	Gabarap
16043	cell organization and biogenesis	96919_at	Atp6v0c
16043	cell organization and biogenesis	96930_at	Ehd1
16043	cell organization and biogenesis	96947_at	Etfb
16043	cell organization and biogenesis	97055_s_at	Prdx1
16043	cell organization and biogenesis	97226_at	Gna12
16043	cell organization and biogenesis	97254_at	Rbm8a
16043	cell organization and biogenesis	97276_at	Ckap1
16043	cell organization and biogenesis	97333_at	Dnchc1
16043	cell organization and biogenesis	97347_at	Ltbp4
16043	cell organization and biogenesis	97426_at	Emp1
16043	cell organization and biogenesis	97433_at	Mcm3ap
16043	cell organization and biogenesis	97452_at	H2afy
16043	cell organization and biogenesis	97497_at	Notch1
16043	cell organization and biogenesis	97515_at	Hsd17b4
16043	cell organization and biogenesis	97535_at	Ywhah ; LOC545556
16043	cell organization and biogenesis	97544_at	Ywhaz
16043	cell organization and biogenesis	97550_at	Hdac7a
16043	cell organization and biogenesis	97809_at	Ehmt2
16043	cell organization and biogenesis	97846_at	Cdc5l
16043	cell organization and biogenesis	97857_at	Zdhhc3
16043	cell organization and biogenesis	97909_at	Stmn1
16043	cell organization and biogenesis	97920_at	Krt2-7
16043	cell organization and biogenesis	97921_at	Agrn
16043	cell organization and biogenesis	97937_at	Klf5
16043	cell organization and biogenesis	97947_at
16043	cell organization and biogenesis	97948_at	Rb1
16043	cell organization and biogenesis	97983_s_at	Stxbp1
16043	cell organization and biogenesis	97984_i_at	Kns2
16043	cell organization and biogenesis	98015_at	Scamp3
16043	cell organization and biogenesis	98059_s_at	Lmna
16043	cell organization and biogenesis	98070_at	2400003N08Rik
16043	cell organization and biogenesis	98107_at	Coro1c
16043	cell organization and biogenesis	98114_at	Npc1
16043	cell organization and biogenesis	98129_at	Tmsb10
16043	cell organization and biogenesis	98168_at	Rpl7a
16043	cell organization and biogenesis	98402_at	Macf1
16043	cell organization and biogenesis	98451_at	Dnajb10
16043	cell organization and biogenesis	98463_at	Smarca4
16043	cell organization and biogenesis	98560_at	Cltb
16043	cell organization and biogenesis	98587_at	Nap1l1
16043	cell organization and biogenesis	98604_at	Nnp1
16043	cell organization and biogenesis	98882_s_at	Ndel1
16043	cell organization and biogenesis	98887_at	Napa
16043	cell organization and biogenesis	98950_at	Rragc
16043	cell organization and biogenesis	99067_at	Gas6
16043	cell organization and biogenesis	99119_at	Cfl1
16043	cell organization and biogenesis	99120_f_at	Chd4
16043	cell organization and biogenesis	99123_s_at	Fxc1
16043	cell organization and biogenesis	99133_at	Slc3a2
16043	cell organization and biogenesis	99146_at	Stx6
16043	cell organization and biogenesis	99156_at	Pdzk11
16043	cell organization and biogenesis	99169_at	Carm1
16043	cell organization and biogenesis	99444_at	Ramp2
16043	cell organization and biogenesis	99448_at	Tln1
16043	cell organization and biogenesis	99458_i_at	Mark2
16043	cell organization and biogenesis	99469_at	Pex6
16043	cell organization and biogenesis	99617_at	Sec24c
16043	cell organization and biogenesis	99662_at	Pcnt1
16043	cell organization and biogenesis	99930_s_at	Psen2
16043	cell organization and biogenesis	99935_at	Tjp1
16192	vesicle-mediated transport	100154_at	Tapbp
16192	vesicle-mediated transport	100345_f_at	Vamp8
16192	vesicle-mediated transport	100583_at	Igh-VJ558 ; LOC238447 ; LOC544903 ; LOC544907
16192	vesicle-mediated transport	101016_at	Arf1
16192	vesicle-mediated transport	101357_at	Ap2a1
16192	vesicle-mediated transport	101398_at	Stxbp2
16192	vesicle-mediated transport	101514_at	Trappc3
16192	vesicle-mediated transport	101555_at	Rac1
16192	vesicle-mediated transport	101995_at	Sqstm1
16192	vesicle-mediated transport	102054_at	Ankfy1
16192	vesicle-mediated transport	103070_at	Ptpns1
16192	vesicle-mediated transport	103433_at	Pscd3
16192	vesicle-mediated transport	103611_at	Cd47
16192	vesicle-mediated transport	103781_at	Stx4a
16192	vesicle-mediated transport	103878_at	Ap3b1
16192	vesicle-mediated transport	104264_at	Lrba
16192	vesicle-mediated transport	104514_at	Epn1
16192	vesicle-mediated transport	104565_at	Ap4s1
16192	vesicle-mediated transport	104648_at	Pacs1
16192	vesicle-mediated transport	104709_at	Sec23a
16192	vesicle-mediated transport	104711_at	Vps4a
16192	vesicle-mediated transport	160317_at	Rab34
16192	vesicle-mediated transport	160361_at	Trappc4
16192	vesicle-mediated transport	160430_at	Ctnnb1
16192	vesicle-mediated transport	160679_at	Kif1c
16192	vesicle-mediated transport	160734_at	Ap3s1
16192	vesicle-mediated transport	160795_at	Scamp1
16192	vesicle-mediated transport	160827_at	Rin2 ; LOC547368
16192	vesicle-mediated transport	160931_at	Dnm1l
16192	vesicle-mediated transport	162245_f_at	Myo6
16192	vesicle-mediated transport	92220_s_at	Bin1
16192	vesicle-mediated transport	92968_at	Arf5
16192	vesicle-mediated transport	93063_at	App
16192	vesicle-mediated transport	93252_at	Bcap31
16192	vesicle-mediated transport	93454_at	C1qr1
16192	vesicle-mediated transport	93492_at	Pscd2
16192	vesicle-mediated transport	93721_at	Cap1
16192	vesicle-mediated transport	93769_at	Necap2
16192	vesicle-mediated transport	94071_at	Gosr2
16192	vesicle-mediated transport	94105_at	Cdc42
16192	vesicle-mediated transport	94244_at	Ihpk1
16192	vesicle-mediated transport	94388_at	Ap3s2
16192	vesicle-mediated transport	94550_at	Snx1
16192	vesicle-mediated transport	95117_at	Igf2r
16192	vesicle-mediated transport	95442_at	BC010787
16192	vesicle-mediated transport	95490_at	Kdelr1
16192	vesicle-mediated transport	95529_at	Dbnl
16192	vesicle-mediated transport	95629_at	Trappc1
16192	vesicle-mediated transport	95704_at	Ap1b1
16192	vesicle-mediated transport	95910_f_at	Rbed1
16192	vesicle-mediated transport	96076_at	Stx5a
16192	vesicle-mediated transport	96185_at	Ap3d1
16192	vesicle-mediated transport	96186_at	Lrp10
16192	vesicle-mediated transport	96262_at	Rab5c
16192	vesicle-mediated transport	96331_at	Snx2
16192	vesicle-mediated transport	96345_at	Sdbcag84
16192	vesicle-mediated transport	96610_at	Atp6v1h
16192	vesicle-mediated transport	96665_at	Vps26
16192	vesicle-mediated transport	96886_at	Stab1
16192	vesicle-mediated transport	96930_at	Ehd1
16192	vesicle-mediated transport	97551_at	Hip1r
16192	vesicle-mediated transport	97818_at	Snx4
16192	vesicle-mediated transport	97953_g_at	Tsc2
16192	vesicle-mediated transport	97983_s_at	Stxbp1
16192	vesicle-mediated transport	98015_at	Scamp3
16192	vesicle-mediated transport	98088_at	Cd14
16192	vesicle-mediated transport	98107_at	Coro1c
16192	vesicle-mediated transport	98114_at	Npc1
16192	vesicle-mediated transport	98887_at	Napa
16192	vesicle-mediated transport	99146_at	Stx6
16192	vesicle-mediated transport	99444_at	Ramp2
16192	vesicle-mediated transport	99617_at	Sec24c
19538	protein metabolism	100056_at	Fbxw2
19538	protein metabolism	100089_at	Ppic
19538	protein metabolism	100136_at	Lamp2
19538	protein metabolism	100138_f_at	Rbm14
19538	protein metabolism	100154_at	Tapbp
19538	protein metabolism	100155_at	Ddr1
19538	protein metabolism	100343_f_at	Tuba1
19538	protein metabolism	100345_f_at	Vamp8
19538	protein metabolism	100444_at	Cdk5
19538	protein metabolism	100449_g_at	Acvrl1
19538	protein metabolism	100475_at	Trim25
19538	protein metabolism	100483_at	Ifnar1
19538	protein metabolism	100509_at	Rnf19
19538	protein metabolism	100540_at	Lta4h
19538	protein metabolism	100583_at	Igh-VJ558 ; LOC238447 ; LOC544903 ; LOC544907
19538	protein metabolism	100636_at	Eif4ebp1
19538	protein metabolism	100684_at	Prkcsh
19538	protein metabolism	100708_at	H3f3b
19538	protein metabolism	100710_at	Vcp
19538	protein metabolism	100733_at	Psma2
19538	protein metabolism	100886_f_at	Mrpl45
19538	protein metabolism	100903_at	Parp2
19538	protein metabolism	100941_at	Pias2
19538	protein metabolism	100976_at	Ptpn9
19538	protein metabolism	101009_at	Krt2-8
19538	protein metabolism	101011_at	Cct4
19538	protein metabolism	101031_at	Surf1
19538	protein metabolism	101040_at	Capn2
19538	protein metabolism	101053_at	2610031L17Rik
19538	protein metabolism	101054_at	Ii
19538	protein metabolism	101055_at	Ppgb
19538	protein metabolism	101067_at	Mrpl24
19538	protein metabolism	101081_at	Ctbp1
19538	protein metabolism	101101_at	Ppp2cb
19538	protein metabolism	101255_at	Ubb
19538	protein metabolism	101357_at	Ap2a1
19538	protein metabolism	101409_at	Lgtn
19538	protein metabolism	101449_at	Trim41
19538	protein metabolism	101457_at	Jak2
19538	protein metabolism	101464_at	Timp1
19538	protein metabolism	101486_at	Psmb10
19538	protein metabolism	101495_at	Cd81
19538	protein metabolism	101499_at	Ilk
19538	protein metabolism	101509_at	Vbp1
19538	protein metabolism	101543_f_at	Tuba6
19538	protein metabolism	101555_at	Rac1
19538	protein metabolism	101558_s_at	Psmb5
19538	protein metabolism	101583_at	Btg2
19538	protein metabolism	101587_at	Ephx1
19538	protein metabolism	101834_at	Mapk3
19538	protein metabolism	101892_f_at	Fts
19538	protein metabolism	101897_g_at	Cd1d1 ; Cd1d2
19538	protein metabolism	101918_at	Tgfb1
19538	protein metabolism	101963_at	Ctsl
19538	protein metabolism	101966_s_at	Rnf13
19538	protein metabolism	101984_at	Atox1
19538	protein metabolism	101992_at	Psmb6
19538	protein metabolism	101997_at	Atg12
19538	protein metabolism	102012_at	Scap2
19538	protein metabolism	102033_at	Tesk1
19538	protein metabolism	102047_at	Nmt1
19538	protein metabolism	102049_at	Pdk4
19538	protein metabolism	102052_at	Abhd5
19538	protein metabolism	102058_at	Mrpl9
19538	protein metabolism	102064_at	Casp1
19538	protein metabolism	102126_at	Rps12 ; LOC546473
19538	protein metabolism	102195_at	Map4k4
19538	protein metabolism	102196_at	Gna11
19538	protein metabolism	102201_s_at	Psen1
19538	protein metabolism	102248_f_at	Cask
19538	protein metabolism	102252_at	Pfdn2
19538	protein metabolism	102279_at	Ube1l
19538	protein metabolism	102328_at	Casp8
19538	protein metabolism	102332_at	Ulk1
19538	protein metabolism	102430_at	Myd88
19538	protein metabolism	102478_f_at	Fbxw4
19538	protein metabolism	102659_at	Cln3
19538	protein metabolism	102761_at	Grpel2
19538	protein metabolism	102772_at	Abl1
19538	protein metabolism	102791_at	Psmb8
19538	protein metabolism	102943_at	Atg7
19538	protein metabolism	103020_s_at	Map3k1
19538	protein metabolism	103276_at	Large
19538	protein metabolism	103344_at	Dnajc1
19538	protein metabolism	103349_at	Lyn
19538	protein metabolism	103352_at	Dpagt1
19538	protein metabolism	103416_at	Mapk6
19538	protein metabolism	103436_at	Gtpbp1
19538	protein metabolism	103456_at	Ece1
19538	protein metabolism	103559_at	Prkaca
19538	protein metabolism	103592_at	Map2k5
19538	protein metabolism	103608_at	Fars2
19538	protein metabolism	103620_s_at	Smn1
19538	protein metabolism	103634_at	Isgf3g
19538	protein metabolism	103655_at	Hdac3
19538	protein metabolism	103708_at	Eif1a
19538	protein metabolism	103824_at	Wfs1
19538	protein metabolism	103881_at	Ppa2
19538	protein metabolism	103893_at	Fbxo38
19538	protein metabolism	103911_at	Sumf1
19538	protein metabolism	103974_at	Tmprss2
19538	protein metabolism	104003_at	Phka2
19538	protein metabolism	104036_at	Dpp7
19538	protein metabolism	104041_at	1810009A16Rik
19538	protein metabolism	104092_at	Usp48
19538	protein metabolism	104154_at	Trp53
19538	protein metabolism	104183_at
19538	protein metabolism	104209_at	Cyhr1
19538	protein metabolism	104292_at	Eya2
19538	protein metabolism	104306_at	Dpp3
19538	protein metabolism	104348_at	Bre
19538	protein metabolism	104354_at	Csf1r
19538	protein metabolism	104410_at	Midn
19538	protein metabolism	104471_at	Hdac6
19538	protein metabolism	104525_at	Ppm1m
19538	protein metabolism	104621_at	March6
19538	protein metabolism	104677_at	Man1b1
19538	protein metabolism	104738_at	Dnajc2
19538	protein metabolism	104755_at	Tnip1
19538	protein metabolism	160094_at	Arpc4
19538	protein metabolism	160102_at	Cct8
19538	protein metabolism	160106_at	Capg
19538	protein metabolism	160110_at	Wwp2
19538	protein metabolism	160139_at	Hspb8
19538	protein metabolism	160144_at	Dnajc10
19538	protein metabolism	160152_at	Psmc1
19538	protein metabolism	160164_at	Ube2v1
19538	protein metabolism	160165_at	Ube2m
19538	protein metabolism	160168_at	Fbxo3
19538	protein metabolism	160209_at	Rnf44
19538	protein metabolism	160230_at	Cox17
19538	protein metabolism	160257_at	Fkbp1a
19538	protein metabolism	160261_i_at	Lats2
19538	protein metabolism	160288_at	Map1lc3b
19538	protein metabolism	160328_at	Prss15
19538	protein metabolism	160345_at	Mrpl34
19538	protein metabolism	160351_at	Rnpep
19538	protein metabolism	160361_at	Trappc4
19538	protein metabolism	160371_at	Arl6ip1
19538	protein metabolism	160402_at	Tceb2
19538	protein metabolism	160462_f_at	Tubb3
19538	protein metabolism	160480_at	Ptprs
19538	protein metabolism	160538_at	Cdk4
19538	protein metabolism	160558_at	Akt2
19538	protein metabolism	160562_at	Cct7
19538	protein metabolism	160590_r_at	Comtd1
19538	protein metabolism	160633_at	Thoc4
19538	protein metabolism	160639_at	Hpn
19538	protein metabolism	160732_at	Npepl1
19538	protein metabolism	160760_at	Ptprk
19538	protein metabolism	160772_i_at	D11Ertd730e
19538	protein metabolism	160790_s_at	Btrc
19538	protein metabolism	160812_at	Gga2
19538	protein metabolism	160828_at	Inhbb
19538	protein metabolism	160976_at	Diap1
19538	protein metabolism	161224_f_at	Ace
19538	protein metabolism	161342_r_at
19538	protein metabolism	161980_f_at	Bag3
19538	protein metabolism	162282_f_at	Tyro3
19538	protein metabolism	162459_f_at	Col6a1
19538	protein metabolism	92190_at	Nr2c1
19538	protein metabolism	92232_at	Socs3
19538	protein metabolism	92273_at	Ptpn18
19538	protein metabolism	92544_f_at	Psma3
19538	protein metabolism	92572_at	Tnfaip1
19538	protein metabolism	92573_at	Ppp2r1a
19538	protein metabolism	92580_at	Hars
19538	protein metabolism	92616_at	Ube1x
19538	protein metabolism	92646_at	Mrpl23
19538	protein metabolism	92795_at	Mtap4
19538	protein metabolism	92828_at	Dpm1
19538	protein metabolism	92834_at	Rpl13a
19538	protein metabolism	92857_at	Rpl22
19538	protein metabolism	92925_at	Cebpb
19538	protein metabolism	93019_at	H2afx
19538	protein metabolism	93048_at	Clpp
19538	protein metabolism	93085_at	Psmb9
19538	protein metabolism	93101_s_at	Nedd4
19538	protein metabolism	93104_at	Btg1
19538	protein metabolism	93116_at	Prkacb
19538	protein metabolism	93174_at	Cd276
19538	protein metabolism	93217_at	Fbxo45
19538	protein metabolism	93254_at	Mapk1
19538	protein metabolism	93261_at	Lgmn
19538	protein metabolism	93270_at	Gars
19538	protein metabolism	93285_at	Dusp6
19538	protein metabolism	93288_at	Arpc2
19538	protein metabolism	93303_at	Ufd1l
19538	protein metabolism	93310_at	Psmc6
19538	protein metabolism	93311_at	Clk3
19538	protein metabolism	93315_at	Map2k3
19538	protein metabolism	93333_at	Tbca
19538	protein metabolism	93349_at	Pcolce
19538	protein metabolism	93365_s_at	Sugt1
19538	protein metabolism	93451_at	Lmo7
19538	protein metabolism	93509_at	Ube2b
19538	protein metabolism	93519_s_at	Nedd8
19538	protein metabolism	93536_at	Bax
19538	protein metabolism	93540_at	Adprh
19538	protein metabolism	93571_at	Spnb2
19538	protein metabolism	93582_at	Coq7
19538	protein metabolism	93595_at	Tpp1
19538	protein metabolism	93602_at	Rps6ka4
19538	protein metabolism	93667_at	Fbxw7
19538	protein metabolism	93680_at	Stk10
19538	protein metabolism	93731_at	Fkbp9
19538	protein metabolism	93734_i_at	Psmc3
19538	protein metabolism	93762_at	Ppp2r4
19538	protein metabolism	93782_at	Rnf4
19538	protein metabolism	93787_f_at	Mrpl18
19538	protein metabolism	93794_at	Appbp1
19538	protein metabolism	93810_at	Ctsd
19538	protein metabolism	93851_at	Rabggta
19538	protein metabolism	93859_at	Mtif2
19538	protein metabolism	93921_at	Bat3
19538	protein metabolism	93967_at	Anapc11
19538	protein metabolism	93988_at	Psma7
19538	protein metabolism	93999_at	Snrpg
19538	protein metabolism	94002_at	Cul1
19538	protein metabolism	94003_at	Wnk1
19538	protein metabolism	94008_at	Tceb1
19538	protein metabolism	94021_at	Trim11
19538	protein metabolism	94048_at	Cdc34
19538	protein metabolism	94219_at	Psmb2
19538	protein metabolism	94252_at	Eif2s3x
19538	protein metabolism	94263_f_at	Psmb7
19538	protein metabolism	94264_at	Raf1
19538	protein metabolism	94298_at	Tsta3
19538	protein metabolism	94327_at	Mrps18a
19538	protein metabolism	94336_at	Otub1
19538	protein metabolism	94417_at	2010008E23Rik
19538	protein metabolism	94422_at	Dnajc13
19538	protein metabolism	94457_at	AL033326
19538	protein metabolism	94489_at	Ptp4a1
19538	protein metabolism	94492_at	Dstn
19538	protein metabolism	94530_at	Eif2b2
19538	protein metabolism	94555_at	Rnf167
19538	protein metabolism	94788_f_at	Tubb5
19538	protein metabolism	94826_at	Itgb4bp
19538	protein metabolism	94831_at	Ctsb
19538	protein metabolism	94834_at	Ctsh
19538	protein metabolism	94835_f_at	Tubb2
19538	protein metabolism	94837_at	Eif3s8
19538	protein metabolism	94841_at	Psma5
19538	protein metabolism	94842_at	Blmh
19538	protein metabolism	94868_at	Qars
19538	protein metabolism	94909_at	Mrps17
19538	protein metabolism	94932_at	Pdgfa
19538	protein metabolism	94954_at	Anapc4
19538	protein metabolism	94963_at	Vcl
19538	protein metabolism	94967_at	D19Wsu12e
19538	protein metabolism	94980_at	Dusp11
19538	protein metabolism	95014_at	Fbxo6b
19538	protein metabolism	95037_at	Cdk9
19538	protein metabolism	95049_at	Snrpd2
19538	protein metabolism	95065_at	Nfs1
19538	protein metabolism	95079_at	Pdgfra
19538	protein metabolism	95090_at	2410001H17Rik
19538	protein metabolism	95092_at	Ppp3ca
19538	protein metabolism	95100_at	Anapc5
19538	protein metabolism	95112_f_at	Ppil2
19538	protein metabolism	95128_at	Anapc2
19538	protein metabolism	95159_at	Mrps18b
19538	protein metabolism	95282_at	Hspca ; LOC544800 ; LOC545508
19538	protein metabolism	95359_at	Hspcb
19538	protein metabolism	95424_at	Sumo3
19538	protein metabolism	95448_at	Psmc2
19538	protein metabolism	95456_r_at	Shfm1
19538	protein metabolism	95460_at	Cops5
19538	protein metabolism	95462_at	Bzw2
19538	protein metabolism	95491_at	Park7
19538	protein metabolism	95498_at	Mrps15
19538	protein metabolism	95502_at	Sirt2
19538	protein metabolism	95529_at	Dbnl
19538	protein metabolism	95590_at	Alg5
19538	protein metabolism	95602_at	Trpc4ap
19538	protein metabolism	95661_at	Cd9
19538	protein metabolism	95662_at	X83328
19538	protein metabolism	95675_at	Map4k3
19538	protein metabolism	95688_at	Degs1
19538	protein metabolism	95699_f_at	Dnajc8
19538	protein metabolism	95704_at	Ap1b1
19538	protein metabolism	95715_at	Eif3s12
19538	protein metabolism	95721_at	Mapkapk2
19538	protein metabolism	95736_at	Mrpl4
19538	protein metabolism	95952_at	Wnk2
19538	protein metabolism	96010_at	Kpna3
19538	protein metabolism	96052_at	Acp1
19538	protein metabolism	96092_at	Hp
19538	protein metabolism	96098_at	Mrpl36
19538	protein metabolism	96113_at	D18Wsu98e
19538	protein metabolism	96120_at	Dnajb6
19538	protein metabolism	96198_at	Prkcz
19538	protein metabolism	96239_at	Vrk3
19538	protein metabolism	96254_at	Dnajb1
19538	protein metabolism	96257_at	Hp1bp3
19538	protein metabolism	96270_at	D11Bwg0434e
19538	protein metabolism	96284_at	Csnk1g2
19538	protein metabolism	96338_at	Egln2
19538	protein metabolism	96354_at	Mbnl1
19538	protein metabolism	96592_at	Pik3r1
19538	protein metabolism	96643_at	Wfdc2
19538	protein metabolism	96661_at	Nrd1
19538	protein metabolism	96667_at	Vps41
19538	protein metabolism	96701_at	Uble1b
19538	protein metabolism	96710_at	H2afv
19538	protein metabolism	96750_at	Ilkap
19538	protein metabolism	96834_at	Sfrs9
19538	protein metabolism	96838_at	Rce1
19538	protein metabolism	96852_at	Prkar1a
19538	protein metabolism	96872_at	Sgta
19538	protein metabolism	96952_at	Psma6
19538	protein metabolism	97251_at	Mrps10
19538	protein metabolism	97255_at	Cugbp2
19538	protein metabolism	97261_at	Dnaja1
19538	protein metabolism	97262_at	Csnk1d
19538	protein metabolism	97274_at	Psmd14
19538	protein metabolism	97276_at	Ckap1
19538	protein metabolism	97333_at	Dnchc1
19538	protein metabolism	97342_at	Mrps14
19538	protein metabolism	97347_at	Ltbp4
19538	protein metabolism	97422_at	Iars2
19538	protein metabolism	97429_at	Snrk
19538	protein metabolism	97452_at	H2afy
19538	protein metabolism	97459_at	Psma4
19538	protein metabolism	97460_at	Ube2r2
19538	protein metabolism	97479_at	Ube2l3
19538	protein metabolism	97483_at	Rpl19
19538	protein metabolism	97511_at	Mgll
19538	protein metabolism	97553_at	Galnt2
19538	protein metabolism	97557_at	Tor2a
19538	protein metabolism	97750_at	Rpsa
19538	protein metabolism	97797_at	2210409M21Rik
19538	protein metabolism	97807_at	Ufc1
19538	protein metabolism	97813_at	Rela
19538	protein metabolism	97821_at	Pak2
19538	protein metabolism	97857_at	Zdhhc3
19538	protein metabolism	97909_at	Stmn1
19538	protein metabolism	97921_at	Agrn
19538	protein metabolism	97925_at	Csnk1e
19538	protein metabolism	97947_at
19538	protein metabolism	97953_g_at	Tsc2
19538	protein metabolism	97972_at	Rnf103
19538	protein metabolism	98029_at	3110056O03Rik
19538	protein metabolism	98042_at	Scpep1
19538	protein metabolism	98049_at	1300018I05Rik
19538	protein metabolism	98094_f_at	Amfr
19538	protein metabolism	98110_at	Mdm2
19538	protein metabolism	98113_at	Psmb1
19538	protein metabolism	98120_at	Mrpl27
19538	protein metabolism	98121_at	Fnta
19538	protein metabolism	98147_at	Usp5
19538	protein metabolism	98153_at	Cct3
19538	protein metabolism	98168_at	Rpl7a
19538	protein metabolism	98416_at	Traf2
19538	protein metabolism	98427_s_at	Nfkb1
19538	protein metabolism	98451_at	Dnajb10
19538	protein metabolism	98463_at	Smarca4
19538	protein metabolism	98498_at	Casp7
19538	protein metabolism	98504_at	Rock2
19538	protein metabolism	98522_at	Psmd8
19538	protein metabolism	98543_at	Ctss
19538	protein metabolism	98547_at	Mrps12
19538	protein metabolism	98557_f_at	Psmb4
19538	protein metabolism	98572_at	Dnajb11
19538	protein metabolism	98587_at	Nap1l1
19538	protein metabolism	98606_s_at	Wars
19538	protein metabolism	98608_at	Etf1
19538	protein metabolism	98635_at	D11Moh35
19538	protein metabolism	98833_at	Mmp3
19538	protein metabolism	98876_at	Mrpl11
19538	protein metabolism	98904_at	Mrpl35
19538	protein metabolism	98905_at	Sept7
19538	protein metabolism	98915_at	Rnf149
19538	protein metabolism	98929_at	Mrps36
19538	protein metabolism	98933_at	Mark3
19538	protein metabolism	98936_at	Sars1
19538	protein metabolism	98953_at	1500010M16Rik
19538	protein metabolism	98972_at	Usp8
19538	protein metabolism	98979_at	Mnat1
19538	protein metabolism	99049_at	Casp2
19538	protein metabolism	99064_at	Usp4
19538	protein metabolism	99082_at	Fkbp10
19538	protein metabolism	99084_s_at	Usp3
19538	protein metabolism	99101_at	Eif3s7
19538	protein metabolism	99119_at	Cfl1
19538	protein metabolism	99140_at	Mrpl16
19538	protein metabolism	99150_at	Ict1
19538	protein metabolism	99162_at	Smndc1
19538	protein metabolism	99168_at	Pigs
19538	protein metabolism	99169_at	Carm1
19538	protein metabolism	99458_i_at	Mark2
19538	protein metabolism	99509_s_at	Jak3
19538	protein metabolism	99543_s_at	Dguok
19538	protein metabolism	99562_at	Man2b1
19538	protein metabolism	99574_at	Znrf2
19538	protein metabolism	99577_at	Kitl
19538	protein metabolism	99594_at	Mrpl51
19538	protein metabolism	99599_s_at	Ptov1
19538	protein metabolism	99607_at	Skp1a
19538	protein metabolism	99642_i_at	Cpe
19538	protein metabolism	99674_at	Mrpl43
19538	protein metabolism	99930_s_at	Psen2
19538	protein metabolism	99931_at	Lama5
19538	protein metabolism	99935_at	Tjp1
19538	protein metabolism	99978_s_at	Mapk14
19538	protein metabolism	99993_at	Anpep
19941	modification-dependent protein catabolism	100710_at	Vcp
19941	modification-dependent protein catabolism	100733_at	Psma2
19941	modification-dependent protein catabolism	101486_at	Psmb10
19941	modification-dependent protein catabolism	101558_s_at	Psmb5
19941	modification-dependent protein catabolism	101992_at	Psmb6
19941	modification-dependent protein catabolism	102279_at	Ube1l
19941	modification-dependent protein catabolism	102478_f_at	Fbxw4
19941	modification-dependent protein catabolism	102791_at	Psmb8
19941	modification-dependent protein catabolism	104092_at	Usp48
19941	modification-dependent protein catabolism	104471_at	Hdac6
19941	modification-dependent protein catabolism	104677_at	Man1b1
19941	modification-dependent protein catabolism	160790_s_at	Btrc
19941	modification-dependent protein catabolism	92544_f_at	Psma3
19941	modification-dependent protein catabolism	93085_at	Psmb9
19941	modification-dependent protein catabolism	93303_at	Ufd1l
19941	modification-dependent protein catabolism	93310_at	Psmc6
19941	modification-dependent protein catabolism	93519_s_at	Nedd8
19941	modification-dependent protein catabolism	93988_at	Psma7
19941	modification-dependent protein catabolism	94219_at	Psmb2
19941	modification-dependent protein catabolism	94263_f_at	Psmb7
19941	modification-dependent protein catabolism	94841_at	Psma5
19941	modification-dependent protein catabolism	94954_at	Anapc4
19941	modification-dependent protein catabolism	95014_at	Fbxo6b
19941	modification-dependent protein catabolism	95100_at	Anapc5
19941	modification-dependent protein catabolism	95128_at	Anapc2
19941	modification-dependent protein catabolism	96952_at	Psma6
19941	modification-dependent protein catabolism	97274_at	Psmd14
19941	modification-dependent protein catabolism	97459_at	Psma4
19941	modification-dependent protein catabolism	97479_at	Ube2l3
19941	modification-dependent protein catabolism	98094_f_at	Amfr
19941	modification-dependent protein catabolism	98113_at	Psmb1
19941	modification-dependent protein catabolism	98147_at	Usp5
19941	modification-dependent protein catabolism	98557_f_at	Psmb4
19941	modification-dependent protein catabolism	98972_at	Usp8
19941	modification-dependent protein catabolism	99064_at	Usp4
19941	modification-dependent protein catabolism	99084_s_at	Usp3
30163	protein catabolism	100710_at	Vcp
30163	protein catabolism	100733_at	Psma2
30163	protein catabolism	101486_at	Psmb10
30163	protein catabolism	101558_s_at	Psmb5
30163	protein catabolism	101992_at	Psmb6
30163	protein catabolism	102201_s_at	Psen1
30163	protein catabolism	102279_at	Ube1l
30163	protein catabolism	102478_f_at	Fbxw4
30163	protein catabolism	102791_at	Psmb8
30163	protein catabolism	104092_at	Usp48
30163	protein catabolism	104471_at	Hdac6
30163	protein catabolism	104677_at	Man1b1
30163	protein catabolism	160152_at	Psmc1
30163	protein catabolism	160790_s_at	Btrc
30163	protein catabolism	92544_f_at	Psma3
30163	protein catabolism	93085_at	Psmb9
30163	protein catabolism	93303_at	Ufd1l
30163	protein catabolism	93310_at	Psmc6
30163	protein catabolism	93519_s_at	Nedd8
30163	protein catabolism	93734_i_at	Psmc3
30163	protein catabolism	93988_at	Psma7
30163	protein catabolism	94219_at	Psmb2
30163	protein catabolism	94263_f_at	Psmb7
30163	protein catabolism	94841_at	Psma5
30163	protein catabolism	94954_at	Anapc4
30163	protein catabolism	95014_at	Fbxo6b
30163	protein catabolism	95100_at	Anapc5
30163	protein catabolism	95128_at	Anapc2
30163	protein catabolism	95448_at	Psmc2
30163	protein catabolism	96338_at	Egln2
30163	protein catabolism	96952_at	Psma6
30163	protein catabolism	97274_at	Psmd14
30163	protein catabolism	97459_at	Psma4
30163	protein catabolism	97479_at	Ube2l3
30163	protein catabolism	97813_at	Rela
30163	protein catabolism	98094_f_at	Amfr
30163	protein catabolism	98110_at	Mdm2
30163	protein catabolism	98113_at	Psmb1
30163	protein catabolism	98147_at	Usp5
30163	protein catabolism	98416_at	Traf2
30163	protein catabolism	98557_f_at	Psmb4
30163	protein catabolism	98972_at	Usp8
30163	protein catabolism	99064_at	Usp4
30163	protein catabolism	99084_s_at	Usp3
30163	protein catabolism	99562_at	Man2b1
30163	protein catabolism	99930_s_at	Psen2
43285	biopolymer catabolism	100621_at	Rnh1
43285	biopolymer catabolism	100710_at	Vcp
43285	biopolymer catabolism	100733_at	Psma2
43285	biopolymer catabolism	101486_at	Psmb10
43285	biopolymer catabolism	101558_s_at	Psmb5
43285	biopolymer catabolism	101992_at	Psmb6
43285	biopolymer catabolism	102201_s_at	Psen1
43285	biopolymer catabolism	102279_at	Ube1l
43285	biopolymer catabolism	102478_f_at	Fbxw4
43285	biopolymer catabolism	102791_at	Psmb8
43285	biopolymer catabolism	103225_at	Dnase1l1
43285	biopolymer catabolism	104092_at	Usp48
43285	biopolymer catabolism	104471_at	Hdac6
43285	biopolymer catabolism	104677_at	Man1b1
43285	biopolymer catabolism	160152_at	Psmc1
43285	biopolymer catabolism	160516_at	Gaa
43285	biopolymer catabolism	160790_s_at	Btrc
43285	biopolymer catabolism	92544_f_at	Psma3
43285	biopolymer catabolism	93085_at	Psmb9
43285	biopolymer catabolism	93303_at	Ufd1l
43285	biopolymer catabolism	93310_at	Psmc6
43285	biopolymer catabolism	93518_at	Rnps1
43285	biopolymer catabolism	93519_s_at	Nedd8
43285	biopolymer catabolism	93734_i_at	Psmc3
43285	biopolymer catabolism	93988_at	Psma7
43285	biopolymer catabolism	94219_at	Psmb2
43285	biopolymer catabolism	94263_f_at	Psmb7
43285	biopolymer catabolism	94841_at	Psma5
43285	biopolymer catabolism	94954_at	Anapc4
43285	biopolymer catabolism	95014_at	Fbxo6b
43285	biopolymer catabolism	95100_at	Anapc5
43285	biopolymer catabolism	95128_at	Anapc2
43285	biopolymer catabolism	95448_at	Psmc2
43285	biopolymer catabolism	96338_at	Egln2
43285	biopolymer catabolism	96952_at	Psma6
43285	biopolymer catabolism	97254_at	Rbm8a
43285	biopolymer catabolism	97274_at	Psmd14
43285	biopolymer catabolism	97459_at	Psma4
43285	biopolymer catabolism	97479_at	Ube2l3
43285	biopolymer catabolism	97489_at	Pygb
43285	biopolymer catabolism	97813_at	Rela
43285	biopolymer catabolism	98094_f_at	Amfr
43285	biopolymer catabolism	98110_at	Mdm2
43285	biopolymer catabolism	98113_at	Psmb1
43285	biopolymer catabolism	98147_at	Usp5
43285	biopolymer catabolism	98416_at	Traf2
43285	biopolymer catabolism	98557_f_at	Psmb4
43285	biopolymer catabolism	98972_at	Usp8
43285	biopolymer catabolism	99064_at	Usp4
43285	biopolymer catabolism	99084_s_at	Usp3
43285	biopolymer catabolism	99485_at	Dffa
43285	biopolymer catabolism	99562_at	Man2b1
43285	biopolymer catabolism	99930_s_at	Psen2
43285	biopolymer catabolism	99952_at	Chi3l1
43632	modification-dependent macromolecule catabolism	100710_at	Vcp
43632	modification-dependent macromolecule catabolism	100733_at	Psma2
43632	modification-dependent macromolecule catabolism	101486_at	Psmb10
43632	modification-dependent macromolecule catabolism	101558_s_at	Psmb5
43632	modification-dependent macromolecule catabolism	101992_at	Psmb6
43632	modification-dependent macromolecule catabolism	102279_at	Ube1l
43632	modification-dependent macromolecule catabolism	102478_f_at	Fbxw4
43632	modification-dependent macromolecule catabolism	102791_at	Psmb8
43632	modification-dependent macromolecule catabolism	104092_at	Usp48
43632	modification-dependent macromolecule catabolism	104471_at	Hdac6
43632	modification-dependent macromolecule catabolism	104677_at	Man1b1
43632	modification-dependent macromolecule catabolism	160790_s_at	Btrc
43632	modification-dependent macromolecule catabolism	92544_f_at	Psma3
43632	modification-dependent macromolecule catabolism	93085_at	Psmb9
43632	modification-dependent macromolecule catabolism	93303_at	Ufd1l
43632	modification-dependent macromolecule catabolism	93310_at	Psmc6
43632	modification-dependent macromolecule catabolism	93519_s_at	Nedd8
43632	modification-dependent macromolecule catabolism	93988_at	Psma7
43632	modification-dependent macromolecule catabolism	94219_at	Psmb2
43632	modification-dependent macromolecule catabolism	94263_f_at	Psmb7
43632	modification-dependent macromolecule catabolism	94841_at	Psma5
43632	modification-dependent macromolecule catabolism	94954_at	Anapc4
43632	modification-dependent macromolecule catabolism	95014_at	Fbxo6b
43632	modification-dependent macromolecule catabolism	95100_at	Anapc5
43632	modification-dependent macromolecule catabolism	95128_at	Anapc2
43632	modification-dependent macromolecule catabolism	96952_at	Psma6
43632	modification-dependent macromolecule catabolism	97274_at	Psmd14
43632	modification-dependent macromolecule catabolism	97459_at	Psma4
43632	modification-dependent macromolecule catabolism	97479_at	Ube2l3
43632	modification-dependent macromolecule catabolism	98094_f_at	Amfr
43632	modification-dependent macromolecule catabolism	98113_at	Psmb1
43632	modification-dependent macromolecule catabolism	98147_at	Usp5
43632	modification-dependent macromolecule catabolism	98557_f_at	Psmb4
43632	modification-dependent macromolecule catabolism	98972_at	Usp8
43632	modification-dependent macromolecule catabolism	99064_at	Usp4
43632	modification-dependent macromolecule catabolism	99084_s_at	Usp3
45184	establishment of protein localization	100579_s_at	Clta
45184	establishment of protein localization	100710_at	Vcp
45184	establishment of protein localization	100886_f_at	Mrpl45
45184	establishment of protein localization	100964_at	Vti1b
45184	establishment of protein localization	101016_at	Arf1
45184	establishment of protein localization	101054_at	Ii
45184	establishment of protein localization	101055_at	Ppgb
45184	establishment of protein localization	101104_at	Dscr3
45184	establishment of protein localization	101106_at	E430034L04Rik
45184	establishment of protein localization	101254_at	Ran
45184	establishment of protein localization	101357_at	Ap2a1
45184	establishment of protein localization	101398_at	Stxbp2
45184	establishment of protein localization	101409_at	Lgtn
45184	establishment of protein localization	101457_at	Jak2
45184	establishment of protein localization	101555_at	Rac1
45184	establishment of protein localization	101634_at	Npm1
45184	establishment of protein localization	101918_at	Tgfb1
45184	establishment of protein localization	102750_at	Apba3
45184	establishment of protein localization	102821_s_at	Ran ; Rasl2-9
45184	establishment of protein localization	102943_at	Atg7
45184	establishment of protein localization	103035_at	Tap1
45184	establishment of protein localization	103277_s_at	Med12
45184	establishment of protein localization	103344_at	Dnajc1
45184	establishment of protein localization	103555_at	Chmp4b
45184	establishment of protein localization	103578_at	Tom1 ; LOC545878
45184	establishment of protein localization	103650_at	3100002B05Rik
45184	establishment of protein localization	103781_at	Stx4a
45184	establishment of protein localization	103878_at	Ap3b1
45184	establishment of protein localization	104063_at	Tom1l1
45184	establishment of protein localization	104082_at	Rab12
45184	establishment of protein localization	104105_at	Xpo6
45184	establishment of protein localization	104154_at	Trp53
45184	establishment of protein localization	104163_at	Ipo8
45184	establishment of protein localization	104297_at	Ipo11
45184	establishment of protein localization	104453_at	2310079P12Rik
45184	establishment of protein localization	104482_at	Epim
45184	establishment of protein localization	104565_at	Ap4s1
45184	establishment of protein localization	104648_at	Pacs1
45184	establishment of protein localization	104680_at	Ramp1
45184	establishment of protein localization	104709_at	Sec23a
45184	establishment of protein localization	104711_at	Vps4a
45184	establishment of protein localization	160112_at	Chmp2b
45184	establishment of protein localization	160277_at	Stx12
45184	establishment of protein localization	160317_at	Rab34
45184	establishment of protein localization	160371_at	Arl6ip1
45184	establishment of protein localization	160581_at	Atg16l1
45184	establishment of protein localization	160734_at	Ap3s1
45184	establishment of protein localization	160756_at	Ralb
45184	establishment of protein localization	160795_at	Scamp1
45184	establishment of protein localization	160812_at	Gga2
45184	establishment of protein localization	92360_at	Stam
45184	establishment of protein localization	92854_at	Rab11a
45184	establishment of protein localization	92968_at	Arf5
45184	establishment of protein localization	93017_at	Sdcbp
45184	establishment of protein localization	93042_at	Bzrp
45184	establishment of protein localization	93252_at	Bcap31
45184	establishment of protein localization	93347_at	Rab24
45184	establishment of protein localization	93536_at	Bax
45184	establishment of protein localization	93571_at	Spnb2
45184	establishment of protein localization	93732_f_at	Gipc1
45184	establishment of protein localization	93769_at	Necap2
45184	establishment of protein localization	94071_at	Gosr2
45184	establishment of protein localization	94323_at	Nutf2
45184	establishment of protein localization	94388_at	Ap3s2
45184	establishment of protein localization	94473_at	Pttg1ip
45184	establishment of protein localization	94550_at	Snx1
45184	establishment of protein localization	94860_at	Timm17a
45184	establishment of protein localization	94948_at	Trip6
45184	establishment of protein localization	95074_at	Pex19
45184	establishment of protein localization	95092_at	Ppp3ca
45184	establishment of protein localization	95490_at	Kdelr1
45184	establishment of protein localization	95602_at	Trpc4ap
45184	establishment of protein localization	95704_at	Ap1b1
45184	establishment of protein localization	95716_at	Ywhag
45184	establishment of protein localization	96002_at	Vps24
45184	establishment of protein localization	96010_at	Kpna3
45184	establishment of protein localization	96076_at	Stx5a
45184	establishment of protein localization	96185_at	Ap3d1
45184	establishment of protein localization	96252_at	Pdcd6ip
45184	establishment of protein localization	96262_at	Rab5c
45184	establishment of protein localization	96331_at	Snx2
45184	establishment of protein localization	96635_at	Gle1l ; LOC383774
45184	establishment of protein localization	96665_at	Vps26
45184	establishment of protein localization	96811_at	Rab31
45184	establishment of protein localization	96840_at	Gabarapl2
45184	establishment of protein localization	96847_at	Vps28
45184	establishment of protein localization	96869_at	Gabarap
45184	establishment of protein localization	96947_at	Etfb
45184	establishment of protein localization	97055_s_at	Prdx1
45184	establishment of protein localization	97313_at	Gdi1
45184	establishment of protein localization	97433_at	Mcm3ap
45184	establishment of protein localization	97515_at	Hsd17b4
45184	establishment of protein localization	97535_at	Ywhah ; LOC545556
45184	establishment of protein localization	97544_at	Ywhaz
45184	establishment of protein localization	97841_at	Chmp2a
45184	establishment of protein localization	97846_at	Cdc5l
45184	establishment of protein localization	97857_at	Zdhhc3
45184	establishment of protein localization	97876_at	Vps29
45184	establishment of protein localization	97983_s_at	Stxbp1
45184	establishment of protein localization	98015_at	Scamp3
45184	establishment of protein localization	98150_at	Rab11b
45184	establishment of protein localization	98416_at	Traf2
45184	establishment of protein localization	98451_at	Dnajb10
45184	establishment of protein localization	98560_at	Cltb
45184	establishment of protein localization	98887_at	Napa
45184	establishment of protein localization	99123_s_at	Fxc1
45184	establishment of protein localization	99146_at	Stx6
45184	establishment of protein localization	99156_at	Pdzk11
45184	establishment of protein localization	99444_at	Ramp2
45184	establishment of protein localization	99452_at	MGI:1927471
45184	establishment of protein localization	99617_at	Sec24c
46907	intracellular transport	100154_at	Tapbp
46907	intracellular transport	100343_f_at	Tuba1
46907	intracellular transport	100579_s_at	Clta
46907	intracellular transport	100583_at	Igh-VJ558 ; LOC238447 ; LOC544903 ; LOC544907
46907	intracellular transport	100603_at	Dncic2
46907	intracellular transport	100710_at	Vcp
46907	intracellular transport	100886_f_at	Mrpl45
46907	intracellular transport	100964_at	Vti1b
46907	intracellular transport	101016_at	Arf1
46907	intracellular transport	101054_at	Ii
46907	intracellular transport	101055_at	Ppgb
46907	intracellular transport	101104_at	Dscr3
46907	intracellular transport	101106_at	E430034L04Rik
46907	intracellular transport	101254_at	Ran
46907	intracellular transport	101357_at	Ap2a1
46907	intracellular transport	101398_at	Stxbp2
46907	intracellular transport	101409_at	Lgtn
46907	intracellular transport	101457_at	Jak2
46907	intracellular transport	101480_at	Dnalc4
46907	intracellular transport	101514_at	Trappc3
46907	intracellular transport	101543_f_at	Tuba6
46907	intracellular transport	101634_at	Npm1
46907	intracellular transport	101918_at	Tgfb1
46907	intracellular transport	101995_at	Sqstm1
46907	intracellular transport	102821_s_at	Ran ; Rasl2-9
46907	intracellular transport	103277_s_at	Med12
46907	intracellular transport	103397_at	Hrb
46907	intracellular transport	103578_at	Tom1 ; LOC545878
46907	intracellular transport	103671_at	Htatip2
46907	intracellular transport	103781_at	Stx4a
46907	intracellular transport	103878_at	Ap3b1
46907	intracellular transport	104063_at	Tom1l1
46907	intracellular transport	104105_at	Xpo6
46907	intracellular transport	104154_at	Trp53
46907	intracellular transport	104163_at	Ipo8
46907	intracellular transport	104264_at	Lrba
46907	intracellular transport	104297_at	Ipo11
46907	intracellular transport	104453_at	2310079P12Rik
46907	intracellular transport	104482_at	Epim
46907	intracellular transport	104565_at	Ap4s1
46907	intracellular transport	104648_at	Pacs1
46907	intracellular transport	104680_at	Ramp1
46907	intracellular transport	104709_at	Sec23a
46907	intracellular transport	160277_at	Stx12
46907	intracellular transport	160361_at	Trappc4
46907	intracellular transport	160371_at	Arl6ip1
46907	intracellular transport	160384_at	Bat1a
46907	intracellular transport	160462_f_at	Tubb3
46907	intracellular transport	160550_i_at	Magoh
46907	intracellular transport	160633_at	Thoc4
46907	intracellular transport	160679_at	Kif1c
46907	intracellular transport	160734_at	Ap3s1
46907	intracellular transport	160756_at	Ralb
46907	intracellular transport	160795_at	Scamp1
46907	intracellular transport	160812_at	Gga2
46907	intracellular transport	162245_f_at	Myo6
46907	intracellular transport	92360_at	Stam
46907	intracellular transport	92854_at	Rab11a
46907	intracellular transport	92968_at	Arf5
46907	intracellular transport	93017_at	Sdcbp
46907	intracellular transport	93042_at	Bzrp
46907	intracellular transport	93063_at	App
46907	intracellular transport	93084_at	Slc25a4
46907	intracellular transport	93252_at	Bcap31
46907	intracellular transport	93392_at	Ucp3
46907	intracellular transport	93571_at	Spnb2
46907	intracellular transport	93732_f_at	Gipc1
46907	intracellular transport	94071_at	Gosr2
46907	intracellular transport	94105_at	Cdc42
46907	intracellular transport	94323_at	Nutf2
46907	intracellular transport	94388_at	Ap3s2
46907	intracellular transport	94473_at	Pttg1ip
46907	intracellular transport	94550_at	Snx1
46907	intracellular transport	94788_f_at	Tubb5
46907	intracellular transport	94835_f_at	Tubb2
46907	intracellular transport	94860_at	Timm17a
46907	intracellular transport	94862_i_at	Dncl2a
46907	intracellular transport	94948_at	Trip6
46907	intracellular transport	95074_at	Pex19
46907	intracellular transport	95092_at	Ppp3ca
46907	intracellular transport	95097_at	Actr10
46907	intracellular transport	95147_at	Pgls
46907	intracellular transport	95490_at	Kdelr1
46907	intracellular transport	95602_at	Trpc4ap
46907	intracellular transport	95607_at	Stard3
46907	intracellular transport	95629_at	Trappc1
46907	intracellular transport	95704_at	Ap1b1
46907	intracellular transport	95716_at	Ywhag
46907	intracellular transport	96010_at	Kpna3
46907	intracellular transport	96076_at	Stx5a
46907	intracellular transport	96185_at	Ap3d1
46907	intracellular transport	96298_f_at	Dnclc1
46907	intracellular transport	96331_at	Snx2
46907	intracellular transport	96345_at	Sdbcag84
46907	intracellular transport	96610_at	Atp6v1h
46907	intracellular transport	96635_at	Gle1l ; LOC383774
46907	intracellular transport	96665_at	Vps26
46907	intracellular transport	96667_at	Vps41
46907	intracellular transport	96811_at	Rab31
46907	intracellular transport	96840_at	Gabarapl2
46907	intracellular transport	96869_at	Gabarap
46907	intracellular transport	96919_at	Atp6v0c
46907	intracellular transport	96930_at	Ehd1
46907	intracellular transport	96947_at	Etfb
46907	intracellular transport	97055_s_at	Prdx1
46907	intracellular transport	97254_at	Rbm8a
46907	intracellular transport	97333_at	Dnchc1
46907	intracellular transport	97433_at	Mcm3ap
46907	intracellular transport	97515_at	Hsd17b4
46907	intracellular transport	97535_at	Ywhah ; LOC545556
46907	intracellular transport	97544_at	Ywhaz
46907	intracellular transport	97846_at	Cdc5l
46907	intracellular transport	97857_at	Zdhhc3
46907	intracellular transport	97947_at
46907	intracellular transport	97984_i_at	Kns2
46907	intracellular transport	98015_at	Scamp3
46907	intracellular transport	98114_at	Npc1
46907	intracellular transport	98451_at	Dnajb10
46907	intracellular transport	98560_at	Cltb
46907	intracellular transport	98882_s_at	Ndel1
46907	intracellular transport	98887_at	Napa
46907	intracellular transport	99123_s_at	Fxc1
46907	intracellular transport	99146_at	Stx6
46907	intracellular transport	99156_at	Pdzk11
46907	intracellular transport	99444_at	Ramp2
46907	intracellular transport	99617_at	Sec24c
51641	cellular localization	100154_at	Tapbp
51641	cellular localization	100343_f_at	Tuba1
51641	cellular localization	100579_s_at	Clta
51641	cellular localization	100583_at	Igh-VJ558 ; LOC238447 ; LOC544903 ; LOC544907
51641	cellular localization	100603_at	Dncic2
51641	cellular localization	100710_at	Vcp
51641	cellular localization	100886_f_at	Mrpl45
51641	cellular localization	100964_at	Vti1b
51641	cellular localization	101016_at	Arf1
51641	cellular localization	101054_at	Ii
51641	cellular localization	101055_at	Ppgb
51641	cellular localization	101104_at	Dscr3
51641	cellular localization	101106_at	E430034L04Rik
51641	cellular localization	101254_at	Ran
51641	cellular localization	101357_at	Ap2a1
51641	cellular localization	101398_at	Stxbp2
51641	cellular localization	101409_at	Lgtn
51641	cellular localization	101457_at	Jak2
51641	cellular localization	101480_at	Dnalc4
51641	cellular localization	101514_at	Trappc3
51641	cellular localization	101543_f_at	Tuba6
51641	cellular localization	101634_at	Npm1
51641	cellular localization	101918_at	Tgfb1
51641	cellular localization	101995_at	Sqstm1
51641	cellular localization	102821_s_at	Ran ; Rasl2-9
51641	cellular localization	103277_s_at	Med12
51641	cellular localization	103397_at	Hrb
51641	cellular localization	103578_at	Tom1 ; LOC545878
51641	cellular localization	103671_at	Htatip2
51641	cellular localization	103781_at	Stx4a
51641	cellular localization	103878_at	Ap3b1
51641	cellular localization	104063_at	Tom1l1
51641	cellular localization	104105_at	Xpo6
51641	cellular localization	104154_at	Trp53
51641	cellular localization	104163_at	Ipo8
51641	cellular localization	104235_at	Unc84b
51641	cellular localization	104264_at	Lrba
51641	cellular localization	104297_at	Ipo11
51641	cellular localization	104453_at	2310079P12Rik
51641	cellular localization	104482_at	Epim
51641	cellular localization	104565_at	Ap4s1
51641	cellular localization	104648_at	Pacs1
51641	cellular localization	104680_at	Ramp1
51641	cellular localization	104709_at	Sec23a
51641	cellular localization	160277_at	Stx12
51641	cellular localization	160361_at	Trappc4
51641	cellular localization	160371_at	Arl6ip1
51641	cellular localization	160384_at	Bat1a
51641	cellular localization	160462_f_at	Tubb3
51641	cellular localization	160550_i_at	Magoh
51641	cellular localization	160633_at	Thoc4
51641	cellular localization	160679_at	Kif1c
51641	cellular localization	160734_at	Ap3s1
51641	cellular localization	160756_at	Ralb
51641	cellular localization	160795_at	Scamp1
51641	cellular localization	160812_at	Gga2
51641	cellular localization	162245_f_at	Myo6
51641	cellular localization	92360_at	Stam
51641	cellular localization	92854_at	Rab11a
51641	cellular localization	92968_at	Arf5
51641	cellular localization	93017_at	Sdcbp
51641	cellular localization	93042_at	Bzrp
51641	cellular localization	93063_at	App
51641	cellular localization	93084_at	Slc25a4
51641	cellular localization	93252_at	Bcap31
51641	cellular localization	93392_at	Ucp3
51641	cellular localization	93536_at	Bax
51641	cellular localization	93571_at	Spnb2
51641	cellular localization	93732_f_at	Gipc1
51641	cellular localization	94071_at	Gosr2
51641	cellular localization	94105_at	Cdc42
51641	cellular localization	94323_at	Nutf2
51641	cellular localization	94388_at	Ap3s2
51641	cellular localization	94473_at	Pttg1ip
51641	cellular localization	94550_at	Snx1
51641	cellular localization	94788_f_at	Tubb5
51641	cellular localization	94835_f_at	Tubb2
51641	cellular localization	94860_at	Timm17a
51641	cellular localization	94862_i_at	Dncl2a
51641	cellular localization	94948_at	Trip6
51641	cellular localization	95074_at	Pex19
51641	cellular localization	95092_at	Ppp3ca
51641	cellular localization	95097_at	Actr10
51641	cellular localization	95147_at	Pgls
51641	cellular localization	95490_at	Kdelr1
51641	cellular localization	95602_at	Trpc4ap
51641	cellular localization	95607_at	Stard3
51641	cellular localization	95629_at	Trappc1
51641	cellular localization	95704_at	Ap1b1
51641	cellular localization	95716_at	Ywhag
51641	cellular localization	96010_at	Kpna3
51641	cellular localization	96076_at	Stx5a
51641	cellular localization	96185_at	Ap3d1
51641	cellular localization	96298_f_at	Dnclc1
51641	cellular localization	96331_at	Snx2
51641	cellular localization	96345_at	Sdbcag84
51641	cellular localization	96610_at	Atp6v1h
51641	cellular localization	96635_at	Gle1l ; LOC383774
51641	cellular localization	96665_at	Vps26
51641	cellular localization	96667_at	Vps41
51641	cellular localization	96811_at	Rab31
51641	cellular localization	96840_at	Gabarapl2
51641	cellular localization	96869_at	Gabarap
51641	cellular localization	96919_at	Atp6v0c
51641	cellular localization	96930_at	Ehd1
51641	cellular localization	96947_at	Etfb
51641	cellular localization	97055_s_at	Prdx1
51641	cellular localization	97254_at	Rbm8a
51641	cellular localization	97333_at	Dnchc1
51641	cellular localization	97433_at	Mcm3ap
51641	cellular localization	97515_at	Hsd17b4
51641	cellular localization	97535_at	Ywhah ; LOC545556
51641	cellular localization	97544_at	Ywhaz
51641	cellular localization	97846_at	Cdc5l
51641	cellular localization	97857_at	Zdhhc3
51641	cellular localization	97947_at
51641	cellular localization	97984_i_at	Kns2
51641	cellular localization	98015_at	Scamp3
51641	cellular localization	98114_at	Npc1
51641	cellular localization	98451_at	Dnajb10
51641	cellular localization	98560_at	Cltb
51641	cellular localization	98882_s_at	Ndel1
51641	cellular localization	98887_at	Napa
51641	cellular localization	99123_s_at	Fxc1
51641	cellular localization	99146_at	Stx6
51641	cellular localization	99156_at	Pdzk11
51641	cellular localization	99444_at	Ramp2
51641	cellular localization	99617_at	Sec24c
51649	establishment of cellular localization	100154_at	Tapbp
51649	establishment of cellular localization	100343_f_at	Tuba1
51649	establishment of cellular localization	100579_s_at	Clta
51649	establishment of cellular localization	100583_at	Igh-VJ558 ; LOC238447 ; LOC544903 ; LOC544907
51649	establishment of cellular localization	100603_at	Dncic2
51649	establishment of cellular localization	100710_at	Vcp
51649	establishment of cellular localization	100886_f_at	Mrpl45
51649	establishment of cellular localization	100964_at	Vti1b
51649	establishment of cellular localization	101016_at	Arf1
51649	establishment of cellular localization	101054_at	Ii
51649	establishment of cellular localization	101055_at	Ppgb
51649	establishment of cellular localization	101104_at	Dscr3
51649	establishment of cellular localization	101106_at	E430034L04Rik
51649	establishment of cellular localization	101254_at	Ran
51649	establishment of cellular localization	101357_at	Ap2a1
51649	establishment of cellular localization	101398_at	Stxbp2
51649	establishment of cellular localization	101409_at	Lgtn
51649	establishment of cellular localization	101457_at	Jak2
51649	establishment of cellular localization	101480_at	Dnalc4
51649	establishment of cellular localization	101514_at	Trappc3
51649	establishment of cellular localization	101543_f_at	Tuba6
51649	establishment of cellular localization	101634_at	Npm1
51649	establishment of cellular localization	101918_at	Tgfb1
51649	establishment of cellular localization	101995_at	Sqstm1
51649	establishment of cellular localization	102821_s_at	Ran ; Rasl2-9
51649	establishment of cellular localization	103277_s_at	Med12
51649	establishment of cellular localization	103397_at	Hrb
51649	establishment of cellular localization	103578_at	Tom1 ; LOC545878
51649	establishment of cellular localization	103671_at	Htatip2
51649	establishment of cellular localization	103781_at	Stx4a
51649	establishment of cellular localization	103878_at	Ap3b1
51649	establishment of cellular localization	104063_at	Tom1l1
51649	establishment of cellular localization	104105_at	Xpo6
51649	establishment of cellular localization	104154_at	Trp53
51649	establishment of cellular localization	104163_at	Ipo8
51649	establishment of cellular localization	104235_at	Unc84b
51649	establishment of cellular localization	104264_at	Lrba
51649	establishment of cellular localization	104297_at	Ipo11
51649	establishment of cellular localization	104453_at	2310079P12Rik
51649	establishment of cellular localization	104482_at	Epim
51649	establishment of cellular localization	104565_at	Ap4s1
51649	establishment of cellular localization	104648_at	Pacs1
51649	establishment of cellular localization	104680_at	Ramp1
51649	establishment of cellular localization	104709_at	Sec23a
51649	establishment of cellular localization	160277_at	Stx12
51649	establishment of cellular localization	160361_at	Trappc4
51649	establishment of cellular localization	160371_at	Arl6ip1
51649	establishment of cellular localization	160384_at	Bat1a
51649	establishment of cellular localization	160462_f_at	Tubb3
51649	establishment of cellular localization	160550_i_at	Magoh
51649	establishment of cellular localization	160633_at	Thoc4
51649	establishment of cellular localization	160679_at	Kif1c
51649	establishment of cellular localization	160734_at	Ap3s1
51649	establishment of cellular localization	160756_at	Ralb
51649	establishment of cellular localization	160795_at	Scamp1
51649	establishment of cellular localization	160812_at	Gga2
51649	establishment of cellular localization	162245_f_at	Myo6
51649	establishment of cellular localization	92360_at	Stam
51649	establishment of cellular localization	92854_at	Rab11a
51649	establishment of cellular localization	92968_at	Arf5
51649	establishment of cellular localization	93017_at	Sdcbp
51649	establishment of cellular localization	93042_at	Bzrp
51649	establishment of cellular localization	93063_at	App
51649	establishment of cellular localization	93084_at	Slc25a4
51649	establishment of cellular localization	93252_at	Bcap31
51649	establishment of cellular localization	93392_at	Ucp3
51649	establishment of cellular localization	93571_at	Spnb2
51649	establishment of cellular localization	93732_f_at	Gipc1
51649	establishment of cellular localization	94071_at	Gosr2
51649	establishment of cellular localization	94105_at	Cdc42
51649	establishment of cellular localization	94323_at	Nutf2
51649	establishment of cellular localization	94388_at	Ap3s2
51649	establishment of cellular localization	94473_at	Pttg1ip
51649	establishment of cellular localization	94550_at	Snx1
51649	establishment of cellular localization	94788_f_at	Tubb5
51649	establishment of cellular localization	94835_f_at	Tubb2
51649	establishment of cellular localization	94860_at	Timm17a
51649	establishment of cellular localization	94862_i_at	Dncl2a
51649	establishment of cellular localization	94948_at	Trip6
51649	establishment of cellular localization	95074_at	Pex19
51649	establishment of cellular localization	95092_at	Ppp3ca
51649	establishment of cellular localization	95097_at	Actr10
51649	establishment of cellular localization	95147_at	Pgls
51649	establishment of cellular localization	95490_at	Kdelr1
51649	establishment of cellular localization	95602_at	Trpc4ap
51649	establishment of cellular localization	95607_at	Stard3
51649	establishment of cellular localization	95629_at	Trappc1
51649	establishment of cellular localization	95704_at	Ap1b1
51649	establishment of cellular localization	95716_at	Ywhag
51649	establishment of cellular localization	96010_at	Kpna3
51649	establishment of cellular localization	96076_at	Stx5a
51649	establishment of cellular localization	96185_at	Ap3d1
51649	establishment of cellular localization	96298_f_at	Dnclc1
51649	establishment of cellular localization	96331_at	Snx2
51649	establishment of cellular localization	96345_at	Sdbcag84
51649	establishment of cellular localization	96610_at	Atp6v1h
51649	establishment of cellular localization	96635_at	Gle1l ; LOC383774
51649	establishment of cellular localization	96665_at	Vps26
51649	establishment of cellular localization	96667_at	Vps41
51649	establishment of cellular localization	96811_at	Rab31
51649	establishment of cellular localization	96840_at	Gabarapl2
51649	establishment of cellular localization	96869_at	Gabarap
51649	establishment of cellular localization	96919_at	Atp6v0c
51649	establishment of cellular localization	96930_at	Ehd1
51649	establishment of cellular localization	96947_at	Etfb
51649	establishment of cellular localization	97055_s_at	Prdx1
51649	establishment of cellular localization	97254_at	Rbm8a
51649	establishment of cellular localization	97333_at	Dnchc1
51649	establishment of cellular localization	97433_at	Mcm3ap
51649	establishment of cellular localization	97515_at	Hsd17b4
51649	establishment of cellular localization	97535_at	Ywhah ; LOC545556
51649	establishment of cellular localization	97544_at	Ywhaz
51649	establishment of cellular localization	97846_at	Cdc5l
51649	establishment of cellular localization	97857_at	Zdhhc3
51649	establishment of cellular localization	97947_at
51649	establishment of cellular localization	97984_i_at	Kns2
51649	establishment of cellular localization	98015_at	Scamp3
51649	establishment of cellular localization	98114_at	Npc1
51649	establishment of cellular localization	98451_at	Dnajb10
51649	establishment of cellular localization	98560_at	Cltb
51649	establishment of cellular localization	98882_s_at	Ndel1
51649	establishment of cellular localization	98887_at	Napa
51649	establishment of cellular localization	99123_s_at	Fxc1
51649	establishment of cellular localization	99146_at	Stx6
51649	establishment of cellular localization	99156_at	Pdzk11
51649	establishment of cellular localization	99444_at	Ramp2
51649	establishment of cellular localization	99617_at	Sec24c

## Sheet: Lac9_Inv2_downregulated
GOID	GO Name	Affymetrix Probe	Gene Symbol
6084	acetyl-CoA metabolism	160207_at	Acly
6084	acetyl-CoA metabolism	160428_at	Suclg2
6084	acetyl-CoA metabolism	160921_at	Acss1
6084	acetyl-CoA metabolism	94806_at	Pdhb
6084	acetyl-CoA metabolism	96746_at	Dlat
6220	pyrimidine nucleotide metabolism	103066_at	Tyki
6220	pyrimidine nucleotide metabolism	103683_at	Dhodh
6220	pyrimidine nucleotide metabolism	160934_s_at
6220	pyrimidine nucleotide metabolism	98072_r_at	Dck
7595	lactation	100996_at	Agpat6
7595	lactation	104262_at	Pthlh
7595	lactation	97950_at	Xdh
8152	metabolism	100085_at	Ggt1
8152	metabolism	100104_r_at	2210010C04Rik
8152	metabolism	100318_at	Dnajb13
8152	metabolism	100484_at	Mmp13
8152	metabolism	100568_at	Abce1
8152	metabolism	100970_at	Akt1
8152	metabolism	100996_at	Agpat6
8152	metabolism	101002_at	Azin1
8152	metabolism	101051_at	S100a3
8152	metabolism	101508_at	Khdrbs1
8152	metabolism	101538_i_at	Ces3
8152	metabolism	101552_at	Slc34a1
8152	metabolism	101665_at	Nr5a1
8152	metabolism	101889_s_at	Rora
8152	metabolism	102122_f_at
8152	metabolism	102192_r_at	Acsm3
8152	metabolism	102251_at	Trpm1
8152	metabolism	102415_r_at	Dnajc3
8152	metabolism	102423_at	Uxs1
8152	metabolism	102557_at	Hist1h2ad ; Hist1h2an
8152	metabolism	102625_f_at	Zfp54
8152	metabolism	102666_at	Tyr
8152	metabolism	102682_at	Epha8
8152	metabolism	102774_at	Egf
8152	metabolism	102811_at	Ext1
8152	metabolism	102876_at	Gzmg
8152	metabolism	102959_at	Tle4
8152	metabolism	102995_s_at	Gzma
8152	metabolism	103046_at	Car4
8152	metabolism	103066_at	Tyki
8152	metabolism	103262_at	Hipk1
8152	metabolism	103273_s_at	Abcc8
8152	metabolism	103389_at	Aass
8152	metabolism	103573_at	Pip5k1a
8152	metabolism	103590_at	Ggcx
8152	metabolism	103654_at	Nsbp1
8152	metabolism	103683_at	Dhodh
8152	metabolism	103734_at	Ahi1
8152	metabolism	103957_at	Tfrc
8152	metabolism	104022_at	Mphosph10
8152	metabolism	104153_at	Ivd
8152	metabolism	104160_at	Acp1
8152	metabolism	104218_s_at	2610016F04Rik
8152	metabolism	104262_at	Pthlh
8152	metabolism	104420_at	Nos2
8152	metabolism	104455_at	Camk4
8152	metabolism	104481_at	Eef2k
8152	metabolism	104673_at	Epha4
8152	metabolism	104757_at	Zw10
8152	metabolism	160091_at	Pgam1
8152	metabolism	160188_at	Nudt4
8152	metabolism	160207_at	Acly
8152	metabolism	160249_at	Tpd52
8152	metabolism	160270_at	Lman1
8152	metabolism	160339_at	Pycr2
8152	metabolism	160368_at	Sfrs7
8152	metabolism	160374_r_at	Ptbp2
8152	metabolism	160385_at	Gcsh
8152	metabolism	160391_at	Fads1
8152	metabolism	160401_r_at	Cnot7
8152	metabolism	160428_at	Suclg2
8152	metabolism	160605_s_at	Usp38
8152	metabolism	160662_r_at	Gata6
8152	metabolism	160921_at	Acss1
8152	metabolism	160934_s_at
8152	metabolism	161067_at	Trib3
8152	metabolism	161116_at	Pcaf
8152	metabolism	161202_r_at	Pdgfra
8152	metabolism	161221_f_at	Asns
8152	metabolism	161784_f_at
8152	metabolism	161832_r_at	Csf1r
8152	metabolism	161921_f_at	Psmc5
8152	metabolism	161985_f_at	Ktn1
8152	metabolism	162065_r_at	Dusp9
8152	metabolism	162168_r_at	LOC224870 ; Phgdh ; LOC269242 ; LOC383450 ; LOC434173 ; LOC546010
8152	metabolism	162172_f_at	Nedd4
8152	metabolism	162265_r_at
8152	metabolism	162277_r_at	Polg2
8152	metabolism	92205_at	Irs2
8152	metabolism	92458_at	Orc1l
8152	metabolism	92475_g_at	Pld1
8152	metabolism	92487_at	Sox7
8152	metabolism	92488_at	Casp12
8152	metabolism	92540_f_at	Srm ; LOC547378
8152	metabolism	92587_at	Fdx1
8152	metabolism	92711_at	Mcpt6
8152	metabolism	92758_at	Dusp2
8152	metabolism	92895_at	Sim1
8152	metabolism	92970_at	Hoxa10
8152	metabolism	93087_r_at	Usp25
8152	metabolism	93114_at	Atp5j2
8152	metabolism	93241_r_at	Upf3b
8152	metabolism	93264_at	Srebf1
8152	metabolism	93316_at	Osbpl1a
8152	metabolism	93326_at	Tspan7
8152	metabolism	93332_at	Cd36
8152	metabolism	93446_at	Zfp60
8152	metabolism	93464_at	Akap9
8152	metabolism	93495_at	Prdx4
8152	metabolism	93720_at	Agpat1
8152	metabolism	93870_at	Braf
8152	metabolism	93987_f_at	Rpl22l1
8152	metabolism	93996_at	Cyp2e1
8152	metabolism	94056_at	Scd1
8152	metabolism	94133_r_at	Mef2a
8152	metabolism	94197_at	Ugcg
8152	metabolism	94203_at	A630025C20Rik
8152	metabolism	94214_at	Fabp3
8152	metabolism	94326_r_at	Mrps18a
8152	metabolism	94369_at	Gnpnat1
8152	metabolism	94389_at	Lsm5
8152	metabolism	94432_at	St6gal1
8152	metabolism	94461_at	Pbef1
8152	metabolism	94806_at	Pdhb
8152	metabolism	94844_at	Rpl39
8152	metabolism	95244_at	Zfp40
8152	metabolism	95324_at	Atp2b2
8152	metabolism	95546_g_at	Igf1
8152	metabolism	95571_at	Slc30a4
8152	metabolism	95599_at	St3gal4
8152	metabolism	95603_at	Gldc
8152	metabolism	95642_at	Elovl1
8152	metabolism	95708_at	D3Ucla1
8152	metabolism	95738_at	Aldh18a1
8152	metabolism	95800_s_at	Zfa ; Zfx
8152	metabolism	95879_at	Asf1a
8152	metabolism	95888_at	Aff4
8152	metabolism	96058_s_at	Aldh2
8152	metabolism	96104_at	3732413I11Rik
8152	metabolism	96533_at
8152	metabolism	96602_g_at	Qscn6
8152	metabolism	96672_at	MGI:1916782
8152	metabolism	96746_at	Dlat
8152	metabolism	96828_at	Gnmt
8152	metabolism	97182_at	Ccne2
8152	metabolism	97281_at	Uap1
8152	metabolism	97316_at	Ehhadh
8152	metabolism	97325_at	Pxk
8152	metabolism	97438_r_at	Ankib1
8152	metabolism	97525_at	Gyk
8152	metabolism	97704_at	Ell2
8152	metabolism	97796_at	Crsp2
8152	metabolism	97895_f_at	Hat1
8152	metabolism	97950_at	Xdh
8152	metabolism	97964_at	Fkbp11
8152	metabolism	98072_r_at	Dck
8152	metabolism	98315_at	Tecta
8152	metabolism	98330_at	Zic3
8152	metabolism	98473_at	Arg2
8152	metabolism	98588_at	Fah
8152	metabolism	98632_at	Ada
8152	metabolism	98780_at	Hoxb3
8152	metabolism	98840_at	Bmx
8152	metabolism	98892_at	Lpin1
8152	metabolism	98994_at	Slc34a2
8152	metabolism	99018_at	Bclaf1
8152	metabolism	99141_at	Gm2a
8152	metabolism	99182_at	Rpp14
8152	metabolism	99324_at	Prss7
8152	metabolism	99838_at	Aoah
8152	metabolism	99848_at	Alox15b
8152	metabolism	99894_at	Ptgfrn
8152	metabolism	99965_at	Vdr
8652	amino acid biosynthesis	160339_at	Pycr2
8652	amino acid biosynthesis	161221_f_at	Asns
8652	amino acid biosynthesis	161985_f_at	Ktn1
8652	amino acid biosynthesis	162168_r_at	LOC224870 ; Phgdh ; LOC269242 ; LOC383450 ; LOC434173 ; LOC546010
8652	amino acid biosynthesis	95738_at	Aldh18a1
8652	amino acid biosynthesis	96533_at
9058	biosynthesis	100085_at	Ggt1
9058	biosynthesis	100970_at	Akt1
9058	biosynthesis	100996_at	Agpat6
9058	biosynthesis	101002_at	Azin1
9058	biosynthesis	101665_at	Nr5a1
9058	biosynthesis	102192_r_at	Acsm3
9058	biosynthesis	102666_at	Tyr
9058	biosynthesis	102811_at	Ext1
9058	biosynthesis	103066_at	Tyki
9058	biosynthesis	103683_at	Dhodh
9058	biosynthesis	104420_at	Nos2
9058	biosynthesis	104481_at	Eef2k
9058	biosynthesis	160339_at	Pycr2
9058	biosynthesis	160391_at	Fads1
9058	biosynthesis	161221_f_at	Asns
9058	biosynthesis	161784_f_at
9058	biosynthesis	161985_f_at	Ktn1
9058	biosynthesis	162168_r_at	LOC224870 ; Phgdh ; LOC269242 ; LOC383450 ; LOC434173 ; LOC546010
9058	biosynthesis	162277_r_at	Polg2
9058	biosynthesis	92540_f_at	Srm ; LOC547378
9058	biosynthesis	93114_at	Atp5j2
9058	biosynthesis	93326_at	Tspan7
9058	biosynthesis	93720_at	Agpat1
9058	biosynthesis	93987_f_at	Rpl22l1
9058	biosynthesis	94056_at	Scd1
9058	biosynthesis	94197_at	Ugcg
9058	biosynthesis	94214_at	Fabp3
9058	biosynthesis	94326_r_at	Mrps18a
9058	biosynthesis	94369_at	Gnpnat1
9058	biosynthesis	94432_at	St6gal1
9058	biosynthesis	94461_at	Pbef1
9058	biosynthesis	94844_at	Rpl39
9058	biosynthesis	95599_at	St3gal4
9058	biosynthesis	95642_at	Elovl1
9058	biosynthesis	95708_at	D3Ucla1
9058	biosynthesis	95738_at	Aldh18a1
9058	biosynthesis	96533_at
9058	biosynthesis	97281_at	Uap1
9058	biosynthesis	98473_at	Arg2
9058	biosynthesis	98632_at	Ada
9058	biosynthesis	99848_at	Alox15b
9058	biosynthesis	99894_at	Ptgfrn
9117	nucleotide metabolism	103066_at	Tyki
9117	nucleotide metabolism	103683_at	Dhodh
9117	nucleotide metabolism	104262_at	Pthlh
9117	nucleotide metabolism	160188_at	Nudt4
9117	nucleotide metabolism	160207_at	Acly
9117	nucleotide metabolism	160934_s_at
9117	nucleotide metabolism	93114_at	Atp5j2
9117	nucleotide metabolism	94461_at	Pbef1
9117	nucleotide metabolism	98072_r_at	Dck
9117	nucleotide metabolism	98632_at	Ada
9309	amine biosynthesis	101002_at	Azin1
9309	amine biosynthesis	160339_at	Pycr2
9309	amine biosynthesis	161221_f_at	Asns
9309	amine biosynthesis	161985_f_at	Ktn1
9309	amine biosynthesis	162168_r_at	LOC224870 ; Phgdh ; LOC269242 ; LOC383450 ; LOC434173 ; LOC546010
9309	amine biosynthesis	92540_f_at	Srm ; LOC547378
9309	amine biosynthesis	95738_at	Aldh18a1
9309	amine biosynthesis	96533_at
44237	cellular metabolism	100085_at	Ggt1
44237	cellular metabolism	100104_r_at	2210010C04Rik
44237	cellular metabolism	100318_at	Dnajb13
44237	cellular metabolism	100484_at	Mmp13
44237	cellular metabolism	100568_at	Abce1
44237	cellular metabolism	100970_at	Akt1
44237	cellular metabolism	100996_at	Agpat6
44237	cellular metabolism	101002_at	Azin1
44237	cellular metabolism	101051_at	S100a3
44237	cellular metabolism	101508_at	Khdrbs1
44237	cellular metabolism	101538_i_at	Ces3
44237	cellular metabolism	101552_at	Slc34a1
44237	cellular metabolism	101665_at	Nr5a1
44237	cellular metabolism	101889_s_at	Rora
44237	cellular metabolism	102122_f_at
44237	cellular metabolism	102192_r_at	Acsm3
44237	cellular metabolism	102415_r_at	Dnajc3
44237	cellular metabolism	102423_at	Uxs1
44237	cellular metabolism	102557_at	Hist1h2ad ; Hist1h2an
44237	cellular metabolism	102625_f_at	Zfp54
44237	cellular metabolism	102666_at	Tyr
44237	cellular metabolism	102682_at	Epha8
44237	cellular metabolism	102774_at	Egf
44237	cellular metabolism	102811_at	Ext1
44237	cellular metabolism	102876_at	Gzmg
44237	cellular metabolism	102959_at	Tle4
44237	cellular metabolism	102995_s_at	Gzma
44237	cellular metabolism	103046_at	Car4
44237	cellular metabolism	103066_at	Tyki
44237	cellular metabolism	103262_at	Hipk1
44237	cellular metabolism	103389_at	Aass
44237	cellular metabolism	103573_at	Pip5k1a
44237	cellular metabolism	103590_at	Ggcx
44237	cellular metabolism	103654_at	Nsbp1
44237	cellular metabolism	103683_at	Dhodh
44237	cellular metabolism	103734_at	Ahi1
44237	cellular metabolism	103957_at	Tfrc
44237	cellular metabolism	104022_at	Mphosph10
44237	cellular metabolism	104153_at	Ivd
44237	cellular metabolism	104160_at	Acp1
44237	cellular metabolism	104218_s_at	2610016F04Rik
44237	cellular metabolism	104262_at	Pthlh
44237	cellular metabolism	104420_at	Nos2
44237	cellular metabolism	104455_at	Camk4
44237	cellular metabolism	104481_at	Eef2k
44237	cellular metabolism	104673_at	Epha4
44237	cellular metabolism	160091_at	Pgam1
44237	cellular metabolism	160188_at	Nudt4
44237	cellular metabolism	160207_at	Acly
44237	cellular metabolism	160249_at	Tpd52
44237	cellular metabolism	160270_at	Lman1
44237	cellular metabolism	160339_at	Pycr2
44237	cellular metabolism	160368_at	Sfrs7
44237	cellular metabolism	160374_r_at	Ptbp2
44237	cellular metabolism	160385_at	Gcsh
44237	cellular metabolism	160391_at	Fads1
44237	cellular metabolism	160401_r_at	Cnot7
44237	cellular metabolism	160428_at	Suclg2
44237	cellular metabolism	160605_s_at	Usp38
44237	cellular metabolism	160662_r_at	Gata6
44237	cellular metabolism	160921_at	Acss1
44237	cellular metabolism	160934_s_at
44237	cellular metabolism	161067_at	Trib3
44237	cellular metabolism	161116_at	Pcaf
44237	cellular metabolism	161202_r_at	Pdgfra
44237	cellular metabolism	161221_f_at	Asns
44237	cellular metabolism	161784_f_at
44237	cellular metabolism	161832_r_at	Csf1r
44237	cellular metabolism	161921_f_at	Psmc5
44237	cellular metabolism	161985_f_at	Ktn1
44237	cellular metabolism	162065_r_at	Dusp9
44237	cellular metabolism	162168_r_at	LOC224870 ; Phgdh ; LOC269242 ; LOC383450 ; LOC434173 ; LOC546010
44237	cellular metabolism	162172_f_at	Nedd4
44237	cellular metabolism	162265_r_at
44237	cellular metabolism	162277_r_at	Polg2
44237	cellular metabolism	92205_at	Irs2
44237	cellular metabolism	92458_at	Orc1l
44237	cellular metabolism	92475_g_at	Pld1
44237	cellular metabolism	92487_at	Sox7
44237	cellular metabolism	92488_at	Casp12
44237	cellular metabolism	92540_f_at	Srm ; LOC547378
44237	cellular metabolism	92587_at	Fdx1
44237	cellular metabolism	92711_at	Mcpt6
44237	cellular metabolism	92758_at	Dusp2
44237	cellular metabolism	92895_at	Sim1
44237	cellular metabolism	92970_at	Hoxa10
44237	cellular metabolism	93087_r_at	Usp25
44237	cellular metabolism	93114_at	Atp5j2
44237	cellular metabolism	93241_r_at	Upf3b
44237	cellular metabolism	93264_at	Srebf1
44237	cellular metabolism	93316_at	Osbpl1a
44237	cellular metabolism	93326_at	Tspan7
44237	cellular metabolism	93332_at	Cd36
44237	cellular metabolism	93446_at	Zfp60
44237	cellular metabolism	93464_at	Akap9
44237	cellular metabolism	93495_at	Prdx4
44237	cellular metabolism	93720_at	Agpat1
44237	cellular metabolism	93870_at	Braf
44237	cellular metabolism	93987_f_at	Rpl22l1
44237	cellular metabolism	93996_at	Cyp2e1
44237	cellular metabolism	94056_at	Scd1
44237	cellular metabolism	94133_r_at	Mef2a
44237	cellular metabolism	94197_at	Ugcg
44237	cellular metabolism	94203_at	A630025C20Rik
44237	cellular metabolism	94214_at	Fabp3
44237	cellular metabolism	94326_r_at	Mrps18a
44237	cellular metabolism	94369_at	Gnpnat1
44237	cellular metabolism	94389_at	Lsm5
44237	cellular metabolism	94432_at	St6gal1
44237	cellular metabolism	94461_at	Pbef1
44237	cellular metabolism	94806_at	Pdhb
44237	cellular metabolism	94844_at	Rpl39
44237	cellular metabolism	95244_at	Zfp40
44237	cellular metabolism	95546_g_at	Igf1
44237	cellular metabolism	95571_at	Slc30a4
44237	cellular metabolism	95599_at	St3gal4
44237	cellular metabolism	95603_at	Gldc
44237	cellular metabolism	95642_at	Elovl1
44237	cellular metabolism	95708_at	D3Ucla1
44237	cellular metabolism	95738_at	Aldh18a1
44237	cellular metabolism	95800_s_at	Zfa ; Zfx
44237	cellular metabolism	95879_at	Asf1a
44237	cellular metabolism	95888_at	Aff4
44237	cellular metabolism	96058_s_at	Aldh2
44237	cellular metabolism	96104_at	3732413I11Rik
44237	cellular metabolism	96533_at
44237	cellular metabolism	96602_g_at	Qscn6
44237	cellular metabolism	96672_at	MGI:1916782
44237	cellular metabolism	96746_at	Dlat
44237	cellular metabolism	96828_at	Gnmt
44237	cellular metabolism	97182_at	Ccne2
44237	cellular metabolism	97281_at	Uap1
44237	cellular metabolism	97316_at	Ehhadh
44237	cellular metabolism	97325_at	Pxk
44237	cellular metabolism	97438_r_at	Ankib1
44237	cellular metabolism	97525_at	Gyk
44237	cellular metabolism	97704_at	Ell2
44237	cellular metabolism	97796_at	Crsp2
44237	cellular metabolism	97895_f_at	Hat1
44237	cellular metabolism	97950_at	Xdh
44237	cellular metabolism	97964_at	Fkbp11
44237	cellular metabolism	98072_r_at	Dck
44237	cellular metabolism	98330_at	Zic3
44237	cellular metabolism	98473_at	Arg2
44237	cellular metabolism	98588_at	Fah
44237	cellular metabolism	98632_at	Ada
44237	cellular metabolism	98780_at	Hoxb3
44237	cellular metabolism	98840_at	Bmx
44237	cellular metabolism	98994_at	Slc34a2
44237	cellular metabolism	99018_at	Bclaf1
44237	cellular metabolism	99141_at	Gm2a
44237	cellular metabolism	99182_at	Rpp14
44237	cellular metabolism	99324_at	Prss7
44237	cellular metabolism	99838_at	Aoah
44237	cellular metabolism	99848_at	Alox15b
44237	cellular metabolism	99894_at	Ptgfrn
44237	cellular metabolism	99965_at	Vdr
44249	cellular biosynthesis	100085_at	Ggt1
44249	cellular biosynthesis	100970_at	Akt1
44249	cellular biosynthesis	100996_at	Agpat6
44249	cellular biosynthesis	101002_at	Azin1
44249	cellular biosynthesis	101665_at	Nr5a1
44249	cellular biosynthesis	102192_r_at	Acsm3
44249	cellular biosynthesis	102666_at	Tyr
44249	cellular biosynthesis	102811_at	Ext1
44249	cellular biosynthesis	103066_at	Tyki
44249	cellular biosynthesis	103683_at	Dhodh
44249	cellular biosynthesis	104481_at	Eef2k
44249	cellular biosynthesis	160339_at	Pycr2
44249	cellular biosynthesis	160391_at	Fads1
44249	cellular biosynthesis	161221_f_at	Asns
44249	cellular biosynthesis	161784_f_at
44249	cellular biosynthesis	161985_f_at	Ktn1
44249	cellular biosynthesis	162168_r_at	LOC224870 ; Phgdh ; LOC269242 ; LOC383450 ; LOC434173 ; LOC546010
44249	cellular biosynthesis	162277_r_at	Polg2
44249	cellular biosynthesis	92540_f_at	Srm ; LOC547378
44249	cellular biosynthesis	93114_at	Atp5j2
44249	cellular biosynthesis	93326_at	Tspan7
44249	cellular biosynthesis	93720_at	Agpat1
44249	cellular biosynthesis	93987_f_at	Rpl22l1
44249	cellular biosynthesis	94056_at	Scd1
44249	cellular biosynthesis	94326_r_at	Mrps18a
44249	cellular biosynthesis	94369_at	Gnpnat1
44249	cellular biosynthesis	94432_at	St6gal1
44249	cellular biosynthesis	94461_at	Pbef1
44249	cellular biosynthesis	94844_at	Rpl39
44249	cellular biosynthesis	95599_at	St3gal4
44249	cellular biosynthesis	95642_at	Elovl1
44249	cellular biosynthesis	95708_at	D3Ucla1
44249	cellular biosynthesis	95738_at	Aldh18a1
44249	cellular biosynthesis	96533_at
44249	cellular biosynthesis	97281_at	Uap1
44249	cellular biosynthesis	98632_at	Ada
44249	cellular biosynthesis	99848_at	Alox15b
44249	cellular biosynthesis	99894_at	Ptgfrn
44271	nitrogen compound biosynthesis	101002_at	Azin1
44271	nitrogen compound biosynthesis	160339_at	Pycr2
44271	nitrogen compound biosynthesis	161221_f_at	Asns
44271	nitrogen compound biosynthesis	161985_f_at	Ktn1
44271	nitrogen compound biosynthesis	162168_r_at	LOC224870 ; Phgdh ; LOC269242 ; LOC383450 ; LOC434173 ; LOC546010
44271	nitrogen compound biosynthesis	92540_f_at	Srm ; LOC547378
44271	nitrogen compound biosynthesis	95738_at	Aldh18a1
44271	nitrogen compound biosynthesis	96533_at
48009	insulin-like growth factor receptor signaling pathway	100970_at	Akt1
48009	insulin-like growth factor receptor signaling pathway	95546_g_at	Igf1
48009	insulin-like growth factor receptor signaling pathway	98824_at	Irs1
