# Supplementary material for: Gene regulatory networks in lactation: identification of global principles using bioinformatics
Source: BMC Syst Biol. 2007 Nov 27;1:56. doi: 10.1186/1752-0509-1-56 (PMC2225983; doi:10.1186/1752-0509-1-56)
Supplement: Additional file 3 — Additional data file 3 is an Excel file that lists genes that are members of the Pregnancy Gene Set. These genes are differentially regulated between time points P1 and P19. Two spreadsheets are provided in the file, one for up-regulated and one for down-regulated genes. [file 1752-0509-1-56-S3.xls]

## Sheet: P1_P19_upregulated
Gene Name	Common	Genbank	Gene Symbol	Target Description	UniGene	Entrez Gene ID	SwissProt	RefSeq Protein	RefSeq
101850_at	Sp17; Prm1	Z46299	Spa17	Cluster Incl Z46299:M.musculus Sp17 gene for sperm specific protein /cds=(94,543) /gb=Z46299 /gi=561527 /ug=Mm.8637 /len=599	Mm.8637	20686	Q62252 ; Q545M2	NP_035579.1	NM_011449
93073_at	NFAT1; Nfatp; NFAT1-D; AI607462; Nfatc2	U36576	Nfatc2	Cluster Incl U36576:Nuclear factor of activated T-cells, cytoplasmic 2 /cds=(70,2853) /gb=U36576 /gi=1353400 /ug=Mm.1574 /len=3518	Mm.116802	18019	Q60591 ; Q6P3F6 ; Q91Y65 ; Q3TTU8	NP_035029.1	NM_010899
161228_f_at	Enah	AV260677	Enah	Cluster Incl AV260677:AV260677 Mus musculus cDNA, 3' end /clone=4930414N08 /clone_end=3' /gb=AV260677 /gi=6248136 /ug=Mm.84263 /len=257 /NOTE=replacement for probe set(s) 101238_f_at on MG-U74A	Mm.87759	13800	Q03173 ; Q5D053	NP_034265.1	NM_010135
104509_at	m25OH; AI462618; Ctbp1	AF059213	Ch25h	Cluster Incl AF059213:Mus musculus cholesterol 25-hydroxylase mRNA, complete cds /cds=(9,905) /gb=AF059213 /gi=4038305 /ug=Mm.30824 /len=1365	Mm.30824	12642	Q8CHQ2 ; Q3TUM6 ; Q9Z0F5	NP_034020.1	NM_009890
162470_at		AV070263		Cluster Incl AV070263:AV070263 Mus musculus cDNA /clone=2010317A22 /clone_end=3' /gb=AV070263 /gi=5190091 /ug=Mm.53017 /len=275 /NOTE=replacement for probe set(s) 103157_at on MG-U74A
160477_at	Ndufa4	AW046205	Ndufa4	Cluster Incl AW046205:UI-M-BH1-akw-g-04-0-UI.s1 Mus musculus cDNA, 3' end /clone=UI-M-BH1-akw-g-04-0-UI /clone_end=3' /gb=AW046205 /gi=5906734 /ug=Mm.41926 /len=332 /NOTE=replacement for probe set(s) 99193_at on MG-U74A	Mm.41926	17992	Q62425	NP_035016.1	NM_010886
94935_at	Tyrp1	AI843739	Tbl1x	Cluster Incl AI843739:UI-M-AK1-aer-h-05-0-UI.s1 Mus musculus cDNA, 3' end /clone=UI-M-AK1-aer-h-05-0-UI /clone_end=3' /gb=AI843739 /gi=5477952 /ug=Mm.26802 /len=364	Mm.258476	21372	Q9QXE7	NP_065626.1	NM_020601
162039_f_at	Sec15l2	AV373571	Scamp2	Cluster Incl AV373571:AV373571 Mus musculus cDNA, 3' end /clone=9030624L01 /clone_end=3' /gb=AV373571 /gi=6421218 /ug=Mm.95339 /len=255 /NOTE=replacement for probe set(s) 99296_i_at, 99297_f_at on MG-U74A	Mm.286069	24044	Q9ERN0 ; Q3TAL2 ; Q3TU28	NP_073724.1	NM_022813
95904_at	6430543G08Rik	AI835760	6430543G08Rik	Cluster Incl AI835760:UI-M-AI0-aan-h-04-0-UI.s1 Mus musculus cDNA, 3' end /clone=UI-M-AI0-aan-h-04-0-UI /clone_end=3' /gb=AI835760 /gi=5469973 /ug=Mm.24347 /len=490	Mm.381403	319794
96570_at		AV381276	Cdc73	Cluster Incl AV381276:AV381276 Mus musculus cDNA, 3' end /clone=9230111G20 /clone_end=3' /gb=AV381276 /gi=6430353 /ug=Mm.29740 /len=165	Mm.156727	214498	Q3U5E6 ; Q8JZM7	NP_666103.1	NM_145991
92730_at	DTS; Dtr; Hegfl; HB-EGF; AW047313; MGC107656; Slc2a4	L07264	Hbegf	Cluster Incl L07264:Heparin binding epidermal growth factor-like growth factor /cds=(225,851) /gb=L07264 /gi=192999 /ug=Mm.4661 /len=1000	Mm.289681	15200	Q06186 ; Q5FW64	NP_034545.1	NM_010415
98385_at	PTP36; C130080N23Rik; Irf8	D31842	Ptpn14	Cluster Incl D31842:Mouse mRNA for putative protein tyrosine phosphatase (PTP36), complete cds /cds=(133,3702) /gb=D31842 /gi=507330 /ug=Mm.4498 /len=3957	Mm.4498	19250	Q62130 ; Q9JLJ6 ; Q9JLJ7 ; Q9JLJ8 ; Q9JLJ9 ; Q8C3A0 ; Q8CAV9 ; Q8CE88	NP_033002.1	NM_008976
101406_at	SULT2B; AI326997; BB173635; Usp30	AF026072	Sult2b1	Cluster Incl AF026072:Mus musculus hydroxysteroid sulfotransferase (SULT2B) mRNA, complete cds /cds=(69,1085) /gb=AF026072 /gi=2570897 /ug=Mm.7316 /len=1127	Mm.271634	54200	O35400	NP_059493.1	NM_017465
97849_at	Cav; Cav-1; caveolin 1; caveolin-1; Cav1	U07645	Cav1	Cluster Incl U07645:Caveolin, caveolae protein, 22 kDa /cds=(0,536) /gb=U07645 /gi=603660 /ug=Mm.28278 /len=537	Mm.28278	12389	P49817	NP_031642.1	NM_007616
95366_at	oxyR	L35599		Cluster Incl L35599:Mus musculus Y-box binding protein mRNA, 3' end /cds=(0,825) /gb=L35599 /gi=532212 /ug=Mm.22482 /len=2437
102201_s_at	PS1; Ad3h; PS-1; S182; Psen1	L42177	Psen1	Cluster Incl L42177:Presenilin 1 /cds=(187,1590) /gb=L42177 /gi=904129 /ug=Mm.998 /len=1964	Mm.998	19164	P49769 ; Q3TDW2 ; Q3UYK2	NP_032969.1	NM_008943
95686_at	Rab14	AW047017	Rab14	Cluster Incl AW047017:UI-M-BH1-alp-h-05-0-UI.s1 Mus musculus cDNA, 3' end /clone=UI-M-BH1-alp-h-05-0-UI /clone_end=3' /gb=AW047017 /gi=5907546 /ug=Mm.29641 /len=353	Mm.198264	68365	Q91V41 ; Q3U9E0 ; Q50HW9 ; Q50HX0 ; Q50HX1 ; Q50HX2 ; Q50HX3 ; Q50HX4	NP_080973.1	NM_026697
101513_at	Pfdn5	AI840454	Pfdn5 ; LOC434860	Cluster Incl AI840454:UI-M-AN0-aci-c-01-0-UI.s1 Mus musculus cDNA, 3' end /clone=UI-M-AN0-aci-c-01-0-UI /clone_end=3' /gb=AI840454 /gi=5474667 /ug=Mm.836 /len=446	Mm.305461	434860 ; 56612	Q9WU28 ; Q3UKS8 ; Q6ZWY7	NP_064415.1 ; NP_081320.2 ; XP_486781.2	NM_020031 ; NM_027044 ; XM_486781
101300_at	H-2M2; Thy19.4	M26156	H2-M2	Cluster Incl M26156:Histocompatibility 2, M region locus 2 /cds=(0,1040) /gb=M26156 /gi=199645 /ug=Mm.56929 /len=1041	Mm.329041	14990	Q6W9J6 ; Q6W9J7 ; Q6W9J8 ; Q6W9J9 ; Q6W9L1	NP_032230.1	NM_008204
92827_at		AF064553	Nsd1	Cluster Incl AF064553:Mus musculus NSD1 protein mRNA, complete cds /cds=(1099,8865) /gb=AF064553 /gi=3329464 /ug=Mm.12964 /len=10019		18193		NP_032765.2	NM_008739
93114_at	1110019H14Rik; Trp53	AI843947	Atp5j2	Cluster Incl AI843947:UI-M-AP1-agh-c-11-0-UI.s1 Mus musculus cDNA, 3' end /clone=UI-M-AP1-agh-c-11-0-UI /clone_end=3' /gb=AI843947 /gi=5478160 /ug=Mm.1674 /len=345	Mm.133551	57423	P56135 ; Q3THX9	NP_065607.1	NM_020582
100357_g_at	Gprasp1	AW121051	Gprasp1	Cluster Incl AW121051:UI-M-BH2.3-aof-d-02-0-UI.s1 Mus musculus cDNA, 3' end /clone=UI-M-BH2.3-aof-d-02-0-UI /clone_end=3' /gb=AW121051 /gi=6096384 /ug=Mm.88761 /len=365	Mm.271980	67298	Q5U4C1 ; Q6PD32 ; Q3UZB0 ; Q8BUN4 ; Q8BYK9 ; Q8CHF4 ; Q8R095	NP_001004359.1 ; NP_001005385.1 ; NP_080357.4	NM_001004359 ; NM_001005385 ; NM_026081
92475_g_at	PLD1; Pld1a; Pld1b; C85393; AA536939	AF083497	Pld1	Cluster Incl AF083497:untitled /cds=(31,3255) /gb=AF083497 /gi=3986469 /ug=Mm.42128 /len=3924	Mm.212039	18805	Q9Z280 ; Q6NVF2 ; Q3UWT7	NP_032901.2	NM_008875
101213_at	36B4; MGC107165; MGC107166; Arbp	X15267	Arbp	Cluster Incl X15267:Mouse mRNA for acidic ribosomal phosophoprotein PO /cds=(73,1026) /gb=X15267 /gi=50025 /ug=Mm.5286 /len=1094	Mm.371545	11837	P14869 ; Q5FWB6 ; Q5M8R8	NP_031501.1	NM_007475
100732_at	MGC107577; Psap	X73829	Rps8	Cluster Incl X73829:M.musculus mRNA for ribosomal protein S8 /cds=(6,632) /gb=X73829 /gi=313297 /ug=Mm.3381 /len=671	Mm.338718	20116	P62242 ; Q5M9L9 ; Q9CQW4 ; Q9CRJ5	NP_033124.1	NM_009098
162442_r_at		AV349550		Cluster Incl AV349550:AV349550 Mus musculus cDNA, 3' end /clone=6530413K24 /clone_end=3' /gb=AV349550 /gi=6390608 /ug=Mm.52049 /len=228 /NOTE=replacement for probe set(s) 103123_f_at on MG-U74A
98333_at		AF100956	Rps18	Cluster Incl AF100956:Mus musculus major histocompatibility locus class II region; Fas-binding protein Daxx (DAXX) gene, partial cds; Bing1 (BING1), tapasin (tapasin), RalGDS-like factor (RLF), KE2 (KE2), BING4 (BING4), beta1, 3-galactosyl transferase (be	Mm.379005	20084	P62270	NP_035426.1	NM_011296
97510_at	Mgll; AA589436	AJ001118	Mgll-rs1	Cluster Incl AJ001118:Mus musculus mRNA for monoglyceride lipase /cds=(0,911) /gb=AJ001118 /gi=2632161 /ug=Mm.31616 /len=912	Mm.272197	110390			NM_011844
98800_at		U25739	Slc23a3	Cluster Incl U25739:Mus musculus yolk sac permease-like molecule 1 (YSPL-1) mRNA, complete cds /cds=UNKNOWN /gb=U25739 /gi=1002423 /ug=Mm.4779 /len=2069	Mm.68157	22626	Q4VBX5 ; Q60850 ; Q78E82 ; Q78E83 ; Q78E84	NP_919314.1	NM_194333
161571_f_at	Wtap	AV239653		Cluster Incl AV239653:AV239653 Mus musculus cDNA, 3' end /clone=4732435F04 /clone_end=3' /gb=AV239653 /gi=6192160 /ug=Mm.88313 /len=214 /NOTE=replacement for probe set(s) 96411_f_at on MG-U74A	Mm.333375
103686_at	Gpx1	AA874490	Mcoln2	Cluster Incl AA874490:vx03a01.r1 Mus musculus cDNA, 5' end /clone=IMAGE-1263336 /clone_end=5' /gb=AA874490 /gi=2979179 /ug=Mm.23930 /len=268	Mm.116862	68279	Q8K595 ; Q3U652 ; Q3UCG4	NP_001005846.1 ; NP_080932.2	NM_001005846 ; NM_026656
103766_at	semF; Semaf; AI464145; 5930434A13; 9130201M22Rik; Sema5a	X97817	Sema5a	Cluster Incl X97817:Semaphorin F /cds=(27,3260) /gb=X97817 /gi=1419018 /ug=Mm.24733 /len=3949	Mm.260374	20356	Q62217 ; Q6P1C9 ; Q3TZP8 ; Q3UPZ0 ; Q8BYL6	NP_033180.1	NM_009154
93018_at	Ctsd	AI790103	Ifitm2	Cluster Incl AI790103:ue64f04.r1 Mus musculus cDNA, 5' end /clone=IMAGE-1495903 /clone_end=5' /gb=AI790103 /gi=5337819 /ug=Mm.14747 /len=346	Mm.379266	80876	Q3TIG4 ; Q99J93	NP_109619.1	NM_030694
160888_at	reps1; BB161292; MGC91085; Abcg4	AF031939	Reps1	Cluster Incl AF031939:Mus musculus RalBP1-associated EH domain protein Reps1 (reps1) mRNA, complete cds /cds=(0,2231) /gb=AF031939 /gi=2677842 /ug=Mm.4479 /len=2439 /NOTE=replacement for probe set(s) 99989_at on MG-U74A	Mm.4479	19707	O54916 ; Q5PPQ9 ; Q3UAM3	NP_033074.1	NM_009048
94844_at	2810465O16Rik; Arpc1b	AI648758	Rpl39	Cluster Incl AI648758:uk28f06.x1 Mus musculus cDNA, 3' end /clone=IMAGE-1970339 /clone_end=3' /gb=AI648758 /gi=4729592 /ug=Mm.23 /len=213	Mm.30478	67248	P62892	NP_080331.1	NM_026055
98298_at	Ulip2 gene; DRP2; Crmp2; TOAD-64; AI851130; Musunc33; Dpysl2	Y10339	Dpysl2	Cluster Incl Y10339:M.musculus mRNA for Ulip2 protein /cds=(22,1740) /gb=Y10339 /gi=1915912 /ug=Mm.42108 /len=1915	Mm.235283	12934	O08553 ; Q6P5D0	NP_034085.2	NM_009955
101051_at	S100E; Nfkb2	AF004941	S100a3	Cluster Incl AF004941:Mus musculus S100A3 calcium binding protein mRNA, complete cds /cds=(59,364) /gb=AF004941 /gi=3916049 /ug=Mm.703 /len=712	Mm.703	20197	P62818 ; Q496W1	NP_035440.1	NM_011310
94037_at	Ela2a; Ela2; Ela-2; Brp44l	X04573	Ela2	Cluster Incl X04573:Elastase 2 /cds=(21,836) /gb=X04573 /gi=50825 /ug=Mm.21925 /len=912	Mm.45316	13706	P05208	NP_031945.1	NM_007919
101376_at	Erh	D86419	Krtap6-1	Cluster Incl D86419:Mus musculus mRNA for glycine tyrosine-rich hair keratin protein, complete cds /cds=(2,235) /gb=D86419 /gi=1944392 /ug=Mm.6973 /len=520	Mm.6973	16700	O08631 ; O09048	NP_034802.1	NM_010672
102083_at	Roc2; Rin; RIBA; Vcam1	AF084463	Rit2	Cluster Incl AF084463:Mus musculus GTP-binding protein ROC2 (Roc2) mRNA, complete cds /cds=(84,737) /gb=AF084463 /gi=4234919 /ug=Mm.42099 /len=910	Mm.5163	19762	P70425 ; Q3UST1 ; Q3UUP4	NP_033091.1	NM_009065
160658_at	crk4; Crk4; Cdkn7; AI323415; AI528512; Cdk7	X74145	Cdk7	Cluster Incl X74145:M.musculus mRNA for protein kinase crk4 /cds=(85,1125) /gb=X74145 /gi=395047 /ug=Mm.21056 /len=1289 /NOTE=replacement for probe set(s) 103851_at on MG-U74A	Mm.259718	12572	Q03147 ; Q8CAC4	NP_034004.1	NM_009874
161058_f_at	R74862	AW121924	R74862	Cluster Incl AW121924:UI-M-BH2.3-aoj-d-05-0-UI.s1 Mus musculus cDNA, 3' end /clone=UI-M-BH2.3-aoj-d-05-0-UI /clone_end=3' /gb=AW121924 /gi=6097366 /ug=Mm.5250 /len=380 /NOTE=replacement for probe set(s) 93152_f_at on MG-U74A	Mm.5250	97423	Q99J18	NP_598551.1	NM_133790
101470_at	Wdr78	AI851014	Wdr78	Cluster Incl AI851014:UI-M-BH0-ajv-c-08-0-UI.s1 Mus musculus cDNA, 3' end /clone=UI-M-BH0-ajv-c-08-0-UI /clone_end=3' /gb=AI851014 /gi=5494920 /ug=Mm.835 /len=485	Mm.374877	242584	Q8C0I9 ; Q8C329 ; Q8K042 ; Q8K111	NP_666366.1	NM_146254
161260_f_at	Vim	AV290142	Rgl1	Cluster Incl AV290142:AV290142 Mus musculus cDNA, 3' end /clone=5131401E15 /clone_end=3' /gb=AV290142 /gi=6304173 /ug=Mm.56886 /len=225 /NOTE=replacement for probe set(s) 101274_at on MG-U74A	Mm.245270	19731	Q60695 ; Q69ZU7 ; Q8VD09	NP_058542.2	NM_016846
161535_at		AV234882		Cluster Incl AV234882:AV234882 Mus musculus cDNA, 3' end /clone=4633402J21 /clone_end=3' /gb=AV234882 /gi=6187396 /ug=Mm.66013 /len=197 /NOTE=replacement for probe set(s) 95873_at on MG-U74A
95322_g_at	5-HT4; 5-HT<4L>; Htr4	Y09588	Htr4	Cluster Incl Y09588:Mus musculus mRNA for serotonin 4 receptor (m5-HT4(e)), splice variant /cds=(2,1117) /gb=Y09588 /gi=3647302 /ug=Mm.20440 /len=1266	Mm.20440	15562	P97288 ; Q3URB5 ; Q8CBV7	NP_032339.1	NM_008313
102133_at	Tbc1d9b	AI158971	C80731	Cluster Incl AI158971:ui42h02.x1 Mus musculus cDNA, 3' end /clone=IMAGE-1885107 /clone_end=3' /gb=AI158971 /gi=3692153 /ug=Mm.43545 /len=624	Mm.322432	243905	Q3TLJ8 ; Q3UPK4	XP_145503.4	XM_145503
103991_at	EAP; C77216; D1Ertd816e	M61704	Akp5	Cluster Incl M61704:Mouse embryonic alkaline phosphatase gene, complete cds /cds=(0,1589) /gb=M61704 /gi=192976 /ug=Mm.26096 /len=1590	Mm.195224	11650	Q7TPW4 ; Q91Z87 ; Q3ULC9	NP_031459.2	NM_007433
97521_at	ASS; Ass-1; AA408052; MGC103151; Sod1	M31690	Ass1	Cluster Incl M31690:Arginosuccinate synthetase 1 /cds=(109,1347) /gb=M31690 /gi=192068 /ug=Mm.3217 /len=1561	Mm.3217	11898	P16460 ; Q3UEJ7 ; Q3UJ34	NP_031520.1	NM_007494
97480_f_at	Hsj3; Msj1; MSJ-1; Csnk2a1	U95607	Dnajb3	Cluster Incl U95607:Mus musculus testis specific DNAj-homolog mRNA, complete cds /cds=(72,800) /gb=U95607 /gi=2286122 /ug=Mm.3075 /len=1030	Mm.3075	15504	O35723 ; Q5RL26	NP_032325.1	NM_008299
102171_r_at	Vac14	AI132241	Nr1i3	Cluster Incl AI132241:ue32f10.x1 Mus musculus cDNA, 3' end /clone=IMAGE-1482091 /clone_end=3' /gb=AI132241 /gi=3602257 /ug=Mm.46845 /len=735	Mm.3077	12355	O35627 ; Q5FW96 ; Q8CI30 ; Q3UEP1 ; Q3V008 ; Q8C0Y3 ; Q9CZR3	NP_033933.1	NM_009803
101168_at	Hag2; Npn1; P/L01; 6030416H16Rik; neoplastic progression 1; Robo2	Z31360	Dnm3os	Cluster Incl Z31360:M.musculus (Balb/C) P/L01 mRNA /cds=(0,139) /gb=Z31360 /gi=467579 /ug=Mm.5029 /len=421	Mm.383186	474332			NR_002870
95369_at	SELP; Se-P; selp; AU018766; D15Ucla1	AF021345	Sepp1	Cluster Incl AF021345:Mus musculus plasma selenoprotein P (SELP) gene, complete cds /cds=(56,1198) /gb=AF021345 /gi=4103141 /ug=Mm.22699 /len=2823	Mm.212653	20363			NM_001042613
100415_at	KIAA4033; mKIAA4033	X15378	Mpo	Cluster Incl X15378:Myeloperoxidase /cds=(2,2158) /gb=X15378 /gi=53751 /ug=Mm.4668 /len=2954	Mm.4668	17523	P11247 ; Q6RFG4 ; Q571G0 ; Q7TMS4	NP_034954.1	NM_010824
104581_at	C77369; AI462345; 2400007G07Rik; 5930409M18Rik; Zdhhc6	AI845438	Zdhhc6 ; LOC433204	Cluster Incl AI845438:UI-M-AO1-aej-d-10-0-UI.s1 Mus musculus cDNA, 3' end /clone=UI-M-AO1-aej-d-10-0-UI /clone_end=3' /gb=AI845438 /gi=5489339 /ug=Mm.23975 /len=369	Mm.386789	433204 ; 66980	Q9CPV7	NP_001028745.1 ; NP_080159.3 ; XP_484749.1	NM_001033573 ; NM_025883 ; XM_484749
102621_at	Cdo; CDO; Cd0; Orcam; MGC129383; Cdon	AF090866	Cdon	Cluster Incl AF090866:Mus musculus CDO (Cdo) mRNA, complete cds /cds=(29,3781) /gb=AF090866 /gi=3644025 /ug=Mm.20439 /len=3914	Mm.80509	57810	O88971 ; Q3TZM7 ; Q8CE17	NP_067314.1	NM_021339
96968_at	BGIF; Lmtn; 6030405N23Rik; 1810009M01Rik	AB024521	Ifnz	Cluster Incl AB024521:Mus musculus mRNA for limitin, complete cds /cds=(160,708) /gb=AB024521 /gi=5821277 /ug=Mm.88804 /len=997	Mm.368232	319146	Q8BQT1 ; Q9R1T0	NP_922871.1	NM_197889
93232_at	AI663999; D2Ertd217e; 1110065P14Rik; Tmem141	AI843108	D2Ertd217e	Cluster Incl AI843108:UI-M-AK1-aes-e-04-0-UI.s1 Mus musculus cDNA, 3' end /clone=UI-M-AK1-aes-e-04-0-UI /clone_end=3' /gb=AI843108 /gi=5477321 /ug=Mm.5769 /len=220	Mm.271147	51875		XP_619738.1	XM_619738
100706_f_at	Psap	AA407367	Sfmbt2	Cluster Incl AA407367:EST00677 Mus musculus cDNA, 3' end /clone=C0001D10 /clone_end=3' /gb=AA407367 /gi=2065592 /ug=Mm.27840 /len=399	Mm.329991	353282	Q5DTW2 ; Q3TH50 ; Q3UH07 ; Q3UH63 ; Q8BG70
98277_at	Eos; Zfpn1a4; Znfn1a4; A630026H08Rik; Tjp2	AB017615	Zfpn1a4	Cluster Incl AB017615:Mus musculus mRNA for Eos protein, complete cds /cds=(752,2353) /gb=AB017615 /gi=4062982 /ug=Mm.42034 /len=2688	Mm.358648	22781	Q9Z2Z2 ; Q3TCZ7 ; Q8C208	NP_035902.1	NM_011772
101938_at	PABP; PABP+; Pabp2; Pabpc2	X75959	Pabpc2	Cluster Incl X75959:M.musculus mRNA for polyA binding protein (testis-enriched isoform) /cds=(163,2049) /gb=X75959 /gi=473091 /ug=Mm.9493 /len=2135	Mm.9493	18459	Q3V2M1 ; Q62029	NP_035163.1	NM_011033
97817_at	9130011J15Rik	AW121136	Cdc42se1	Cluster Incl AW121136:UI-M-BH2.3-aoh-e-05-0-UI.s1 Mus musculus cDNA, 3' end /clone=UI-M-BH2.3-aoh-e-05-0-UI /clone_end=3' /gb=AW121136 /gi=6096469 /ug=Mm.28189 /len=391	Mm.28189	57912	Q8BHL7	NP_765983.1	NM_172395
161356_at		AV207158		Cluster Incl AV207158:AV207158 Mus musculus cDNA, 3' end /clone=1700093K20 /clone_end=3' /gb=AV207158 /gi=6148011 /ug=Mm.59260 /len=307 /NOTE=replacement for probe set(s) 94647_at on MG-U74A
96854_at		AJ010391	Copa	Cluster Incl AJ010391:Mus musculus copa gene, partial /cds=(0,94) /gb=AJ010391 /gi=5763780 /ug=Mm.30041 /len=95	Mm.30041	12847	Q63ZW9 ; Q8CIE6 ; Q8R393 ; Q99JW9 ; Q9ET41 ; Q3TAU7 ; Q8BTF0 ; Q8BTF3	NP_034068.2	NM_009938
97005_at	or6; mOR6; MOR262-10	AJ133430	Olfr70	Cluster Incl AJ133430:Mus musculus or6 gene /cds=(0,947) /gb=AJ133430 /gi=5869926 /ug=Mm.88847 /len=948	Mm.331571	56014	Q80ZX9	NP_062358.1	NM_019485
104227_at	Slc12a4	AI504074	Gpr97	Cluster Incl AI504074:vm50g04.x1 Mus musculus cDNA, 3' end /clone=IMAGE-1001718 /clone_end=3' /gb=AI504074 /gi=4401925 /ug=Mm.27995 /len=448	Mm.27995	54672	Q8R0T6 ; Q3TZ36 ; Q3U2Q3 ; Q3U3P6 ; Q9D6B0	NP_766624.2	NM_173036
101226_at	Itga5	C77776	Sh3md2	Cluster Incl C77776:C77776 Mus musculus cDNA, 3' end /clone=J0037D08 /clone_end=3' /gb=C77776 /gi=2518106 /ug=Mm.5650 /len=622	Mm.27949	59009	O70254 ; Q69ZI1 ; Q6P9M8 ; Q3UG42 ; Q8BR66	NP_067481.1 ; NP_941371.1	NM_021506 ; NM_198678
92781_at	TP; LAP2; AI195756; AI606875; AW214352; AW547477; 5630400D24Rik; Atp5a1	U39073	Tmpo	Cluster Incl U39073:Thymopoietin /cds=(209,886) /gb=U39073 /gi=1335838 /ug=Mm.124 /len=2513	Mm.159684	21917	Q61033 ; Q61029 ; Q3TNH0 ; Q3TXQ1 ; Q3U7B3 ; Q3U955 ; Q3UCI5 ; Q3UR33 ; Q78WP6	NP_035735.1	NM_011605
101730_at	cad6; MGC129338; MGC129360; K-cadherin; cadherin-6; Cdh6	D82029	Cdh6	Cluster Incl D82029:Mouse cadherin-6 mRNA, complete cds /cds=(0,2372) /gb=D82029 /gi=1127028 /ug=Mm.57048 /len=2373	Mm.57048	12563	P97326 ; Q3UYK5	NP_031692.1	NM_007666
95956_at		C76923	C77068	Cluster Incl C76923:C76923 Mus musculus cDNA, 3' end /clone=J0023A02 /clone_end=3' /gb=C76923 /gi=2979405 /ug=Mm.24933 /len=429		96867
98168_at		M14689	Rpl7a	Cluster Incl M14689:Mouse surfeit locus surfeit 3 protein gene /cds=(0,800) /gb=M14689 /gi=201081 /ug=Mm.725 /len=801	Mm.330075	27176	P12970 ; Q5EBG5 ; Q6P1A9 ; Q80UT7 ; Q58ET1	NP_038749.1	NM_013721
92745_at	D6a9; Hox-1.7; Hoxa9	AB005458	Hoxa9	Cluster Incl AB005458:Homeo box A9 /cds=(446,763) /gb=AB005458 /gi=3080549 /ug=Mm.4694 /len=764	Mm.4694	15405	P09631	NP_034586.1	NM_010456
99114_r_at	Cox6b1	AW045905	Cox6b1	Cluster Incl AW045905:UI-M-BH1-aku-b-09-0-UI.s1 Mus musculus cDNA, 3' end /clone=UI-M-BH1-aku-b-09-0-UI /clone_end=3' /gb=AW045905 /gi=5906434 /ug=Mm.400 /len=464	Mm.400	110323	P56391	NP_079904.1	NM_025628
96575_at	RPL8; Tuba2	U67771	Rpl8	Cluster Incl U67771:Mus musculus ribosomal protein L8 (RPL8) mRNA, complete cds /cds=(21,794) /gb=U67771 /gi=1527177 /ug=Mm.30066 /len=842	Mm.30066	26961	P62918 ; Q3THC7 ; Q3UJS0 ; Q3V288	NP_036183.1	NM_012053
101860_at	Gmfb	AA756568	Gmfb	Cluster Incl AA756568:vv57c05.r1 Mus musculus cDNA, 5' end /clone=IMAGE-1226504 /clone_end=5' /gb=AA756568 /gi=2803766 /ug=Mm.87312 /len=586	Mm.87312	63985	Q9CQI3 ; Q80X87 ; Q3UQX5	NP_071306.1	NM_022023
161367_f_at	Hps1	AV232610	Hps1	Cluster Incl AV232610:AV232610 Mus musculus cDNA, 3' end /clone=4632416B09 /clone_end=3' /gb=AV232610 /gi=6185125 /ug=Mm.59705 /len=201 /NOTE=replacement for probe set(s) 94661_f_at on MG-U74A	Mm.218381	192236	O08983 ; Q5FWJ4 ; Q80VD7 ; Q3TBI2 ; Q3U309	NP_062297.1	NM_019424
162455_f_at		AV041013	1110039B18Rik	Cluster Incl AV041013:AV041013 Mus musculus cDNA /clone=1700015G23 /clone_end=3' /gb=AV041013 /gi=4860678 /ug=Mm.52547 /len=276 /NOTE=replacement for probe set(s) 103139_f_at on MG-U74A	Mm.205169	68796	Q3TLH3 ; Q3UPX9 ; Q8BM55 ; Q8R0D5 ; Q8R237 ; Q8VC05	NP_653108.2	NM_144525
93551_at	2510029B14Rik; Eif3s8	AW121424	Polr2l	Cluster Incl AW121424:UI-M-BH2.2-aon-b-07-0-UI.s1 Mus musculus cDNA, 3' end /clone=UI-M-BH2.2-aon-b-07-0-UI /clone_end=3' /gb=AW121424 /gi=6096757 /ug=Mm.20207 /len=418	Mm.380115	66491	Q3UF14		XM_888022
97737_f_at	Col15a1	AW121931	BC034204	Cluster Incl AW121931:UI-M-BH2.3-aoj-e-01-0-UI.s1 Mus musculus cDNA, 3' end /clone=UI-M-BH2.3-aoj-e-01-0-UI /clone_end=3' /gb=AW121931 /gi=6097377 /ug=Mm.3957 /len=367	Mm.3957	270151	Q80W30 ; Q3TL44 ; Q3UEY2 ; Q3UKJ1 ; Q8C249	NP_848507.1	NM_178420
161314_r_at	Zubr1	AV086272	1810009A16Rik	Cluster Incl AV086272:AV086272 Mus musculus cDNA /clone=2310020O13 /clone_end=3' /gb=AV086272 /gi=5217720 /ug=Mm.58133 /len=215 /NOTE=replacement for probe set(s) 94574_f_at on MG-U74A	Mm.318691	69116	Q52KI4 ; Q6PB49 ; Q6PFC7 ; Q80Y11 ; Q8BGB9 ; Q8C4W5 ; Q8CGE0 ; Q8CHF3	XP_355528.3	XM_355528
103992_f_at	Mapk6	AA636966	LOC433395	Cluster Incl AA636966:vn05b05.r1 Mus musculus cDNA, 5' end /clone=IMAGE-1006833 /clone_end=5' /gb=AA636966 /gi=2562624 /ug=Mm.26117 /len=301	Mm.388995	433395		XP_484962.1	XM_484962
160160_at	Dedpro1; DEFT; KE05; FLDED1; CASP8IP1; Dedd	AF100342	Dedd	Cluster Incl AF100342:Mus musculus death effector domain-containing protein DEDPRO1 (Dedpro1) mRNA, complete cds /cds=(0,956) /gb=AF100342 /gi=4323552 /ug=Mm.22585 /len=957 /NOTE=replacement for probe set(s) 94293_at on MG-U74A	Mm.270139	21945	Q9Z1L3 ; Q3U001 ; Q3UYN3	NP_035745.2	NM_011615
162097_r_at		AV322859	Cdh3	Cluster Incl AV322859:AV322859 Mus musculus cDNA, 3' end /clone=6230403H16 /clone_end=3' /gb=AV322859 /gi=6292776 /ug=Mm.79492 /len=217 /NOTE=replacement for probe set(s) 99729_r_at on MG-U74A	Mm.4658	12560	P10287 ; Q80VY6 ; Q8BRE1 ; Q8BSL6	NP_031691.1	NM_007665
100720_at	PABP; Pabp1; PabpI; Pabpl1; Eef1a1	X65553	Pabpc1	Cluster Incl X65553:M.musculus mRNA for poly(A) binding protein /cds=(253,2163) /gb=X65553 /gi=53753 /ug=Mm.2642 /len=2244	Mm.371570	18458	P29341 ; Q99KL3 ; Q8BN32 ; Q99L36 ; Q9DBE3	NP_032800.2	NM_008774
102660_at	Hox-3.5; Hoxc4	X69019	Hoxc4	Cluster Incl X69019:M.musculus Hox-3.5 mRNA /cds=(327,1121) /gb=X69019 /gi=396183 /ug=Mm.1351 /len=1748	Mm.1351	15423	Q08624	NP_038581.1	NM_013553
161160_f_at		AV214934	Mybl2	Cluster Incl AV214934:AV214934 Mus musculus cDNA, 3' end /clone=2410142G13 /clone_end=3' /gb=AV214934 /gi=6155780 /ug=Mm.82864 /len=220 /NOTE=replacement for probe set(s) 100805_f_at on MG-U74A	Mm.4594	17865	P48972	NP_032678.1	NM_008652
98841_at	ActR; Acvr2; ActRIIa; tActRII; Acvr2a	M65287	Acvr2a	Cluster Incl M65287:Activin receptor IIA /cds=(70,1611) /gb=M65287 /gi=191663 /ug=Mm.5041 /len=2563	Mm.314338	11480	P27038 ; Q8BRV4	NP_031422.2	NM_007396
101679_at	Adam17	AI462500	Opn1mw	Cluster Incl AI462500:ub73e09.x1 Mus musculus cDNA, 3' end /clone=IMAGE-1383400 /clone_end=3' /gb=AI462500 /gi=4316530 /ug=Mm.32577 /len=620	Mm.284825	14539	O35599 ; Q3UEX0 ; Q548Z4	NP_032132.1	NM_008106
104222_f_at	Ggps1	C79210	Ggps1	Cluster Incl C79210:C79210 Mus musculus cDNA, 3' end /clone=J0062E02 /clone_end=3' /gb=C79210 /gi=2519540 /ug=Mm.27948 /len=605	Mm.148039	14593	Q9WTN0 ; Q3TQE5 ; Q3UUC8 ; Q9CZZ6	NP_034412.1	NM_010282
101157_at	Igh-6	V00790	Ighg	Cluster Incl V00790:Part of messenger RNA for mouse delta-immunoglobulin (codes for part of exon 8 - one of two alternate C-termini) /cds=(0,82) /gb=V00790 /gi=51778 /ug=Mm.4939 /len=206	Mm.291537	380794	Q569X1 ; Q8R3H6 ; Q91Z05	NP_997616.1	NM_212451
99340_at	p205; Rack1; GB-like; Gnb2-rs1; Gnb2l1	D29802	Gnb2l1	Cluster Incl D29802:Guanine nucleotide binding protein, beta-2, related sequence 1 /cds=(98,1051) /gb=D29802 /gi=475011 /ug=Mm.5305 /len=1092	Mm.5305	14694	P68040 ; Q3THP0 ; Q3THY7 ; Q3TKQ0 ; Q3TW88 ; Q5NCC5 ; Q9CSQ0	NP_032169.1	NM_008143
99511_at	Pkcb; Prkcb; PKC-Beta; PkcbetaII; A130082F03Rik; Prkcb1	X53532	Prkcb1	Cluster Incl X53532:Protein kinase C, beta /cds=(48,2069) /gb=X53532 /gi=53692 /ug=Mm.4182 /len=2974	Mm.207496	18751		NP_032881.1	NM_008855
96840_at	Gef2; GATE-16; AI173605; MGC102013; 0610012F20Rik; 2900019O08Rik; Acox3	AI851243	Gabarapl2	Cluster Incl AI851243:UI-M-BH0-akf-b-01-0-UI.s1 Mus musculus cDNA, 3' end /clone=UI-M-BH0-akf-b-01-0-UI /clone_end=3' /gb=AI851243 /gi=5495149 /ug=Mm.30017 /len=430	Mm.371666	93739	P60521	NP_080969.2	NM_026693
96839_at	Eef2	AI415446	1110014N23Rik	Cluster Incl AI415446:mc55g05.x1 Mus musculus cDNA, 3' end /clone=IMAGE-352472 /clone_end=3' /gb=AI415446 /gi=4258950 /ug=Mm.29451 /len=447	Mm.227361	68505	Q3UK22 ; Q3UVL4 ; Q9CXM6	XP_283543.4	XM_283543
99894_at	FPRP; CD9P-1; Trim45; AU042434; 4833445A08Rik; Cntn2	AF006201	Ptgfrn	Cluster Incl AF006201:Mus musculus prostaglandin F2 alpha receptor regulatory protein mRNA, partial cds /cds=(0,198) /gb=AF006201 /gi=2653775 /ug=Mm.7999 /len=271	Mm.24807	19221	Q9WV91 ; O54696 ; Q69ZJ6	NP_035327.2	NM_011197
161071_at	Qrsl1	AV375886	Qrsl1	Cluster Incl AV375886:AV375886 Mus musculus cDNA, 3' end /clone=9130203F01 /clone_end=3' /gb=AV375886 /gi=6423533 /ug=Mm.5904 /len=261 /NOTE=replacement for probe set(s) 93239_at on MG-U74A	Mm.5904	76563	Q6NS53 ; Q3TDF6 ; Q9CZN8	XP_125586.1	XM_125586
161523_r_at		AV225659	Calm2 ; LOC381811	Cluster Incl AV225659:AV225659 Mus musculus cDNA, 3' end /clone=3830431E23 /clone_end=3' /gb=AV225659 /gi=6176974 /ug=Mm.87944 /len=304 /NOTE=replacement for probe set(s) 95845_at on MG-U74A	Mm.329243	12314 ; 381811	P62204 ; Q91VQ9	NP_031615.1 ; XP_355813.3	NM_007589 ; XM_355813
97696_r_at	Rpl7a; Surf-3; MGC102113	M29015	Rpl7	Cluster Incl M29015:Mouse ribosomal protein L7 (rpL7) gene, complete cds /cds=(0,812) /gb=M29015 /gi=200784 /ug=Mm.37835 /len=813	Mm.16775	19989	P62849 ; Q642L0 ; Q3TIF8 ; Q5M9M7 ; Q9CQK2 ; Q9CY61 ; Q9D7P1 ; Q9DCA4	NP_035421.2	NM_011291
161665_at	Mark1	AV134205	Mark1	Cluster Incl AV134205:AV134205 Mus musculus cDNA /clone=2810004L18 /clone_end=3' /gb=AV134205 /gi=5319935 /ug=Mm.70444 /len=269 /NOTE=replacement for probe set(s) 97064_s_at on MG-U74A	Mm.7445	226778	Q8VHJ5	NP_663490.1	NM_145515
98782_at	921-L; AI413745; AW492120; Cplx2	D38613	Cplx2	Cluster Incl D38613:Mouse 921-L mRNA for presynaptic protein, complete cds /cds=(84,488) /gb=D38613 /gi=1041029 /ug=Mm.4705 /len=1080	Mm.268902	12890	P84086	NP_034076.1	NM_009946
102118_at	Ankrd17	C76020	Ankrd17	Cluster Incl C76020:C76020 Mus musculus cDNA, 3' end /clone=J0002B01 /clone_end=3' /gb=C76020 /gi=2516350 /ug=Mm.42670 /len=568	Mm.245522	81702	Q5F4T7 ; Q6PG69 ; Q6ZQ66 ; Q8CHT4 ; Q3TV99 ; Q3U4X5 ; Q3U5I3	NP_112148.2 ; NP_932127.2	NM_030886 ; NM_198010
161360_at	Oaz1	AV212241	Oaz1	Cluster Incl AV212241:AV212241 Mus musculus cDNA, 3' end /clone=2410091K17 /clone_end=3' /gb=AV212241 /gi=6154157 /ug=Mm.59356 /len=320 /NOTE=replacement for probe set(s) 94651_i_at, 94652_f_at on MG-U74A	Mm.398119	18245		NP_032779.1	NM_008753
93248_at	MY105; Thy28; MDS012; HSPC144; D730042P09Rik; Mlh1	AI050598	MGI:1925112	Cluster Incl AI050598:ub33h10.r1 Mus musculus cDNA, 5' end /clone=IMAGE-1379587 /clone_end=5' /gb=AI050598 /gi=3299715 /ug=Mm.16925 /len=487	Mm.16925	77862	Q91YJ3 ; Q8BJZ7	NP_653126.1	NM_144543
93400_at	miap-3; Aipa; Api3; IAP3; MIHA; XIAP; ILP-1; mXIAP; Birc4	U88990	Birc4	Cluster Incl U88990:Apoptosis inhibitor 3 /cds=(671,2161) /gb=U88990 /gi=2138318 /ug=Mm.6299 /len=2691	Mm.259879	11798	Q60989	NP_033818.1	NM_009688
100758_at		AF110520	Rps28	Cluster Incl AF110520:Mus musculus major histocompatibility complex region NG27, NG28, RPS28, NADH oxidoreductase, NG29, KIFC1, Fas-binding protein, BING1, tapasin, RalGDS-like, KE2, BING4, beta 1,3-galactosyl transferase, and RPS18 genes, complete cds; S	Mm.371603	54127	P62858 ; Q99LM1	NP_058540.1	NM_016844
99439_at	mas; Mas-1	X67735	Mas1	Cluster Incl X67735:MAS1 oncogene /cds=(0,974) /gb=X67735 /gi=53011 /ug=Mm.57182 /len=975	Mm.44983	17171	P30554 ; Q8BHI8	NP_032578.2	NM_008552
99700_at	V2R1; V2r1b	AF053985	V2r1b	Cluster Incl AF053985:Mus musculus tissue-type vomeronasal neurons putative pheromone receptor V2R1 mRNA, complete cds /cds=(0,2567) /gb=AF053985 /gi=2996013 /ug=Mm.23795 /len=2568	Mm.23795	56552	O70409 ; Q6TAC4	NP_064301.1	NM_019917
161537_f_at	Dtna	AV236858	Tpp2	Cluster Incl AV236858:AV236858 Mus musculus cDNA, 3' end /clone=4732416D17 /clone_end=3' /gb=AV236858 /gi=6189370 /ug=Mm.66085 /len=239 /NOTE=replacement for probe set(s) 96361_f_at on MG-U74A	Mm.234139	22019	Q64514 ; Q5D072 ; Q922K4 ; Q3TB11 ; Q3TW28 ; Q3U4M7	NP_033444.1	NM_009418
99089_at	MAL; MPV17; VIP17; Mal	Y07812	Mal	Cluster Incl Y07812:M.musculus mRNA for MAL protein /cds=(0,461) /gb=Y07812 /gi=1771300 /ug=Mm.39040 /len=462	Mm.39040	17153	O09198 ; Q545Q7 ; Q9D2R2	NP_034892.1	NM_010762
97772_at	uPA; u-PA	M17922	Plau	Cluster Incl M17922:Mouse Murine urokinase-type plasminogen activator protein gene, complete cds /cds=(0,1301) /gb=M17922 /gi=202296 /ug=Mm.4183 /len=1302	Mm.4183	18792	P06869 ; Q8C6L2	NP_032899.1	NM_008873
93820_at	Cox7al; COX7AL; Cox7a3; CoxVIIa-L; Ube2b	AF037371	Cox7a2	Cluster Incl AF037371:Mus musculus cytochrome c oxidase subunit VIIa-L precursor (Cox7al) mRNA, nuclear gene encoding mitochondrial protein, complete cds /cds=(70,321) /gb=AF037371 /gi=2708817 /ug=Mm.2151 /len=461	Mm.152627	12866	P48771 ; Q545J7	NP_034075.2	NM_009945
161333_f_at	Fkbp8	AV115644	D1Ertd161e	Cluster Incl AV115644:AV115644 Mus musculus cDNA /clone=2610100C10 /clone_end=3' /gb=AV115644 /gi=5297795 /ug=Mm.58476 /len=184 /NOTE=replacement for probe set(s) 94595_f_at on MG-U74A	Mm.259326	52231	Q80UU1 ; Q8VC60 ; Q8CDK6 ; Q9CZF5	NP_080463.2	NM_026187
92751_i_at	Wnt10b; Wnt12	U61970	Wnt10b	Cluster Incl U61970:Wingless related MMTV integration site 10b /cds=(66,1235) /gb=U61970 /gi=1546014 /ug=Mm.4709 /len=2066	Mm.4709	22410	P48614	NP_035848.1	NM_011718
99587_at	rab7; MGC102153; Rab7	X89650	Rab7	Cluster Incl X89650:RAB7, member RAS oncogene family /cds=(156,779) /gb=X89650 /gi=1050550 /ug=Mm.4268 /len=2089	Mm.378995	19349	P51150	NP_033031.1	NM_009005
100326_f_at	Ly49H; Cmv1; Cmv-1; Ly49h; Ly49u<129>; Hes5	U12889	Klra10 ; Klra8 ; Klra21 ; LOC545879	Cluster Incl U12889:Killer cell lectin-like receptor, subfamily A, member 8 /cds=(196,996) /gb=U12889 /gi=602407 /ug=Mm.87782 /len=1229	Mm.379275	16628 ; 16639 ; 545879 ; 93968	Q60682 ; Q4Z8P5 ; Q6P3B5 ; Q9JHV1 ; Q9R1G6 ; Q49U25 ; Q49U26 ; Q3UPS5	NP_032485.2 ; NP_034780.1 ; NP_444381.1 ; XP_620369.1	NM_008459 ; NM_010650 ; NM_053151 ; XM_620369
92488_at	Casp12	Y13090	Casp12	Cluster Incl Y13090:M.musculus mRNA for caspase-12 /cds=(33,1292) /gb=Y13090 /gi=2094805 /ug=Mm.42163 /len=2228	Mm.42163	12364	O08736 ; Q6B836 ; Q6B837 ; Q3TT82 ; Q8BQQ5 ; Q8BSX6	NP_033938.2	NM_009808
98840_at	bmx; Etk; Tyro8; Etk/Bmx	AF012104	Bmx	Cluster Incl AF012104:Mus musculus cytoplasmic tyrosine kinase (bmx) mRNA, complete cds /cds=(8,1963) /gb=AF012104 /gi=2293557 /ug=Mm.504 /len=2369	Mm.504	12169	P97504 ; Q8BNW5	NP_033889.1	NM_009759
94941_at	GCN2; MGCN2; 2610011M03; Eif2ak4	AJ243533	Eif2ak4	Cluster Incl AJ243533:Mus musculus mRNA for GCN2 eIF2alpha kinase /cds=(92,5038) /gb=AJ243533 /gi=6066584 /ug=Mm.26931 /len=5212	Mm.386777	27103	Q9QZ05	NP_038747.1	NM_013719
101343_at	EAT-2; Eat2; Eat2a; EAT-2A; Sh2d1b; Sh2d1b1	AF020263	Sh2d1b	Cluster Incl AF020263:Mus musculus EWS/FLI1 activated transcript 2 (EAT-2) mRNA, complete cds /cds=(0,398) /gb=AF020263 /gi=2429353 /ug=Mm.57009 /len=399	Mm.57009	26904	O35324 ; Q45GR7	NP_036139.2	NM_012009
97138_at	Skt; 6620402G01Rik; 9430077C05Rik; E330027G05Rik; BC026657	C77335	BC026657	Cluster Incl C77335:C77335 Mus musculus cDNA, 3' end /clone=J0029D01 /clone_end=3' /gb=C77335 /gi=2517665 /ug=Mm.34933 /len=582	Mm.237935	208618	Q75UV8 ; Q75UV9 ; Q80VK2 ; Q8CHA8 ; Q8R0K6 ; Q3TYN4 ; Q3UFL8 ; Q8BHX8 ; Q8BHY1	XP_619731.1 ; XP_622875.1	XM_619731 ; XM_622875
101737_at	FSH-beta	U12932	Fshb	Cluster Incl U12932:Follicle stimulating hormone beta /cds=(61,453) /gb=U12932 /gi=595515 /ug=Mm.57060 /len=454	Mm.249525	14308	Q60687	NP_032071.1	NM_008045
96113_at	Actb	AI846519	D18Wsu98e	Cluster Incl AI846519:UI-M-AN1-aff-e-06-0-UI.s1 Mus musculus cDNA, 3' end /clone=UI-M-AN1-aff-e-06-0-UI /clone_end=3' /gb=AI846519 /gi=5490425 /ug=Mm.26956 /len=234	Mm.172411	28062	P83877 ; Q3TBP4 ; Q3TLI3 ; Q9CQX6	NP_848719.1	NM_178604
95875_at		C78651	C78651	Cluster Incl C78651:C78651 Mus musculus cDNA, 3' end /clone=J0052F10 /clone_end=3' /gb=C78651 /gi=2518981 /ug=Mm.24996 /len=607		97067
102664_at	p25; p35; Cdk5r; D11Bwg0379e	U89527	Cdk5r1	Cluster Incl U89527:Mus musculus P35 mRNA, complete cds /cds=(143,1066) /gb=U89527 /gi=1881724 /ug=Mm.136 /len=1313	Mm.142275	12569	P61809 ; Q3V3I8 ; Q8BJD8 ; Q8BKY0 ; Q8BLT0 ; Q5SYJ3	NP_034001.1	NM_009871
97749_at		AI836270	Cd47	Cluster Incl AI836270:UI-M-AQ0-aac-b-08-0-UI.s1 Mus musculus cDNA, 3' end /clone=UI-M-AQ0-aac-b-08-0-UI /clone_end=3' /gb=AI836270 /gi=5470483 /ug=Mm.40620 /len=321	Mm.31752	16423	Q61735 ; Q3U967 ; Q8C7F4	NP_034711.1	NM_010581
101522_at	L6; M3s1; Cd4	L15429	Tm4sf1	Cluster Incl L15429:Mus musculus L6 antigen mRNA, complete cds /cds=(91,699) /gb=L15429 /gi=468909 /ug=Mm.856 /len=1077	Mm.856	17112	Q64302 ; Q3TP49 ; Q3UZY2	NP_032562.1	NM_008536
102142_r_at	4930480E11Rik	AW046850	LOC236874	Cluster Incl AW046850:UI-M-BH1-alz-h-06-0-UI.s1 Mus musculus cDNA, 3' end /clone=UI-M-BH1-alz-h-06-0-UI /clone_end=3' /gb=AW046850 /gi=5907379 /ug=Mm.44271 /len=226	Mm.302208	236874		XP_135951.3	XM_135951
96143_at	Ehm2; AA589614; AU021054; BB007528; D4Ertd346e; Odz4	AA839765	Epb4.1l4b	Cluster Incl AA839765:vw51d07.r1 Mus musculus cDNA, 5' end /clone=IMAGE-1247341 /clone_end=5' /gb=AA839765 /gi=2916359 /ug=Mm.28217 /len=352	Mm.28217	54357	Q9JMC8 ; Q3TMR3	NP_062300.1	NM_019427
103302_r_at	Sox11	AA866668	Sox3	Cluster Incl AA866668:ud07a10.r1 Mus musculus cDNA, 5' end /clone=IMAGE-1434426 /clone_end=5' /gb=AA866668 /gi=2962113 /ug=Mm.21097 /len=537	Mm.35784	20675	Q4VBD8 ; Q5RKW0 ; Q6P564 ; Q80XF1	NP_033263.1	NM_009237
162180_r_at		AV367714		Cluster Incl AV367714:AV367714 Mus musculus cDNA, 3' end /clone=8430437A20 /clone_end=3' /gb=AV367714 /gi=6415361 /ug=Mm.98094 /len=240 /NOTE=replacement for probe set(s) 100182_f_at on MG-U74A
161142_at	2610208M17Rik	AV204395	4632417K18Rik	Cluster Incl AV204395:AV204395 Mus musculus cDNA, 3' end /clone=1620402F09 /clone_end=3' /gb=AV204395 /gi=6145248 /ug=Mm.54244 /len=294 /NOTE=replacement for probe set(s) 100786_at on MG-U74A	Mm.1643	107373	Q3T9N2 ; Q3UQF7 ; Q8BLH2 ; Q8CI07 ; Q8VE75 ; Q9CU11 ; Q9D2L9	NP_080916.1	NM_026640
99811_at	MGC124158	U59430	Npy6r	Cluster Incl U59430:Neuropeptide Y receptor Y6 /cds=(0,1115) /gb=U59430 /gi=1679633 /ug=Mm.57234 /len=1116	Mm.57234	18169	Q61212 ; Q3ZAW3	NP_035065.1	NM_010935
161651_f_at		AV094683		Cluster Incl AV094683:AV094683 Mus musculus cDNA /clone=2410002D22 /clone_end=3' /gb=AV094683 /gi=5242231 /ug=Mm.70079 /len=246 /NOTE=replacement for probe set(s) 97041_f_at on MG-U74A	Mm.311028
100702_at	ABP; Shbg	U85644	Shbg	Cluster Incl U85644:Mus musculus testis-specific androgen-binding protein mRNA, complete cds /cds=(6,1217) /gb=U85644 /gi=1816643 /ug=Mm.1431 /len=1369	Mm.1431	20415	P97497	NP_035497.1	NM_011367
101603_g_at	Zfp445	C79108	4933430F16Rik	Cluster Incl C79108:C79108 Mus musculus cDNA, 3' end /clone=J0060E04 /clone_end=3' /gb=C79108 /gi=2519438 /ug=Mm.5789 /len=579	Mm.56455	382406	Q499G0 ; Q8BHD1 ; Q9D3W6	NP_082016.1	NM_027740
94095_at		AI552528	Hat1	Cluster Incl AI552528:vx23a11.x1 Mus musculus cDNA, 3' end /clone=IMAGE-1265276 /clone_end=3' /gb=AI552528 /gi=4484891 /ug=Mm.100313 /len=496	Mm.272472	107435	Q8BY71	NP_080391.2	NM_026115
104757_at	MmZW10; MmZw10; 6330566F14Rik; Triobp	AF003951	Zw10	Cluster Incl AF003951:Mus musculus ZW10 homolog (MmZW10) mRNA, partial cds /cds=(0,777) /gb=AF003951 /gi=2661219 /ug=Mm.24791 /len=1257	Mm.24791	26951	O54692 ; Q3TIA5 ; Q3ULW1 ; Q921H3	NP_036169.1	NM_012039
102718_at	CCR5; AM4-7; CD195; Cmkbr5	AF022990	Ccr5	Cluster Incl AF022990:Mus musculus CC chemokine receptor-5 (CCR5) gene, complete cds /cds=(0,1064) /gb=AF022990 /gi=2444486 /ug=Mm.14302 /len=1065	Mm.14302	12774	P51682 ; Q3TDA4 ; Q3ZAZ8	NP_034047.2	NM_009917
93656_g_at	USF1	X95316	Usf1	Cluster Incl X95316:M.musculus USF1 (exons 2 to 10) /cds=(214,1146) /gb=X95316 /gi=1765921 /ug=Mm.8 /len=1962	Mm.8	22278	Q810L6 ; Q8R4E5 ; Q3UQH7	NP_033506.1	NM_009480
161901_r_at		AV374010	Bmp2	Cluster Incl AV374010:AV374010 Mus musculus cDNA, 3' end /clone=9130004G11 /clone_end=3' /gb=AV374010 /gi=6421657 /ug=Mm.92507 /len=271 /NOTE=replacement for probe set(s) 98690_f_at on MG-U74A	Mm.103205	12156	Q3V1I4 ; Q497W8	NP_031579.2	NM_007553
95800_s_at	Zfa; Zfx	X53250	Zfa ; Zfx	Cluster Incl X53250:Zinc finger protein, autosomal /cds=(0,2228) /gb=X53250 /gi=55468 /ug=Mm.87837 /len=2229	Mm.347574	22639 ; 22764	P17012 ; Q8R2L1 ; Q3UM56 ; Q3URA1 ; Q8CDV8	NP_033566.2 ; NP_035898.1	NM_009540 ; NM_011768
160369_at	Dhcr24	AI849109	Dhcr24	Cluster Incl AI849109:UI-M-AH1-agw-h-03-0-UI.s1 Mus musculus cDNA, 3' end /clone=UI-M-AH1-agw-h-03-0-UI /clone_end=3' /gb=AI849109 /gi=5493015 /ug=Mm.29921 /len=374 /NOTE=replacement for probe set(s) 96312_at on MG-U74A	Mm.133370	74754	Q6ZQK9 ; Q8VCH6 ; Q91ZD0 ; Q9CU63	NP_444502.1	NM_053272
95575_r_at	Dct	AI641995	Cggbp1	Cluster Incl AI641995:ub74e05.x1 Mus musculus cDNA, 3' end /clone=IMAGE-1383488 /clone_end=3' /gb=AI641995 /gi=4720470 /ug=Mm.27821 /len=385	Mm.10160	106143	Q8K2K1 ; Q8BHG9	NP_848762.1	NM_178647
94825_at	PLAP; AI536418; AU018445; AW208417; 2410007N06; D4Ertd618e	M57958	Plaa	Cluster Incl M57958:Mouse phospholipase A-2-activating protein mRNA, complete cds /cds=(255,1232) /gb=M57958 /gi=200394 /ug=Mm.22724 /len=2553	Mm.22724	18786	Q8C6C4	NP_766283.1	NM_172695
95304_at	ATTP; Attp; 8430408E05Rik; Acta2	U97571	Attp	Cluster Incl U97571:Mus musculus signaling molecule (ATTP) mRNA, complete cds /cds=(40,564) /gb=U97571 /gi=2098804 /ug=Mm.1999 /len=803	Mm.379072	54122	O08761	NP_058551.2	NM_016855
92635_at	M[a]4; Ubtf	M13444	Tuba4	Cluster Incl M13444:Mouse alpha-tubulin isotype M-alpha-4 mRNA, complete cds /cds=(29,1375) /gb=M13444 /gi=202214 /ug=Mm.1155 /len=1442	Mm.1155	22145	P68368 ; Q3TY31	NP_033473.1	NM_009447
100458_at	I47; E161; Brp14; SNARE; b-SNAP; Napb	X61450	Napb	Cluster Incl X61450:M.musculus mRNA for clone E161 /cds=(441,1070) /gb=X61450 /gi=50741 /ug=Mm.4884 /len=1322	Mm.274308	17957	P28657 ; P28663	NP_062606.1	NM_019632
101409_at	D1Ertd5e; Laptm5	AI429868	Lgtn	Cluster Incl AI429868:vv77d11.y1 Mus musculus cDNA, 5' end /clone=IMAGE-1228437 /clone_end=5' /gb=AI429868 /gi=4275794 /ug=Mm.7330 /len=281	Mm.276294	16865	Q61211	NP_034839.1	NM_010709
100484_at	Clg; Mmp1; MMP-13; Gpi1	X66473	Mmp13	Cluster Incl X66473:Matrix metalloproteinase 1 /cds=(10,1428) /gb=X66473 /gi=53603 /ug=Mm.5022 /len=2660	Mm.5022	17386	P33435 ; Q6GX98 ; Q3U2N6 ; Q3U5R7 ; Q3U9V5	NP_032633.1	NM_008607
103757_at	AA589481; DKFZp434F162; Mizf	AA755810	AA589481	Cluster Incl AA755810:vu04a11.r1 Mus musculus cDNA, 5' end /clone=IMAGE-1179644 /clone_end=5' /gb=AA755810 /gi=2803008 /ug=Mm.24570 /len=410	Mm.24570	102423	Q8K1K9 ; Q4FK13	NP_751894.1	NM_172162
160456_at	Mtap4	AW106645	Ppih	Cluster Incl AW106645:um31g06.y1 Mus musculus cDNA, 5' end /clone=IMAGE-2236186 /clone_end=5' /gb=AW106645 /gi=6077445 /ug=Mm.39072 /len=675 /NOTE=replacement for probe set(s) 99090_at on MG-U74A	Mm.371613	66101	Q9D868 ; Q3UWH9 ; Q3UY37 ; Q4G0C5	NP_082953.1	NM_028677
94757_at	Abcc7; AW495489; Cftr	M60493	Cftr	Cluster Incl M60493:Cystic fibrosis transmembrane conductance regulator homolog /cds=(138,4568) /gb=M60493 /gi=192831 /ug=Mm.15621 /len=6304	Mm.15621	12638	P26361 ; P70163 ; P70164	NP_066388.1	NM_021050
94137_at	CD128; CXCR2; IL8RA; CDw128; Cmkar2; Gpcr16; IL-8Rh; IL-8rb; mIL-8RH	L13239	Il8rb	Cluster Incl L13239:Chemokine (C-X-C) receptor 2 /cds=(0,1079) /gb=L13239 /gi=293665 /ug=Mm.11756 /len=1080	Mm.234466	12765	P35343 ; Q53X27	NP_034039.1	NM_009909
96256_at	MER5; Aop1; Ef2l; Mer5; Prx3; SP22; TDXM; D0Tohi1; AW822249; Prdx3	M28723	Prdx3	Cluster Incl M28723:Anti-oxidant protein 1 /cds=(47,820) /gb=M28723 /gi=309435 /ug=Mm.29821 /len=1382	Mm.29821	11757	P20108	NP_031478.1	NM_007452
92953_at	Fmn; ld; formin-1; H2-Eb1	U60969	Fmn1	Cluster Incl U60969:Formin /cds=(0,194) /gb=U60969 /gi=1480685 /ug=Mm.4938 /len=195	Mm.4938	14260	Q05860 ; Q05859 ; Q62438	NP_034360.1	NM_010230
99093_at	Hist2h3c1	AI852864	Rps10	Cluster Incl AI852864:UI-M-BH0-ajk-e-04-0-UI.s1 Mus musculus cDNA, 3' end /clone=UI-M-BH0-ajk-e-04-0-UI /clone_end=3' /gb=AI852864 /gi=5496770 /ug=Mm.39130 /len=308	Mm.275810	67097	P63325 ; Q3U9P0 ; Q3UW83 ; Q5M9K7	NP_080239.1	NM_025963
161705_r_at		AV239269		Cluster Incl AV239269:AV239269 Mus musculus cDNA, 3' end /clone=4732433D11 /clone_end=3' /gb=AV239269 /gi=6191779 /ug=Mm.71797 /len=288 /NOTE=replacement for probe set(s) 97616_r_at on MG-U74A
102988_at	51C; SHIP2; Inppl1	U92477	Inppl1	Cluster Incl U92477:Mus musculus AblSH3 binding protein mRNA, partial cds /cds=(0,1440) /gb=U92477 /gi=1928963 /ug=Mm.1531 /len=2188	Mm.5028	16332	O08611 ; Q6P549 ; Q80YB9 ; Q9JLL7	NP_034697.1	NM_010567
94339_at	Gpnmb	AI841330	D11Ertd18e	Cluster Incl AI841330:UI-M-AM0-adv-b-11-0-UI.s1 Mus musculus cDNA, 3' end /clone=UI-M-AM0-adv-b-11-0-UI /clone_end=3' /gb=AI841330 /gi=5475543 /ug=Mm.25013 /len=332	Mm.131618	52466	Q6PEM8	NP_081016.1	NM_026740
93155_at	Tgm2	AI847069	A930004K21Rik	Cluster Incl AI847069:UI-M-AP1-agn-c-04-0-UI.s1 Mus musculus cDNA, 3' end /clone=UI-M-AP1-agn-c-04-0-UI /clone_end=3' /gb=AI847069 /gi=5490975 /ug=Mm.5263 /len=263	Mm.293284	228564	Q504Z3 ; Q6P5H6 ; Q6PFH6 ; Q8BXT6 ; Q8C0K0 ; Q9CTV4	NP_766261.2	NM_172673
104072_at	Sap; Apcs	M23552	Apcs	Cluster Incl M23552:Mouse serum amyloid P component mRNA, complete cds /cds=(143,817) /gb=M23552 /gi=200923 /ug=Mm.2165 /len=959	Mm.330510	20219	P12246 ; Q4JFI8	NP_035448.1	NM_011318
162201_r_at		AV063960	Kdelr2	Cluster Incl AV063960:AV063960 Mus musculus cDNA /clone=2010008L04 /clone_end=3' /gb=AV063960 /gi=5183788 /ug=Mm.81329 /len=178 /NOTE=replacement for probe set(s) 100207_r_at on MG-U74A	Mm.181880	66913	Q9CQM2 ; Q4FK20	NP_080117.1	NM_025841
96502_at	Pex; Gy; Hyp; PEX; HPDR; gyro; HPDR1; Phex	U75646	Phex	Cluster Incl U75646:Phosphate regulating neutral endopeptidases on the X Chromosome /cds=(111,2360) /gb=U75646 /gi=1843530 /ug=Mm.2529 /len=2636	Mm.2529	18675	P70669 ; Q3TYM9	NP_035207.1	NM_011077
162126_r_at		AV376442		Cluster Incl AV376442:AV376442 Mus musculus cDNA, 3' end /clone=9130209E15 /clone_end=3' /gb=AV376442 /gi=6424089 /ug=Mm.96853 /len=244 /NOTE=replacement for probe set(s) 99762_f_at on MG-U74A	Mm.384701
95244_at	Zfp-40; CTfin12; Tsc2	D10632	Zfp40	Cluster Incl D10632:Zinc finger protein 40 /cds=(222,2408) /gb=D10632 /gi=286104 /ug=Mm.21025 /len=2754	Mm.379045	22700	Q06054 ; Q6P8K9	NP_033581.1	NM_009555
102926_at	GFRalpha-3; Y15110; Gfra3	AB008833	Gfra3	Cluster Incl AB008833:Mus musculus mRNA for GFRalpha-3, complete cds /cds=(45,1238) /gb=AB008833 /gi=2627159 /ug=Mm.16520 /len=1867	Mm.16520	14587	O35118 ; Q9R2D0	NP_034410.2	NM_010280
96493_at	AV046379; 2810002I04Rik	AA682091	2810002I04Rik	Cluster Incl AA682091:vu13g02.s1 Mus musculus cDNA, 3' end /clone=IMAGE-1180562 /clone_end=3' /gb=AA682091 /gi=2663123 /ug=Mm.25192 /len=423	Mm.158810	72350	Q8CCG1 ; Q8CB75	NP_766002.1	NM_172414
100749_at	D430004I08Rik; Mgea5	AA414976	Zbtb37	Cluster Incl AA414976:vc49e02.r1 Mus musculus cDNA, 3' end /clone=IMAGE-777914 /clone_end=3' /gb=AA414976 /gi=2075103 /ug=Mm.3802 /len=332	Mm.296127	240869	Q3UFR3 ; Q3ULY8 ; Q8C3U9 ; Q8C5F2	NP_775600.1	NM_173424
96155_at	Cdk5rap3	AW049359	Cdk5rap3	Cluster Incl AW049359:UI-M-BH1-ane-a-09-0-UI.s1 Mus musculus cDNA, 3' end /clone=UI-M-BH1-ane-a-09-0-UI /clone_end=3' /gb=AW049359 /gi=5909888 /ug=Mm.28297 /len=384	Mm.28297	80280	Q99LM2 ; Q3TLJ5 ; Q3TSS9 ; Q3U506 ; Q3UE41	NP_084524.1	NM_030248
162136_r_at	Tbxas1	AV380691	Tbxas1	Cluster Incl AV380691:AV380691 Mus musculus cDNA, 3' end /clone=9230101D18 /clone_end=3' /gb=AV380691 /gi=6429768 /ug=Mm.96995 /len=259 /NOTE=replacement for probe set(s) 99772_f_at on MG-U74A	Mm.4054	21391	P36423 ; Q3TRY5 ; Q3UTF0 ; Q8K320	NP_035669.2	NM_011539
99777_s_at	6230416J20Rik	C76650	6230416J20Rik	Cluster Incl C76650:C76650 Mus musculus cDNA, 3' end /clone=J0015G08 /clone_end=3' /gb=C76650 /gi=2516980 /ug=Mm.97081 /len=611	Mm.74730	230376	Q69ZG0 ; Q6NV99 ; Q6P252 ; Q8BP50 ; Q8BQC6 ; Q8CA01 ; Q8CB73	NP_775576.2	NM_173400
102841_at	Gopc	AA623483	LOC216818	Cluster Incl AA623483:vn25g06.r1 Mus musculus cDNA, 5' end /clone=IMAGE-1022266 /clone_end=5' /gb=AA623483 /gi=2527359 /ug=Mm.14707 /len=371	Mm.14707	216818		XP_126432.3	XM_126432
101641_at		M86751	Igk-V21 ; LOC545854	Cluster Incl M86751:Mouse Ig L-chain gene variable region, complete cds /cds=(0,398) /gb=M86751 /gi=198272 /ug=Mm.30307 /len=399	Mm.372601	16098 ; 545854		XP_132633.3	XM_132633
98315_at	Tctna; Tecta	X99805	Tecta	Cluster Incl X99805:Tectorin alpha /cds=(267,6734) /gb=X99805 /gi=1915908 /ug=Mm.42209 /len=7355	Mm.42209	21683	O08523	NP_033373.1	NM_009347
97009_f_at		L33937	Igh-V	Cluster Incl L33937:Mus musculus clone CPS4.3 germline Ig variable region heavy chain precursor gene, partial cds /cds=(0,308) /gb=L33937 /gi=2696985 /ug=Mm.88855 /len=309	Mm.342186	16049		XP_127178.4	XM_127178
101147_at	M17; Gcet; M17-L; U2af1-rs2	U13263	Gcet2	Cluster Incl U13263:Mus musculus M17 mRNA, complete cds /cds=(93,572) /gb=U13263 /gi=533130 /ug=Mm.4799 /len=1672	Mm.4799	14525	Q60691 ; Q6RFH4 ; Q8CB90	NP_032125.2	NM_008099
104420_at	iNOS; Nos-2; Nos2a; i-NOS; NOS-II	U43428	Nos2	Cluster Incl U43428:Nitric oxide synthase 2, inducible, macrophage /cds=(71,3505) /gb=U43428 /gi=1155342 /ug=Mm.2893 /len=3721	Mm.2893	18126	P29477 ; Q6P6A0 ; Q8R410	NP_035057.1	NM_010927
161101_r_at		AV339278		Cluster Incl AV339278:AV339278 Mus musculus cDNA, 3' end /clone=6430503F14 /clone_end=3' /gb=AV339278 /gi=6379330 /ug=Mm.23817 /len=430 /NOTE=replacement for probe set(s) 95394_r_at on MG-U74A
99001_at	Zfp-15; Zfp15; Zn-15; Zn-16; Krox-10; AI449016; mKIAA0530; 5730450D02Rik; 5830493J20Rik; 9430062L07Rik; Ilf3	AF017806	Zfp292	Cluster Incl AF017806:Mus musculus Zn-15 transcription factor (Zfp-15) mRNA, complete cds /cds=(17,6595) /gb=AF017806 /gi=4102928 /ug=Mm.38193 /len=6706	Mm.38193	30046	Q8CHF2 ; Q922D3 ; Q8BQX3 ; Q8BRW5 ; Q8BS87 ; Q8CGI6 ; Q9Z2U2	XP_620009.1	XM_620009
96585_at	v2r; DI1; DIR; ND1; V2R; ADHR; MGC124213; MGC124214; MGC124215; MGC129321	AJ006691	Avpr2	Cluster Incl AJ006691:Mus musculus v2r gene /cds=(142,1257) /gb=AJ006691 /gi=3336883 /ug=Mm.30369 /len=1811	Mm.383171	12000	O88721 ; Q684Q3 ; Q3SWS1 ; Q3SWS4	NP_062277.1	NM_019404
99824_at		C79764		Cluster Incl C79764:C79764 Mus musculus cDNA, 3' end /clone=J0071E12 /clone_end=3' /gb=C79764 /gi=2520094 /ug=Mm.5874 /len=597
160516_at	E430018M07Rik; Tyrp1	U49351	Gaa	Cluster Incl U49351:Glucosidase, alpha, acid /cds=(112,2973) /gb=U49351 /gi=1515358 /ug=Mm.4793 /len=3364 /NOTE=replacement for probe set(s) 100129_at on MG-U74A	Mm.4793	14387	P70699 ; Q3UJB2	NP_032090.2	NM_008064
160509_at	YNL; AMCase; 2200003E03Rik; Chia	AI594518	Chia	Cluster Incl AI594518:vo04h10.y1 Mus musculus cDNA, 5' end /clone=IMAGE-1040515 /clone_end=5' /gb=AI594518 /gi=4603566 /ug=Mm.46418 /len=405 /NOTE=replacement for probe set(s) 100107_at on MG-U74A	Mm.46418	81600	Q91XA9 ; Q3TVE7	NP_075675.2	NM_023186
160368_at	Txnrd1	AI836707	Sfrs7	Cluster Incl AI836707:UI-M-AJ0-aax-c-06-0-UI.s1 Mus musculus cDNA, 3' end /clone=UI-M-AJ0-aax-c-06-0-UI /clone_end=3' /gb=AI836707 /gi=5470920 /ug=Mm.29915 /len=274 /NOTE=replacement for probe set(s) 96303_at, 96304_g_at on MG-U74A	Mm.292016	225027	Q8BL97 ; Q3THA6	NP_666195.1	NM_146083
92595_r_at	Fcl; fch; AI894116; Fech	M61215	Fech	Cluster Incl M61215:Mus musculus ferrochelatase mRNA, complete cds /cds=(92,1354) /gb=M61215 /gi=193262 /ug=Mm.1070 /len=2897	Mm.1070	14151	P22315 ; Q4QRK2 ; Q91W09 ; Q3UC49 ; Q544X6 ; Q8C3V7	NP_032024.2	NM_007998
102626_r_at	Zfp54; Zfp76; KRAB10; Zfp-54; mszf83; MGC91117; Tyrobp	AF080070	Zfp54	Cluster Incl AF080070:Mus musculus zinc finger protein 54 (Zfp54) mRNA, complete cds /cds=(121,2115) /gb=AF080070 /gi=3406675 /ug=Mm.12916 /len=2267	Mm.12916	22712	Q60917 ; O88631 ; Q66JT2	NP_035890.1	NM_011760
100568_at	Mu-RLI; Oabp; RNS41; C79080; Rnaseli; Abce1	U90446	Abce1	Cluster Incl U90446:Mus musculus RNAse L inhibitor (Mu-RLI) mRNA, complete cds /cds=(114,1913) /gb=U90446 /gi=3273416 /ug=Mm.5831 /len=3509	Mm.5831	24015	P61222 ; Q6NXX7 ; Q3TIU8 ; Q3TJM9 ; Q3UHY8 ; Q8C2N8	NP_056566.1	NM_015751
162277_r_at		AV368016	Polg2	Cluster Incl AV368016:AV368016 Mus musculus cDNA, 3' end /clone=8430439M15 /clone_end=3' /gb=AV368016 /gi=6415663 /ug=Mm.99638 /len=239 /NOTE=replacement for probe set(s) 100647_at on MG-U74A	Mm.859	50776	Q9QZM2 ; Q3V3E7	NP_056625.1	NM_015810
161982_at		AV233274	Ptk2	Cluster Incl AV233274:AV233274 Mus musculus cDNA, 3' end /clone=4632423F13 /clone_end=3' /gb=AV233274 /gi=6185788 /ug=Mm.77394 /len=238 /NOTE=replacement for probe set(s) 99229_at on MG-U74A	Mm.254494	14083	P34152 ; Q5DTH7 ; Q8CFH7 ; Q8CHM2 ; Q8K2S0 ; Q8C513	NP_032008.1	NM_007982
102312_r_at	Bsg	AW046728	1500034J01Rik	Cluster Incl AW046728:UI-M-BH1-alt-g-05-0-UI.s1 Mus musculus cDNA, 3' end /clone=UI-M-BH1-alt-g-05-0-UI /clone_end=3' /gb=AW046728 /gi=5907297 /ug=Mm.10641 /len=302	Mm.304247	66498	Q3UDQ1 ; Q9D9Z5	XP_356085.1	XM_356085
103348_at	AW559088; KIAA4220; mKIAA4220; 1110018F06Rik; Ctdspl2	AI837688	Osbp	Cluster Incl AI837688:UI-M-AK0-adj-c-07-0-UI.s1 Mus musculus cDNA, 3' end /clone=UI-M-AK0-adj-c-07-0-UI /clone_end=3' /gb=AI837688 /gi=5471901 /ug=Mm.18311 /len=392	Mm.291279	76303	Q52KH7 ; Q570Y8 ; Q3V163	XP_148904.6	XM_148904
100470_at	JNK3; Serk2; JNK3B1; JNK3B2; p493F12; p54bSAPK; SAPK(beta); Mapk10	L35236	Mapk10	Cluster Incl L35236:Mus musculus (clone m3F12) mitogen activated protein (MAP) kinase stress activated protein B mRNA, complete cds /cds=(309,1577) /gb=L35236 /gi=529433 /ug=Mm.4936 /len=2522	Mm.39253	26414	Q61831 ; Q3TQZ7 ; Q80W80 ; Q80W81 ; Q80W82 ; Q8C9D4	NP_033184.1	NM_009158
102876_at	Ctla7; Ctla-7; MGC117682; Atp6v0c	J02872	Gzmg	Cluster Incl J02872:Granzyme G /cds=(41,787) /gb=J02872 /gi=193617 /ug=Mm.14868 /len=799	Mm.14868	14944	P13366 ; Q4KL28	NP_034505.1	NM_010375
102899_at	ST6GalNAcIII; Siat7c; BB128963	Y11342	St6galnac3	Cluster Incl Y11342:Mus musculus mRNA GalNAc alpha-2, 6-sialyltransferase III /cds=(76,988) /gb=Y11342 /gi=4894174 /ug=Mm.1563 /len=3903	Mm.296453	20447	Q9WUV2 ; Q544M3 ; Q9D4N0	NP_035502.1	NM_011372
104673_at	Sek; rb; Cek8; Hek8; Sek1; Tyro1; AI385584; 2900005C20Rik; Epha4	X65138	Epha4	Cluster Incl X65138:Eph receptor A4 /cds=(57,3017) /gb=X65138 /gi=54083 /ug=Mm.3249 /len=4242	Mm.3249	13838	Q03137 ; Q99KA8 ; Q3V1W9 ; Q80VZ2	NP_031962.2	NM_007936
96832_at	Zip1; Zirtl; Rbck1	AA606878	Slc39a1	Cluster Incl AA606878:vm87a04.r1 Mus musculus cDNA, 5' end /clone=IMAGE-1005198 /clone_end=5' /gb=AA606878 /gi=2455771 /ug=Mm.29419 /len=223	Mm.294709	30791	Q9QZ03 ; Q62494 ; Q3UK48	NP_038929.1	NM_013901
AFFX-CreX-5_st		X03453		X03453 Bacteriophage P1 cre recombinase protein (-5 and -3 represent transcript regions 5 prime and 3 prime respectively)
161317_r_at		AV088715		Cluster Incl AV088715:AV088715 Mus musculus cDNA /clone=2310039J18 /clone_end=3' /gb=AV088715 /gi=5220163 /ug=Mm.58169 /len=285 /NOTE=replacement for probe set(s) 94577_i_at, 94578_f_at on MG-U74A
97645_f_at	LOC545641	AA420397	Gm428 ; LOC433721 ; LOC433722 ; LOC545634 ; LOC545635	Cluster Incl AA420397:vc51e03.r1 Mus musculus cDNA, 3' end /clone=IMAGE-778108 /clone_end=3' /gb=AA420397 /gi=2080905 /ug=Mm.25883 /len=302	Mm.386874	242502 ; 433721 ; 433722 ; 545634 ; 545635	Q5RI77	XP_143853.4 ; XP_485399.1 ; XP_485400.1 ; XP_620057.1 ; XP_620058.1	XM_143853 ; XM_485399 ; XM_485400 ; XM_620057 ; XM_620058
161657_f_at		AV105022	Rpl10 ; LOC234703 ; LOC434434	Cluster Incl AV105022:AV105022 Mus musculus cDNA /clone=2510010L03 /clone_end=3' /gb=AV105022 /gi=5252570 /ug=Mm.70193 /len=241 /NOTE=replacement for probe set(s) 97047_f_at on MG-U74A	Mm.326250	110954 ; 234703 ; 434434	Q6ZWV3 ; O89059 ; Q569M8	NP_443067.1 ; XP_134291.1 ; XP_486252.1	NM_052835 ; XM_134291 ; XM_486252
102666_at	c; skc35; albino; Tyr<c-em>	M26729	Tyr	Cluster Incl M26729:Mouse tyrosinase (TYR) mRNA, complete cds /cds=(0,1601) /gb=M26729 /gi=193845 /ug=Mm.1365 /len=1602	Mm.238127	22173	P11344 ; Q64ID7 ; Q3UFK9 ; Q3UFQ7 ; Q3UFR6 ; Q91XK0	NP_035791.1	NM_011661
92369_at	wa1; wa-1; 4732460K03Rik	M92420	Tgfa	Cluster Incl M92420:Transforming growth factor alpha /cds=(5,484) /gb=M92420 /gi=202155 /ug=Mm.3992 /len=497	Mm.137222	21802	P48030 ; Q545E4	NP_112476.1	NM_031199
102478_f_at		AW122990	Fbxw4	Cluster Incl AW122990:UI-M-BH2.1-apb-b-09-0-UI.s1 Mus musculus cDNA, 3' end /clone=UI-M-BH2.1-apb-b-09-0-UI /clone_end=3' /gb=AW122990 /gi=6098520 /ug=Mm.48699 /len=387	Mm.254739	30838	Q9JMJ2	NP_038935.1	NM_013907
94350_f_at	Nmo1; Ox1; QR1; Dia4; NMO1; Ox-1; Nmo-1; Nmor1; AV001255; Nqo1	U12961	Nqo1	Cluster Incl U12961:NAD(P)H menadione oxidoreductase 1, dioxin inducible /cds=(108,932) /gb=U12961 /gi=595517 /ug=Mm.252 /len=1528	Mm.252	18104	Q64669 ; P05982 ; Q99KL8 ; Q542Y0	NP_032732.1	NM_008706
102251_at	Mlsn1; LTRPC1; AI606771; melastatin; 4732499L03Rik; Trpm1	AF047714	Trpm1	Cluster Incl AF047714:Mus musculus melastatin mRNA, complete cds /cds=(307,1935) /gb=AF047714 /gi=3047241 /ug=Mm.10752 /len=2722	Mm.38875	17364	O70334 ; Q5U4B3 ; Q640P5 ; Q3TPG5 ; Q3UFV6 ; Q3UFW1 ; Q3UG69	XP_358370.3	XM_358370
161456_f_at		AV296708		Cluster Incl AV296708:AV296708 Mus musculus cDNA, 3' end /clone=5730443C05 /clone_end=3' /gb=AV296708 /gi=6328727 /ug=Mm.62767 /len=316 /NOTE=replacement for probe set(s) 95256_i_at on MG-U74A
161202_r_at		AV242260	Pdgfra	Cluster Incl AV242260:AV242260 Mus musculus cDNA, 3' end /clone=4831406D03 /clone_end=3' /gb=AV242260 /gi=6229669 /ug=Mm.83668 /len=234 /NOTE=replacement for probe set(s) 100851_f_at on MG-U74A	Mm.221403	18595	P26618 ; Q8CGH8 ; Q3TQ37 ; Q3UTU2 ; Q7TSJ3 ; Q8C4N3	NP_035188.1	NM_011058
100727_at	L28; D7Wsu21e; MGC107666; MGC115078; Rps2	X74856	Rpl28	Cluster Incl X74856:M.musculus L28 mRNA for ribosomal protein L28 /cds=(70,483) /gb=X74856 /gi=488834 /ug=Mm.3111 /len=555	Mm.379002	19943	P41105 ; Q5M9N5 ; Q5M9J8	NP_033107.1	NM_009081
160541_at	Tyrp1	AW124660	Eif3s5	Cluster Incl AW124660:UI-M-BH2.1-apw-e-08-0-UI.s1 Mus musculus cDNA, 3' end /clone=UI-M-BH2.1-apw-e-08-0-UI /clone_end=3' /gb=AW124660 /gi=6100190 /ug=Mm.6954 /len=270 /NOTE=replacement for probe set(s) 101038_at on MG-U74A	Mm.182962	66085	Q9DCH4 ; Q5XJV3 ; Q6IRT4 ; Q8VH52 ; Q3U8X1 ; Q3UVY8 ; Q8BTW2	NP_079620.1	NM_025344
92933_at	Skin; Oct11; Otf11; Epoc-1; Otf-11; Skn-1a; Skn-li; Oct-11a; Skin-1a; Pou2f3	Z18537	Pou2f3	Cluster Incl Z18537:POU domain, class 2, transcription factor 3 /cds=(75,1286) /gb=Z18537 /gi=53514 /ug=Mm.4904 /len=1287	Mm.325445	18988	P31362 ; P70260	NP_035269.1	NM_011139
98330_at	Zic3; Bn	D70849	Zic3	Cluster Incl D70849:Zinc finger protein of the cerebellum 3 /cds=(538,1938) /gb=D70849 /gi=1345414 /ug=Mm.4265 /len=3509	Mm.255890	22773	Q62521 ; Q66JW1 ; Q6P1Z7 ; Q3UYV1 ; Q8BSB3	NP_033601.1	NM_009575
162035_f_at	Folr1	AV259885	Vav2	Cluster Incl AV259885:AV259885 Mus musculus cDNA, 3' end /clone=4930406K03 /clone_end=3' /gb=AV259885 /gi=6247344 /ug=Mm.78322 /len=276 /NOTE=replacement for probe set(s) 99292_at on MG-U74A	Mm.179011	22325	Q60992 ; Q7TSI6	NP_033526.1	NM_009500
162032_f_at	Mtap4	AV368209	Pkm2	Cluster Incl AV368209:AV368209 Mus musculus cDNA, 3' end /clone=8530401K20 /clone_end=3' /gb=AV368209 /gi=6415856 /ug=Mm.95156 /len=245 /NOTE=replacement for probe set(s) 99289_f_at on MG-U74A	Mm.216135	18746	P52480 ; Q3TBV8 ; Q3TBW5 ; Q3TC59 ; Q3U1X3 ; Q3U5P6 ; Q4VC20 ; Q9CWB1	NP_035229.2	NM_011099
97185_at	Arnt	AI451564	Arnt	Cluster Incl AI451564:mu48e09.x1 Mus musculus cDNA, 3' end /clone=IMAGE-642664 /clone_end=3' /gb=AI451564 /gi=4304882 /ug=Mm.36235 /len=614	Mm.250265	11863	P53762 ; Q5DTR2 ; Q3U7X2 ; Q3ULM2 ; Q3URM6 ; Q8CEC2 ; Q921F3	NP_033839.1	NM_009709
98337_at	Sax-1; Sax1; Nkx-1.1; Nkx-1.2; Nkx1-2	X75384	Nkx1-2	Cluster Incl X75384:M.musculus mRNA for Sax-1 gene encoded protein /cds=(216,1133) /gb=X75384 /gi=453171 /ug=Mm.4293 /len=1575	Mm.334281	20231	P42580	NP_033149.1	NM_009123
102655_at	Integrin Alpha-4; CD49D; Itga4	X53176	Itga4	Cluster Incl X53176:Integrin alpha 4 (Cd49d) /cds=(137,3256) /gb=X53176 /gi=51484 /ug=Mm.1346 /len=4829	Mm.33596	16401	Q00651 ; Q6NV53 ; Q78E20 ; Q792F9 ; Q3U0V9 ; Q3U1F2 ; Q8BQ25	NP_034706.2	NM_010576
96099_at	CKII beta; Csnk2b	X56502	Csnk2b	Cluster Incl X56502:Casein kinase II, beta subunit /cds=(121,768) /gb=X56502 /gi=50420 /ug=Mm.26789 /len=944	Mm.378901	13001	P67871 ; Q3TTJ7	NP_034105.1	NM_009975
101552_at	Npt2; Npt2a; Slc17a2; Slc34a1	L33878	Slc34a1	Cluster Incl L33878:Solute carrier family 17 (sodium/hydrogen exchanger), member 2 /cds=(36,1949) /gb=L33878 /gi=535679 /ug=Mm.88745 /len=2401	Mm.276355	20505	Q60825 ; Q8C012 ; Q9D2V6	NP_035522.1	NM_011392
161931_r_at		AV309347		Cluster Incl AV309347:AV309347 Mus musculus cDNA, 3' end /clone=5730578O05 /clone_end=3' /gb=AV309347 /gi=6362382 /ug=Mm.92891 /len=237 /NOTE=replacement for probe set(s) 98721_at on MG-U74A
96563_at	Pdzd2	AI414051	Usp24	Cluster Incl AI414051:ma05b11.x1 Mus musculus cDNA, 3' end /clone=IMAGE-303645 /clone_end=3' /gb=AI414051 /gi=4257555 /ug=Mm.29393 /len=473	Mm.234544	329908	Q8K2S6	XP_131566.7	XM_131566
97762_f_at	Ly49G.4; LGL-1; Ly49g; Ly49g1; Ly49g2; Ly-49G.1; Ly-49G.2; Ly-49G.3; MGC123448; Hes5	U12890	Klra13 ; Klra7 ; Klra23	Cluster Incl U12890:Killer cell lectin-like receptor, subfamily A, member 7 /cds=(21,824) /gb=U12890 /gi=602409 /ug=Mm.4131 /len=921	Mm.193478	16631 ; 16638 ; 79410	Q60654 ; Q791D0 ; Q9EPZ3 ; Q9ERT4 ; Q9ERT5 ; Q9JHV2 ; Q9JHV5 ; Q9JHV6 ; Q499K2 ; Q499K3 ; Q9EP76	NP_034777.2 ; NP_055009.2 ; NP_077790.1	NM_010647 ; NM_014194 ; NM_024470
96373_at		C80138		Cluster Incl C80138:C80138 Mus musculus cDNA, 3' end /clone=J0077B01 /clone_end=3' /gb=C80138 /gi=2520468 /ug=Mm.25062 /len=236
92532_at	V1a; AVPR; V1aR; Avpr1; Smpd1	D49730	Avpr1a	Cluster Incl D49730:Mouse mRNA for V1a agrinine vasopression receptor, complete cds /cds=(312,1583) /gb=D49730 /gi=1722700 /ug=Mm.4351 /len=2684	Mm.4351	54140	Q62463 ; Q3U1H9 ; Q3UEE1	NP_058543.2	NM_016847
101905_at	Itch; KIAA4011; mKIAA4011; A130065M08; 6720481N21Rik	AF037454	Itch	Cluster Incl AF037454:Itchy /cds=(149,2713) /gb=AF037454 /gi=2827197 /ug=Mm.8975 /len=5122	Mm.208286	16396	Q8C863 ; Q571M5 ; Q6P289	XP_192925.2	XM_192925
102583_at	olfr89; Olfr89; MGC129198; MGC129199; MOR256-40P	AJ132195	Olfr138	Cluster Incl AJ132195:Mus musculus olfr89 gene, partial /cds=(0,908) /gb=AJ132195 /gi=4186074 /ug=Mm.57248 /len=909	Mm.329045	170648	Q3SXI5 ; Q7TRI7	NP_570938.1	NM_130868
AFFX-YEL024w/RIP1_at		M23316	RIP1	M23316 SGD:YEL024C Yeast S.cerevisiae RIP1 Rieske iron-sulfur protein of the mitochondrial cytochrome bc1 complex .		856689			NP_010890
104264_at	Lrba	AW122230	Lrba	Cluster Incl AW122230:UI-M-BH2.2-aov-e-05-0-UI.s1 Mus musculus cDNA, 3' end /clone=UI-M-BH2.2-aov-e-05-0-UI /clone_end=3' /gb=AW122230 /gi=6097693 /ug=Mm.28458 /len=266	Mm.386830	80877	Q9ESD3 ; Q9ESD4 ; Q9ESE1 ; Q8BSM6 ; Q8C7C2 ; Q8CBR4	NP_109620.1	NM_030695
104447_r_at	Nol6	AI595812	4933428G09Rik	Cluster Incl AI595812:uj69f12.x1 Mus musculus cDNA, 3' end /clone=IMAGE-1925231 /clone_end=3' /gb=AI595812 /gi=4604860 /ug=Mm.29409 /len=596	Mm.29409	66768	Q9D3X5	NP_080031.1	NM_025755
AFFX-YEL021w/URA3_at		K02207	URA3	K02207 SGD:YEL021W Yeast S.cerevisiae URA3 gene coding for OMP decarboxylase		856692			NP_010893
102656_at	CD49D; Itga4	X53177	Itga4	Cluster Incl X53177:Integrin alpha 4 (Cd49d) /cds=UNKNOWN /gb=X53177 /gi=51270 /ug=Mm.1346 /len=1438	Mm.33596	16401	Q00651 ; Q6NV53 ; Q78E20 ; Q792F9 ; Q3U0V9 ; Q3U1F2 ; Q8BQ25	NP_034706.2	NM_010576
161435_i_at		AV345278	1810013D10Rik	Cluster Incl AV345278:AV345278 Mus musculus cDNA, 3' end /clone=6430552J06 /clone_end=3' /gb=AV345278 /gi=6386337 /ug=Mm.62231 /len=241 /NOTE=replacement for probe set(s) 95226_f_at on MG-U74A	Mm.27900	66278	Q8K0W2	XP_485608.2	XM_485608
102137_f_at		AI845856		Cluster Incl AI845856:UI-M-AO1-aeg-e-12-0-UI.s1 Mus musculus cDNA, 3' end /clone=UI-M-AO1-aeg-e-12-0-UI /clone_end=3' /gb=AI845856 /gi=5489762 /ug=Mm.43942 /len=309
161116_at	Pcaf	AA756076	Pcaf	Cluster Incl AA756076:vu11h05.r1 Mus musculus cDNA, 5' end /clone=IMAGE-1180377 /clone_end=5' /gb=AA756076 /gi=2803274 /ug=Mm.38756 /len=544 /NOTE=replacement for probe set(s) 97716_at on MG-U74A	Mm.255025	18519	Q640M9 ; Q9JHD1 ; Q3U142	NP_064389.2	NM_020005
161256_at		AV321113	Orc5l	Cluster Incl AV321113:AV321113 Mus musculus cDNA, 3' end /clone=6030431A03 /clone_end=3' /gb=AV321113 /gi=6290946 /ug=Mm.56751 /len=196 /NOTE=replacement for probe set(s) 101270_at on MG-U74A	Mm.21724	26429	Q9WUV0 ; Q3TMI6	NP_036089.1	NM_011959
104015_at	Diablo	AW047992	Metap1	Cluster Incl AW047992:UI-M-BH1-alv-e-08-0-UI.s1 Mus musculus cDNA, 3' end /clone=UI-M-BH1-alv-e-08-0-UI /clone_end=3' /gb=AW047992 /gi=5908561 /ug=Mm.26833 /len=478	Mm.26833	75624	Q8BP48 ; Q6ZQJ2 ; Q8R0B2 ; Q4VAA9	NP_780433.1	NM_175224
160411_at	Iars2	AW121765		Cluster Incl AW121765:UI-M-BH2.3-aoe-e-11-0-UI.s1 Mus musculus cDNA, 3' end /clone=UI-M-BH2.3-aoe-e-11-0-UI /clone_end=3' /gb=AW121765 /gi=6097109 /ug=Mm.31946 /len=240 /NOTE=replacement for probe set(s) 97513_at on MG-U74A	Mm.31946
161986_f_at	Msc	AV381732	Gpx5	Cluster Incl AV381732:AV381732 Mus musculus cDNA, 3' end /clone=9230118F08 /clone_end=3' /gb=AV381732 /gi=6430809 /ug=Mm.94195 /len=140 /NOTE=replacement for probe set(s) 99233_r_at on MG-U74A	Mm.1332	14780	P21765 ; Q496Q2 ; Q8CC60 ; Q8CDQ5	NP_034473.1	NM_010343
98867_at	Prrx1	AI848793	Dlx6as	Cluster Incl AI848793:UI-M-AJ1-ahg-d-12-0-UI.s1 Mus musculus cDNA, 3' end /clone=UI-M-AJ1-ahg-d-12-0-UI /clone_end=3' /gb=AI848793 /gi=5492699 /ug=Mm.5152 /len=388	Mm.94021	13397
103696_r_at	C330007P06Rik	AW047329		Cluster Incl AW047329:UI-M-BH1-amh-h-04-0-UI.s1 Mus musculus cDNA, 3' end /clone=UI-M-BH1-amh-h-04-0-UI /clone_end=3' /gb=AW047329 /gi=5907858 /ug=Mm.23994 /len=438	Mm.290704
94203_at	Lcor	AA408453	A630025C20Rik	Cluster Incl AA408453:EST02923 Mus musculus cDNA, 3' end /clone=C0028A12 /clone_end=3' /gb=AA408453 /gi=2067838 /ug=Mm.13144 /len=362	Mm.13144	212391	Q3U302 ; Q5CZW7 ; Q6ZPI3 ; Q80VA8 ; Q8BGT2 ; Q8C9Q0	NP_742166.1	NM_172154
103295_at	C80126; AU022327; KIAA0268; 1110061O04Rik	AI854482	9130229H14Rik	Cluster Incl AI854482:UI-M-BH0-ait-h-07-0-UI.s1 Mus musculus cDNA, 3' end /clone=UI-M-BH0-ait-h-07-0-UI /clone_end=3' /gb=AI854482 /gi=5498388 /ug=Mm.20971 /len=389	Mm.266884	236520	Q571D7 ; Q8C5B9	XP_135706.3	XM_135706
162172_f_at	Nedd4	AV365271	Nedd4	Cluster Incl AV365271:AV365271 Mus musculus cDNA, 3' end /clone=8430406N22 /clone_end=3' /gb=AV365271 /gi=6412918 /ug=Mm.98042 /len=205 /NOTE=replacement for probe set(s) 100174_r_at on MG-U74A	Mm.279923	17999	P46935 ; Q3TUU1 ; Q3UZI2 ; Q3V335 ; Q8BNU7 ; Q8BU52	NP_035020.2	NM_010890
96217_at	Polb	AW060552	Polb	Cluster Incl AW060552:UI-M-BH1-ann-g-10-0-UI.s1 Mus musculus cDNA, 3' end /clone=UI-M-BH1-ann-g-10-0-UI /clone_end=3' /gb=AW060552 /gi=6008303 /ug=Mm.28684 /len=334	Mm.123211	18970	Q8K409 ; Q3UAB6	NP_035260.1	NM_011130
99848_at	Alox8; 8-LOX; 8S-LOX; Alox15b	Y14696	Alox15b	Cluster Incl Y14696:Arachidonate 15-lipoxygenase, second type /cds=(13,2046) /gb=Y14696 /gi=3036863 /ug=Mm.6332 /len=3203	Mm.289672	11688	O35936 ; Q3TYK7	NP_033791.1	NM_009661
160967_at	C79732; F630107H02Rik; Sfxn2	AA189555	Sfxn2	Cluster Incl AA189555:mt98c04.r1 Mus musculus cDNA, 5' end /clone=IMAGE-637926 /clone_end=5' /gb=AA189555 /gi=1777222 /ug=Mm.24078 /len=258 /NOTE=replacement for probe set(s) 103705_at on MG-U74A	Mm.296837	94279	Q925N2 ; Q3UC14	NP_444426.2	NM_053196
93870_at	B-raf	M64429	Braf	Cluster Incl M64429:Braf transforming gene /cds=(37,2016) /gb=M64429 /gi=553877 /ug=Mm.8807 /len=2050	Mm.245513	109880	Q9JJU4 ; Q9JJU6	XP_355754.2	XM_355754
92711_at	protease-6; Mcp-6; MMCP-6; AV011504	M57625	Mcpt6	Cluster Incl M57625:Mast cell protease 6 /cds=UNKNOWN /gb=M57625 /gi=200506 /ug=Mm.46216 /len=3757	Mm.7409	17229	P21845	NP_034911.2	NM_010781
161516_r_at	Hexb	AV157222	Vapa	Cluster Incl AV157222:AV157222 Mus musculus cDNA /clone=3010001C05 /clone_end=3' /gb=AV157222 /gi=5400857 /ug=Mm.65244 /len=203 /NOTE=replacement for probe set(s) 95836_r_at on MG-U74A	Mm.266767	30960	Q9WV55 ; Q3TJM1	NP_038961.1	NM_013933
98528_at	Racgap1	AI854901	2510006D16Rik	Cluster Incl AI854901:UI-M-BH0-akb-h-06-0-UI.s1 Mus musculus cDNA, 3' end /clone=UI-M-BH0-akb-h-06-0-UI /clone_end=3' /gb=AI854901 /gi=5498807 /ug=Mm.35837 /len=398	Mm.293096	76799	Q8R1E7 ; Q9D484	NP_084024.1	NM_029748
100775_at		C81070	Dnmt3b	Cluster Incl C81070:C81070 Mus musculus cDNA, 3' end /clone=J0093A10 /clone_end=3' /gb=C81070 /gi=2521400 /ug=Mm.98626 /len=579	Mm.89772	13436	O88509 ; Q541E5	NP_001003960.1 ; NP_001003961.1 ; NP_001003963.1 ; NP_034198.2	NM_001003960 ; NM_001003961 ; NM_001003963 ; NM_010068
101129_at	rpL5; U21RNA; MGC101934; MGC117998; Rpl5	X83590	Rpl5	Cluster Incl X83590:M.musculus mRNA for ribosomal protein L5, 3'end /cds=(0,278) /gb=X83590 /gi=619503 /ug=Mm.4419 /len=349	Mm.4419	19983	P47962 ; Q3TKR5	NP_058676.1	NM_016980
95289_r_at	A430106J12Rik	AA189811	A430106J12Rik	Cluster Incl AA189811:mt97g08.r1 Mus musculus cDNA, 5' end /clone=IMAGE-637886 /clone_end=5' /gb=AA189811 /gi=1776416 /ug=Mm.1882 /len=365	Mm.338284	108686	Q5SNZ0 ; Q6ZPV9 ; Q8C486 ; Q8CFU7	NP_789811.2	NM_176841
101165_at		W91762		Cluster Incl W91762:MTA.D08.085.A Mus musculus cDNA, 3' end /clone=MTA.D08.085 /clone_end=3' /gb=W91762 /gi=1407931 /ug=Mm.5000 /len=231
92726_at	Sox6; AI987981	AJ010605	Sox6	Cluster Incl AJ010605:SRY-box containing gene 6 /cds=(0,931) /gb=AJ010605 /gi=3702611 /ug=Mm.4656 /len=3371	Mm.377113	20679	P40645 ; Q6NWW0 ; Q3V1J7 ; Q8BSS6	NP_001020730.1 ; NP_001020731.1 ; NP_035575.1	NM_001025559 ; NM_001025560 ; NM_011445
104201_at	Epcs26; DXWsu72e; Oat	AA718649	Plac1	Cluster Incl AA718649:vt86g08.r1 Mus musculus cDNA, 5' end /clone=IMAGE-1178078 /clone_end=5' /gb=AA718649 /gi=2730923 /ug=Mm.27525 /len=479	Mm.274842	56096	Q80WW3 ; Q3UKT4 ; Q9JI83	NP_062411.1	NM_019538
102003_at	Gbf1	AI842159	Gbf1	Cluster Incl AI842159:UI-M-AN1-afj-f-10-0-UI.s1 Mus musculus cDNA, 3' end /clone=UI-M-AN1-afj-f-10-0-UI /clone_end=3' /gb=AI842159 /gi=5476372 /ug=Mm.99132 /len=277	Mm.271620	107338	Q641K0 ; Q6A099 ; Q6DFZ1 ; Q6PB54 ; Q8R0M4 ; Q3UPP2 ; Q8BY52 ; Q8BYH5	NP_849261.2	NM_178930
99450_at	KQT2; HNSPC; Kcnq2	AB000503	Kcnq2	Cluster Incl AB000503:Mus musculus mRNA for alternative splicing-see accession between AB000494 and AB000504, complete cds /cds=(86,1129) /gb=AB000503 /gi=4176411 /ug=Mm.40615 /len=1689	Mm.40615	16536	Q9Z351 ; Q3UTI0 ; Q3UY10	NP_001003824.1 ; NP_001003825.1 ; NP_001006669.1 ; NP_001006670.1 ; NP_001006675.1 ; NP_001006676.1 ; NP_001006677.1 ; NP_001006678.1 ; NP_001006679.1 ; NP_001006680.1 ; NP_001006681.1 ; NP_034741.2	NM_001003824 ; NM_001003825 ; NM_001006668 ; NM_001006669 ; NM_001006674 ; NM_001006675 ; NM_001006676 ; NM_001006677 ; NM_001006678 ; NM_001006679 ; NM_001006680 ; NM_010611
93856_at		M55512	Wt1	Cluster Incl M55512:Wilms tumor homolog /cds=UNKNOWN /gb=M55512 /gi=202413 /ug=Mm.87561 /len=3089	Mm.246679	22431	P22561	NP_659032.1	NM_144783
98125_at	Blp2; 1110025I09Rik; 5930422O05Rik; A430106J12Rik	AI849193	Tm2d3	Cluster Incl AI849193:UI-M-AJ1-agy-g-11-0-UI.s1 Mus musculus cDNA, 3' end /clone=UI-M-AJ1-agy-g-11-0-UI /clone_end=3' /gb=AI849193 /gi=5493099 /ug=Mm.35127 /len=451	Mm.35127	68634	Q8BJ83 ; Q8BLY2 ; Q8CHT2 ; Q9D156	NP_081071.1 ; NP_835157.1	NM_026795 ; NM_178056
97767_at	mHa2; Ha3; Krt1-2; MGC144672; MGC144673; Ptrf	X75649	Krt1-2	Cluster Incl X75649:M.musculus mRNA for mouse hair acidic 2 /cds=(28,1251) /gb=X75649 /gi=498977 /ug=Mm.4161 /len=1591	Mm.4161	16670	Q62168	NP_034795.1	NM_010665
95715_at	Eif3s12	AW125739	Eif3s12	Cluster Incl AW125739:UI-M-BH2.2-aqi-g-05-0-UI.s1 Mus musculus cDNA, 3' end /clone=UI-M-BH2.2-aqi-g-05-0-UI /clone_end=3' /gb=AW125739 /gi=6101234 /ug=Mm.29714 /len=321	Mm.29714	73830	Q9DBZ5 ; Q58EU9 ; Q3TY56	NP_082935.1	NM_028659
99823_r_at	Srrm1	C79676	D18Ertd232e	Cluster Incl C79676:C79676 Mus musculus cDNA, 3' end /clone=J0070C12 /clone_end=3' /gb=C79676 /gi=2520006 /ug=Mm.5866 /len=532	Mm.45980	52492
96076_at	Cnot1	AW121716	Stx5a	Cluster Incl AW121716:UI-M-BH2.3-aoc-h-05-0-UI.s1 Mus musculus cDNA, 3' end /clone=UI-M-BH2.3-aoc-h-05-0-UI /clone_end=3' /gb=AW121716 /gi=6097049 /ug=Mm.26558 /len=214	Mm.153061	56389	Q8K1E0 ; Q3TM79	NP_062803.3	NM_019829
93336_at	Rac1	AW121539	Tmed10	Cluster Incl AW121539:UI-M-BH2.2-aop-e-01-0-UI.s1 Mus musculus cDNA, 3' end /clone=UI-M-BH2.2-aop-e-01-0-UI /clone_end=3' /gb=AW121539 /gi=6096872 /ug=Mm.18688 /len=514	Mm.379159	68581	Q9D1D4 ; Q3UFG5 ; Q99LX4	NP_081051.1	NM_026775
160263_r_at	Mdn1	AI840981	Ndfip2	Cluster Incl AI840981:UI-M-AK0-adk-f-01-0-UI.s1 Mus musculus cDNA, 3' end /clone=UI-M-AK0-adk-f-01-0-UI /clone_end=3' /gb=AI840981 /gi=5475194 /ug=Mm.28029 /len=382 /NOTE=replacement for probe set(s) 97294_at on MG-U74A	Mm.290669	76273	Q91ZP6 ; Q3UBS1 ; Q3V1V0	NP_083837.1	NM_029561
99324_at	A130097D21Rik; Spink5	U73378	Prss7	Cluster Incl U73378:Mus musculus enteropeptidase mRNA, complete cds /cds=(175,3384) /gb=U73378 /gi=1698877 /ug=Mm.5184 /len=4215	Mm.5184	19146	P97435 ; Q8CAN9 ; Q8CC97	NP_032967.1 ; NP_849186.1	NM_008941 ; NM_178855
162265_r_at		AV359728		Cluster Incl AV359728:AV359728 Mus musculus cDNA, 3' end /clone=7420700M05 /clone_end=3' /gb=AV359728 /gi=6406866 /ug=Mm.99427 /len=283 /NOTE=replacement for probe set(s) 100274_f_at, 100275_r_at on MG-U74A	Mm.339749
162057_f_at		AV269118	Mtdh	Cluster Incl AV269118:AV269118 Mus musculus cDNA, 3' end /clone=4930539N12 /clone_end=3' /gb=AV269118 /gi=6257155 /ug=Mm.78679 /len=171 /NOTE=replacement for probe set(s) 99316_f_at on MG-U74A	Mm.130883	67154	Q80WJ7 ; Q3TAB3 ; Q3U9F8 ; Q3UAQ8	NP_080278.3	NM_026002
95433_at	Ift122	AW049776	Ddx54	Cluster Incl AW049776:UI-M-BH1-anm-c-12-0-UI.s1 Mus musculus cDNA, 3' end /clone=UI-M-BH1-anm-c-12-0-UI /clone_end=3' /gb=AW049776 /gi=5910305 /ug=Mm.24495 /len=403	Mm.24495	71990	Q8K4L0 ; Q6IQZ1 ; Q7TPP4 ; Q8BT25 ; Q8CD14 ; Q8CD39 ; Q8VDG2	NP_082317.1	NM_028041
93410_at	Ralgps2	AW120840	Wnk2	Cluster Incl AW120840:UI-M-BH2.3-aoa-e-01-0-UI.s1 Mus musculus cDNA, 3' end /clone=UI-M-BH2.3-aoa-e-01-0-UI /clone_end=3' /gb=AW120840 /gi=6096173 /ug=Mm.6378 /len=371	Mm.342723	75607	Q3UH66 ; Q3V387 ; Q3V473 ; Q6PAN9 ; Q6ZPI6 ; Q7TNS1 ; Q811F2	XP_127323.4	XM_127323
103816_at	Jam; JAM; Jcam; JAM-1; JAM-A; Jcam1; Ly106; ESTM33; AA638916; 9130004G24	U89915	F11r	Cluster Incl U89915:Mus musculus junctional adhesion molecule (Jam) mRNA, complete cds /cds=(70,972) /gb=U89915 /gi=3462454 /ug=Mm.20903 /len=2029	Mm.294882	16456	Q8VC39	NP_766235.1	NM_172647
95694_at	TOP; Top-1; AI467334; D130064I21Rik	X70956	Top1	Cluster Incl X70956:M.musculus TOP gene for topoisomerase I, exons 19-21 /cds=(0,347) /gb=X70956 /gi=57932 /ug=Mm.29663 /len=348	Mm.217233	21969	Q04750 ; Q569Q5 ; Q3TPX7 ; Q3TSR2 ; Q3TUS4 ; Q3ULF5	NP_033434.1	NM_009408
160731_at	Rab25	AI893677	Rab25	Cluster Incl AI893677:mj98f09.y1 Mus musculus cDNA, 5' end /clone=IMAGE-484169 /clone_end=5' /gb=AI893677 /gi=5599579 /ug=Mm.26994 /len=466 /NOTE=replacement for probe set(s) 94943_at on MG-U74A	Mm.26994	53868	Q9WTL2	NP_058595.2	NM_016899
93839_at	RTN3-A1; AW558451; MGC105197; Rtn3	AI854888	Rtn3	Cluster Incl AI854888:UI-M-BH0-akb-g-05-0-UI.s1 Mus musculus cDNA, 3' end /clone=UI-M-BH0-akb-g-05-0-UI /clone_end=3' /gb=AI854888 /gi=5498794 /ug=Mm.21606 /len=468	Mm.246990	20168	Q9ES97 ; Q6R8K6 ; Q6R8K7 ; Q68FE4 ; Q6T929 ; Q3UF62 ; Q8C6D5 ; Q8C6L4 ; Q8CCU2 ; Q544J1	NP_001003930.1 ; NP_001003933.1 ; NP_001003934.1 ; NP_444306.1	NM_001003930 ; NM_001003933 ; NM_001003934 ; NM_053076
96252_at	AIP1; Alix; Eig2; C76364; AI480591; AW544830; mKIAA1375; Pdcd6ip	AJ005073	Pdcd6ip	Cluster Incl AJ005073:Mus musculus mRNA for Alix (ALG-2-interacting protein X), complete CDS /cds=(0,2609) /gb=AJ005073 /gi=3550455 /ug=Mm.29816 /len=2610	Mm.29816	18571	Q9WU78 ; Q6ZPS9 ; Q80Y09 ; Q3TED2	NP_035182.1	NM_011052
160383_at	EB1; SIG81; COX7AR; COX7RP; SIG-81; Silg81; MGC103208; Lrp2	X80899	Cox7a2l	Cluster Incl X80899:M.musculus mRNA for cytochrome C oxidase subunit VII homologue /cds=(26,361) /gb=X80899 /gi=758146 /ug=Mm.30072 /len=1054 /NOTE=replacement for probe set(s) 96877_at on MG-U74A	Mm.362119	20463	Q61387 ; Q99KD6	NP_033213.1	NM_009187
104720_at	AA673476; AW124741; MGC102206; 1110029L11Rik; 2610108L02Rik; Rnf12	AI854789	Ubn1	Cluster Incl AI854789:UI-M-BH0-aka-e-07-0-UI.s1 Mus musculus cDNA, 3' end /clone=UI-M-BH0-aka-e-07-0-UI /clone_end=3' /gb=AI854789 /gi=5498695 /ug=Mm.24517 /len=399	Mm.66356	170644	Q6P9K7 ; Q3UUZ4 ; Q4G0F8 ; Q8BNC3 ; Q9CRM4 ; Q9CS40	NP_080942.1	NM_026666
101873_at	INSL3; Rlf; Rlnl	X95603	Jak3	Cluster Incl X95603:M.musculus insl3 gene /cds=(3,368) /gb=X95603 /gi=1771291 /ug=Mm.87963 /len=583	Mm.249645	16453	Q62137 ; Q5RL10 ; Q8BTY6 ; Q8C321 ; Q8BYU2	NP_034719.2	NM_010589
103658_r_at	Mtf2	AI836552	Mtf2	Cluster Incl AI836552:UI-M-AP0-abe-e-08-0-UI.s1 Mus musculus cDNA, 3' end /clone=UI-M-AP0-abe-e-08-0-UI /clone_end=3' /gb=AI836552 /gi=5470765 /ug=Mm.20559 /len=417	Mm.257149	17765	Q02395 ; Q8C5H9	NP_038855.2	NM_013827
103273_s_at	SUR-1; Sur; SUR1; D930031B21Rik	AF037312	Abcc8	Cluster Incl AF037312:untitled /cds=(0,2051) /gb=AF037312 /gi=3851489 /ug=Mm.20868 /len=2147	Mm.259076	20927	Q6PGE2 ; Q9JL44 ; Q8BIU4 ; Q8BNE2	NP_035640.2	NM_011510
161648_at	Hmgb1	AV087550	Crry	Cluster Incl AV087550:AV087550 Mus musculus cDNA /clone=2310031H22 /clone_end=3' /gb=AV087550 /gi=5218998 /ug=Mm.69951 /len=298 /NOTE=replacement for probe set(s) 97038_at on MG-U74A	Mm.301652	12946	Q61449 ; Q8K328 ; Q8CF59	NP_038527.2	NM_013499
103862_r_at	Ubph; AI467302; D7Wsu105e; Tbc1d9b	AA388099	D7Wsu128e	Cluster Incl AA388099:vc88g07.r1 Mus musculus cDNA, 5' end /clone=IMAGE-790140 /clone_end=5' /gb=AA388099 /gi=2041044 /ug=Mm.21103 /len=564	Mm.282122	28018	Q78JW9 ; Q8C5A9 ; Q9CYA9	NP_613055.2	NM_138589
93256_at	Hspa5	AI853728	Golga7	Cluster Incl AI853728:UI-M-BH0-ajq-e-09-0-UI.s1 Mus musculus cDNA, 3' end /clone=UI-M-BH0-ajq-e-09-0-UI /clone_end=3' /gb=AI853728 /gi=5497599 /ug=Mm.17035 /len=482	Mm.196269	57437	Q91W53 ; Q9D536	NP_065610.1	NM_020585
97187_at	Dcun1d4	AI480533	D7Wsu130e	Cluster Incl AI480533:vg37d10.x1 Mus musculus cDNA, 3' end /clone=IMAGE-863539 /clone_end=3' /gb=AI480533 /gi=4373759 /ug=Mm.3635 /len=395	Mm.3635	28017
99878_at	AI646054; MGC91294; 4632415A01Rik; Eef2	AW124460	Ddx10	Cluster Incl AW124460:UI-M-BH2.1-ape-f-06-0-UI.s1 Mus musculus cDNA, 3' end /clone=UI-M-BH2.1-ape-f-06-0-UI /clone_end=3' /gb=AW124460 /gi=6099955 /ug=Mm.76778 /len=231	Mm.133560	77591	Q80Y44 ; Q66JW6 ; Q7TMM1 ; Q8CFS2 ; Q3TKX5 ; Q8BRE3 ; Q8C751	XP_284494.2	XM_284494
162317_r_at		AV064697		Cluster Incl AV064697:AV064697 Mus musculus cDNA /clone=2010011P14 /clone_end=3' /gb=AV064697 /gi=5184525 /ug=Mm.47448 /len=247 /NOTE=replacement for probe set(s) 102433_f_at on MG-U74A
97895_f_at	Mapk1	AW125218	Hat1	Cluster Incl AW125218:UI-M-BH2.1-aps-c-06-0-UI.s1 Mus musculus cDNA, 3' end /clone=UI-M-BH2.1-aps-c-06-0-UI /clone_end=3' /gb=AW125218 /gi=6100748 /ug=Mm.28421 /len=319	Mm.272472	107435	Q8BY71	NP_080391.2	NM_026115
99801_at	nodal; Tg.413d; Nodal	X70514	Nodal	Cluster Incl X70514:Nodal /cds=(0,1064) /gb=X70514 /gi=2632074 /ug=Mm.57195 /len=1065	Mm.57195	18119	P43021 ; Q8BH87	NP_038639.1	NM_013611
98875_at	Vac14	AW121160	D2Ertd391e	Cluster Incl AW121160:UI-M-BH2.3-aoh-g-08-0-UI.s1 Mus musculus cDNA, 3' end /clone=UI-M-BH2.3-aoh-g-08-0-UI /clone_end=3' /gb=AW121160 /gi=6096493 /ug=Mm.28492 /len=139	Mm.28492	51897	Q80TU9 ; Q8K1C4 ; Q91YI1	NP_663503.1	NM_145528
93305_f_at	Edb; AU041171; endobrevin; Vamp8	AF053724	Vamp8	Cluster Incl AF053724:Mus musculus endobrevin mRNA, complete cds /cds=(154,459) /gb=AF053724 /gi=2982367 /ug=Mm.1838 /len=597	Mm.1838	22320	O70404 ; Q3V4C2	NP_058074.2	NM_016794
93700_at	Actb	AI838022	Arf3	Cluster Incl AI838022:UI-M-AP0-abl-h-01-0-UI.s1 Mus musculus cDNA, 3' end /clone=UI-M-AP0-abl-h-01-0-UI /clone_end=3' /gb=AI838022 /gi=5472235 /ug=Mm.8612 /len=226	Mm.221298	11842	P61205 ; Q3U344 ; Q9D3N9	NP_031504.1	NM_007478
94389_at	Lsm5	AA915720	Lsm5	Cluster Incl AA915720:vz33g10.r1 Mus musculus cDNA, 5' end /clone=IMAGE-1328322 /clone_end=5' /gb=AA915720 /gi=3055112 /ug=Mm.25642 /len=480	Mm.333087	66373	P62322	NP_079796.1	NM_025520
94917_at	Crebbp	AI844932	Fbxo8	Cluster Incl AI844932:UI-M-BG0-ahv-f-12-0-UI.s1 Mus musculus cDNA, 3' end /clone=UI-M-BG0-ahv-f-12-0-UI /clone_end=3' /gb=AI844932 /gi=5488838 /ug=Mm.24156 /len=407	Mm.251174	50753	Q9QZN3 ; Q921R9 ; Q8BP70 ; Q8C2P9 ; Q8JZY7	NP_056606.2	NM_015791
99645_at	AI315132; 6230409E21Rik; 4921506J03Rik	AW048484	4921506J03Rik	Cluster Incl AW048484:UI-M-BH1-alj-d-10-0-UI.s1 Mus musculus cDNA, 3' end /clone=UI-M-BH1-alj-d-10-0-UI /clone_end=3' /gb=AW048484 /gi=5909018 /ug=Mm.43640 /len=458	Mm.43640	382423		XP_356498.3	XM_356498
160762_at	Abr	AI846185	Abr	Cluster Incl AI846185:UI-M-AM1-agb-c-12-0-UI.s1 Mus musculus cDNA, 3' end /clone=UI-M-AM1-agb-c-12-0-UI /clone_end=3' /gb=AI846185 /gi=5490091 /ug=Mm.27923 /len=298 /NOTE=replacement for probe set(s) 95598_at on MG-U74A	Mm.258939	109934	Q6PCY1 ; Q6PDH3 ; Q3U5G0 ; Q3UQJ6 ; Q3UY38	NP_932135.1 ; NP_942597.1 ; NP_942598.1	NM_198018 ; NM_198894 ; NM_198895
95744_at	VA68; VPP2; Atp6a1; Atp6a2; AI647066; Atp6v1a1	U13837	Atp6v1a	Cluster Incl U13837:Mus musculus vacuolar adenosine triphosphatase subunit A gene, complete cds /cds=(0,1853) /gb=U13837 /gi=1184658 /ug=Mm.29771 /len=1854		11964			NM_007508
95637_at		AI838592	Flnb	Cluster Incl AI838592:UI-M-AO0-abz-e-02-0-UI.s1 Mus musculus cDNA, 3' end /clone=UI-M-AO0-abz-e-02-0-UI /clone_end=3' /gb=AI838592 /gi=5472805 /ug=Mm.28095 /len=321	Mm.28095	286940	Q80X90 ; Q3T9V9	XP_127565.6	XM_127565
92970_at	Hoxa10; Hox-1.8; Hoxa-10	L08757	Hoxa10	Cluster Incl L08757:Homeo box A10 /cds=(56,1255) /gb=L08757 /gi=825647 /ug=Mm.5 /len=2578	Mm.5	15395	P31310 ; Q80Y22	NP_032289.1	NM_008263
92874_f_at	COPS7a; D6Ertd35e; Son	AF071316	Cops7a	Cluster Incl AF071316:Mus musculus COP9 complex subunit 7a (COPS7a) mRNA, complete cds /cds=(158,985) /gb=AF071316 /gi=3309173 /ug=Mm.1444 /len=1779	Mm.1444	26894	Q9CZ04	NP_036133.1	NM_012003
104254_at	AU043409; AW046161; 1810020P17Rik; 2210408F11Rik; 4921528G01Rik; 9130014M22Rik; Ralgps2	AI839876	Ralgps2	Cluster Incl AI839876:UI-M-AH0-acw-b-05-0-UI.s1 Mus musculus cDNA, 3' end /clone=UI-M-AH0-acw-b-05-0-UI /clone_end=3' /gb=AI839876 /gi=5474089 /ug=Mm.28376 /len=426	Mm.28376	78255	Q7TPZ6 ; Q9ERD6 ; Q80YA6 ; Q8BZ37 ; Q8BZU2 ; Q8C134	NP_076373.2	NM_023884
93952_r_at		AA409629	2810417H13Rik	Cluster Incl AA409629:EST01370 Mus musculus cDNA, 3' end /clone=C0009A09 /clone_end=3' /gb=AA409629 /gi=2066285 /ug=Mm.94218 /len=305	Mm.379147	68026	Q9CQX4 ; Q4VAG2	NP_080791.2	NM_026515
103655_at	Hdac3; AW537363	AF074882	Hdac3	Cluster Incl AF074882:Mus musculus strain C57BL/6J histone deacetylase 3 (Hdac3) mRNA, alternatively spliced, complete cds /cds=(22,723) /gb=AF074882 /gi=3639055 /ug=Mm.20521 /len=1402	Mm.20521	15183	O88895 ; Q9JLX5 ; Q9JM08 ; Q3UM33	NP_034541.1	NM_010411
102140_at		C77137	C77137	Cluster Incl C77137:C77137 Mus musculus cDNA, 3' end /clone=J0026E04 /clone_end=3' /gb=C77137 /gi=2517467 /ug=Mm.44016 /len=410		97213
162168_r_at	Phgdh	AV361953	LOC224870 ; Phgdh ; LOC269242 ; LOC383450 ; LOC434173 ; LOC546010	Cluster Incl AV361953:AV361953 Mus musculus cDNA, 3' end /clone=7630403J12 /clone_end=3' /gb=AV361953 /gi=6409600 /ug=Mm.97983 /len=268 /NOTE=replacement for probe set(s) 100170_at on MG-U74A	Mm.16898	224870 ; 236539 ; 269242 ; 383450 ; 434173 ; 546010	Q61753 ; Q3TEE5 ; Q8C603 ; Q9DAN0	NP_058662.2 ; XP_619470.1 ; XP_619592.1 ; XP_619732.1 ; XP_620480.1 ; XP_620577.1	NM_016966 ; XM_619470 ; XM_619592 ; XM_619732 ; XM_620480 ; XM_620577
104434_at	Gdpd2	AW048552	AA407659	Cluster Incl AW048552:UI-M-BH1-alx-d-07-0-UI.s1 Mus musculus cDNA, 3' end /clone=UI-M-BH1-alx-d-07-0-UI /clone_end=3' /gb=AW048552 /gi=5909081 /ug=Mm.29241 /len=473	Mm.29241	106840	Q922B4 ; Q8BRC4 ; Q8C4B4	NP_780561.1	NM_175352
93915_at	Bob1; OCAB; BOB.1; OBF-1; OBF.1; OCA-B; Pou2af1	Z54283	Pou2af1	Cluster Incl Z54283:M.musculus mRNA for B-cell-specific coactivator BOB.1/OBF.1 /cds=(99,869) /gb=Z54283 /gi=1150492 /ug=Mm.897 /len=2580	Mm.897	18985	Q64693 ; Q6PDN2 ; Q542H4	NP_035266.1	NM_011136
92269_r_at		AI836610	Peg10	Cluster Incl AI836610:UI-M-AP0-abf-g-08-0-UI.s1 Mus musculus cDNA, 3' end /clone=UI-M-AP0-abf-g-08-0-UI /clone_end=3' /gb=AI836610 /gi=5470823 /ug=Mm.3590 /len=130	Mm.320575	170676	Q7TN75	NP_570947.1	NM_130877
160428_at	Scs; AF171077; AW556404; MGC91183; D6Wsu120e; Suclg2	AF058956	Suclg2	Cluster Incl AF058956:Mus musculus GTP-specific succinyl-CoA synthetase beta subunit (Scs) mRNA, partial cds /cds=(0,1214) /gb=AF058956 /gi=3766202 /ug=Mm.34632 /len=1252 /NOTE=replacement for probe set(s) 98093_at on MG-U74A	Mm.371585	20917	Q9Z2I8 ; Q66JT3	NP_035637.1	NM_011507
160472_r_at	Tmeff1	AI837838	Tmeff1	Cluster Incl AI837838:UI-M-AP0-abk-b-09-0-UI.s1 Mus musculus cDNA, 3' end /clone=UI-M-AP0-abk-b-09-0-UI /clone_end=3' /gb=AI837838 /gi=5472051 /ug=Mm.41772 /len=465 /NOTE=replacement for probe set(s) 99173_s_at, 99174_r_at on MG-U74A	Mm.130982	230157	Q6PFE7 ; Q9JJS1 ; Q8BRP7 ; Q8C536	NP_067411.1	NM_021436
98466_r_at	Ifi16; Atp1a1	M31419	Ifi204	Cluster Incl M31419:Interferon activated gene 204 /cds=(127,2049) /gb=M31419 /gi=198399 /ug=Mm.34817 /len=2353	Mm.212870	15951	P15092 ; Q8CGE8 ; Q921V9 ; Q3U7K5 ; Q3UCH9 ; Q8C4X3	NP_032355.1	NM_008329
161694_f_at	Ptgs1	AV230409	Ptgs1	Cluster Incl AV230409:AV230409 Mus musculus cDNA, 3' end /clone=4631429H16 /clone_end=3' /gb=AV230409 /gi=6182924 /ug=Mm.71558 /len=253 /NOTE=replacement for probe set(s) 97603_f_at on MG-U74A	Mm.275434	19224	P22437 ; Q6QDC8 ; Q3TJN9 ; Q3UZ23 ; Q543T1 ; Q8CIL6	NP_032995.1	NM_008969
96498_at	Dmc1; MGC151144; Dmc1h	D64107	Dmc1h	Cluster Incl D64107:Disrupted meiotic cDNA 1 homolog /cds=(155,1177) /gb=D64107 /gi=987666 /ug=Mm.2524 /len=2190	Mm.2524	13404	Q61880 ; Q8C610	NP_034189.1	NM_010059
97077_f_at		AW213991	Rtn3	Cluster Incl AW213991:uo46d02.x1 Mus musculus cDNA, 3' end /clone=IMAGE-2645571 /clone_end=3' /gb=AW213991 /gi=6520344 /ug=Mm.89381 /len=468	Mm.246990	20168	Q9ES97 ; Q6R8K6 ; Q6R8K7 ; Q68FE4 ; Q6T929 ; Q3UF62 ; Q8C6D5 ; Q8C6L4 ; Q8CCU2 ; Q544J1	NP_001003930.1 ; NP_001003933.1 ; NP_001003934.1 ; NP_444306.1	NM_001003930 ; NM_001003933 ; NM_001003934 ; NM_053076
100318_at	Tsarg; 1700014P03Rik; Dnajb13	AI892206	Dnajb13	Cluster Incl AI892206:ml43f10.y1 Mus musculus cDNA, 5' end /clone=IMAGE-514795 /clone_end=5' /gb=AI892206 /gi=5598108 /ug=Mm.87205 /len=493	Mm.278554	69387	Q80Y75	NP_705755.2	NM_153527
98993_at	AI060890; AW545884; mKIAA0044; D12Bwg0916e; 2610043M05Rik; 2700063L20Rik; Oprm1	U59418	Ppp2r5c	Cluster Incl U59418:Mus musculus protein phosphatase 2A B'alpha3 regulatory subunit mRNA, partial cds /cds=(406,1671) /gb=U59418 /gi=2429084 /ug=Mm.3785 /len=1796	Mm.240396	26931	Q60996 ; Q6TQF7 ; Q6ZQK4 ; Q3TSR8 ; Q8C8H4	NP_036153.1	NM_012023
160987_r_at	Lnpep	AA738737	1110001A07Rik	Cluster Incl AA738737:vv61d08.r1 Mus musculus cDNA, 5' end /clone=IMAGE-1226895 /clone_end=5' /gb=AA738737 /gi=2775989 /ug=Mm.25233 /len=454 /NOTE=replacement for probe set(s) 103937_r_at on MG-U74A	Mm.45008	66140	Q8BNA9 ; Q9CR46	NP_079653.1	NM_025377
98824_at	G972R; IRS-1; Irs1	X69722	Irs1	Cluster Incl X69722:M.musculus mRNA for insulin receptor substrate 1 /cds=(472,4167) /gb=X69722 /gi=297913 /ug=Mm.4952 /len=5246	Mm.4952	16367	P35569 ; Q810H1 ; Q3UVG6 ; Q543V3	NP_034700.2	NM_010570
94732_at		X99251	Rptn	Cluster Incl X99251:Repetin /cds=(65,3457) /gb=X99251 /gi=1806131 /ug=Mm.1417 /len=4178	Mm.1417	20129	Q9CUZ9	NP_033126.1	NM_009100
104216_at	Sur8; Sur-8; AU017287; MGC102442; mKIAA0862; Cd209b	AF068921	Shoc2	Cluster Incl AF068921:Mus musculus Ras-binding protein SUR-8 mRNA, complete cds /cds=(0,1748) /gb=AF068921 /gi=3252980 /ug=Mm.27860 /len=1749	Mm.228669	56392	O88520 ; Q8R378 ; Q91VH8 ; Q3UJH6	NP_062632.2	NM_019658
104455_at	CaMKIV; AI666733; CaMKIV/Gr; A430110E23Rik; Camk4	J03057	Camk4	Cluster Incl J03057:Mouse brain Ca++/calmodulin-dependant protein kinase type IV (CAM kinase IV) mRNA, 3' end /cds=(0,667) /gb=J03057 /gi=192366 /ug=Mm.2951 /len=773	Mm.222329	12326	P08414 ; Q8BGR3	NP_033923.1	NM_009793
102972_s_at	mdab1; scm; scr; yot; AI956902; scrambler; C630028C02Rik; Dab1	Y08380	Dab1	Cluster Incl Y08380:Disabled homolog 1 (Drosophila) /cds=(263,1078) /gb=Y08380 /gi=1771279 /ug=Mm.18527 /len=2501	Mm.289682	13131	P97318 ; Q6R5D4 ; Q8C423 ; Q9DAP9	NP_034144.1 ; NP_796233.2	NM_010014 ; NM_177259
160752_at	AA407405; 2810002D13Rik; Sdcbp	AA667021	2810002D13Rik	Cluster Incl AA667021:vr86f10.s1 Mus musculus cDNA, 5' end /clone=IMAGE-1135627 /clone_end=5' /gb=AA667021 /gi=2625722 /ug=Mm.27772 /len=708 /NOTE=replacement for probe set(s) 95560_at on MG-U74A	Mm.330511	66606	Q8JZX5 ; Q9CSK4 ; Q9CTX7 ; Q9D1G5 ; Q9DC95	NP_079933.2	NM_025657
104244_at	Mark2	AI606891	Mark2	Cluster Incl AI606891:vw20f11.x1 Mus musculus cDNA, 3' end /clone=IMAGE-1244397 /clone_end=3' /gb=AI606891 /gi=4616058 /ug=Mm.28210 /len=322	Mm.258986	13728	Q05512 ; Q3T9A3 ; Q3T9L3 ; Q3U3A1 ; Q3UPZ7 ; Q571J8	NP_031954.1	NM_007928
102000_f_at	Gatm	AI842835	Uqcrc2	Cluster Incl AI842835:UI-M-AN1-afb-a-07-0-UI.s1 Mus musculus cDNA, 3' end /clone=UI-M-AN1-afb-a-07-0-UI /clone_end=3' /gb=AI842835 /gi=5477048 /ug=Mm.988 /len=287	Mm.334206	67003	Q9DB77 ; Q8BK11 ; Q9CQQ5 ; Q9CR71 ; Q9CVK7 ; Q9D9M4	NP_080175.1	NM_025899
94983_at	Rbmxrt	AI851614	1810073G14Rik	Cluster Incl AI851614:UI-M-BH0-ain-b-07-0-UI.s1 Mus musculus cDNA, 3' end /clone=UI-M-BH0-ain-b-07-0-UI /clone_end=3' /gb=AI851614 /gi=5495520 /ug=Mm.27282 /len=425	Mm.25632	67726	Q3UE42 ; Q8VE88 ; Q9D310	NP_080618.1	NM_026342
94532_at	E2; P31; Vma4; Atp6e; Atp6e2; Atp6v1e; D6Ertd385e; 2410029D23Rik	U13841	Atp6v1e1	Cluster Incl U13841:ATPase, H+ transporting lysosomal (vacuolar proton pump) 32kDa /cds=(0,686) /gb=U13841 /gi=1184662 /ug=Mm.29045 /len=687	Mm.29045	11973	Q8K5D6 ; Q3UK59 ; Q99LD0	NP_031536.2	NM_007510
161331_r_at		AV114328	Atp5d	Cluster Incl AV114328:AV114328 Mus musculus cDNA /clone=2610031P09 /clone_end=3' /gb=AV114328 /gi=5296479 /ug=Mm.58463 /len=266 /NOTE=replacement for probe set(s) 94593_f_at on MG-U74A	Mm.278560	66043	Q9D3D9 ; Q4FK74 ; Q9D0J2 ; Q9DCZ0	NP_079589.1	NM_025313
160814_at	Thap4	AI854547	Thap4	Cluster Incl AI854547:UI-M-BH0-ajj-f-06-0-UI.s1 Mus musculus cDNA, 3' end /clone=UI-M-BH0-ajj-f-06-0-UI /clone_end=3' /gb=AI854547 /gi=5498453 /ug=Mm.29667 /len=428 /NOTE=replacement for probe set(s) 97361_at on MG-U74A	Mm.272356	67026	Q6NZN6 ; Q6PEN6 ; Q91WR2 ; Q3UNV9 ; Q3US28 ; Q6P3Z3 ; Q9CVE5 ; Q9CVG3	NP_080196.2	NM_025920
95520_at	C78899; Tmbib1; AA960455; AU024746; KIAA4161; mKIAA4161; 2310061B02Rik; Rrm2	AI843845	Tmbim1	Cluster Incl AI843845:UI-M-AK1-aeu-a-10-0-UI.s1 Mus musculus cDNA, 3' end /clone=UI-M-AK1-aeu-a-10-0-UI /clone_end=3' /gb=AI843845 /gi=5478058 /ug=Mm.25320 /len=404	Mm.261182	69660	Q8BJZ3 ; Q3TCN7 ; Q3TJV3 ; Q3U717 ; Q570Z3	NP_081430.2	NM_027154
161342_r_at		AV136028		Cluster Incl AV136028:AV136028 Mus musculus cDNA /clone=2810023I24 /clone_end=3' /gb=AV136028 /gi=5321758 /ug=Mm.58650 /len=259 /NOTE=replacement for probe set(s) 94605_at on MG-U74A
160291_at	Tsc2	AI838624	Sec61a1	Cluster Incl AI838624:UI-M-AO0-abz-h-09-0-UI.s1 Mus musculus cDNA, 3' end /clone=UI-M-AO0-abz-h-09-0-UI /clone_end=3' /gb=AI838624 /gi=5472837 /ug=Mm.28375 /len=325 /NOTE=replacement for probe set(s) 97883_s_at on MG-U74A	Mm.28375	53421	P61620 ; Q3TJD0 ; Q3TXA5 ; Q3V477	NP_058602.1	NM_016906
101922_at		AW123408	Kdelr2	Cluster Incl AW123408:UI-M-BH2.1-apj-b-01-0-UI.s1 Mus musculus cDNA, 3' end /clone=UI-M-BH2.1-apj-b-01-0-UI /clone_end=3' /gb=AW123408 /gi=6098938 /ug=Mm.92288 /len=410	Mm.181880	66913	Q9CQM2 ; Q4FK20	NP_080117.1	NM_025841
97559_at	ef-2; Ef-2; MGC98463; Eef2	M76131	Eef2	Cluster Incl M76131:Mouse elongation factor 2 (ef-2) mRNA, 3' end /cds=(0,806) /gb=M76131 /gi=192988 /ug=Mm.70787 /len=1179	Mm.289431	13629	P58252 ; O89069 ; O89070 ; Q61509 ; Q6P9L9 ; Q99LT6 ; Q3TJZ1 ; Q3TK17 ; Q3TLB1 ; Q3TPG2 ; Q3TSK4 ; Q3TW58 ; Q3TWX1 ; Q3TX47 ; Q3UBL9 ; Q3UDC8 ; Q3UMI7 ; Q3UZ14 ; Q544E4 ; Q8BMA8 ; Q8C153	NP_031933.1	NM_007907
97182_at	Ccne2	AF091432	Ccne2	Cluster Incl AF091432:Mus musculus cyclin E2 mRNA, complete cds /cds=(22,1236) /gb=AF091432 /gi=3769611 /ug=Mm.35867 /len=1995	Mm.35867	12448	Q9Z238 ; Q7TMS8 ; Q544H6 ; Q9CSV7	NP_033960.1	NM_009830
100917_at	Adh1	AA795841	Wdr55	Cluster Incl AA795841:vt28b10.r1 Mus musculus cDNA, 5' end /clone=IMAGE-1164379 /clone_end=5' /gb=AA795841 /gi=2858796 /ug=Mm.5972 /len=126	Mm.271719	67936	Q91X61 ; Q9CX97	NP_080740.2	NM_026464
96185_at	mh; Ap3d; Bolvr; mocha; mBLVR1; AA407035; Ap3d1	AB004305	Ap3d1	Cluster Incl AB004305:Adaptor-related protein complex AP-3, delta subunit /cds=(220,3819) /gb=AB004305 /gi=2828340 /ug=Mm.28463 /len=4730	Mm.209294	11776	O54774 ; Q8CGH7 ; Q3U1P6 ; Q3U237 ; Q3UR54	NP_031486.1	NM_007460
161464_f_at		AV347226	Stk24	Cluster Incl AV347226:AV347226 Mus musculus cDNA, 3' end /clone=6430594J04 /clone_end=3' /gb=AV347226 /gi=6388285 /ug=Mm.63184 /len=242 /NOTE=replacement for probe set(s) 95264_f_at on MG-U74A	Mm.374864	223255	Q99KH8 ; Q3U335 ; Q3U3T6	NP_663440.1	NM_145465
102122_f_at		AI323533		Cluster Incl AI323533:mp08c06.x1 Mus musculus cDNA, 3' end /clone=IMAGE-568618 /clone_end=3' /gb=AI323533 /gi=4057962 /ug=Mm.42694 /len=334
92993_r_at	Sp4	AI324972	Sp4	Cluster Incl AI324972:mm78d11.x1 Mus musculus cDNA, 3' end /clone=IMAGE-534549 /clone_end=3' /gb=AI324972 /gi=4059401 /ug=Mm.5073 /len=431	Mm.259312	20688	Q62445 ; Q6DFV2	NP_033265.2	NM_009239
97703_at	Bxdc1	AI427631	Bxdc1	Cluster Incl AI427631:mj85e04.x1 Mus musculus cDNA, 3' end /clone=IMAGE-482910 /clone_end=3' /gb=AI427631 /gi=4273557 /ug=Mm.38034 /len=290	Mm.379132	67239	Q9JJ80	NP_075812.2	NM_023323
97933_at	Aopep; 2300006M17Rik; Glb1	AW045317	2010111I01Rik	Cluster Incl AW045317:UI-M-BH1-akn-g-06-0-UI.s1 Mus musculus cDNA, 3' end /clone=UI-M-BH1-akn-g-06-0-UI /clone_end=3' /gb=AW045317 /gi=5905846 /ug=Mm.30248 /len=324	Mm.188105	72061		XP_127387.5	XM_127387
161175_r_at		AV241614	Krt2-19	Cluster Incl AV241614:AV241614 Mus musculus cDNA, 3' end /clone=4733401B12 /clone_end=3' /gb=AV241614 /gi=6194115 /ug=Mm.55046 /len=236 /NOTE=replacement for probe set(s) 100822_f_at on MG-U74A	Mm.372971	64818	Q61726 ; Q9ERE2	XP_354889.3	XM_354889
93387_at	Ktcn; CNA2; SLRR2B	AF057301	Kera	Cluster Incl AF057301:Mus musculus keratocan (Ktcn) gene, complete cds /cds=(181,1236) /gb=AF057301 /gi=3649626 /ug=Mm.6228 /len=1949	Mm.6228	16545	O35367 ; Q8C3D9	NP_032464.1	NM_008438
94514_s_at	C4b	AI853439	Arcn1	Cluster Incl AI853439:UI-M-BH0-ajy-d-04-0-UI.s1 Mus musculus cDNA, 3' end /clone=UI-M-BH0-ajy-d-04-0-UI /clone_end=3' /gb=AI853439 /gi=5497345 /ug=Mm.28981 /len=465	Mm.379341	213827	Q8C0G7 ; Q91W48	NP_666097.2	NM_145985
92523_at	Girk2C; wv; BIR1; GIRK2; KATP2; KCNJ7; Kir3.2; weaver; Kcnj6	U51126	Kcnj6	Cluster Incl U51126:Mus musculus G-protein coupled inwardly rectifying K+ channel (Girk2C) mRNA, complete cds /cds=(246,1154) /gb=U51126 /gi=2564073 /ug=Mm.4276 /len=3657	Mm.328720	16522	P48542 ; Q3UTV4 ; Q8C4T8 ; Q8C8Y6	NP_001020755.1 ; NP_001020756.1 ; NP_001020761.1 ; NP_034736.2	NM_001025584 ; NM_001025585 ; NM_001025590 ; NM_010606
93627_at	AI465466; AI604979; KIAA0379; mKIAA0379; E430019N21Rik; Ankrd28	AI852287	Ankrd28	Cluster Incl AI852287:UI-M-BH0-aje-d-12-0-UI.s1 Mus musculus cDNA, 3' end /clone=UI-M-BH0-aje-d-12-0-UI /clone_end=3' /gb=AI852287 /gi=5496193 /ug=Mm.7463 /len=469	Mm.37660	105522		NP_001019775.1	NM_001024604
99779_at	Gm431; D4Mgi23; FLJ13456; mKIAA1730; 1110046I03Rik	N28141	D6Bwg1452e	Cluster Incl N28141:MDB1452 Mus musculus cDNA, 3' end /clone_end=3' /gb=N28141 /gi=1145997 /ug=Mm.23866 /len=348	Mm.259506	242610	Q3TM33 ; Q3TMB0 ; Q3TRM3 ; Q3UFA3 ; Q3UFS0 ; Q80TA0	XP_143984.4	XM_143984
102882_at	pMLZ-4; Zfp-46; AI426962	M98502	Zfp46	Cluster Incl M98502:Zinc finger protein 46 /cds=(251,1432) /gb=M98502 /gi=200406 /ug=Mm.1504 /len=4582	Mm.1504	22704	Q562F8 ; Q69ZC6 ; Q923E2 ; Q8BPP0 ; Q8BQC2	NP_033583.2	NM_009557
101769_at	CNR3; Cnr3; Cnr8; Crnr3; Crnr8; Pcdha14; 5530601H04Rik	AB008178	Pcdha10	Cluster Incl AB008178:Mus musculus CNR3 mRNA for Cadherin-related neural recepter 3, partial cds /cds=(0,2730) /gb=AB008178 /gi=3253078 /ug=Mm.57101 /len=2731	Mm.308500	12943		NP_034091.1	NM_009961
93725_at	CAR; MCAR; MCVADR; AU016810; AW553441; 2610206D03Rik; Cxadr	U90715	Cxadr	Cluster Incl U90715:Mus musculus cell surface protein MCAR mRNA, complete cds /cds=(61,1119) /gb=U90715 /gi=1946352 /ug=Mm.8702 /len=1206	Mm.66222	13052	P97792 ; Q3TV22 ; Q3ULD0	NP_001020363.1 ; NP_034118.1	NM_001025192 ; NM_009988
102790_at	mJTB; Gm622; Rpa1	AB016490	Jtb	Cluster Incl AB016490:Mus musculus mJTB mRNA, complete cds /cds=(306,746) /gb=AB016490 /gi=3721891 /ug=Mm.13912 /len=1273	Mm.13912	23922	O88824 ; Q3UJR4 ; Q542D4 ; Q9D0T9	NP_996807.1	NM_206924
103311_at	Braf	AW121299	Osbpl5	Cluster Incl AW121299:UI-M-BH2.3-aog-f-02-0-UI.s1 Mus musculus cDNA, 3' end /clone=UI-M-BH2.3-aog-f-02-0-UI /clone_end=3' /gb=AW121299 /gi=6096632 /ug=Mm.21199 /len=236	Mm.21199	79196	Q9ER64 ; Q6ZPN6	NP_077251.1	NM_024289
160490_at	Ybx1	AI847127	Def8	Cluster Incl AI847127:UI-M-AO1-aep-a-03-0-UI.s1 Mus musculus cDNA, 3' end /clone=UI-M-AO1-aep-a-03-0-UI /clone_end=3' /gb=AI847127 /gi=5491033 /ug=Mm.44123 /len=139 /NOTE=replacement for probe set(s) 99673_at on MG-U74A	Mm.275127	23854	Q3TPT6 ; Q3UBE6 ; Q3UZ91 ; Q8BJN0 ; Q8BWP0 ; Q99J78	NP_473387.1	NM_054046
103344_at	MTJ1; ERdj1; Dnajl1; AA960110; 4733401K02Rik; D230036H06Rik; D19Wsu12e	L16953	Dnajc1	Cluster Incl L16953:Mouse tumor cell dnaJ-like protein 1 mRNA, complete cds /cds=(7,1665) /gb=L16953 /gi=473846 /ug=Mm.18237 /len=1792	Mm.246674	13418	Q61712	NP_031895.1	NM_007869
99182_at	Rpp14	AI846712	Rpp14	Cluster Incl AI846712:UI-M-AN1-afi-g-12-0-UI.s1 Mus musculus cDNA, 3' end /clone=UI-M-AN1-afi-g-12-0-UI /clone_end=3' /gb=AI846712 /gi=5490618 /ug=Mm.41801 /len=381	Mm.210048	67053	Q9CQH8	NP_080214.1	NM_025938
94453_at	1810046J19Rik	AI852571	1810046J19Rik	Cluster Incl AI852571:UI-M-BH0-aiw-h-10-0-UI.s1 Mus musculus cDNA, 3' end /clone=UI-M-BH0-aiw-h-10-0-UI /clone_end=3' /gb=AI852571 /gi=5496477 /ug=Mm.28794 /len=293	Mm.259614	103742	Q9CQ86	NP_079835.1	NM_025559
160374_r_at	Ptb2; nPTB; brPTB; Ptbp2	AI119718	Ptbp2	Cluster Incl AI119718:uf01a06.x1 Mus musculus cDNA, 3' end /clone=IMAGE-1499314 /clone_end=3' /gb=AI119718 /gi=3520042 /ug=Mm.29966 /len=646 /NOTE=replacement for probe set(s) 96330_at on MG-U74A	Mm.29966	56195	Q3V328 ; Q9CUW2 ; Q91Z31 ; Q9QYC2	NP_062423.1	NM_019550
93736_at	Tcn2; Tcn-2; AW208754; Pip5k1c	AF090686	Tcn2	Cluster Incl AF090686:Mus musculus transcobalmin II (Tcn2) mRNA, complete cds /cds=(127,1419) /gb=AF090686 /gi=3659876 /ug=Mm.20948 /len=1878	Mm.20948	21452	O88968 ; Q3TD34 ; Q3UP69 ; Q5SQ21	NP_056564.1	NM_015749
97882_at	Sec61; Sec61a; AA408394; AA410007; Tsc2	AB032902	Sec61a1	Cluster Incl AB032902:Mus musculus Sec61 mRNA, complete cds /cds=(120,1550) /gb=AB032902 /gi=6012185 /ug=Mm.28375 /len=1804	Mm.28375	53421	P61620 ; Q3TJD0 ; Q3TXA5 ; Q3V477	NP_058602.1	NM_016906
161279_f_at		AV291749	Rnf12	Cluster Incl AV291749:AV291749 Mus musculus cDNA, 3' end /clone=5430409I04 /clone_end=3' /gb=AV291749 /gi=6305780 /ug=Mm.85491 /len=243 /NOTE=replacement for probe set(s) 101832_at on MG-U74A	Mm.22030	19820	Q9WTV7 ; Q7TPT2 ; Q9QZ79 ; Q8CE02 ; Q91X19 ; Q9CYY2	NP_035406.3	NM_011276
98104_at	Atp6v0b	AI842889	Atp6v0b	Cluster Incl AI842889:UI-M-AN1-afb-g-01-0-UI.s1 Mus musculus cDNA, 3' end /clone=UI-M-AN1-afb-g-01-0-UI /clone_end=3' /gb=AI842889 /gi=5477102 /ug=Mm.3479 /len=304	Mm.207052	114143	Q91V37 ; Q3U889 ; Q8JZR5 ; Q91VS4	NP_291095.1	NM_033617
AFFX-GapdhMur/M32599_3_st	LOC14433; Col1a2	M32599	LOC14433 ; LOC229425 ; LOC238091 ; LOC239564 ; LOC241765 ; 3000002C10Rik ; LOC380687 ; AK190093 ; LOC382022 ; LOC382043 ; LOC382445 ; LOC383069 ; LOC383265 ; LOC385013 ; LOC386426 ; Gapdh ; LOC432452 ; LOC432542 ; LOC432757 ; LOC432820 ; LOC432919 ; LOC433130 ; LOC433184 ; LOC433273 ; LOC433460 ; LOC433660 ; LOC433845 ; LOC434187 ; LOC434330 ; LOC434542 ; LOC434731 ; LOC434806 ; LOC435171 ; LOC43…	M32599 Mouse glyceraldehyde-3-phosphate dehydrogenase mRNA, complete cds (_5, _M, _3 represent transcript regions 5 prime, Middle, and 3 prime respectively)	Mm.316488	14433 ; 229425 ; 238091 ; 239564 ; 241765 ; 378954 ; 380687 ; 380739 ; 382022 ; 382043 ; 382445 ; 383069 ; 383265 ; 385013 ; 386426 ; 407972 ; 432452 ; 432542 ; 432757 ; 432820 ; 432919 ; 433130 ; 433184 ; 433273 ; 433460 ; 433660 ; 433845 ; 434187 ; 434330 ; 434542 ; 434731 ; 434806 ; 435171 ; 436372 ; 544878 ; 544962 ; 545128 ; 545470 ; 545563 ; 545571 ; 545741 ; 545865 ; 545958 ; 545980 ; 5459…	P16858 ; Q5U410 ; Q569X5	NP_001001303.1 ; NP_001001978.1 ; NP_001025102.1 ; NP_032110.1 ; XP_139510.4 ; XP_204942.4 ; XP_356092.3 ; XP_356116.2 ; XP_356954.1 ; XP_357991.2 ; XP_359225.3 ; XP_483891.1 ; XP_483995.2 ; XP_484256.2 ; XP_484345.1 ; XP_484436.1 ; XP_484482.2 ; XP_484654.1 ; XP_484732.2 ; XP_484834.1 ; XP_485043.1 ; XP_485318.2 ; XP_485562.1 ; XP_485937.1 ; XP_486133.1 ; XP_486264.2 ; XP_486386.2 ; XP_486623.2 …	NM_001001303 ; NM_001001978 ; NM_001029931 ; NM_008084 ; XM_139510 ; XM_204942 ; XM_356092 ; XM_356116 ; XM_356954 ; XM_357991 ; XM_359225 ; XM_483891 ; XM_483995 ; XM_484256 ; XM_484345 ; XM_484436 ; XM_484482 ; XM_484654 ; XM_484732 ; XM_484834 ; XM_485043 ; XM_485318 ; XM_485562 ; XM_485937 ; XM_486133 ; XM_486264 ; XM_486386 ; XM_486623 ; XM_486720 ; XM_487067 ; XM_489580 ; XM_618752 ; XM_618…
161921_f_at	Maged1	AV139898	Psmc5	Cluster Incl AV139898:AV139898 Mus musculus cDNA /clone=2810055C15 /clone_end=3' /gb=AV139898 /gi=5343893 /ug=Mm.76220 /len=279 /NOTE=replacement for probe set(s) 98711_f_at on MG-U74A	Mm.272361	19184	P62196 ; Q8K1K2 ; Q3UL51 ; Q99KR1	NP_032976.1	NM_008950
96874_g_at	H1f0	AI843287	Tax1bp1	Cluster Incl AI843287:UI-M-AO1-aei-e-06-0-UI.s1 Mus musculus cDNA, 3' end /clone=UI-M-AO1-aei-e-06-0-UI /clone_end=3' /gb=AI843287 /gi=5477500 /ug=Mm.30069 /len=425	Mm.50424	52440	Q91YT6 ; Q3UKC1 ; Q9CVF0 ; Q9DC45	NP_080092.1	NM_025816
101661_r_at		AA420337		Cluster Incl AA420337:vc51d03.r1 Mus musculus cDNA, 3' end /clone=IMAGE-778085 /clone_end=3' /gb=AA420337 /gi=2080894 /ug=Mm.6761 /len=281	Mm.367683
95505_at	Tcp1	AW060509	Tor1b	Cluster Incl AW060509:UI-M-BH1-ann-c-12-0-UI.s1 Mus musculus cDNA, 3' end /clone=UI-M-BH1-ann-c-12-0-UI /clone_end=3' /gb=AW060509 /gi=6008260 /ug=Mm.25187 /len=308	Mm.249164	30934	Q9ER41 ; Q3TAL5 ; Q8CBP2 ; Q8VEI4	NP_598434.2	NM_133673
162174_at		AV003830	Cyp2d9 ; LOC545123	Cluster Incl AV003830:AV003830 Mus musculus cDNA /clone=0610037J09 /clone_end=3' /gb=AV003830 /gi=4780680 /ug=Mm.81084 /len=225 /NOTE=replacement for probe set(s) 100176_at on MG-U74A	Mm.378904	13105 ; 545123	P11714 ; P24456 ; Q3UNW2 ; Q6P7U3 ; Q921V1	NP_034136.1 ; XP_619342.1	NM_010006 ; XM_619342
94715_at	AHH; AHRR; CP11; P450-1; Cyp1a1	K02588	Cyp1a1	Cluster Incl K02588:Cytochrome P450, 1a1, aromatic compound inducible /cds=(109,1674) /gb=K02588 /gi=192885 /ug=Mm.14089 /len=2619	Mm.14089	13076	P00184	NP_034122.1	NM_009992
95594_at	HR2; KIAA4032; mKIAA4032; D3Ertd265e; 2310002F04Rik; 6330416C07Rik; Mfn1	AI847486	Mfn1	Cluster Incl AI847486:UI-M-AI1-afs-g-07-0-UI.s1 Mus musculus cDNA, 3' end /clone=UI-M-AI1-afs-g-07-0-UI /clone_end=3' /gb=AI847486 /gi=5491392 /ug=Mm.27914 /len=349	Mm.290414	67414	Q811U4 ; Q571M0 ; Q3URC4	NP_077162.1	NM_024200
93818_g_at	Sid394; Rnp24; MGC102446; 1110032D12Rik; 1810020N21Rik; Racgap1	AB025218	Tmed2	Cluster Incl AB025218:Mus musculus mRNA for Sid394p, complete cds /cds=(33,638) /gb=AB025218 /gi=5931556 /ug=Mm.21507 /len=677	Mm.325307	56334	Q9R0Q3 ; Q3THL1 ; Q3U9H7 ; Q8BPI2 ; Q8C1Z9	NP_062744.1	NM_019770
161403_r_at		AV278150	Acrv1	Cluster Incl AV278150:AV278150 Mus musculus cDNA, 3' end /clone=4933400C07 /clone_end=3' /gb=AV278150 /gi=6266187 /ug=Mm.61152 /len=284 /NOTE=replacement for probe set(s) 95192_at on MG-U74A	Mm.4776	11451	P50289	NP_031417.1	NM_007391
93015_at	GSTYc; Gst2-3; Lypla3	X65021	Gsta3	Cluster Incl X65021:Glutathione-S-transferase, alpha 3 /cds=(12,677) /gb=X65021 /gi=51086 /ug=Mm.14719 /len=922	Mm.14719	14859	P30115 ; Q544Y6 ; Q9DCU1	NP_034486.2	NM_010356
160999_r_at	2810422O20Rik	AI552570	2810422O20Rik	Cluster Incl AI552570:vx25d09.x1 Mus musculus cDNA, 3' end /clone=IMAGE-1265489 /clone_end=3' /gb=AI552570 /gi=4484933 /ug=Mm.27284 /len=320 /NOTE=replacement for probe set(s) 104178_r_at on MG-U74A	Mm.27284	69962	Q810I8 ; Q9CZ09	NP_081555.2	NM_027279
162059_r_at		AV271750	Usp14	Cluster Incl AV271750:AV271750 Mus musculus cDNA, 3' end /clone=4931414E21 /clone_end=3' /gb=AV271750 /gi=6259787 /ug=Mm.78777 /len=241 /NOTE=replacement for probe set(s) 99318_i_at, 99319_f_at on MG-U74A	Mm.329277	59025	Q9JMA1 ; Q543U5 ; Q80UN0	NP_067497.2	NM_021522
160222_i_at	Letm1	AI851685	Letm1	Cluster Incl AI851685:UI-M-BH0-aio-a-04-0-UI.s1 Mus musculus cDNA, 3' end /clone=UI-M-BH0-aio-a-04-0-UI /clone_end=3' /gb=AI851685 /gi=5495591 /ug=Mm.26947 /len=453 /NOTE=replacement for probe set(s) 96111_at on MG-U74A	Mm.260538	56384	Q9Z2I0	NP_062668.1	NM_019694
103681_at	Atp6v0a2	AW049274	Atp6v0a2	Cluster Incl AW049274:UI-M-BH1-anb-d-07-0-UI.s1 Mus musculus cDNA, 3' end /clone=UI-M-BH1-anb-d-07-0-UI /clone_end=3' /gb=AW049274 /gi=5909768 /ug=Mm.23885 /len=471	Mm.1158	21871	P15920 ; Q3U2X3 ; Q8VHU0	NP_035726.1	NM_011596
92895_at	Sim1	AF038857	Sim1	Cluster Incl AF038857:untitled /cds=(0,2297) /gb=AF038857 /gi=2952265 /ug=Mm.4774 /len=2298	Mm.4774	20464	Q61045	NP_035506.1	NM_011376
98830_at	p25; AV082137; AV082259; Sbp	X06246	Sbp	Cluster Incl X06246:Mouse mRNA for major prostatic secretory glycoprotein (p25) /cds=(77,676) /gb=X06246 /gi=53170 /ug=Mm.4981 /len=838	Mm.328841	20234	P15501 ; Q8C6C8 ; Q8C6D7 ; Q9CPP2 ; Q9CPP3 ; Q9D6Y0 ; Q9D6Y8 ; Q9D6Z5 ; Q9D7C7	NP_035451.1	NM_011321
104337_f_at	Pkp2	AW208938	Pkp2	Cluster Incl AW208938:uo65g07.x1 Mus musculus cDNA, 3' end /clone=IMAGE-2647452 /clone_end=3' /gb=AW208938 /gi=6514878 /ug=Mm.2252 /len=715	Mm.2252	67451	Q6NV73 ; Q3TIY5 ; Q9CQ73	NP_080439.1	NM_026163
95627_at	TAZ; C78399; 2310058J06Rik; 2610021I22Rik; Mapk6	AW046038	Wwtr1	Cluster Incl AW046038:UI-M-BH1-akv-b-03-0-UI.s1 Mus musculus cDNA, 3' end /clone=UI-M-BH1-akv-b-03-0-UI /clone_end=3' /gb=AW046038 /gi=5906567 /ug=Mm.28060 /len=433	Mm.227202	97064	Q9EPK5 ; Q3UQ69 ; Q3UQM0	NP_598545.1	NM_133784
92271_at		X63963	Pax6	Cluster Incl X63963:Paired box gene 6 /cds=(162,1472) /gb=X63963 /gi=460050 /ug=Mm.3608 /len=2481	Mm.3608	18508	P63015 ; Q8VBX9 ; Q8VBY9 ; Q8VBZ1 ; Q8VHH9 ; Q8VHL9 ; Q3UTV5	NP_038655.1	NM_013627
92992_i_at	Sp4	AI324972	Sp4	Cluster Incl AI324972:mm78d11.x1 Mus musculus cDNA, 3' end /clone=IMAGE-534549 /clone_end=3' /gb=AI324972 /gi=4059401 /ug=Mm.5073 /len=431	Mm.259312	20688	Q62445 ; Q6DFV2	NP_033265.2	NM_009239
102770_at	GPA; CD235a; AI853584; Slc25a37	M26385	Gypa	Cluster Incl M26385:Glycophorin A /cds=UNKNOWN /gb=M26385 /gi=193557 /ug=Mm.13123 /len=2031	Mm.13123	14934	P14220 ; Q3TRN7 ; Q3TZH8 ; Q3UKI2	NP_034499.2	NM_010369
102211_r_at	SEC24; AI605202; Kif5b	U66835	Sec24b	Cluster Incl U66835:Mus musculus unknown protein mRNA, partial cds /cds=(0,98) /gb=U66835 /gi=2970116 /ug=Mm.10102 /len=323	Mm.192303	99683	O70125 ; Q6PFZ1 ; Q80ZX0 ; Q3U882 ; Q3UDH4	NP_997092.1	NM_207209
161696_f_at	mKIAA1522; Scarb1	AV232292	C77080	Cluster Incl AV232292:AV232292 Mus musculus cDNA, 3' end /clone=4632413H05 /clone_end=3' /gb=AV232292 /gi=6184807 /ug=Mm.71603 /len=159 /NOTE=replacement for probe set(s) 97605_s_at on MG-U74A	Mm.331907	97130	Q6ZPN9 ; Q8K0K8 ; Q3U356 ; Q3U437 ; Q3V3N0	NP_001028361.1	NM_001033189
96627_at	MSI; Td; mSI; Pabp; AI255399; Ebp	X97755	Ebp	Cluster Incl X97755:Phenylalkylamine Ca2+ antagonist (emopamil) binding protein /cds=(135,827) /gb=X97755 /gi=1545956 /ug=Mm.27183 /len=1106	Mm.27183	13595	P70245	NP_031924.1	NM_007898
93255_at	RIP1; Rip1; Ralbp1	X80937	Ralbp1	Cluster Incl X80937:Ral-interacting protein 1 /cds=(202,2148) /gb=X80937 /gi=984748 /ug=Mm.17009 /len=3661	Mm.17009	19765	Q62172 ; Q6NXH5 ; Q3TDW9 ; Q3TX60 ; Q3ULP3 ; Q3UWT5 ; Q3UZV5	NP_033093.1	NM_009067
102761_at	mt-GrpE#2; mt-Grpel2; Tgfb3	AF041060	Grpel2	Cluster Incl AF041060:Mus musculus co-chaperone mt-GrpE#2 mRNA, nuclear gene encoding mitochondrial protein, partial cds /cds=(0,671) /gb=AF041060 /gi=3411071 /ug=Mm.12959 /len=1445	Mm.269657	17714	O88396 ; Q3ULH8 ; Q3UYQ9	NP_067271.1	NM_021296
103541_at	Tcte2; Tcte-2; AI429268; Gnb4	U46151	Tcte2	Cluster Incl U46151:Mus musculus male meiosis specific protein Tcte2 (Tcte2) mRNA, complete cds /cds=UNKNOWN /gb=U46151 /gi=4097088 /ug=Mm.23547 /len=1890	Mm.23547	21646	Q9Z1F3 ; Q3U097 ; Q9DAF6	NP_071706.1	NM_022311
93579_at	Atp6v0c	AW121613	Jagn1	Cluster Incl AW121613:UI-M-BH2.2-aoq-d-12-0-UI.s1 Mus musculus cDNA, 3' end /clone=UI-M-BH2.2-aoq-d-12-0-UI /clone_end=3' /gb=AW121613 /gi=6096946 /ug=Mm.2053 /len=135	Mm.2053	67767	Q5XKN4 ; Q9CQ67 ; Q9CX52	NP_080641.1	NM_026365
100428_at	B2t; AA589349; Lamc2	U43327	Lamc2	Cluster Incl U43327:Laminin, gamma 2 /cds=(39,3617) /gb=U43327 /gi=1151216 /ug=Mm.4717 /len=5159	Mm.329272	16782	Q61092 ; Q9R086 ; Q3UI29 ; Q61965	NP_032511.2	NM_008485
103479_at	Ercc5	AI593535	Samd10	Cluster Incl AI593535:vu54g07.x1 Mus musculus cDNA, 3' end /clone=IMAGE-1195260 /clone_end=3' /gb=AI593535 /gi=4602583 /ug=Mm.22047 /len=388	Mm.205422	229011	Q7TST3 ; Q3TBN2 ; Q3TPQ4 ; Q8BPJ8	NP_766264.2	NM_172676
99627_r_at	0610025G13Rik; Slc25a3	AA638667	Rpl38	Cluster Incl AA638667:vo56a09.r1 Mus musculus cDNA, 5' end /clone=IMAGE-1053880 /clone_end=5' /gb=AA638667 /gi=2562255 /ug=Mm.43330 /len=314	Mm.379138	67671	Q9JJI8	NP_075861.1	NM_023372
160194_at	D17825; AI266902; 9030411L18; Dcn	U18992	Gcdh	Cluster Incl U18992:Glutaryl Coenzyme A dehydrogenase /cds=(48,1364) /gb=U18992 /gi=1439520 /ug=Mm.2475 /len=1757 /NOTE=replacement for probe set(s) 95463_at on MG-U74A	Mm.2475	270076	Q60759 ; Q6P8N6 ; Q8BV83 ; Q8BVD4	NP_032123.1	NM_008097
161617_f_at		AV354124		Cluster Incl AV354124:AV354124 Mus musculus cDNA, 3' end /clone=7120423A21 /clone_end=3' /gb=AV354124 /gi=6395181 /ug=Mm.68897 /len=242 /NOTE=replacement for probe set(s) 96476_f_at on MG-U74A	Mm.371714
93851_at	gm; Rabggta	AI272518	Rabggta	Cluster Incl AI272518:uk04h07.y1 Mus musculus cDNA, 5' end /clone=IMAGE-1958461 /clone_end=5' /gb=AI272518 /gi=3894786 /ug=Mm.87216 /len=480	Mm.87216	56187	Q9JHK4 ; Q921J9 ; Q3UIH7	NP_062392.1	NM_019519
161452_f_at		AV293047		Cluster Incl AV293047:AV293047 Mus musculus cDNA, 3' end /clone=5430432J05 /clone_end=3' /gb=AV293047 /gi=6307078 /ug=Mm.62683 /len=239 /NOTE=replacement for probe set(s) 95252_at on MG-U74A
100345_f_at	Vamp8	W65964	Vamp8	Cluster Incl W65964:me10a08.r1 Mus musculus cDNA, 5' end /clone=IMAGE-387062 /clone_end=5' /gb=W65964 /gi=1373764 /ug=Mm.88247 /len=404	Mm.1838	22320	O70404 ; Q3V4C2	NP_058074.2	NM_016794
98588_at	Fah	Z11774	Fah	Cluster Incl Z11774:Fumarylacetoacetate hydrolase /cds=(31,1290) /gb=Z11774 /gi=50972 /ug=Mm.3798 /len=1398	Mm.3798	14085	P35505 ; Q3TY87	NP_034306.1	NM_010176
161667_r_at	Calm1	AV139526	Tmem59	Cluster Incl AV139526:AV139526 Mus musculus cDNA /clone=2810050O21 /clone_end=3' /gb=AV139526 /gi=5343521 /ug=Mm.70492 /len=295 /NOTE=replacement for probe set(s) 97066_r_at on MG-U74A	Mm.291192	56374	Q9QY73 ; Q3TWB4	NP_083841.3	NM_029565
160763_at	SAPK4; Serk4; Adprhl2	U81823	Mapk13	Cluster Incl U81823:Mus musculus p38delta MAP kinase mRNA, complete cds /cds=(50,1150) /gb=U81823 /gi=4099017 /ug=Mm.27970 /len=1363 /NOTE=replacement for probe set(s) 95605_at on MG-U74A	Mm.27970	26415	Q9Z1B7 ; Q3UIB2	NP_036080.1	NM_011950
103625_at	1700047G05Rik; 3110061K15Rik; Arl6ip1	AA797556	Afg3l1	Cluster Incl AA797556:vw25a08.r1 Mus musculus cDNA, 5' end /clone=IMAGE-1244822 /clone_end=5' /gb=AA797556 /gi=2860511 /ug=Mm.20279 /len=427	Mm.287475	114896	Q920A7 ; Q3THK2 ; Q9CZN2 ; Q6PGJ7	NP_473411.2	NM_054070
101591_at	Gaa	AI852589	Xpnpep1	Cluster Incl AI852589:UI-M-BH0-aiu-b-07-0-UI.s1 Mus musculus cDNA, 3' end /clone=UI-M-BH0-aiu-b-07-0-UI /clone_end=3' /gb=AI852589 /gi=5496495 /ug=Mm.91334 /len=235	Mm.99776	170750	Q6P1B1 ; Q8VDK8 ; Q3UE92 ; Q3UKF5 ; Q8BKH1 ; Q8BV43	NP_573479.2	NM_133216
93845_at	E430001O06; D13Ertd614e; 0710005O05Rik; Thy1	AI837318	Abcf2	Cluster Incl AI837318:UI-M-AK0-adf-b-11-0-UI.s1 Mus musculus cDNA, 3' end /clone=UI-M-AK0-adf-b-11-0-UI /clone_end=3' /gb=AI837318 /gi=5471531 /ug=Mm.21629 /len=403	Mm.21629	27407	Q99LE6 ; Q3UA24 ; Q3UVI9	NP_038881.1	NM_013853
102225_at	HHL; Hh1; AW049894; mKIAA0471; 5830411O09Rik; 8430421H08Rik; 9630005B12Rik; Rabgap1l	AA163268	Rabgap1l	Cluster Incl AA163268:mr27a11.r1 Mus musculus cDNA, 5' end /clone=IMAGE-598652 /clone_end=5' /gb=AA163268 /gi=1739419 /ug=Mm.1023 /len=515	Mm.25833	29809	Q8BZD2 ; Q8BZP0 ; Q8CFI6 ; Q9QY69	NP_038890.2	NM_013862
92882_at	Gtbp; Ypt1; Rab-1; Rab1A; mKIAA3012	Y00094	Rab1	Cluster Incl Y00094:Mouse mRNA for ras-related YPT1 protein /cds=(129,746) /gb=Y00094 /gi=55456 /ug=Mm.14530 /len=1428	Mm.271944	19324	P62821 ; Q6ZPF0 ; Q3TX44 ; Q3UB66	NP_033022.1	NM_008996
102340_at	AI449204; 1810047J07Rik; 2410057H13Rik; 3830408E23Rik; Ppp2r4	AA833077	Mina	Cluster Incl AA833077:uc94g09.r1 Mus musculus cDNA, 5' end /clone=IMAGE-1433344 /clone_end=5' /gb=AA833077 /gi=2906805 /ug=Mm.11116 /len=379	Mm.289150	67014	Q8QZX1 ; Q8CCK9 ; Q8CD15 ; Q9CQ03	NP_080186.2	NM_025910
99134_at	Tctex; LC2; Tcte-3; Tctex2; Tctex4; Tctex-2; Tctex-4; D17Leh117c; Tcfap2a	U21673	Tcte3	Cluster Incl U21673:T-complex-associated testis expressed 3 /cds=(133,708) /gb=U21673 /gi=709813 /ug=Mm.4116 /len=761	Mm.374801	21647	P11985 ; Q66L72 ; Q7TN76	NP_035690.2 ; NP_932772.1	NM_011560 ; NM_198104
103967_at	Cetn4	AI551105	Mid2	Cluster Incl AI551105:vx37f03.x1 Mus musculus cDNA, 3' end /clone=IMAGE-1277405 /clone_end=3' /gb=AI551105 /gi=4483468 /ug=Mm.25678 /len=390	Mm.131097	23947	Q9QUS6 ; Q8C3H9	NP_035975.1	NM_011845
161181_f_at	Ap1m1	AV234570	Dusp16	Cluster Incl AV234570:AV234570 Mus musculus cDNA, 3' end /clone=4632435E17 /clone_end=3' /gb=AV234570 /gi=6187084 /ug=Mm.83294 /len=251 /NOTE=replacement for probe set(s) 100829_f_at on MG-U74A	Mm.3994	70686	Q6PCP3 ; Q920R2 ; Q99MG5 ; Q99MG6 ; Q9AG15 ; Q9AG16 ; Q3UMM5 ; Q3V436 ; Q8BZE4	NP_569714.1 ; NP_851837.1	NM_130447 ; NM_181320
101291_at	spermidine synthase pseudogene	Z83956		Cluster Incl Z83956:M.musculus spermidine synthase pseudogene /cds=(0,894) /gb=Z83956 /gi=1781038 /ug=Mm.56916 /len=895
160917_r_at	Taf1c	AA710297	Mageh1	Cluster Incl AA710297:vt53a12.r1 Mus musculus cDNA, 5' end /clone=IMAGE-1166782 /clone_end=5' /gb=AA710297 /gi=2720215 /ug=Mm.6890 /len=399 /NOTE=replacement for probe set(s) 101360_f_at on MG-U74A	Mm.6890	75625	Q9NWG9 ; Q3UKU3	NP_076277.1	NM_023788
102670_at	Vps54	AI848706	Vps54	Cluster Incl AI848706:UI-M-AH1-agv-h-09-0-UI.s1 Mus musculus cDNA, 3' end /clone=UI-M-AH1-agv-h-09-0-UI /clone_end=3' /gb=AI848706 /gi=5492612 /ug=Mm.13758 /len=542	Mm.170103	245944	Q5SPW0 ; Q91ZJ4 ; Q3UVJ8 ; Q8BRE9	NP_620692.2	NM_139061
103305_at	CD104; AA407042; C230078O20; Itgb4	L04678	Itgb4	Cluster Incl L04678:Integrin beta 4 /cds=UNKNOWN /gb=L04678 /gi=192151 /ug=Mm.21117 /len=5907	Mm.213873	192897		NP_001005607.1 ; NP_001005608.1 ; NP_598424.1	NM_001005607 ; NM_001005608 ; NM_133663
95029_at	Wars	AW046747	Atp13a1	Cluster Incl AW046747:UI-M-BH1-alm-f-12-0-UI.s1 Mus musculus cDNA, 3' end /clone=UI-M-BH1-alm-f-12-0-UI /clone_end=3' /gb=AW046747 /gi=5907241 /ug=Mm.27518 /len=352	Mm.186066	170759	Q9EPE9 ; Q810K8 ; Q69Z96	NP_573487.1	NM_133224
104110_at	Plxnb2	AW060515	Gatad2a	Cluster Incl AW060515:UI-M-BH1-ann-d-07-0-UI.s1 Mus musculus cDNA, 3' end /clone=UI-M-BH1-ann-d-07-0-UI /clone_end=3' /gb=AW060515 /gi=6008266 /ug=Mm.21919 /len=330	Mm.270044	234366	Q8CHY6	NP_663571.2	NM_145596
101546_at		AF109906	Neu1	Cluster Incl AF109906:Mus musculus MHC class III region RD gene, partial cds; Bf, C2, G9A, NG22, G9, HSP70, HSP70, HSC70t, and smRNP genes, complete cds; G7A gene, partial cds; and unknown genes /cds=(0,1229) /gb=AF109906 /gi=3986763 /ug=Mm.8856 /len=1230	Mm.8856	18010	O35657 ; Q3UL64	NP_035023.2	NM_010893
161920_r_at		AV381829	Smarcad1	Cluster Incl AV381829:AV381829 Mus musculus cDNA, 3' end /clone=9230119C03 /clone_end=3' /gb=AV381829 /gi=6430906 /ug=Mm.92751 /len=242 /NOTE=replacement for probe set(s) 98710_at on MG-U74A	Mm.99113	13990	Q04692 ; Q3UGK6 ; Q3UYR6	NP_031984.1	NM_007958
96359_at	Dct	AI836554	Hdlbp	Cluster Incl AI836554:UI-M-AP0-abe-e-12-0-UI.s1 Mus musculus cDNA, 3' end /clone=UI-M-AP0-abe-e-12-0-UI /clone_end=3' /gb=AI836554 /gi=5470767 /ug=Mm.30012 /len=514	Mm.30012	110611	Q8VDJ3 ; Q3U4Z7 ; Q3V1M8	NP_598569.1	NM_133808
93678_s_at	Nkg2d; NKG2-D; D6H12S2489E; Mmp12	AF054819	Klrk1	Cluster Incl AF054819:DNA Segment, Chr 6, human D12S2489E /cds=(284,982) /gb=AF054819 /gi=3253297 /ug=Mm.8217 /len=1142	Mm.8217	27007	O54709 ; Q3TCW7 ; Q4FJM0	NP_149069.1	NM_033078
96518_at	Kibra; AA408228; AU017197; BC037006; KIAA0869; MGC47054; mKIAA0869; RP23-196B5.5; Centg2	AU017197	BC037006	Cluster Incl AU017197:AU017197 Mus musculus cDNA, 3' end /clone=J0735G03 /clone_end=3' /gb=AU017197 /gi=3372310 /ug=Mm.26030 /len=571	Mm.31267	211652	Q571D0 ; Q8K1Y3 ; Q8VD17 ; Q922W3	XP_109956.5	XM_109956
93341_r_at	AI256832; Copb2	AF043120	Copb2	Cluster Incl AF043120:Mus musculus beta prime coatomer protein mRNA, partial cds /cds=(0,1352) /gb=AF043120 /gi=2809536 /ug=Mm.18729 /len=1615	Mm.261735	50797	O55029 ; Q3U5Z9	NP_056642.1	NM_015827
93203_f_at	Foxn2	AW107463	Foxn2	Cluster Incl AW107463:um17a12.x1 Mus musculus cDNA, 3' end /clone=IMAGE-2192542 /clone_end=3' /gb=AW107463 /gi=6078263 /ug=Mm.5697 /len=484	Mm.112824	14236	Q8BSS2	NP_851305.1	NM_180974
162282_f_at	Tyro3	AV371866	Tyro3	Cluster Incl AV371866:AV371866 Mus musculus cDNA, 3' end /clone=9030421C19 /clone_end=3' /gb=AV371866 /gi=6419513 /ug=Mm.99768 /len=255 /NOTE=replacement for probe set(s) 100652_f_at on MG-U74A	Mm.2901	22174	P55144 ; Q6NZM6	NP_062265.2	NM_019392
100280_at	H1t; H1ft	X72805	Hist1h1t	Cluster Incl X72805:M.musculus gene for testicular histone H1 /cds=(0,626) /gb=X72805 /gi=1934959 /ug=Mm.8048 /len=627	Mm.8048	107970		NP_034507.1	NM_010377
100599_at	mATF4; Atf-4; C/ATF; CREB2; MGC96460; TAXREB67; Prnp	M94087	Atf4	Cluster Incl M94087:Activating transcription factor 4 /cds=(270,1310) /gb=M94087 /gi=293723 /ug=Mm.641 /len=1391	Mm.641	11911	Q06507 ; Q61328 ; Q794G7 ; Q3TZI8 ; Q3U2J1 ; Q8CF69 ; Q5U4B2	NP_033846.1	NM_009716
161038_at	Vps33a	AA120675	Prps2	Cluster Incl AA120675:mp75e10.r1 Mus musculus cDNA, 5' end /clone=IMAGE-575082 /clone_end=5' /gb=AA120675 /gi=1675949 /ug=Mm.44199 /len=514 /NOTE=replacement for probe set(s) 92657_at on MG-U74A	Mm.272955	110639	Q9CS42	NP_080938.1	NM_026662
94340_at	C79645; AI452076; EXPORTIN-T; 1110004L07Rik; 3110065H13Rik; Cox6c	AW124224	Xpot	Cluster Incl AW124224:UI-M-BH2.1-aph-d-08-0-UI.s1 Mus musculus cDNA, 3' end /clone=UI-M-BH2.1-aph-d-08-0-UI /clone_end=3' /gb=AW124224 /gi=6099754 /ug=Mm.25042 /len=383	Mm.25042	73192	Q9CRT8 ; Q52KI1	XP_125902.5	XM_125902
103264_at	Mtmr1; AW049210	AF073997	Mtmr1	Cluster Incl AF073997:Mus musculus myotubularin related protein 1 (Mtmr1) mRNA, complete cds /cds=(128,2137) /gb=AF073997 /gi=3883001 /ug=Mm.20838 /len=2730	Mm.219672	53332	Q9Z2C4 ; Q8CIU3 ; Q8CIU4 ; Q8CIU5 ; Q8CIU6 ; Q8CIU7 ; Q8BQ73 ; Q8C489	NP_058681.1	NM_016985
95746_at	Tyrp1	AW123765	Atp6v1a1	Cluster Incl AW123765:UI-M-BH2.1-apm-b-07-0-UI.s1 Mus musculus cDNA, 3' end /clone=UI-M-BH2.1-apm-b-07-0-UI /clone_end=3' /gb=AW123765 /gi=6099295 /ug=Mm.29771 /len=402	Mm.217787	11964	Q3TKS0 ; Q3U5W3 ; Q3U777 ; Q3UDZ9 ; Q3US31 ; Q8CHX2	NP_031534.2	NM_007508
161055_r_at		AW047521	6330409N04Rik	Cluster Incl AW047521:UI-M-BH1-ama-d-01-0-UI.s1 Mus musculus cDNA, 3' end /clone=UI-M-BH1-ama-d-01-0-UI /clone_end=3' /gb=AW047521 /gi=5908050 /ug=Mm.5143 /len=268 /NOTE=replacement for probe set(s) 93135_r_at on MG-U74A	Mm.282706	66674	Q3TFQ1 ; Q3UBW1 ; Q8K1Y1 ; Q9D368 ; Q9D3D1	NP_079973.1	NM_025697
102995_s_at	Hf; SE1; TSP1; Ctla3; TSP-1; Ctla-3; AW494114; H factor; Gzma	M13226	Gzma	Cluster Incl M13226:Granzyme A /cds=(198,971) /gb=M13226 /gi=201048 /ug=Mm.15510 /len=1039	Mm.15510	14938	P11032 ; Q3U0N0 ; Q3UK79	NP_034500.1	NM_010370
98135_r_at	Otud6b	AI851008	Otud6b	Cluster Incl AI851008:UI-M-BH0-ajv-c-01-0-UI.s1 Mus musculus cDNA, 3' end /clone=UI-M-BH0-ajv-c-01-0-UI /clone_end=3' /gb=AI851008 /gi=5494914 /ug=Mm.35492 /len=438	Mm.35492	72201	Q8K2H2	NP_690025.1	NM_152812
94038_at	Tef	AA675468	2700060E02Rik	Cluster Incl AA675468:vr72c04.s1 Mus musculus cDNA, 5' end /clone=IMAGE-1134246 /clone_end=5' /gb=AA675468 /gi=2652705 /ug=Mm.21932 /len=540	Mm.379148	68045	Q9CQE8 ; Q3V4C0 ; Q4VA29	NP_080804.1	NM_026528
95284_at	FCRL; FREB; Fcrx; FCRL1; Freb1; Fcrlm1; BB219290; Cd244	AI662509	Fcrlm1	Cluster Incl AI662509:mt33c08.x1 Mus musculus cDNA, 3' end /clone=IMAGE-622862 /clone_end=3' /gb=AI662509 /gi=4766092 /ug=Mm.1850 /len=231	Mm.1850	98752		NP_660123.1	NM_145141
104207_at	Gm126; Tbl3	AI430272	6330505N24Rik	Cluster Incl AI430272:mf46f12.y1 Mus musculus cDNA, 5' end /clone=IMAGE-408143 /clone_end=5' /gb=AI430272 /gi=4276108 /ug=Mm.27654 /len=426	Mm.331107	229474			NM_001033301
99078_at	Hlrc1; AI585913; AL022869; 1110033C18Rik; Arfgap1	AI839522	Hlrc1	Cluster Incl AI839522:UI-M-AN0-acn-d-09-0-UI.s1 Mus musculus cDNA, 3' end /clone=UI-M-AN0-acn-d-09-0-UI /clone_end=3' /gb=AI839522 /gi=5473735 /ug=Mm.4022 /len=481	Mm.294975	102115	Q8BNT3 ; Q8BTD5 ; Q99LN9	NP_598725.1	NM_133964
103321_at	Thbs1	AI536457	B230364F10	Cluster Incl AI536457:vu57h06.x1 Mus musculus cDNA, 3' end /clone=IMAGE-1195547 /clone_end=3' /gb=AI536457 /gi=4450592 /ug=Mm.17873 /len=435	Mm.392493	330118
94642_at	GDIB; Gdi3; GDI-B	U07951	Gdi2	Cluster Incl U07951:Mus musculus BALB/c GDP-dissociation inhibitor (GDI-2) mRNA, complete cds /cds=(289,1626) /gb=U07951 /gi=1486479 /ug=Mm.8070 /len=1676		14569			NM_008112
99636_at		AI848033	Poldip2	Cluster Incl AI848033:UI-M-AH1-agp-f-05-0-UI.s1 Mus musculus cDNA, 3' end /clone=UI-M-AH1-agp-f-05-0-UI /clone_end=3' /gb=AI848033 /gi=5491939 /ug=Mm.43487 /len=257	Mm.197493	67811	Q91VA6	NP_080665.1	NM_026389
96996_at	NICA6; Acra6; Nica6; Chrna6	AJ245706	Chrna6	Cluster Incl AJ245706:Mus musculus mRNA for nicotinic acetylcholine receptor subunit alpha6 (NICA6 gene) /cds=(80,1564) /gb=AJ245706 /gi=5777608 /ug=Mm.88837 /len=1595	Mm.283137	11440	Q9R0W9 ; Q6PW44 ; Q3UEY4	NP_067344.2	NM_021369
96773_at	Txndc4	AW125408	Txndc4	Cluster Incl AW125408:UI-M-BH2.3-aqh-d-12-0-UI.s1 Mus musculus cDNA, 3' end /clone=UI-M-BH2.3-aqh-d-12-0-UI /clone_end=3' /gb=AW125408 /gi=6100938 /ug=Mm.29036 /len=480	Mm.317701	76299	Q9D1Q6 ; Q3TVI1 ; Q3URM4	NP_083848.1	NM_029572
160073_i_at	54kDa; Hectd1	X16319	Srp54	Cluster Incl X16319:Mouse mRNA for 54K subunit of signal recognition particle /cds=(238,1752) /gb=X16319 /gi=54193 /ug=Mm.12848 /len=2117 /NOTE=replacement for probe set(s) 92815_at on MG-U74A	Mm.12848	24067	P14576 ; Q3UWX8 ; Q8C1Y6	NP_036029.2	NM_011899
94174_at	ACRP; C86009; Catnal1; AI616177; AW545119; Ctnnal1	AF006071	Ctnnal1	Cluster Incl AF006071:Mus musculus alpha-catenin related protein (ACRP) mRNA, complete cds /cds=(84,2279) /gb=AF006071 /gi=3309106 /ug=Mm.12878 /len=2292	Mm.218891	54366	O88327	NP_061231.2	NM_018761
92245_at	Galnt10	AI642262	Ddx50	Cluster Incl AI642262:vn75a09.y1 Mus musculus cDNA, 5' end /clone=IMAGE-1037752 /clone_end=5' /gb=AI642262 /gi=4720737 /ug=Mm.35019 /len=255	Mm.379276	94213	Q99MJ9 ; Q8BRU5	NP_444413.1	NM_053183
160339_at	Calm2	AI850569	Pycr2	Cluster Incl AI850569:UI-M-BG1-aij-f-08-0-UI.s1 Mus musculus cDNA, 3' end /clone=UI-M-BG1-aij-f-08-0-UI /clone_end=3' /gb=AI850569 /gi=5494475 /ug=Mm.29379 /len=357 /NOTE=replacement for probe set(s) 95116_at on MG-U74A	Mm.274180	69051	Q922Q4 ; Q3TJ21 ; Q3TMZ1	NP_598466.1	NM_133705
97934_at	ppGaNTase-T1; Galnt1	U73820	Galnt1	Cluster Incl U73820:Mus musculus polypeptide GalNAc transferase-T1 (ppGaNTase-T1) mRNA, complete cds /cds=(0,1679) /gb=U73820 /gi=2149048 /ug=Mm.30249 /len=1680	Mm.30249	14423	O08912 ; Q5BKS3 ; Q3UFE4	NP_038842.2	NM_013814
103573_at	STM7; Pipk5a; AI844522; Prdx6	D86176	Pip5k1a	Cluster Incl D86176:Mouse mRNA for phosphatidylinositol 4-phosphate 5-kinase type I-alpha, complete cds /cds=(84,1703) /gb=D86176 /gi=1622707 /ug=Mm.1945 /len=2378	Mm.217214	18719	P70181	NP_032872.1	NM_008846
102058_at	Mrpl9	AI845667	Mrpl9	Cluster Incl AI845667:UI-M-AQ1-ady-c-11-0-UI.s1 Mus musculus cDNA, 3' end /clone=UI-M-AQ1-ady-c-11-0-UI /clone_end=3' /gb=AI845667 /gi=5489573 /ug=Mm.104 /len=469	Mm.218515	78523	Q99N94 ; Q3TSJ0 ; Q3UK02 ; Q8CA04	NP_084392.1	NM_030116
97796_at	ORF1; Gm641; Trap170; AU041628; 9930001L01Rik	AB019029	Crsp2	Cluster Incl AB019029:Mus musculus gene, complete cds, similar to EXLM1 /cds=(369,1781) /gb=AB019029 /gi=4587088 /ug=Mm.42032 /len=1866	Mm.17616	26896	Q6P1H5 ; Q9WTN9 ; Q3TQU3	NP_036135.2	NM_012005
161480_i_at		AV055186	Rplp1 ; LOC545598	Cluster Incl AV055186:AV055186 Mus musculus cDNA /clone=1810034D14 /clone_end=3' /gb=AV055186 /gi=5154933 /ug=Mm.64084 /len=305 /NOTE=replacement for probe set(s) 95764_r_at on MG-U74A	Mm.3158	545598 ; 56040	P47955	NP_061341.1 ; XP_620007.1	NM_018853 ; XM_620007
104302_f_at	Ric8	AI851085	Commd9	Cluster Incl AI851085:UI-M-BH0-akg-b-04-0-UI.s1 Mus musculus cDNA, 3' end /clone=UI-M-BH0-akg-b-04-0-UI /clone_end=3' /gb=AI851085 /gi=5494991 /ug=Mm.22353 /len=486	Mm.330424	76501	Q8K2Q0 ; Q3U3J2	NP_083911.1	NM_029635
99458_i_at	Emk; Par-1; AU024026; KIAA4207; mKIAA4207; Mark2	X70764	Mark2	Cluster Incl X70764:ELKL motif kinase /cds=(93,2417) /gb=X70764 /gi=57919 /ug=Mm.4082 /len=2763	Mm.258986	13728	Q05512 ; Q3T9A3 ; Q3T9L3 ; Q3U3A1 ; Q3UPZ7 ; Q571J8	NP_031954.1	NM_007928
94140_at	scavenger receptor; MSR; Scvr; MSR-A; SR-AI; SR-AII; Scara1; Msr1	M59446	Msr1	Cluster Incl M59446:Scavenger receptor /cds=(0,20) /gb=M59446 /gi=192739 /ug=Mm.1227 /len=413	Mm.239291	20288	P30204 ; Q3U2C3 ; Q3U3E5 ; Q8CED7	NP_112472.1	NM_031195
97243_at	EBP-50; NHE-RF; NHERF-1; MGC95776; Slc9a3r1	U74079	Slc9a3r1	Cluster Incl U74079:Mus musculus protein co-factor mRNA, complete cds /cds=(137,1204) /gb=U74079 /gi=1644403 /ug=Mm.27842 /len=1901	Mm.27842	26941	P70441 ; Q3TG37	NP_036160.1	NM_012030
95544_at	Axl	AI843150	Rusc1	Cluster Incl AI843150:UI-M-AK1-aes-h-12-0-UI.s1 Mus musculus cDNA, 3' end /clone=UI-M-AK1-aes-h-12-0-UI /clone_end=3' /gb=AI843150 /gi=5477363 /ug=Mm.27687 /len=229	Mm.27687	72296	Q8BG26 ; Q3TDG5 ; Q9CVB4	NP_082464.1	NM_028188
100515_at	fur; Fur; PACE; SPC1; Pcsk3; Fn1	X54056	Furin	Cluster Incl X54056:Proprotein convertase subtilisin/kexin type 3 /cds=(94,2475) /gb=X54056 /gi=50996 /ug=Mm.5241 /len=3978	Mm.5241	18550	P23188 ; Q6GTN6	NP_035176.1	NM_011046
102098_at		AI415065		Cluster Incl AI415065:mb90h11.x1 Mus musculus cDNA, 3' end /clone=IMAGE-336741 /clone_end=3' /gb=AI415065 /gi=4258569 /ug=Mm.42402 /len=278
102959_at	Grg4; Bce1; Bce-1; ESTM13; ESTM14; X83332; X83333; AA792082; 5730411M05Rik; Tle4	U61363	Tle4	Cluster Incl U61363:Mus musculus groucho-related gene 4 protein (Grg4) mRNA, partial cds /cds=(0,1733) /gb=U61363 /gi=4028901 /ug=Mm.17915 /len=1930	Mm.103638	21888	Q62441 ; Q6PDS9 ; Q80VE9 ; Q9WUL2 ; Q3UY41 ; Q80TG4	NP_035730.2	NM_011600
95046_s_at	JGR1A; Eif2b; Preb	M98036	Eif2b4	Cluster Incl M98036:Mus musculus guanine nucleotide exchange factor delta subunit (JGR1A) mRNA, complete cds /cds=(69,1643) /gb=M98036 /gi=529429 /ug=Mm.29128 /len=1677	Mm.29394	13667	Q61749 ; Q3TYW7	NP_034252.1	NM_010122
97771_r_at	Fam3c; D6Wsu176e	AA733372	D6Wsu176e	Cluster Incl AA733372:vt74c06.r1 Mus musculus cDNA, 5' end /clone=IMAGE-1176874 /clone_end=5' /gb=AA733372 /gi=2755039 /ug=Mm.4176 /len=316	Mm.258484	27999	Q91VU0 ; Q6NSU0 ; Q7TML1 ; Q53YY7	NP_613053.3	NM_138587
92958_at	Fkhr2; Foxo3; C76856; FKHRL1; 1110048B16Rik; 2010203A17Rik; Pcnt	AI849135	Foxo3a	Cluster Incl AI849135:UI-M-AJ1-agy-b-09-0-UI.s1 Mus musculus cDNA, 3' end /clone=UI-M-AJ1-agy-b-09-0-UI /clone_end=3' /gb=AI849135 /gi=5493041 /ug=Mm.4948 /len=384	Mm.338613	56484	Q3TX10 ; Q9WVH4	NP_062714.1	NM_019740
95752_at	Ddx21	AI837369	Sbds	Cluster Incl AI837369:UI-M-AP0-abm-a-02-0-UI.s1 Mus musculus cDNA, 3' end /clone=UI-M-AP0-abm-a-02-0-UI /clone_end=3' /gb=AI837369 /gi=5471582 /ug=Mm.29784 /len=371	Mm.280484	66711	P70122 ; Q3TG78	NP_075737.1	NM_023248
92626_at	npdc-1; NPDC-1; AI314472; Rb1	X67209	Npdc1	Cluster Incl X67209:M.musculus npdc-1 mRNA for npdcf-1 protein /cds=(8,1006) /gb=X67209 /gi=452275 /ug=Mm.1131 /len=1348	Mm.1131	18146	Q64322 ; Q8CFL4 ; Q99J69	NP_032747.2	NM_008721
94133_r_at	MEF2A; A430079H05Rik; Mef2a	U94423	Mef2a	Cluster Incl U94423:Mus musculus MEF2A mRNA, partial 3' UTR sequence /cds=UNKNOWN /gb=U94423 /gi=2088559 /ug=Mm.11087 /len=1016	Mm.132788	17258	Q60929 ; Q4VA09 ; Q6P8Q3	NP_001028885.1	NM_001033713
94048_at	Cdk2	AW120683	Cdc34	Cluster Incl AW120683:UI-M-BH2.3-anz-c-06-0-UI.s1 Mus musculus cDNA, 3' end /clone=UI-M-BH2.3-anz-c-06-0-UI /clone_end=3' /gb=AW120683 /gi=6095981 /ug=Mm.21981 /len=420	Mm.21981	216150	Q8CFI2 ; Q505K8	NP_808281.1	NM_177613
93753_at	Ap2m1	AI852632	Litaf	Cluster Incl AI852632:UI-M-BH0-aiu-f-10-0-UI.s1 Mus musculus cDNA, 3' end /clone=UI-M-BH0-aiu-f-10-0-UI /clone_end=3' /gb=AI852632 /gi=5496538 /ug=Mm.21119 /len=346	Mm.294753	56722	Q9EQI0 ; Q3UXV6 ; Q9JLJ0	NP_064364.1	NM_019980
160201_r_at	Acatn; AI315656; AI788741; D630022N01Rik; Slc33a1	AB016795	Slc33a1	Cluster Incl AB016795:Mus musculus mRNA for acetyl-CoA transporter, complete cds /cds=(0,1652) /gb=AB016795 /gi=4589917 /ug=Mm.25121 /len=1653 /NOTE=replacement for probe set(s) 95495_at on MG-U74A	Mm.135619	11416	Q9WTN1 ; Q3UWI3 ; Q3UXZ5 ; Q99J27	NP_056543.2	NM_015728
101712_at	P2X7; AI467586; Sh3kbp1	AJ009823	P2rx7	Cluster Incl AJ009823:Mus musculus mRNA for P2X7 receptor subunit /cds=(11,1798) /gb=AJ009823 /gi=4007637 /ug=Mm.42026 /len=1810	Mm.378979	18439	Q9Z1M0 ; Q6P5P0 ; Q8CHP3 ; Q8CHP4 ; Q3TBP1 ; Q3ULZ7 ; Q3UM93 ; Q3UN00	NP_035157.1	NM_011027
102414_i_at	p58; mp58; Prkri; AA408985; AU067833; Brca2	U28423	Dnajc3	Cluster Incl U28423:Mus musculus protein kinase inhibitor p58 mRNA, complete cds /cds=(100,1614) /gb=U28423 /gi=1353271 /ug=Mm.12616 /len=1615	Mm.12616	19107	Q91YW3 ; Q3UFV9 ; Q3UKA1 ; Q3UXM5	NP_032955.2	NM_008929
160543_at	SDP3; MGC151262; MGC151266; Tcf25	AF062482	Snx3	Cluster Incl AF062482:Mus musculus SDP3 mRNA, complete cds /cds=(75,563) /gb=AF062482 /gi=3126976 /ug=Mm.7356 /len=775 /NOTE=replacement for probe set(s) 101092_at on MG-U74A	Mm.277870	54198	O70492 ; Q78ZM0 ; Q9CSC2 ; Q9CU14	NP_059500.2	NM_017472
102052_at	CDS; IECN5; NCIE2; CGI-58; 1300003D03Rik; 2010002J10Rik; 1200015A19Rik	AA871791	Abhd5	Cluster Incl AA871791:vq41a10.r1 Mus musculus cDNA, 5' end /clone=IMAGE-1096794 /clone_end=5' /gb=AA871791 /gi=2967236 /ug=Mm.10297 /len=292	Mm.280254	67469	Q9DBL9 ; Q922Z5	NP_080455.1	NM_026179
98078_at	MGC7221; MGC36389; 6530402N02Rik; Ednrb	AI157911	Aph1a	Cluster Incl AI157911:ue57h08.r1 Mus musculus cDNA, 5' end /clone=IMAGE-1495263 /clone_end=5' /gb=AI157911 /gi=3686380 /ug=Mm.34556 /len=439	Mm.337825	226548	Q8BVF7 ; Q3U886 ; Q6GTF1	NP_666216.1	NM_146104
161684_r_at	Lcn2	AV210775	Lcn2	Cluster Incl AV210775:AV210775 Mus musculus cDNA, 3' end /clone=1700126D08 /clone_end=3' /gb=AV210775 /gi=6153657 /ug=Mm.71221 /len=340 /NOTE=replacement for probe set(s) 97588_f_at on MG-U74A	Mm.9537	16819	P11672 ; Q3UE34	NP_032517.1	NM_008491
160270_at	P58; MR60; gp58; F5F8D; MCFD1; ERGIC53; AI326273; AU043785; C730041J05; 2610020P13Rik; Lman1	AW108371	Lman1	Cluster Incl AW108371:um21b01.x1 Mus musculus cDNA, 3' end /clone=IMAGE-2225161 /clone_end=3' /gb=AW108371 /gi=6079171 /ug=Mm.28142 /len=472 /NOTE=replacement for probe set(s) 97804_at on MG-U74A	Mm.290857	70361	Q9D0F3 ; Q3U944	NP_081676.1	NM_027400
93900_at		AW050268	Bat2	Cluster Incl AW050268:UI-M-BH1-ans-d-03-0-UI.s1 Mus musculus cDNA, 3' end /clone=UI-M-BH1-ans-d-03-0-UI /clone_end=3' /gb=AW050268 /gi=5910797 /ug=Mm.89316 /len=221	Mm.272462	53761	Q7TSC1 ; Q5DTJ4 ; Q9CRP0 ; Q9CRP1 ; Q9CRU5	NP_064411.1	NM_020027
101759_at	Tcp-1	D00851	Tcp1-ps1	Cluster Incl D00851:Mus musculus Tcp-1 pseudogene for t-complex polypeptide 1 /cds=(0,1352) /gb=D00851 /gi=220608 /ug=Mm.57089 /len=1353		21455
96883_at	p44; 44kDa; D0Jmb4; TU-189B2; eIF3-p44; Elavl1	U70733	Eif3s4	Cluster Incl U70733:Mus musculus translation initiation factor eIF3-p44 mRNA, complete cds /cds=(17,979) /gb=U70733 /gi=4097872 /ug=Mm.30080 /len=1025	Mm.260064	53356	Q9Z1D1 ; Q3THA0 ; Q544H0	NP_058572.2	NM_016876
94326_r_at	Mrps18a	AW060921	Mrps18a	Cluster Incl AW060921:UI-M-BH1-anv-c-12-0-UI.s1 Mus musculus cDNA, 3' end /clone=UI-M-BH1-anv-c-12-0-UI /clone_end=3' /gb=AW060921 /gi=6008672 /ug=Mm.24875 /len=438	Mm.287443	68565	Q99N85 ; Q5U5I3	NP_081044.1	NM_026768
96749_f_at	9130011B11Rik; Psmc1	AA619554	Tmem30b	Cluster Incl AA619554:vo88e08.r1 Mus musculus cDNA, 5' end /clone=IMAGE-1066214 /clone_end=5' /gb=AA619554 /gi=2523430 /ug=Mm.28958 /len=468	Mm.251196	238257	Q8BHG3	NP_848830.1	NM_178715
93213_at	MDABG2-4; Ctsb	AB007986	LOC384413	Cluster Incl AB007986:Mus musculus mRNA for single chain antibody ScFv, complete cds /cds=(0,782) /gb=AB007986 /gi=2541867 /ug=Mm.57027 /len=783	Mm.304150	384413
160343_at	Srp19	AI848458	Srp19	Cluster Incl AI848458:UI-M-AH1-ags-g-08-0-UI.s1 Mus musculus cDNA, 3' end /clone=UI-M-AH1-ags-g-08-0-UI /clone_end=3' /gb=AI848458 /gi=5492364 /ug=Mm.29452 /len=470 /NOTE=replacement for probe set(s) 95143_at on MG-U74A	Mm.29452	66384	Q9D7A6 ; Q3UXK5 ; Q9CRF7 ; Q9D104	NP_079803.1	NM_025527
92243_at	Myd88	AA117417	B930007L02Rik	Cluster Incl AA117417:mp90d10.r1 Mus musculus cDNA, 5' end /clone=IMAGE-576499 /clone_end=5' /gb=AA117417 /gi=1672496 /ug=Mm.34910 /len=494	Mm.211139	321006	Q3TRN4 ; Q3UXD5 ; Q6P1E2 ; Q80TR8 ; Q8CDY3	XP_356186.2	XM_356186
161748_r_at		AV322550		Cluster Incl AV322550:AV322550 Mus musculus cDNA, 3' end /clone=6230400I18 /clone_end=3' /gb=AV322550 /gi=6292463 /ug=Mm.73556 /len=243 /NOTE=replacement for probe set(s) 97676_f_at on MG-U74A
97944_f_at	Tcra-V11.1d; AV11S1; Va11.1; Va11.1b	AF099808	Tcra ; A430107P09Rik ; LOC545051	Cluster Incl AF099808:Mus musculus T cell receptor alpha chain variable region (Tcra-V11.1d) gene, allele S1, partial cds /cds=(0,233) /gb=AF099808 /gi=4323544 /ug=Mm.30295 /len=234	Mm.213248	21473 ; 320898 ; 545051	Q6PIR9 ; Q4KL70	NP_796262.1 ; XP_619247.1	NM_177288 ; XM_619247
102682_at	eek; Eek; Hek3; AW047546; KIAA1459; mKIAA1459; Epha8	U72207	Epha8	Cluster Incl U72207:Mus musculus Eph-and Elk-related kinase (eek) mRNA, complete cds /cds=(78,3092) /gb=U72207 /gi=1750258 /ug=Mm.1390 /len=4737	Mm.1390	13842	O09127 ; Q5DTX7	NP_031965.1	NM_007939
103968_at	MID2; FXY2; Trim1; Cetn4	Y18881	Mid2	Cluster Incl Y18881:Mus musculus mRNA for MID2 protein /cds=(379,2436) /gb=Y18881 /gi=5912494 /ug=Mm.25678 /len=3955	Mm.131097	23947	Q9QUS6 ; Q8C3H9	NP_035975.1	NM_011845
160693_at	Nomo1	AI849873	Pip5k2c	Cluster Incl AI849873:UI-M-AL1-aho-g-11-0-UI.s1 Mus musculus cDNA, 3' end /clone=UI-M-AL1-aho-g-11-0-UI /clone_end=3' /gb=AI849873 /gi=5493772 /ug=Mm.22682 /len=387 /NOTE=replacement for probe set(s) 104379_at on MG-U74A	Mm.22682	117150	Q91XU3 ; Q99K02 ; Q3TNJ6 ; Q3UFU5	NP_473438.1	NM_054097
94868_at	GLNRS; C80286; MGC105238; 1110018N24Rik; 1200016L19Rik; Slc7a5	AW049812	Qars	Cluster Incl AW049812:UI-M-BH1-anm-h-04-0-UI.s1 Mus musculus cDNA, 3' end /clone=UI-M-BH1-anm-h-04-0-UI /clone_end=3' /gb=AW049812 /gi=5910341 /ug=Mm.23750 /len=571	Mm.272427	97541	Q8R1V9 ; Q3TIN2 ; Q3TN94 ; Q8BML9 ; Q8BU21	NP_598555.1	NM_133794
97462_at	Zfp706	AI847584	Zfp706	Cluster Incl AI847584:UI-M-AP1-agg-a-06-0-UI.s1 Mus musculus cDNA, 3' end /clone=UI-M-AP1-agg-a-06-0-UI /clone_end=3' /gb=AI847584 /gi=5491490 /ug=Mm.3035 /len=340	Mm.371631	68036	Q9D115 ; Q7TMZ1	NP_080797.1	NM_026521
100523_r_at	AL024233; Wbp5	U92454	Wbp5	Cluster Incl U92454:Mus musculus WW domain binding protein 5 mRNA, partial cds /cds=(0,185) /gb=U92454 /gi=1914850 /ug=Mm.512 /len=647	Mm.512	22381	O08549 ; Q9DD24	NP_035842.1	NM_011712
160737_at	Peg3	AW060927	Lss	Cluster Incl AW060927:UI-M-BH1-anv-d-07-0-UI.s1 Mus musculus cDNA, 3' end /clone=UI-M-BH1-anv-d-07-0-UI /clone_end=3' /gb=AW060927 /gi=6008678 /ug=Mm.27236 /len=545 /NOTE=replacement for probe set(s) 94974_at on MG-U74A	Mm.55075	16987	Q8BLN5 ; Q8VCN8	NP_666118.1	NM_146006
101069_g_at	Arl6ip1	AA656621	Mkrn1	Cluster Incl AA656621:vr49a10.s1 Mus musculus cDNA, 5' end /clone=IMAGE-1123962 /clone_end=5' /gb=AA656621 /gi=2592775 /ug=Mm.7198 /len=335	Mm.270484	54484	Q9QXP6 ; Q5KU40 ; Q65Z89 ; Q99LD7 ; Q8C5B6 ; Q8C5V4 ; Q9DB86	NP_061280.1	NM_018810
104095_at	App	AI843152	AU040320	Cluster Incl AI843152:UI-M-AK1-aet-a-02-0-UI.s1 Mus musculus cDNA, 3' end /clone=UI-M-AK1-aet-a-02-0-UI /clone_end=3' /gb=AI843152 /gi=5477365 /ug=Mm.21832 /len=288	Mm.206206	100317	Q8VBZ9 ; Q3TTA3 ; Q8BHR5 ; Q8BHU7 ; Q8BHZ3 ; Q8K135	NP_598647.1	NM_133886
97551_at	Fau	AI846182	Hip1r	Cluster Incl AI846182:UI-M-AM1-agb-c-09-0-UI.s1 Mus musculus cDNA, 3' end /clone=UI-M-AM1-agb-c-09-0-UI /clone_end=3' /gb=AI846182 /gi=5490088 /ug=Mm.33797 /len=312	Mm.149954	29816	Q9JKY5 ; Q6P1F5 ; Q6ZQ77 ; Q80UP1 ; Q3UJ14 ; Q8BPA2 ; Q9D689	NP_659507.2	NM_145070
162426_f_at		AV292472	Scamp1	Cluster Incl AV292472:AV292472 Mus musculus cDNA, 3' end /clone=5430425I12 /clone_end=3' /gb=AV292472 /gi=6306503 /ug=Mm.51451 /len=251 /NOTE=replacement for probe set(s) 103106_f_at on MG-U74A	Mm.201455	107767	Q8K021 ; Q99LX1 ; Q3TD71 ; Q3TSA8 ; Q3UY11 ; Q9D577	NP_083429.1	NM_029153
101072_at	Aplp2	AW124250	Eif4ebp2	Cluster Incl AW124250:UI-M-BH2.1-aph-f-11-0-UI.s1 Mus musculus cDNA, 3' end /clone=UI-M-BH2.1-aph-f-11-0-UI /clone_end=3' /gb=AW124250 /gi=6099780 /ug=Mm.7215 /len=267	Mm.259516	13688	P70445 ; Q4V9X4 ; Q3UFP6 ; Q3UZD4	NP_034254.1	NM_010124
94978_at	Psap	AI839775	2310037I24Rik	Cluster Incl AI839775:UI-M-AN0-acq-f-06-0-UI.s1 Mus musculus cDNA, 3' end /clone=UI-M-AN0-acq-f-06-0-UI /clone_end=3' /gb=AI839775 /gi=5474028 /ug=Mm.27269 /len=273	Mm.296240	69612	Q3TJH8 ; Q569W7 ; Q5XJH6 ; Q8BQR4 ; Q8C8F3 ; Q8C8I6 ; Q8CEY3 ; Q99LE5	NP_598475.2	NM_133714
94794_at	FHC; Fth; MFH; AL022624; AL033366	X52561	Fth1	Cluster Incl X52561:Mouse gene for ferritin H subunit /cds=(166,714) /gb=X52561 /gi=50953 /ug=Mm.1776 /len=860	Mm.1776	14319	P09528 ; Q3UI44	NP_034369.1	NM_010239
104351_at	BC026657	AW120925	Gmppb	Cluster Incl AW120925:UI-M-BH2.3-aob-f-07-0-UI.s1 Mus musculus cDNA, 3' end /clone=UI-M-BH2.3-aob-f-07-0-UI /clone_end=3' /gb=AW120925 /gi=6096258 /ug=Mm.22554 /len=271	Mm.22554	331026	Q8C2S7 ; Q8BTZ7	NP_808578.1	NM_177910
97463_g_at	Zfp706	AI847584	Zfp706	Cluster Incl AI847584:UI-M-AP1-agg-a-06-0-UI.s1 Mus musculus cDNA, 3' end /clone=UI-M-AP1-agg-a-06-0-UI /clone_end=3' /gb=AI847584 /gi=5491490 /ug=Mm.3035 /len=340	Mm.371631	68036	Q9D115 ; Q7TMZ1	NP_080797.1	NM_026521
101877_at	Pip5k1c	AI854432	Slc31a1	Cluster Incl AI854432:UI-M-BH0-ait-c-06-0-UI.s1 Mus musculus cDNA, 3' end /clone=UI-M-BH0-ait-c-06-0-UI /clone_end=3' /gb=AI854432 /gi=5498338 /ug=Mm.88182 /len=413	Mm.248637	20529	Q8K211 ; Q3TDB6 ; Q3UAJ9 ; Q3UXI3	NP_780299.1	NM_175090
97438_r_at	AW011752	AW122483	Ankib1	Cluster Incl AW122483:UI-M-BH2.2-aou-f-01-0-UI.s1 Mus musculus cDNA, 3' end /clone=UI-M-BH2.2-aou-f-01-0-UI /clone_end=3' /gb=AW122483 /gi=6098005 /ug=Mm.30115 /len=277	Mm.379184	70797	Q6ZPS6	NP_001003909.2	NM_001003909
94269_at	rab6; PRA1; Gbpap1; prenylin; 2310040I06Rik; Rabac1	L40934	Rabac1	Cluster Incl L40934:Mus musculus rab6/rab5-associated protein (rab6) mRNA, partial cds /cds=(0,307) /gb=L40934 /gi=722666 /ug=Mm.22473 /len=308	Mm.22473	14470	Q9Z0S9 ; Q62145 ; Q3TDB4	NP_034391.1	NM_010261
101771_r_at	CNR5; Cnr5; Crnr5; Pcdha13; 5530601H04Rik	AB008180	Pcdha12	Cluster Incl AB008180:Mus musculus CNR5 mRNA for Cadherin-related neural recepter 5, partial cds /cds=(0,2745) /gb=AB008180 /gi=3253082 /ug=Mm.57103 /len=2746	Mm.308500	192164		NP_619604.1	NM_138663
93548_at	Sec61b	AW122942	Sec61b	Cluster Incl AW122942:UI-M-BH2.1-aoz-a-11-0-UI.s2 Mus musculus cDNA, 3' end /clone=UI-M-BH2.1-aoz-a-11-0-UI /clone_end=3' /gb=AW122942 /gi=6098472 /ug=Mm.20188 /len=540	Mm.20188	66212	Q9CQS8	NP_077133.1	NM_024171
92440_at	mirf6; AI876454; E230028I05Rik; Irf6	U73029	Irf6	Cluster Incl U73029:Mus musculus interferon regulatory factor 6 (mirf6) mRNA, complete cds /cds=(141,1544) /gb=U73029 /gi=1685127 /ug=Mm.4179 /len=4046	Mm.305674	54139	P97431 ; Q3UEJ9 ; Q6IR14 ; Q8C2Z7 ; Q91VD0	NP_058547.1 ; NP_835184.1	NM_016851 ; NM_178083
104038_at	4933434E20Rik	AI843511	4933434E20Rik	Cluster Incl AI843511:UI-M-AO1-aeh-b-11-0-UI.s1 Mus musculus cDNA, 3' end /clone=UI-M-AO1-aeh-b-11-0-UI /clone_end=3' /gb=AI843511 /gi=5477724 /ug=Mm.21451 /len=459	Mm.300083	99650	Q8R092 ; Q3UBD8 ; Q3UCR6 ; Q9D9D9	NP_080038.1 ; NP_081776.1	NM_025762 ; NM_027500
94995_at	5830484A20Rik	AI854331	A030007L17Rik	Cluster Incl AI854331:UI-M-BG1-aic-b-07-0-UI.s1 Mus musculus cDNA, 3' end /clone=UI-M-BG1-aic-b-07-0-UI /clone_end=3' /gb=AI854331 /gi=5498237 /ug=Mm.27337 /len=404	Mm.294708	68252	Q9D7X8 ; Q3URJ2 ; Q66JQ5	NP_080913.1	NM_026637
160659_at	MGC129436; MGC129437; 2310057G13Rik; Aspm	AI853129	Hddc2	Cluster Incl AI853129:UI-M-BH0-ajf-f-03-0-UI.s1 Mus musculus cDNA, 3' end /clone=UI-M-BH0-ajf-f-03-0-UI /clone_end=3' /gb=AI853129 /gi=5497035 /ug=Mm.21078 /len=489 /NOTE=replacement for probe set(s) 103856_at on MG-U74A	Mm.245537	69692			NM_027168
103744_at	D10Bwg1379e	AI852760	Sh3bgrl2	Cluster Incl AI852760:UI-M-BH0-aiy-b-12-0-UI.s1 Mus musculus cDNA, 3' end /clone=UI-M-BH0-aiy-b-12-0-UI /clone_end=3' /gb=AI852760 /gi=5496666 /ug=Mm.24472 /len=417	Mm.100125	212531	Q8BG73 ; Q3TV64 ; Q8C073 ; Q8C0Z4	NP_766095.1	NM_172507
104338_r_at	Pkp2	AW208938	Pkp2	Cluster Incl AW208938:uo65g07.x1 Mus musculus cDNA, 3' end /clone=IMAGE-2647452 /clone_end=3' /gb=AW208938 /gi=6514878 /ug=Mm.2252 /len=715	Mm.2252	67451	Q6NV73 ; Q3TIY5 ; Q9CQ73	NP_080439.1	NM_026163
96992_r_at		X51742	8-30 ; LOC546905	Cluster Incl X51742:Mus musculus immunoglobulin light chain V-region (VJ) gene for immunoglobulin light chain kappa /cds=(23,436) /gb=X51742 /gi=52697 /ug=Mm.88830 /len=437	Mm.359121	384419 ; 546905		XP_357637.2 ; XP_621718.1	XM_357637 ; XM_621718
92824_at	Nm23-M6; nm23-M6; 0610031J06Rik	AF051942	Nme6	Cluster Incl AF051942:Mus musculus type 6 nucleoside diphosphate kinase NM23-M6 (Nm23-M6) mRNA, complete cds /cds=(121,690) /gb=AF051942 /gi=3228531 /ug=Mm.12951 /len=1025	Mm.12951	54369	O88425	NP_061227.1	NM_018757
96276_r_at	Tm9sf3	AI843327	MGI:1914262	Cluster Incl AI843327:UI-M-AQ1-adz-a-05-0-UI.s1 Mus musculus cDNA, 3' end /clone=UI-M-AQ1-adz-a-05-0-UI /clone_end=3' /gb=AI843327 /gi=5477540 /ug=Mm.2986 /len=339	Mm.246440	107358	Q9ET30 ; Q571B0 ; Q3UH23 ; Q3V4C7 ; Q8C6F5 ; Q9D7Q6	NP_579930.1 ; NP_835359.1	NM_133352 ; NM_178146
98476_at		L40631	2900054D09Rik	Cluster Incl L40631:Ankyrin 3, epithelial /cds=(647,3931) /gb=L40631 /gi=710545 /ug=Mm.3526 /len=5074		73013
104022_at	Phf3	AA590060	Mphosph10	Cluster Incl AA590060:vn57d03.r1 Mus musculus cDNA, 5' end /clone=IMAGE-1025285 /clone_end=5' /gb=AA590060 /gi=2403440 /ug=Mm.26973 /len=379	Mm.379146	67973	Q810V0 ; Q8K0Z2 ; Q9CYN7 ; Q9D7V6	NP_080759.2	NM_026483
93558_at	mUGT1; Had1; Sfc8; Had-1; Ugalt; AI327289; Il1rn	AB027147	Slc35a2	Cluster Incl AB027147:Mus musculus mUGT1 mRNA for UDP-galactose transporter 1, complete cds /cds=(18,1190) /gb=AB027147 /gi=6429656 /ug=Mm.20299 /len=2340	Mm.214976	22232	Q9R0M8 ; Q9JIH0 ; Q3U1S3 ; Q3U1T6 ; Q3UIP1	NP_511039.1	NM_078484
104149_at	Nfkbia	AI642048		Cluster Incl AI642048:ub75b05.x1 Mus musculus cDNA, 3' end /clone=IMAGE-1383537 /clone_end=3' /gb=AI642048 /gi=4720523 /ug=Mm.22188 /len=434	Mm.170515
95056_r_at	Dynlt3	AW122747	Tcte1l	Cluster Incl AW122747:UI-M-BH2.2-aot-g-01-0-UI.s1 Mus musculus cDNA, 3' end /clone=UI-M-BH2.2-aot-g-01-0-UI /clone_end=3' /gb=AW122747 /gi=6098277 /ug=Mm.29150 /len=468	Mm.29150	67117	P56387 ; Q542J7 ; Q9D2T5 ; Q9D6M5	NP_080251.3	NM_025975
103371_at		AF100956	Slc39a7	Cluster Incl AF100956:Mus musculus major histocompatibility locus class II region; Fas-binding protein Daxx (DAXX) gene, partial cds; Bing1 (BING1), tapasin (tapasin), RalGDS-like factor (RLF), KE2 (KE2), BING4 (BING4), beta1, 3-galactosyl transferase (be	Mm.18556	14977	Q31125 ; Q3TVU6	NP_032228.1	NM_008202
99635_at	Ywhab	AI845183	Ing4	Cluster Incl AI845183:UI-M-BG0-aht-a-12-0-UI.s1 Mus musculus cDNA, 3' end /clone=UI-M-BG0-aht-a-12-0-UI /clone_end=3' /gb=AI845183 /gi=5489089 /ug=Mm.43482 /len=412	Mm.262547	28019	Q8C0D7	NP_579923.1 ; NP_653093.1	NM_133345 ; NM_144510
96510_at	ang1; Ang-1; 1110046O21Rik; Angpt1	U83509	Angpt1	Cluster Incl U83509:Mus musculus angiopoietin-1 mRNA, complete cds /cds=(306,1802) /gb=U83509 /gi=1907328 /ug=Mm.2550 /len=2044	Mm.309336	11600	O08538 ; Q6A0F0 ; Q6NWV7 ; Q9CST2	NP_033770.2	NM_009640
94872_at	ASML3a; ASM3A; ASML3A; AI529588; 0610010C24Rik; Gsn	Y08135	Smpdl3a	Cluster Incl Y08135:M.musculus mRNA for ASM-like phosphodiesterase 3a /cds=(92,1429) /gb=Y08135 /gi=1552349 /ug=Mm.2379 /len=1758	Mm.2379	57319	P70158 ; Q3U8C2	NP_065586.1	NM_020561
95733_at	Racgap1	AI838274	Slc29a1	Cluster Incl AI838274:UI-M-AO0-aby-a-05-0-UI.s1 Mus musculus cDNA, 3' end /clone=UI-M-AO0-aby-a-05-0-UI /clone_end=3' /gb=AI838274 /gi=5472487 /ug=Mm.29744 /len=324	Mm.29744	63959	Q9JIM1 ; Q3TCZ2 ; Q3UJY1	NP_075018.1	NM_022880
92189_at	B4galt1	AI846017	Ufm1	Cluster Incl AI846017:UI-M-AP1-agl-f-08-0-UI.s1 Mus musculus cDNA, 3' end /clone=UI-M-AP1-agl-f-08-0-UI /clone_end=3' /gb=AI846017 /gi=5489923 /ug=Mm.33947 /len=433	Mm.28917	67890	P61961 ; Q3TLT0	NP_080711.1	NM_026435
161784_f_at	Star	AV362816		Cluster Incl AV362816:AV362816 Mus musculus cDNA, 3' end /clone=8030403L12 /clone_end=3' /gb=AV362816 /gi=6410463 /ug=Mm.90785 /len=245 /NOTE=replacement for probe set(s) 98195_f_at on MG-U74A	Mm.293314
160309_at		AW259500	Map3k7ip2	Cluster Incl AW259500:up28d03.x1 Mus musculus cDNA, 3' end /clone=IMAGE-2655653 /clone_end=3' /gb=AW259500 /gi=6632418 /ug=Mm.28692 /len=468 /NOTE=replacement for probe set(s) 98939_at on MG-U74A	Mm.193041	68652	Q8CHD3 ; Q99K90 ; Q99KP4 ; Q3UGP1 ; Q8BTP4	NP_619608.1	NM_138667
94131_at	Xpo1	AI451173	Xpo1	Cluster Incl AI451173:mt67a02.x1 Mus musculus cDNA, 3' end /clone=IMAGE-634922 /clone_end=3' /gb=AI451173 /gi=4302143 /ug=Mm.1084 /len=240	Mm.217547	103573	Q6P5F9 ; Q921J0 ; Q8BYY5	NP_598775.2	NM_134014
104659_g_at	Lifr	D17444	Lifr	Cluster Incl D17444:Leukemia inhibitory factor receptor /cds=(71,2230) /gb=D17444 /gi=441493 /ug=Mm.3174 /len=2502	Mm.149720	16880	P42703 ; Q5I0Y2 ; Q3U234 ; Q3UKU5 ; Q8BQP5	NP_038612.1	NM_013584
102375_at	Rrg1; Rai15; NN8-4AG; AW536703; MGC29044; Braf	AI843738	Smyd5	Cluster Incl AI843738:UI-M-AK1-aer-h-04-0-UI.s1 Mus musculus cDNA, 3' end /clone=UI-M-AK1-aer-h-04-0-UI /clone_end=3' /gb=AI843738 /gi=5477951 /ug=Mm.1196 /len=328	Mm.219946	232187	Q91YL6 ; Q3TRB2 ; Q3TYX3	NP_659167.1	NM_144918
96343_at	Actn4	AI836968	Actn4	Cluster Incl AI836968:UI-M-AJ0-aaz-c-09-0-UI.s1 Mus musculus cDNA, 3' end /clone=UI-M-AJ0-aaz-c-09-0-UI /clone_end=3' /gb=AI836968 /gi=5471181 /ug=Mm.29991 /len=445	Mm.276042	60595	P57780 ; Q61063 ; Q61064 ; Q3UDJ7 ; Q3ULT2 ; Q8BP35	NP_068695.1	NM_021895
93241_r_at	UPF3X; RENT3B; AI317193; AW541158; 5730594O13Rik; Mtf2	AI838094	Upf3b	Cluster Incl AI838094:UI-M-AL0-abv-g-07-0-UI.s1 Mus musculus cDNA, 3' end /clone=UI-M-AL0-abv-g-07-0-UI /clone_end=3' /gb=AI838094 /gi=5472307 /ug=Mm.5935 /len=344	Mm.271160	68134			NM_026573
92364_at	flamingo 1; mfmi1; KIAA0279; Flamingo1; mKIAA0279; Mbd2	AB028499	Celsr2	Cluster Incl AB028499:Mus musculus mRNA for Flamingo 1, complete cds /cds=(0,8762) /gb=AB028499 /gi=5832710 /ug=Mm.39728 /len=8950	Mm.39728	53883	Q9R0M0 ; Q5DU39 ; Q8C599	NP_059088.1	NM_017392
96935_at	Map17; AU046042; 0610007F13Rik; 2700030M23Rik; Sox11	AW011791	Pdzk1ip1	Cluster Incl AW011791:ul91f11.x1 Mus musculus cDNA, 3' end /clone=IMAGE-2159469 /clone_end=3' /gb=AW011791 /gi=5860569 /ug=Mm.30181 /len=290	Mm.30181	67182	Q9CQH0	NP_080294.1	NM_026018
98912_at	Mpg	AW047811	Larp5	Cluster Incl AW047811:UI-M-BH1-als-a-04-0-UI.s1 Mus musculus cDNA, 3' end /clone=UI-M-BH1-als-a-04-0-UI /clone_end=3' /gb=AW047811 /gi=5908340 /ug=Mm.28600 /len=426	Mm.234944	217980	Q6PCQ3 ; Q3TUH7 ; Q6A0A2 ; Q6AZA8 ; Q80UQ3 ; Q8BJP3 ; Q8BY17	NP_766173.1	NM_172585
92281_at	2510003B16Rik	AA038443	2510002D24Rik	Cluster Incl AA038443:mi85f08.r1 Mus musculus cDNA, 5' end /clone=IMAGE-473415 /clone_end=5' /gb=AA038443 /gi=1513971 /ug=Mm.36907 /len=157	Mm.36907	72307	Q3U595	XP_110173.1 ; XP_359273.1 ; XP_622812.1	XM_110173 ; XM_359273 ; XM_622812
95692_at	Rpa1	AI852514	Srp68	Cluster Incl AI852514:UI-M-BH0-aiw-c-06-0-UI.s1 Mus musculus cDNA, 3' end /clone=UI-M-BH0-aiw-c-06-0-UI /clone_end=3' /gb=AI852514 /gi=5496420 /ug=Mm.29655 /len=298	Mm.29655	217337	Q8BMA6 ; Q8K258	NP_666144.3	NM_146032
96008_at	Dad1; AI323713	U81052	Dad1	Cluster Incl U81052:Mus musculus Defender against Apoptotic Death (Dad1) gene /cds=(25,366) /gb=U81052 /gi=1905978 /ug=Mm.2547 /len=406	Mm.319038	13135	P61804	NP_034145.1	NM_010015
94931_at	B4galt1	AI851104	Ufm1	Cluster Incl AI851104:UI-M-BH0-akg-c-11-0-UI.s1 Mus musculus cDNA, 3' end /clone=UI-M-BH0-akg-c-11-0-UI /clone_end=3' /gb=AI851104 /gi=5495010 /ug=Mm.26697 /len=378	Mm.28917	67890	P61961 ; Q3TLT0	NP_080711.1	NM_026435
99350_at	Xpr1	C76102	Sec63	Cluster Incl C76102:C76102 Mus musculus cDNA, 3' end /clone=J0003E12 /clone_end=3' /gb=C76102 /gi=2516432 /ug=Mm.5454 /len=598	Mm.214344	140740	Q8VHE0 ; Q8K2U5 ; Q80YG4	NP_694695.2	NM_153055
101102_at	alpha4; p52; Pc52; Tap42; C81413; AI115586; AI662457; AW208785	AJ223156	Igbp1	Cluster Incl AJ223156:Mus Musculus alpha4 gene, exon2 and join CDS /cds=(0,831) /gb=AJ223156 /gi=3127824 /ug=Mm.7454 /len=1132	Mm.7454	18518	Q61249	NP_032810.2	NM_008784
100091_at	Ugalt2; Mtap4	D87990	Slc35b1	Cluster Incl D87990:House mouse; Musculus domesticus mRNA for UDP-galactose transporter related isozyme 1, complete cds /cds=(88,1056) /gb=D87990 /gi=1694638 /ug=Mm.4593 /len=1169	Mm.4593	110172	P97858	NP_058032.1	NM_016752
100005_at	cart1; CART1; A530032M13Rik; Traf4	X92346	Traf4	Cluster Incl X92346:Tnf receptor associated factor 4 /cds=(130,1542) /gb=X92346 /gi=1041445 /ug=Mm.4521 /len=2043	Mm.362588	22032	Q61382 ; Q8BHD9	NP_033449.2	NM_009423
100522_s_at	AL024233; Wbp5	U92454	Wbp5	Cluster Incl U92454:Mus musculus WW domain binding protein 5 mRNA, partial cds /cds=(0,185) /gb=U92454 /gi=1914850 /ug=Mm.512 /len=647	Mm.512	22381	O08549 ; Q9DD24	NP_035842.1	NM_011712
161985_f_at		AV380640	Ktn1	Cluster Incl AV380640:AV380640 Mus musculus cDNA, 3' end /clone=9230028G06 /clone_end=3' /gb=AV380640 /gi=6429717 /ug=Mm.94154 /len=225 /NOTE=replacement for probe set(s) 99232_f_at on MG-U74A	Mm.3110	16709	Q61595 ; Q6A0E9 ; Q8BG49 ; Q8BHF4 ; Q8BHM8 ; Q8CG51 ; Q8CG52 ; Q8CG53 ; Q8CG54 ; Q8CG55 ; Q8CG56 ; Q8CG57 ; Q8CG58 ; Q8CG59 ; Q8CG60 ; Q8CG61 ; Q8CG62 ; Q8CG63 ; Q8C9Y5	NP_032503.1	NM_008477
98936_at	Gsn	AI837395	Sars1	Cluster Incl AI837395:UI-M-AP0-abm-d-04-0-UI.s1 Mus musculus cDNA, 3' end /clone=UI-M-AP0-abm-d-04-0-UI /clone_end=3' /gb=AI837395 /gi=5471608 /ug=Mm.28688 /len=328	Mm.28688	20226	P26638 ; Q3U6F6 ; Q3U8N1 ; Q8C483 ; Q8CEH3	NP_035449.1	NM_011319
103700_r_at	Frat2	AI646638	Frat2	Cluster Incl AI646638:mt86b06.y1 Mus musculus cDNA, 5' end /clone=IMAGE-636755 /clone_end=5' /gb=AI646638 /gi=4725113 /ug=Mm.24029 /len=294	Mm.222723	212398	Q8K025	NP_808271.1	NM_177603
98141_at	Eif5b	AA647048	Eif5b	Cluster Incl AA647048:vn39a07.r1 Mus musculus cDNA, 5' end /clone=IMAGE-1023540 /clone_end=5' /gb=AA647048 /gi=2573477 /ug=Mm.35618 /len=391	Mm.260943	226982	Q920Q2 ; Q6A002 ; Q6PAI0 ; Q7TPC0 ; Q8CFF4 ; Q8CGD6 ; Q3SYI4 ; Q3TQJ8 ; Q3TXZ8 ; Q3UL37 ; Q3UM39 ; Q3V4D4 ; Q8BYX3 ; Q8BYY7
162500_f_at		AV171573		Cluster Incl AV171573:AV171573 Mus musculus cDNA /clone=3300001F09 /clone_end=3' /gb=AV171573 /gi=5378011 /ug=Mm.53935 /len=273 /NOTE=replacement for probe set(s) 103191_f_at on MG-U74A
104122_at	Nfia	AW122596	D330001F17Rik	Cluster Incl AW122596:UI-M-BH2.2-aox-h-08-0-UI.s1 Mus musculus cDNA, 3' end /clone=UI-M-BH2.2-aox-h-08-0-UI /clone_end=3' /gb=AW122596 /gi=6098122 /ug=Mm.21994 /len=415	Mm.123240	223658	Q80T84 ; Q8BZ35	XP_283282.3	XM_283282
93059_at	2410047I02Rik; Trpm1	AI854841	2610204K14Rik	Cluster Incl AI854841:UI-M-BH0-akb-b-10-0-UI.s1 Mus musculus cDNA, 3' end /clone=UI-M-BH0-akb-b-10-0-UI /clone_end=3' /gb=AI854841 /gi=5498747 /ug=Mm.155 /len=396	Mm.241472	67148	Q9CQY2 ; Q3TV69	NP_080273.1	NM_025997
160250_at	Mbp	AW049643		Cluster Incl AW049643:UI-M-BH1-and-g-03-0-UI.s1 Mus musculus cDNA, 3' end /clone=UI-M-BH1-and-g-03-0-UI /clone_end=3' /gb=AW049643 /gi=5910172 /ug=Mm.27800 /len=477 /NOTE=replacement for probe set(s) 97230_at on MG-U74A	Mm.27800
AFFX-TransRecMur/X57349_5_at	TFR; p90; CD71; TFR1; Trfr; Mtvr1; Mtvr-1; AI195355; AI426448; AU015758; 2610028K12Rik; E430033M20Rik; Tfrc	X57349	Tfrc	X57349 M.musculus mRNA for transferrin receptor (_5, _M, _3 represent transcript regions 5 prime, Middle, and 3 prime respectively)	Mm.28683	22042	Q62351 ; Q8JZS3 ; Q542D9 ; Q8C872	NP_035768.1	NM_011638
160801_at	Rsad2	AW061073	Pqlc1	Cluster Incl AW061073:UI-M-BH1-anp-b-03-0-UI.s1 Mus musculus cDNA, 3' end /clone=UI-M-BH1-anp-b-03-0-UI /clone_end=3' /gb=AW061073 /gi=6008824 /ug=Mm.29247 /len=464 /NOTE=replacement for probe set(s) 96809_at on MG-U74A	Mm.29247	66943	Q3U6E6 ; Q80XM9 ; Q8CBG8 ; Q9CYA7 ; Q9D2D3 ; Q9D2V1 ; Q9D7G6	NP_080137.1	NM_025861
100034_at	Spi7; Maspin; AI462524; AI646751; ovalbumin; 1110036M19Rik; Serpinb5	U54705	Serpinb5	Cluster Incl U54705:Mus musculus tumor supressor maspin mRNA, complete cds /cds=(189,1316) /gb=U54705 /gi=1490512 /ug=Mm.4622 /len=1432	Mm.268618	20724	P70124 ; Q3ULZ0	NP_033283.1	NM_009257
103531_f_at	Nup205	AI049144	Ero1lb	Cluster Incl AI049144:ub35e09.r1 Mus musculus cDNA, 5' end /clone=IMAGE-1379752 /clone_end=5' /gb=AI049144 /gi=3297431 /ug=Mm.2315 /len=345	Mm.358706	67475	Q8R2E9	NP_080460.2	NM_026184
100579_s_at	AV026556; Dcamkl1	U91848	Clta	Cluster Incl U91848:Mus musculus clathrin light chain 2 mRNA, complete cds /cds=(108,815) /gb=U91848 /gi=1916987 /ug=Mm.6072 /len=1089	Mm.298875	12757	O08585 ; Q3THU7 ; Q6PFA2	NP_058040.1	NM_016760
104151_at	Nono	AI553451	Lrch4	Cluster Incl AI553451:vw55f08.x1 Mus musculus cDNA, 3' end /clone=IMAGE-1247751 /clone_end=3' /gb=AI553451 /gi=4485814 /ug=Mm.22189 /len=316	Mm.200763	231798	Q921G6 ; Q6KAP0 ; Q8K381 ; Q8C2M4	NP_666276.1	NM_146164
161816_r_at		AV375661	MGI:1929253	Cluster Incl AV375661:AV375661 Mus musculus cDNA, 3' end /clone=9130201O06 /clone_end=3' /gb=AV375661 /gi=6423308 /ug=Mm.91121 /len=229 /NOTE=replacement for probe set(s) 98231_f_at on MG-U74A	Mm.275766	56356	Q9JL62 ; Q7TMS6 ; Q3U011	NP_062795.2	NM_019821
94504_at	Actb	AI838655	4930570C03Rik	Cluster Incl AI838655:UI-M-AO0-aca-c-08-0-UI.s1 Mus musculus cDNA, 3' end /clone=UI-M-AO0-aca-c-08-0-UI /clone_end=3' /gb=AI838655 /gi=5472868 /ug=Mm.28955 /len=343	Mm.28955	67739		NP_080629.1	NM_026353
162313_f_at		AV055653		Cluster Incl AV055653:AV055653 Mus musculus cDNA /clone=1810036D08 /clone_end=3' /gb=AV055653 /gi=5155400 /ug=Mm.47365 /len=183 /NOTE=replacement for probe set(s) 102189_f_at on MG-U74A
100104_r_at		AE000663	2210010C04Rik	Cluster Incl AE000663:Mus musculus TCR beta locus from bases 1 to 250611 (section 1 of 3) of the complete sequence /cds=(0,743) /gb=AE000663 /gi=2358069 /ug=Mm.46365 /len=744	Mm.153729	67373	Q9D7Y7 ; Q9CPN9	NP_075822.3	NM_023333
104141_at	Tkt	AI850401	D15Wsu75e	Cluster Incl AI850401:UI-M-BG1-aig-f-01-0-UI.s1 Mus musculus cDNA, 3' end /clone=UI-M-BG1-aig-f-01-0-UI /clone_end=3' /gb=AI850401 /gi=5494307 /ug=Mm.22123 /len=511	Mm.383200	28075	Q8VC21 ; Q3TCG9 ; Q3V2M9 ; Q9CQT7	NP_598856.1	NM_134095
162020_at		AV361027		Cluster Incl AV361027:AV361027 Mus musculus cDNA, 3' end /clone=7530421D19 /clone_end=3' /gb=AV361027 /gi=6408315 /ug=Mm.95011 /len=187 /NOTE=replacement for probe set(s) 99276_at on MG-U74A	Mm.383787
104255_at	Csnb	AA795285	FHOS2	Cluster Incl AA795285:vv03h09.r1 Mus musculus cDNA, 5' end /clone=IMAGE-1210625 /clone_end=5' /gb=AA795285 /gi=2858240 /ug=Mm.28387 /len=297	Mm.329322	225288	Q5DTV7 ; Q6P9T5 ; Q76HP7 ; Q76LL5 ; Q76LL6 ; Q8C9X9	NP_780485.2	NM_175276
102192_r_at	Sa; Sah; Acsm3	AF068246	Acsm3	Cluster Incl AF068246:Mus musculus SA protein mRNA, complete cds /cds=(274,2010) /gb=AF068246 /gi=3928675 /ug=Mm.9821 /len=2544	Mm.334199	20216	Q3UNX5 ; Q8BRY2 ; Q9Z2F3 ; Q9Z2X0 ; Q91WI1	NP_058566.2 ; NP_997606.1 ; NP_997607.1	NM_016870 ; NM_212441 ; NM_212442
100572_at	Atp5a1	AI851289	Tm9sf2	Cluster Incl AI851289:UI-M-BH0-akf-f-05-0-UI.s1 Mus musculus cDNA, 3' end /clone=UI-M-BH0-akf-f-05-0-UI /clone_end=3' /gb=AI851289 /gi=5495195 /ug=Mm.5885 /len=449	Mm.275191	68059	P58021 ; Q3TWB8 ; Q542E4 ; Q8C6H4 ; Q8C7F9	NP_542123.2	NM_080556
102332_at	Ctsb	AI850194	Ulk1	Cluster Incl AI850194:UI-M-BG1-aie-a-01-0-UI.s1 Mus musculus cDNA, 3' end /clone=UI-M-BG1-aie-a-01-0-UI /clone_end=3' /gb=AI850194 /gi=5494100 /ug=Mm.10750 /len=294	Mm.271898	22241	O70405 ; Q6PB82 ; Q80TT3 ; Q8K0Q7 ; Q3U0V5 ; Q3U350 ; Q3UFT4	NP_033495.2	NM_009469
101687_r_at		C79518	Cct4	Cluster Incl C79518:C79518 Mus musculus cDNA, 3' end /clone=J0067E04 /clone_end=3' /gb=C79518 /gi=2519848 /ug=Mm.36431 /len=252	Mm.296985	12464	P80315 ; Q3TII0 ; Q3UJZ8 ; Q5M6Y2	NP_033967.1	NM_009837
103262_at	Myak; 1110062K04Rik; Gpnmb	AF077658	Hipk1	Cluster Incl AF077658:Mus musculus homeodomain-interacting protein kinase 1 mRNA, complete cds /cds=(187,3816) /gb=AF077658 /gi=3702955 /ug=Mm.20827 /len=4110	Mm.20827	15257	O88904 ; Q8C642	NP_034562.1	NM_010432
100084_at	p81; R75297; AW146364; MGC107499; App	X60671	Vil2	Cluster Incl X60671:M.musculus mRNA for ezrin /cds=(95,1855) /gb=X60671 /gi=50880 /ug=Mm.4551 /len=2701	Mm.277812	22350	P26040 ; Q3TCP5 ; Q3UL48 ; Q3UXR4 ; Q8CBU4 ; Q4KML7	NP_033536.1	NM_009510
100557_g_at	Tyrp1	AW121930	Eif4b	Cluster Incl AW121930:UI-M-BH2.3-aoj-d-12-0-UI.s1 Mus musculus cDNA, 3' end /clone=UI-M-BH2.3-aoj-d-12-0-UI /clone_end=3' /gb=AW121930 /gi=6097374 /ug=Mm.5612 /len=467	Mm.290022	75705	Q8BGD9 ; Q922K6 ; Q99KX5 ; Q3TD64 ; Q3TDD8 ; Q3THB0 ; Q3TLQ9 ; Q3TSY9 ; Q3UGC0	NP_663600.1	NM_145625
93326_at	A15; Mxs1; PE31; Cd231; TALLA; R74651; Tm4sf2; AI323365; 1200014P11Rik; Tnip1	D26483	Tspan7	Cluster Incl D26483:Mouse mRNA for PE31/TALLA, complete cds /cds=(5,739) /gb=D26483 /gi=685220 /ug=Mm.18590 /len=1720	Mm.18590	21912	Q62283 ; Q6PDN6 ; Q3UHG5 ; Q8R0Q6	NP_062608.1	NM_019634
93496_at	Elovl5	AI852098	Elovl5	Cluster Incl AI852098:UI-M-BH0-aja-h-11-0-UI.s1 Mus musculus cDNA, 3' end /clone=UI-M-BH0-aja-h-11-0-UI /clone_end=3' /gb=AI852098 /gi=5496004 /ug=Mm.19130 /len=504	Mm.19130	68801	Q8BHI7 ; Q8BLG6 ; Q8BUE3 ; Q8R5D3	NP_599016.2	NM_134255
103770_at	C77118; AV237412; Tpm3	AA794189	2310014L17Rik	Cluster Incl AA794189:vu67d02.r1 Mus musculus cDNA, 5' end /clone=IMAGE-1196451 /clone_end=5' /gb=AA794189 /gi=2857144 /ug=Mm.24776 /len=500	Mm.295750	381845	Q9D7D1	NP_084085.1	NM_029809
95536_at	110kDa; Tceb3a; AA408125; Anxa11	AB025015	Tceb3	Cluster Incl AB025015:Mus musculus mRNA for elongin A, complete cds /cds=(8,2329) /gb=AB025015 /gi=6009623 /ug=Mm.27663 /len=2537	Mm.27663	27224	Q8CB77 ; Q3UI38	NP_038764.2	NM_013736
161741_r_at		AV316991	Zfp503	Cluster Incl AV316991:AV316991 Mus musculus cDNA, 3' end /clone=5832405C12 /clone_end=3' /gb=AV316991 /gi=6282409 /ug=Mm.73405 /len=277 /NOTE=replacement for probe set(s) 97669_r_at on MG-U74A	Mm.292401	218820	Q8VCV4 ; Q7TMA2	NP_663434.2	NM_145459
96780_at	C85432; AA409325; AI256813; MGC11316; 1700029I03Rik; C1galt1	AW208818	2410022L05Rik	Cluster Incl AW208818:uo64d02.x1 Mus musculus cDNA, 3' end /clone=IMAGE-2647299 /clone_end=3' /gb=AW208818 /gi=6514758 /ug=Mm.29063 /len=428	Mm.29063	66423	Q9CQ13	NP_079832.1	NM_025556
103637_at	NAGA	AJ223966	Naga	Cluster Incl AJ223966:N-acetyl galactosaminidase, alpha /cds=(0,1247) /gb=AJ223966 /gi=3327015 /ug=Mm.20325 /len=1248	Mm.20325	17939	Q9QWR8 ; Q3U6T2 ; Q3UZX5	NP_032695.2	NM_008669
101061_at	Ankrd46	AI845293	Ssr2	Cluster Incl AI845293:UI-M-BG0-ahw-f-04-0-UI.s1 Mus musculus cDNA, 3' end /clone=UI-M-BG0-ahw-f-04-0-UI /clone_end=3' /gb=AI845293 /gi=5489199 /ug=Mm.7091 /len=254	Mm.7091	66256	Q9CPW5	NP_079724.1	NM_025448
104117_at	Nktr	AI836641	2310040A13Rik	Cluster Incl AI836641:UI-M-AP0-abh-c-11-0-UI.s1 Mus musculus cDNA, 3' end /clone=UI-M-AP0-abh-c-11-0-UI /clone_end=3' /gb=AI836641 /gi=5470854 /ug=Mm.21966 /len=548	Mm.342115	69641	Q3ULP2 ; Q3UWE6 ; Q8C615 ; Q8R0J5 ; Q9D721	NP_081425.2	NM_027149
99500_at	Nkcc1; mBSC2; sy-ns; Slc12a2	U13174	Slc12a2	Cluster Incl U13174:Solute carrier family 12, member 2 /cds=(129,3746) /gb=U13174 /gi=3885309 /ug=Mm.4168 /len=6504	Mm.4168	20496	P55012 ; Q3TP36	NP_033220.1	NM_009194
101884_at	Xlr4a	AI451153	Xlr4a	Cluster Incl AI451153:mt22h03.x1 Mus musculus cDNA, 3' end /clone=IMAGE-621845 /clone_end=3' /gb=AI451153 /gi=4302003 /ug=Mm.88311 /len=508	Mm.371817	434794		XP_486700.1 ; XP_622956.1	XM_486700 ; XM_622956
93798_at	Tyrp1	AI839988	Atp1a1	Cluster Incl AI839988:UI-M-AH0-acs-e-11-0-UI.s1 Mus musculus cDNA, 3' end /clone=UI-M-AH0-acs-e-11-0-UI /clone_end=3' /gb=AI839988 /gi=5474201 /ug=Mm.2140 /len=352	Mm.280103	11928	Q8VDN2 ; Q8K2R2 ; Q3TXF9 ; Q3UCH8 ; Q3UF49 ; Q8R3M4	NP_659149.1	NM_144900
104042_at	Slc35b1; AA407792; AI842275; 1110003M08Rik; Htf9c	AI842275	Slc35b2	Cluster Incl AI842275:UI-M-AM1-afz-d-12-0-UI.s1 Mus musculus cDNA, 3' end /clone=UI-M-AM1-afz-d-12-0-UI /clone_end=3' /gb=AI842275 /gi=5476528 /ug=Mm.21470 /len=412	Mm.289716	73836	Q91ZN5 ; Q3TJQ2 ; Q3U221 ; Q3U399 ; Q3U866 ; Q9D1L5	XP_128634.1	XM_128634
96030_at	Csna; AA959832; AW212882; Col18a1	M36780	Csna	Cluster Incl M36780:Casein alpha /cds=(0,941) /gb=M36780 /gi=191574 /ug=Mm.25789 /len=1379	Mm.295878	12990	P19228 ; Q91VV1 ; Q99JM6 ; Q99M19 ; Q3TP32	NP_031810.1	NM_007784
102979_at	Maf1	AI835278	LOC435684	Cluster Incl AI835278:UI-M-AQ0-aab-d-04-0-UI.s1 Mus musculus cDNA, 3' end /clone=UI-M-AQ0-aab-d-04-0-UI /clone_end=3' /gb=AI835278 /gi=5469491 /ug=Mm.18929 /len=398	Mm.384248	435684		NP_001013851.1	NM_001013829
98973_at	Wrd43; AU020887; AV024208; mKIAA0007; 2610318G08Rik; Wdr43	AA982595	Wdr43	Cluster Incl AA982595:uh10e10.r1 Mus musculus cDNA, 5' end /clone=IMAGE-1617546 /clone_end=5' /gb=AA982595 /gi=3161254 /ug=Mm.36583 /len=407	Mm.257762	72515	Q6ZQL4 ; Q68FC6 ; Q3U895	XP_484662.1	XM_484662
93727_at	G1st; Gst-1; C79774; AI326449; AV307676; MGC36230; MGC36735; Slc3a2	AB003502	Gspt1	Cluster Incl AB003502:Mus musculus mRNA for Guanine Nucleotide Regulatory Protein, partial cds /cds=(0,1652) /gb=AB003502 /gi=3461879 /ug=Mm.20925 /len=2079	Mm.325827	14852	Q8R050 ; Q3UL02 ; Q3UZ36 ; Q8BPH0 ; Q8CCV1 ; Q8K2E1	NP_666178.1	NM_146066
99080_at	AA536681; AA960498; AW061011; 2810012H18Rik; Ccdc6	AI853930	2810012H18Rik	Cluster Incl AI853930:UI-M-BH0-aju-g-05-0-UI.s1 Mus musculus cDNA, 3' end /clone=UI-M-BH0-aju-g-05-0-UI /clone_end=3' /gb=AI853930 /gi=5497836 /ug=Mm.3886 /len=442	Mm.281741	76551			XM_618775
103330_at	Strbp	AI838709	Strbp	Cluster Incl AI838709:UI-M-AO0-acf-a-03-0-UI.s1 Mus musculus cDNA, 3' end /clone=UI-M-AO0-acf-a-03-0-UI /clone_end=3' /gb=AI838709 /gi=5472922 /ug=Mm.18034 /len=398	Mm.383192	20744	Q62262 ; Q91WM1 ; Q8BPY5 ; Q8C5B7 ; Q8CD74 ; Q9CVW0	NP_033287.1	NM_009261
102317_at	Vamp4; D1Ertd147e	AF061516	Vamp4	Cluster Incl AF061516:Mus musculus vesicle associated membrane protein 4 (Vamp4) mRNA, complete cds /cds=(77,502) /gb=AF061516 /gi=3108178 /ug=Mm.10699 /len=819	Mm.10699	53330	O70480 ; Q8BSN6 ; Q9D095	NP_058076.2	NM_016796
95488_at	KIAA0183; Vim	AW045756	BC010304	Cluster Incl AW045756:UI-M-BH1-akt-b-04-0-UI.s1 Mus musculus cDNA, 3' end /clone=UI-M-BH1-akt-b-04-0-UI /clone_end=3' /gb=AW045756 /gi=5906285 /ug=Mm.25018 /len=357	Mm.315118	218236	Q6A0A9 ; Q7TMZ0 ; Q91Z16 ; Q3V3S0		XM_990484
162065_r_at	Dusp9	AV225351	Dusp9	Cluster Incl AV225351:AV225351 Mus musculus cDNA, 3' end /clone=3830429C15 /clone_end=3' /gb=AV225351 /gi=6176666 /ug=Mm.95702 /len=303 /NOTE=replacement for probe set(s) 99685_f_at on MG-U74A	Mm.16479	75590	Q7TNL7	NP_083628.3	NM_029352
93771_at	Cx32; Cnx32; Gjb-1; MGC6217; AI118175; Gjb1	X84215	Gjb1	Cluster Incl X84215:M.musculus mRNA for gap junction protein /cds=UNKNOWN /gb=X84215 /gi=1150498 /ug=Mm.21198 /len=1023	Mm.21198	14618	P28230	NP_032150.2	NM_008124
102415_r_at	p58; mp58; Prkri; AA408985; AU067833; Brca2	U28423	Dnajc3	Cluster Incl U28423:Mus musculus protein kinase inhibitor p58 mRNA, complete cds /cds=(100,1614) /gb=U28423 /gi=1353271 /ug=Mm.12616 /len=1615	Mm.12616	19107	Q91YW3 ; Q3UFV9 ; Q3UKA1 ; Q3UXM5	NP_032955.2	NM_008929
160207_at	Actb	AW121639	Acly	Cluster Incl AW121639:UI-M-BH2.3-aoc-a-08-0-UI.s1 Mus musculus cDNA, 3' end /clone=UI-M-BH2.3-aoc-a-08-0-UI /clone_end=3' /gb=AW121639 /gi=6096972 /ug=Mm.25316 /len=438 /NOTE=replacement for probe set(s) 95519_at on MG-U74A	Mm.282039	104112	Q91V92 ; Q6P063 ; Q8VDM8 ; Q99K05 ; Q3TED3 ; Q3TS02 ; Q3UEA1 ; Q3UVY4 ; Q3V117	NP_598798.1	NM_134037
98956_at	Tram1	AI844979	Tram1	Cluster Incl AI844979:UI-M-BG0-ahu-c-07-0-UI.s1 Mus musculus cDNA, 3' end /clone=UI-M-BG0-ahu-c-07-0-UI /clone_end=3' /gb=AI844979 /gi=5488885 /ug=Mm.28765 /len=245	Mm.28765	72265	Q91V04 ; Q3TPI4 ; Q3UAT2 ; Q3ULV0 ; Q3UQ93 ; Q4FK14 ; Q9CVJ6	NP_082449.1	NM_028173
104419_at	Fndc3; D14Ertd453e; 1700094E19Rik; F730017H24Rik; Fndc3a	AI132380	Fndc3	Cluster Incl AI132380:ue24a03.x1 Mus musculus cDNA, 3' end /clone=IMAGE-1481260 /clone_end=3' /gb=AI132380 /gi=3602396 /ug=Mm.28928 /len=441	Mm.205421	319448	Q8BX90 ; Q3T9K5 ; Q8BME4 ; Q8VC06	NP_997519.1	NM_207636
160960_at	Atp6v0a2	AA881202	Atp6v0a2	Cluster Incl AA881202:vx10a11.r1 Mus musculus cDNA, 5' end /clone=IMAGE-1264028 /clone_end=5' /gb=AA881202 /gi=2990512 /ug=Mm.21744 /len=430 /NOTE=replacement for probe set(s) 103464_at on MG-U74A	Mm.1158	21871	P15920 ; Q3U2X3 ; Q8VHU0	NP_035726.1	NM_011596
92907_at	Ocl	U49185	Ocln	Cluster Incl U49185:Mus musculus occludin mRNA, complete cds /cds=(222,1787) /gb=U49185 /gi=1293543 /ug=Mm.4807 /len=2839	Mm.4807	18260	Q61146 ; Q3UKZ5 ; Q544A7	NP_032782.1	NM_008756
96318_at	D17Wsu104e	AW045739	D17Wsu104e	Cluster Incl AW045739:UI-M-BH1-akq-g-08-0-UI.s1 Mus musculus cDNA, 3' end /clone=UI-M-BH1-akq-g-08-0-UI /clone_end=3' /gb=AW045739 /gi=5906268 /ug=Mm.29925 /len=263	Mm.294870	28106	Q9CPT4 ; Q3UG74	NP_543027.1	NM_080837
101656_f_at	Igl-V1	U60442	IgM	Cluster Incl U60442:Mus musculus Ig kappa light chain mRNA, partial cds /cds=(0,363) /gb=U60442 /gi=1421746 /ug=Mm.30406 /len=391	Mm.423468	381774		XP_355772.1	XM_355772
103683_at	AI834883; 2810417D19Rik; Dhodh	AF029667	Dhodh	Cluster Incl AF029667:Mus musculus dihydroorotate dehydrogenase mRNA, partial cds /cds=(0,1151) /gb=AF029667 /gi=2587055 /ug=Mm.23894 /len=1767	Mm.23894	56749	O35435 ; Q3UET5 ; Q8BMJ0	NP_064430.1	NM_020046
97957_at	FATP4; BB144259; Il1rn	AF072759	Slc27a4	Cluster Incl AF072759:Mus musculus fatty acid transport protein 4 mRNA, partial cds /cds=(0,1520) /gb=AF072759 /gi=3335568 /ug=Mm.30487 /len=1521	Mm.330113	26569	O88562 ; Q3TD48 ; Q91VE0 ; Q9CV67	NP_036119.1	NM_011989
95117_at	CD222; CI-MPR; Mpr300; AI661837; M6P/IGF2R; Igf2r	U04710	Igf2r	Cluster Incl U04710:Insulin-like growth factor 2 receptor /cds=(132,7580) /gb=U04710 /gi=451552 /ug=Mm.2938 /len=8877	Mm.26553	16004	Q07113 ; Q4L138 ; Q7TMR1 ; Q80VF2 ; Q8K0J1 ; Q8C2F9 ; Q8C6V9	NP_034645.1	NM_010515
104206_at	0610012A05Rik; Copz1	AA815845	5730557B15Rik	Cluster Incl AA815845:vp71h06.r1 Mus musculus cDNA, 5' end /clone=IMAGE-1082171 /clone_end=5' /gb=AA815845 /gi=2885441 /ug=Mm.27619 /len=228	Mm.102470	67434	Q3U0L2 ; Q8BJA8 ; Q9CYB2 ; Q9CZ88 ; Q9DCQ8	NP_080429.1 ; NP_081772.1	NM_026153 ; NM_027496
97400_at	Smpd1	AW122420	1110039B18Rik	Cluster Incl AW122420:UI-M-BH2.2-aow-f-10-0-UI.s1 Mus musculus cDNA, 3' end /clone=UI-M-BH2.2-aow-f-10-0-UI /clone_end=3' /gb=AW122420 /gi=6097927 /ug=Mm.29871 /len=433	Mm.205169	68796	Q3TLH3 ; Q3UPX9 ; Q8BM55 ; Q8R0D5 ; Q8R237 ; Q8VC05	NP_653108.2	NM_144525
102827_at	Nek7	AW124633	Nek7	Cluster Incl AW124633:UI-M-BH2.1-apw-c-02-0-UI.s1 Mus musculus cDNA, 3' end /clone=UI-M-BH2.1-apw-c-02-0-UI /clone_end=3' /gb=AW124633 /gi=6100163 /ug=Mm.14478 /len=421	Mm.143817	59125	Q9ES74 ; Q3TN15 ; Q3UEV7	NP_067618.1	NM_021605
93045_at	PMP70; PMP68; Pxmp1; AI313901; AU018866; AW146054	L28836	Abcd3	Cluster Incl L28836:Peroxisomal membrane protein, 70 kDa /cds=(0,1979) /gb=L28836 /gi=454834 /ug=Mm.1519 /len=1980	Mm.194462	19299	P55096 ; Q3U645 ; Q3UNS0 ; Q91VT3 ; Q9DBZ6	NP_033017.2	NM_008991
101050_at	KOI-4; AF031381; 0610038L10Rik	AF031381	Rfk	Cluster Incl AF031381:Mus musculus KOI-4 gene, partial cds /cds=(0,130) /gb=AF031381 /gi=2623677 /ug=Mm.7013 /len=341	Mm.7013	54391	Q8CFV9	NP_062310.1	NM_019437
94369_at	EMeg32; Gpnat1; Gsnpat; AU017428; AU040593; Mthfr	AW123026	Gnpnat1	Cluster Incl AW123026:UI-M-BH2.1-apb-f-07-0-UI.s1 Mus musculus cDNA, 3' end /clone=UI-M-BH2.1-apb-f-07-0-UI /clone_end=3' /gb=AW123026 /gi=6098556 /ug=Mm.25336 /len=442	Mm.202561	54342	Q9JK38	NP_062298.1	NM_019425
97269_f_at	Rexo4	AI848699	Krtcap2	Cluster Incl AI848699:UI-M-AH1-agv-g-05-0-UI.s1 Mus musculus cDNA, 3' end /clone=UI-M-AH1-agv-g-05-0-UI /clone_end=3' /gb=AI848699 /gi=5492600 /ug=Mm.27904 /len=531	Mm.177991	66059	Q5RL79 ; Q9CQK5	NP_079603.1	NM_025327
102625_f_at	Zfp54; Zfp76; KRAB10; Zfp-54; mszf83; MGC91117; Tyrobp	AF080070	Zfp54	Cluster Incl AF080070:Mus musculus zinc finger protein 54 (Zfp54) mRNA, complete cds /cds=(121,2115) /gb=AF080070 /gi=3406675 /ug=Mm.12916 /len=2267	Mm.12916	22712	Q60917 ; O88631 ; Q66JT2	NP_035890.1	NM_011760
94876_f_at	Tsc2	AI849207	Gorasp2	Cluster Incl AI849207:UI-M-AJ1-agz-a-02-0-UI.s1 Mus musculus cDNA, 3' end /clone=UI-M-AJ1-agz-a-02-0-UI /clone_end=3' /gb=AI849207 /gi=5493113 /ug=Mm.23836 /len=449	Mm.271950	70231	Q99JX3 ; Q922I9 ; Q3TG07 ; Q3TIK1 ; Q3TX06 ; Q3U9D2	NP_081628.2	NM_027352
96943_at	Farp1	AW125234	Gps1	Cluster Incl AW125234:UI-M-BH2.1-aps-e-03-0-UI.s1 Mus musculus cDNA, 3' end /clone=UI-M-BH2.1-aps-e-03-0-UI /clone_end=3' /gb=AW125234 /gi=6100764 /ug=Mm.30195 /len=310	Mm.30195	209318	Q99LD4 ; Q3MIA8	NP_663345.1	NM_145370
101518_at	AU015496; RP23-399H5.8; 0610009H04Rik	U38981	0610009H04Rik	Cluster Incl U38981:Mus musculus uterine mRNA, complete cds /cds=(205,603) /gb=U38981 /gi=1066284 /ug=Mm.8486 /len=651	Mm.358671	55978	Q61025 ; Q99M35	NP_061342.1	NM_018854
92922_at		U17291	Tcfap2a	Cluster Incl U17291:Mus musculus transcription factor AP-2 (AP-2) gene, alternative /cds=(36,602) /gb=U17291 /gi=755199 /ug=Mm.4845 /len=603	Mm.85544	21418	P34056 ; Q3UL09 ; Q8BPN4	NP_035677.2	NM_011547
97871_at	Gsr	AW120614	LOC434220	Cluster Incl AW120614:UI-M-BH2.3-anx-g-02-0-UI.s1 Mus musculus cDNA, 3' end /clone=UI-M-BH2.3-anx-g-02-0-UI /clone_end=3' /gb=AW120614 /gi=6095947 /ug=Mm.28339 /len=294	Mm.323218	434220		XP_489197.1	XM_489197
104115_at	TEMO; AA409398; AU041366; KIAA0077; mKIAA0077; Dgcr2	AA867340	Psme4	Cluster Incl AA867340:vx97a11.r1 Mus musculus cDNA, 5' end /clone=IMAGE-1293884 /clone_end=5' /gb=AA867340 /gi=2962785 /ug=Mm.21963 /len=308	Mm.240066	103554	Q6ZQJ7 ; Q7TMY9 ; Q8K0K0 ; Q99KM2 ; Q3TER7 ; Q3V2B7 ; Q9ESY1	NP_598774.1	NM_134013
103654_at	GARP45; NBP-45; MGC103386; Gria3	AB018374	Nsbp1	Cluster Incl AB018374:Mus musculus GARP45 mRNA, complete cds /cds=(69,1289) /gb=AB018374 /gi=5263197 /ug=Mm.20450 /len=1865	Mm.298443	50887	Q9JL35 ; Q3V272	NP_057919.1	NM_016710
103367_at	Ggm2; Ggm-2; Galgt1; GalNAcT; GalNAc-T; Gal-NAc-T; 4933429D13Rik; B4galnt1	U18975	Galgt1	Cluster Incl U18975:Ganglioside expression 2 /cds=(3,1604) /gb=U18975 /gi=945034 /ug=Mm.1853 /len=2109	Mm.386762	14421	Q09200 ; Q8VDF0 ; Q3UN35	NP_032106.1	NM_008080
161128_r_at	Frem2	AV212851	LOC544834 ; LOC544840 ; LOC544847 ; LOC544849	Cluster Incl AV212851:AV212851 Mus musculus cDNA, 3' end /clone=2410119D22 /clone_end=3' /gb=AV212851 /gi=6152582 /ug=Mm.65610 /len=207 /NOTE=replacement for probe set(s) 99853_f_at on MG-U74A	Mm.388847	544834 ; 544840 ; 544847 ; 544849		XP_618962.1 ; XP_618967.1 ; XP_618974.1 ; XP_618976.1	XM_618962 ; XM_618967 ; XM_618974 ; XM_618976
101033_at	MnudC; SIG-92; Silg92; Nr2f2	Y15522	Nudc	Cluster Incl Y15522:Mus musculus mRNA for MNUDC protein /cds=(3,1001) /gb=Y15522 /gi=2654357 /ug=Mm.69 /len=1005	Mm.69	18221	O35685	NP_035078.1	NM_010948
99369_f_at	Vk10c; Igkv10-95	AF029261	LOC56304	Cluster Incl AF029261:Mus musculus immunoglobulin kappa light chain variable region precursor (Vk10c) gene, partial cds /cds=(0,344) /gb=AF029261 /gi=3088604 /ug=Mm.56894 /len=345	Mm.358673	56304	P04946	XP_620320.1	XM_620320
97897_at	Maea	AI848435	C78339	Cluster Incl AI848435:UI-M-AH1-ags-e-03-0-UI.s1 Mus musculus cDNA, 3' end /clone=UI-M-AH1-ags-e-03-0-UI /clone_end=3' /gb=AI848435 /gi=5492341 /ug=Mm.28422 /len=500	Mm.275934	97863	Q3TBV3 ; Q3URQ4	XP_127312.3	XM_127312
103281_at	C78928; METS-1; AL024079; Ahr	AF077003	Cd2ap	Cluster Incl AF077003:Mus musculus SH3 domain-containing adapter protein mRNA, complete cds /cds=(6,1931) /gb=AF077003 /gi=3550239 /ug=Mm.20882 /len=2431	Mm.378895	12488	Q9JLQ0	NP_033977.2	NM_009847
93809_at	Aup1; AA589454	U41736	Aup1	Cluster Incl U41736:Ancient ubiquitous protein /cds=(60,1292) /gb=U41736 /gi=1517821 /ug=Mm.2146 /len=1499	Mm.386752	11993	P70295 ; Q3TAZ9 ; Q3TBX5 ; Q3U3K9	NP_001020617.1 ; NP_031543.1	NM_001025446 ; NM_007517
103680_at	Mat2a	AA683850	Srpr	Cluster Incl AA683850:vr05f02.r1 Mus musculus cDNA, 5' end /clone=IMAGE-1110939 /clone_end=5' /gb=AA683850 /gi=2670436 /ug=Mm.23884 /len=535	Mm.284688	67398	Q9DBG7 ; Q9CVL8	NP_080406.1	NM_026130
100935_at	Tcfl4; Mlx	U43548	Mlx	Cluster Incl U43548:Mus musculus transcription factor like protein 4 TCFL4 mRNA, partial cds /cds=(0,892) /gb=U43548 /gi=1927189 /ug=Mm.628 /len=1963	Mm.628	21428	O08609 ; Q3UQB4 ; Q8K0H8	NP_035680.2	NM_011550
102644_at	Kdt1; Mdfid; Mdfic	U13371	Mdfic	Cluster Incl U13371:Mus musculus (C57BL/10 X C3H)F2 clone 1.5 novel mRNA from renin-expressing kidney tumor cell line, partial sequence /cds=UNKNOWN /gb=U13371 /gi=987223 /ug=Mm.1314 /len=1217	Mm.1314	16543	Q6NXM1 ; Q3T9H3 ; Q8BJS3 ; Q8BM01 ; Q8BX65	NP_780297.1	NM_175088
103813_at	Ray; YSC84; AI314953; MGC118159; Dctn4	D85926	Sh3yl1	Cluster Incl D85926:Mus musculus mRNA for Sh3yl1, complete cds /cds=(41,1063) /gb=D85926 /gi=1944388 /ug=Mm.2090 /len=1226	Mm.218624	24057	Q6P7V3 ; Q6PDR3 ; O08641	NP_038737.1	NM_013709
93729_at	map; MAP7; R75000; E-MAP-115; Ppargc1a	Y15197	Mtap7	Cluster Incl Y15197:Mus musculus mRNA for E-MAP-115 protein /cds=(0,2192) /gb=Y15197 /gi=3417385 /ug=Mm.20928 /len=2893	Mm.20928	17761	O88735 ; Q7TQL9 ; Q80V60 ; Q3V0B9	NP_032661.1	NM_008635
98505_i_at	CPX; Cpo; HCP; clone 560; Cpox	D16333	Cpox	Cluster Incl D16333:Mouse mRNA for coproporphyrinogen oxidase, complete cds /cds=(401,1465) /gb=D16333 /gi=436576 /ug=Mm.35820 /len=3071	Mm.291519	12892	P36552 ; Q3U029	NP_031783.1	NM_007757
92220_s_at	ALP-1; Amphl; SH3P9; BRAMP-2; Col6a2	U60884	Bin1	Cluster Incl U60884:Mus musculus SH3P9 mRNA, complete cds /cds=(178,1482) /gb=U60884 /gi=1438562 /ug=Mm.34445 /len=1531	Mm.4383	30948	O08539 ; Q6P1B9 ; Q8C5M9	NP_033798.1	NM_009668
96272_at	Zcchc3	AI848471	Ptprf	Cluster Incl AI848471:UI-M-AH1-ags-h-12-0-UI.s1 Mus musculus cDNA, 3' end /clone=UI-M-AH1-ags-h-12-0-UI /clone_end=3' /gb=AI848471 /gi=5492377 /ug=Mm.29855 /len=427	Mm.29855	19268	Q4JFB8 ; Q4U1Z0 ; Q64696 ; Q6PG86 ; Q3TT24 ; Q3V0J9 ; Q9EQ17	NP_035343.1	NM_011213
92637_at	PFK; AA407869; Tyrp1	J03928	Pfkl	Cluster Incl J03928:Phosphofructokinase, liver, B-type /cds=(42,2384) /gb=J03928 /gi=200297 /ug=Mm.1166 /len=2688	Mm.269649	18641	P12382 ; Q8CD98 ; Q8VDX7	NP_032852.2	NM_008826
161636_r_at	Plk3	AV009532	Plk3	Cluster Incl AV009532:AV009532 Mus musculus cDNA /clone=1110019I21 /clone_end=3' /gb=AV009532 /gi=4786519 /ug=Mm.69521 /len=310 /NOTE=replacement for probe set(s) 97025_f_at on MG-U74A	Mm.259022	12795	Q60806 ; Q6P571 ; Q8K0J7 ; Q3U0L5	NP_038835.1	NM_013807
97451_at	Skiv2l	AI837599	Mcfd2	Cluster Incl AI837599:UI-M-AK0-adg-a-10-0-UI.s1 Mus musculus cDNA, 3' end /clone=UI-M-AK0-adg-a-10-0-UI /clone_end=3' /gb=AI837599 /gi=5471812 /ug=Mm.30251 /len=449	Mm.30251	193813	Q8K5B2 ; Q99KV4 ; Q3U9G5	NP_647456.1 ; NP_789778.1	NM_139295 ; NM_176808
95642_at	Elovl1	AI842813	Elovl1	Cluster Incl AI842813:UI-M-AP1-agi-g-02-0-UI.s1 Mus musculus cDNA, 3' end /clone=UI-M-AP1-agi-g-02-0-UI /clone_end=3' /gb=AI842813 /gi=5477026 /ug=Mm.29492 /len=403	Mm.282096	54325	Q9JLJ5 ; Q4V9V3 ; Q9WU14 ; Q548M4	NP_062295.1	NM_019422
160415_at	AI596271; Cldn1	AI604314	Cldn1	Cluster Incl AI604314:vv68a06.x1 Mus musculus cDNA, 3' end /clone=IMAGE-1227538 /clone_end=3' /gb=AI604314 /gi=4613476 /ug=Mm.33669 /len=453 /NOTE=replacement for probe set(s) 97545_at on MG-U74A	Mm.289441	12737	O88551	NP_057883.1	NM_016674
92198_s_at	Daf-TM; TM-DAF; AI323748; Csf1	L41365	Daf1 ; Daf2	Cluster Incl L41365:Decay accelerating factor 2 /cds=(29,1252) /gb=L41365 /gi=886337 /ug=Mm.34044 /len=1332	Mm.378906	13136 ; 13137	Q61475 ; Q61476 ; Q4FJS4 ; Q921P0 ; Q9R1C1 ; Q9R1C3 ; Q3TU32	NP_031853.1 ; NP_034146.1	NM_007827 ; NM_010016
160608_at	Prnd	AI854462	Rab20	Cluster Incl AI854462:UI-M-BH0-ait-f-07-0-UI.s1 Mus musculus cDNA, 3' end /clone=UI-M-BH0-ait-f-07-0-UI /clone_end=3' /gb=AI854462 /gi=5498368 /ug=Mm.14712 /len=380 /NOTE=replacement for probe set(s) 102842_at on MG-U74A	Mm.37632	19332	P35295 ; Q5FW79 ; Q3TPA7 ; Q3TZX4 ; Q3ULD3	NP_035357.1	NM_011227
94367_at	Gtf2i	AI850362	Uck2	Cluster Incl AI850362:UI-M-BG1-aig-b-06-0-UI.s1 Mus musculus cDNA, 3' end /clone=UI-M-BG1-aig-b-06-0-UI /clone_end=3' /gb=AI850362 /gi=5494268 /ug=Mm.25309 /len=494	Mm.280895	80914	Q99PM9 ; Q99KT8 ; Q543C2 ; Q8C476	NP_109649.1	NM_030724
103751_at	Bat3	AA833096	AA409316	Cluster Incl AA833096:uc95g05.r1 Mus musculus cDNA, 5' end /clone=IMAGE-1433432 /clone_end=5' /gb=AA833096 /gi=2906824 /ug=Mm.24508 /len=289	Mm.267178	105732	Q8CI79 ; Q8R5C2 ; Q8R5D0 ; Q8BZF6	NP_598848.1	NM_134087
96198_at	Pkcz; C80388; R74924; zetaPKC; AI098070; Prkcz	M94632	Prkcz	Cluster Incl M94632:Mus musculus protein kinase C zeta mRNA, complete cds /cds=(23,1801) /gb=M94632 /gi=200498 /ug=Mm.28561 /len=2170	Mm.28561	18762	Q02956 ; Q6PF82 ; Q7TST7 ; Q3UHM5 ; Q3V341	NP_032886.1	NM_008860
103877_at	Slc35c2	AW060485	Slc35c2	Cluster Incl AW060485:UI-M-BH1-ann-a-09-0-UI.s1 Mus musculus cDNA, 3' end /clone=UI-M-BH1-ann-a-09-0-UI /clone_end=3' /gb=AW060485 /gi=6008236 /ug=Mm.21184 /len=263	Mm.21184	228875	Q8VCX2 ; Q6P3B0 ; Q3U226 ; Q5GMH2	NP_659142.1	NM_144893
96746_at	Dlat	AW124813	Dlat	Cluster Incl AW124813:UI-M-BH2.1-apk-c-01-0-UI.s1 Mus musculus cDNA, 3' end /clone=UI-M-BH2.1-apk-c-01-0-UI /clone_end=3' /gb=AW124813 /gi=6100343 /ug=Mm.28953 /len=435	Mm.285076	235339	Q8K2G8 ; Q8R339 ; Q91ZB1 ; Q99LL2 ; Q8BMF4	NP_663589.2	NM_145614
103818_at	my+lat1; AI790233; Ctsd	AJ012754	Slc7a7	Cluster Incl AJ012754:Mus musculus mRNA for glycoprotein-associated amino acid transporter y+LAT1a /cds=(257,1789) /gb=AJ012754 /gi=3970790 /ug=Mm.20906 /len=2158	Mm.142455	20540	Q9QWS1 ; Q9Z1K8	NP_035535.1	NM_011405
102748_at	Cf5; Cf-5; AI173222; Socs3	U52925	F5	Cluster Incl U52925:Coagulation factor V /cds=(5,6556) /gb=U52925 /gi=3219690 /ug=Mm.12900 /len=6585	Mm.12900	14067	O88783 ; Q3UTQ2 ; Q3UV80 ; Q8C7H9	NP_032002.1	NM_007976
96614_at	Actb	AA763368	4933426M11Rik	Cluster Incl AA763368:vw53e04.r1 Mus musculus cDNA, 5' end /clone=IMAGE-1247550 /clone_end=5' /gb=AA763368 /gi=2813115 /ug=Mm.27112 /len=450	Mm.341776	217684	Q3TP03 ; Q3U749 ; Q6ZQF4 ; Q8BGE4 ; Q8C0M5	NP_848797.1	NM_178682
99668_at	ALP-1; Amphl; SH3P9; BRAMP-2; Col6a2	U86405	Bin1	Cluster Incl U86405:Mus musculus brain amphiphysin 2 mRNA, complete cds /cds=(249,2015) /gb=U86405 /gi=1914840 /ug=Mm.4383 /len=2506	Mm.4383	30948	O08539 ; Q6P1B9 ; Q8C5M9	NP_033798.1	NM_009668
93752_at	Cct5	AI848393	Iars	Cluster Incl AI848393:UI-M-AH1-ago-g-10-0-UI.s1 Mus musculus cDNA, 3' end /clone=UI-M-AH1-ago-g-10-0-UI /clone_end=3' /gb=AI848393 /gi=5492294 /ug=Mm.21118 /len=468	Mm.21118	105148	Q8BU30 ; Q99LT1 ; Q3UWS7 ; Q6NXK4	NP_742012.1	NM_172015
100970_at	Akt; PKB; PKB/Akt; PKBalpha; Akt1	X65687	Akt1	Cluster Incl X65687:Thymoma viral proto-oncogene /cds=(283,1725) /gb=X65687 /gi=287806 /ug=Mm.6645 /len=2626	Mm.6645	11651	P31750 ; Q6GSA6 ; Q8BS26	NP_033782.1	NM_009652
102243_at	Ehf; AU019492; 9030625L19Rik	AF035527	Ehf	Cluster Incl AF035527:Mus musculus EHF (Ehf) mRNA, complete cds /cds=(143,1045) /gb=AF035527 /gi=3138929 /ug=Mm.10724 /len=1319	Mm.10724	13661	O70273 ; Q922E8 ; Q922T6 ; Q99K12	NP_031940.1	NM_007914
104584_f_at	AU015179; AU041752; 5730439B18; Crb3	AI845823	Crb3	Cluster Incl AI845823:UI-M-AO1-aeg-b-11-0-UI.s1 Mus musculus cDNA, 3' end /clone=UI-M-AO1-aeg-b-11-0-UI /clone_end=3' /gb=AI845823 /gi=5489729 /ug=Mm.23982 /len=364	Mm.284447	224912	Q8QZT4 ; Q3TJV6	NP_808306.1	NM_177638
97405_at	rsk; Rsk1; p90rsk; Rps6ka1	M28489	Rps6ka1	Cluster Incl M28489:Mus musculus (clone Mu6a) ribosomal protein S6 kinase (rsk) mRNA, complete cds /cds=(151,2325) /gb=M28489 /gi=556321 /ug=Mm.29910 /len=3081	Mm.301827	20111	P18653 ; Q810V8 ; Q9Z278 ; Q3TIM6 ; Q3UFZ5 ; Q505N6	NP_033123.1	NM_009097
161091_r_at		AV337823		Cluster Incl AV337823:AV337823 Mus musculus cDNA, 3' end /clone=6430404O14 /clone_end=3' /gb=AV337823 /gi=6377875 /ug=Mm.100367 /len=236 /NOTE=replacement for probe set(s) 94096_f_at on MG-U74A
104200_at	Eif3s10	AW048729	Slc5a6	Cluster Incl AW048729:UI-M-BH1-amy-e-01-0-UI.s1 Mus musculus cDNA, 3' end /clone=UI-M-BH1-amy-e-01-0-UI /clone_end=3' /gb=AW048729 /gi=5909258 /ug=Mm.27524 /len=414	Mm.205463	330064	Q5U4D8 ; Q8BTU3	NP_808538.1	NM_177870
94555_at	F13a1	AI845579	Rnf167	Cluster Incl AI845579:UI-M-AQ1-adx-b-12-0-UI.s1 Mus musculus cDNA, 3' end /clone=UI-M-AQ1-adx-b-12-0-UI /clone_end=3' /gb=AI845579 /gi=5489485 /ug=Mm.29092 /len=254	Mm.261818	70510	Q91XF4 ; Q3U4S5	NP_081721.1	NM_027445
160778_at	KIS; Kist; AA673513; AI449218; AU021979; 4732477C12Rik; Uhmk1	AI846236	Uhmk1	Cluster Incl AI846236:UI-M-AM1-agb-h-11-0-UI.s1 Mus musculus cDNA, 3' end /clone=UI-M-AM1-agb-h-11-0-UI /clone_end=3' /gb=AI846236 /gi=5490142 /ug=Mm.28370 /len=297 /NOTE=replacement for probe set(s) 96163_at, 96164_g_at on MG-U74A	Mm.209150	16589	P97343 ; Q8C0N6 ; Q8C8G1	NP_034763.3	NM_010633
162026_r_at		AV366144		Cluster Incl AV366144:AV366144 Mus musculus cDNA, 3' end /clone=8430416F06 /clone_end=3' /gb=AV366144 /gi=6413791 /ug=Mm.95113 /len=240 /NOTE=replacement for probe set(s) 99283_at on MG-U74A
94821_at	Xbp1	AW123880	Xbp1	Cluster Incl AW123880:UI-M-BH2.1-app-e-07-0-UI.s1 Mus musculus cDNA, 3' end /clone=UI-M-BH2.1-app-e-07-0-UI /clone_end=3' /gb=AW123880 /gi=6099410 /ug=Mm.22718 /len=448	Mm.22718	22433	O35426	NP_038870.2	NM_013842
160977_at	Tim1; AA717842; AW495314; 2210412D05Rik; Arhgef5	AA726063	Arhgef5	Cluster Incl AA726063:vu87c09.r1 Mus musculus cDNA, 5' end /clone=IMAGE-1209136 /clone_end=5' /gb=AA726063 /gi=2743770 /ug=Mm.24779 /len=292 /NOTE=replacement for probe set(s) 103772_at on MG-U74A	Mm.320978	54324	Q571E7 ; Q8R172 ; Q922T1	XP_133067.4	XM_133067
161161_r_at		AV216468	Nme1	Cluster Incl AV216468:AV216468 Mus musculus cDNA, 3' end /clone=2410161L08 /clone_end=3' /gb=AV216468 /gi=6157313 /ug=Mm.82884 /len=236 /NOTE=replacement for probe set(s) 100806_at on MG-U74A	Mm.299813	18102	P15532 ; Q5NC81	NP_032730.1	NM_008704
94197_at	Ugcgl; C80537; Epcs21; GlcT-1; AU043821	D89866	Ugcg	Cluster Incl D89866:Mus musculus mRNA for ceramide glucosyltransferase, complete cds /cds=(185,1369) /gb=D89866 /gi=3219161 /ug=Mm.12971 /len=1523	Mm.198803	22234	O88693	NP_035803.1	NM_011673
104480_at	AA408168; D18Ertd293e; Dsg2	AI152659	Dsg2	Cluster Incl AI152659:ud93d03.r1 Mus musculus cDNA, 5' end /clone=IMAGE-1478405 /clone_end=5' /gb=AI152659 /gi=3681128 /ug=Mm.30027 /len=334	Mm.345891	13511	O55111 ; Q811I1 ; Q8VCE3	NP_031909.1	NM_007883
96158_at	Tnfaip1	AW123477	BC017133	Cluster Incl AW123477:UI-M-BH2.1-apj-g-12-0-UI.s1 Mus musculus cDNA, 3' end /clone=UI-M-BH2.1-apj-g-12-0-UI /clone_end=3' /gb=AW123477 /gi=6099007 /ug=Mm.28332 /len=423	Mm.287208	232164	Q69ZQ4 ; Q8BL93 ; Q91W45	NP_666281.2	NM_146169
102157_f_at	Igkv10-96	M15520	LOC56304	Cluster Incl M15520:Mouse Ig V-kappa10-Ars-A kappa chain gene, complete cds /cds=(0,353) /gb=M15520 /gi=196991 /ug=Mm.46805 /len=354	Mm.358673	56304	P04946	XP_620320.1	XM_620320
103002_at	GalT; Ggtb; Ggtb2; AA407245; B-1,4-GalT	M27923	B4galt1	Cluster Incl M27923:Glycoprotein galactosyltransferase beta 1, 4 /cds=(216,1376) /gb=M27923 /gi=609527 /ug=Mm.15622 /len=1540	Mm.15622	14595	P15535 ; Q6LDL0 ; Q3TJS1 ; Q3U478	NP_071641.1	NM_022305
98990_at	p130Cas; Crkas; AI385681; Bcar1	U28151	Bcar1	Cluster Incl U28151:Mus musculus Crk-associated substrate (p130Cas) mRNA, complete cds /cds=(60,2684) /gb=U28151 /gi=1184124 /ug=Mm.3758 /len=2850	Mm.3758	12927	Q61140 ; Q3TIT7 ; Q3TJB5 ; Q3TJP4 ; Q3TLY3 ; Q3TXP6 ; Q6PFF9	NP_034084.2	NM_009954
99384_at	Pim-1	M13945	Pim1	Cluster Incl M13945:Proviral integration site 1 /cds=(0,941) /gb=M13945 /gi=200352 /ug=Mm.56942 /len=942	Mm.328931	18712	Q8CFN8 ; Q3TYQ0 ; Q3U4N9	NP_032868.2	NM_008842
97722_at	Vcp	AA879709	Ssr1	Cluster Incl AA879709:vv97e03.r1 Mus musculus cDNA, 5' end /clone=IMAGE-1230364 /clone_end=5' /gb=AA879709 /gi=2988692 /ug=Mm.39052 /len=404	Mm.138725	107513	Q9CY50 ; Q3TIM3 ; Q3TV94	NP_080241.2	NM_025965
160936_at	Tram1	AA763937	Tram1	Cluster Incl AA763937:vv44b04.r1 Mus musculus cDNA, 5' end /clone=IMAGE-1225231 /clone_end=5' /gb=AA763937 /gi=2811459 /ug=Mm.89875 /len=502 /NOTE=replacement for probe set(s) 101911_at on MG-U74A	Mm.28765	72265	Q91V04 ; Q3TPI4 ; Q3UAT2 ; Q3ULV0 ; Q3UQ93 ; Q4FK14 ; Q9CVJ6	NP_082449.1	NM_028173
102813_f_at	AW240750; 5730525G14Rik; Hdac5	AW210346	Ube1dc1	Cluster Incl AW210346:ul53g12.y1 Mus musculus cDNA, 5' end /clone=IMAGE-2102086 /clone_end=5' /gb=AW210346 /gi=6516286 /ug=Mm.14253 /len=431	Mm.224935	66663	Q8VE47 ; Q3TG27 ; Q3U8X9 ; Q3U9E7	NP_079968.1	NM_025692
160934_s_at		X05546		Cluster Incl X05546:Murine (DBA/2) mRNA fragment for gag related peptide /cds=UNKNOWN /gb=X05546 /gi=51495 /ug=Mm.86541 /len=2217 /NOTE=replacement for probe set(s) 101852_at on MG-U74A	Mm.426203
101469_at	Nedd9; E230025G09Rik; Inadl	AF009366	Nedd9	Cluster Incl AF009366:Mus musculus neural precursor cell expressed developmentally downregulated Nedd9 (Nedd9) mRNA, complete cds /cds=(292,2793) /gb=AF009366 /gi=2454522 /ug=Mm.8315 /len=2889	Mm.288980	18003	O35177	NP_059492.2	NM_017464
160872_f_at	Tsg118; Rpl4	AF034580	2310008H09Rik	Cluster Incl AF034580:Mus musculus TSG118.1 (Tsg118) mRNA, complete cds /cds=(389,1981) /gb=AF034580 /gi=4104245 /ug=Mm.42123 /len=2018 /NOTE=replacement for probe set(s) 99526_at on MG-U74A	Mm.374809	66356	Q3TKK6 ; Q7TMJ4 ; Q8BJI0 ; Q9D7H7 ; Q9Z2Q2	NP_075686.1	NM_023197
104633_at	Dab2	AW123921	Dab2	Cluster Incl AW123921:UI-M-BH2.3-aqc-a-07-0-UI.s1 Mus musculus cDNA, 3' end /clone=UI-M-BH2.3-aqc-a-07-0-UI /clone_end=3' /gb=AW123921 /gi=6099451 /ug=Mm.24342 /len=236	Mm.240830	13132	P98078 ; Q3TMQ2 ; Q3TN55 ; Q3TRE6 ; Q3TRI2 ; Q3U3K1 ; Q9DCE6	NP_001008702.1 ; NP_075607.1	NM_001008702 ; NM_023118
160688_at	Golph3	AW060175	Golph3	Cluster Incl AW060175:UI-M-BH1-amu-d-05-0-UI.s1 Mus musculus cDNA, 3' end /clone=UI-M-BH1-amu-d-05-0-UI /clone_end=3' /gb=AW060175 /gi=6007941 /ug=Mm.22435 /len=461 /NOTE=replacement for probe set(s) 104321_at on MG-U74A	Mm.250936	66629	Q9CRA5 ; Q3TIL4 ; Q3UWP6 ; Q3V2G9	NP_079949.1	NM_025673
99659_r_at	Fahd1	AW047907	Fahd1	Cluster Incl AW047907:UI-M-BH1-aln-b-05-0-UI.s1 Mus musculus cDNA, 3' end /clone=UI-M-BH1-aln-b-05-0-UI /clone_end=3' /gb=AW047907 /gi=5908436 /ug=Mm.43784 /len=398	Mm.347964	68636	Q8R0F8 ; Q3U020 ; Q3UQY4	NP_075969.1	NM_023480
104741_at	Zdhhc9	AI843023	Zdhhc9	Cluster Incl AI843023:UI-M-AK1-aeq-e-01-0-UI.s1 Mus musculus cDNA, 3' end /clone=UI-M-AK1-aeq-e-01-0-UI /clone_end=3' /gb=AI843023 /gi=5477236 /ug=Mm.24676 /len=266	Mm.207367	208884	P59268	NP_766053.1	NM_172465
103693_at	Mal; wyatt; Tlr4ap; AA407980; C130027E04Rik; Ubadc1	AA288979	Tirap	Cluster Incl AA288979:vb48d06.r1 Mus musculus cDNA, 5' end /clone=IMAGE-752171 /clone_end=5' /gb=AA288979 /gi=1936168 /ug=Mm.23987 /len=500	Mm.23987	117149	Q99JY1 ; Q3UB38 ; Q542S6	NP_473437.1	NM_054096
93316_at	Gm753; Osbpl1b; G430090F17Rik; Osbpl1a	AB017026	Osbpl1a	Cluster Incl AB017026:Mus musculus mRNA for oxysterol-binding protein, complete cds /cds=(827,2059) /gb=AB017026 /gi=3551522 /ug=Mm.18502 /len=2931	Mm.259470	64291	Q91XL9 ; Q673L8 ; Q6DFU6 ; Q6PG70 ; Q3TH97 ; Q3UZK3 ; Q3V156 ; Q8BTJ6 ; Q8K2D2	NP_997413.2	NM_207530
100996_at	Tsarg7; AU041707; AW545732; Dct	AF015811	Agpat6	Cluster Incl AF015811:Mus musculus putative lysophosphatidic acid acyltransferase mRNA, complete cds /cds=(9,893) /gb=AF015811 /gi=2317724 /ug=Mm.671 /len=1047	Mm.200898	102247	Q8K2C8 ; O35259 ; Q3TF78 ; Q3TIF6 ; Q3TSI4 ; Q5QHR4 ; Q6PEU9	NP_061213.2	NM_018743
97924_at	NM; DMRV; IBM2; Uae1; GLCNE; 2310066H07Rik; Ldha	AJ132236	Gne	Cluster Incl AJ132236:Mus musculus mRNA for UDP-N-acetylglucosamine 2-epimerase/N-acylmannosamine kinase /cds=(0,2168) /gb=AJ132236 /gi=4456672 /ug=Mm.30193 /len=2169	Mm.256718	50798	Q91WG8 ; Q3TCI8 ; Q3UW64	NP_056643.2	NM_015828
96542_at	Surf-4; AL033340; AL033373	M62606	Surf4	Cluster Incl M62606:Surfeit gene 4 /cds=(105,914) /gb=M62606 /gi=201091 /ug=Mm.2795 /len=2781	Mm.300594	20932	Q64310 ; Q3U7E6 ; Q545Q2	NP_035642.1	NM_011512
92329_at	rab17; AW413472; Rab17	X70804	Rab17	Cluster Incl X70804:RAB17, member RAS oncogene family /cds=(0,644) /gb=X70804 /gi=297156 /ug=Mm.38889 /len=645	Mm.279780	19329	P35292	NP_033024.1	NM_008998
96201_at	Rnf111	AW123978	Gpr172b	Cluster Incl AW123978:UI-M-BH2.3-aqc-f-10-0-UI.s1 Mus musculus cDNA, 3' end /clone=UI-M-BH2.3-aqc-f-10-0-UI /clone_end=3' /gb=AW123978 /gi=6099508 /ug=Mm.28597 /len=507	Mm.28597	52710	Q9D8F3	NP_083919.1	NM_029643
93720_at	1-AGPAT; AW047140; Agpat1	AB005623	Agpat1	Cluster Incl AB005623:Mus musculus mRNA for 1-acyl-sn-glycerol-3-phosphate acyltransferase, complete cds /cds=(318,1175) /gb=AB005623 /gi=2467309 /ug=Mm.8684 /len=1256	Mm.8684	55979	Q6GUQ1 ; O35083 ; Q91VJ9 ; Q3UFB4 ; Q8BUB3	NP_061350.2	NM_018862
100283_at	Mmp2	AW125812	Sox10	Cluster Incl AW125812:UI-M-BH2.2-aqk-a-06-0-UI.s1 Mus musculus cDNA, 3' end /clone=UI-M-BH2.2-aqk-a-06-0-UI /clone_end=3' /gb=AW125812 /gi=6101342 /ug=Mm.80572 /len=462	Mm.276739	20665	Q04888 ; O88418 ; Q80V12 ; Q8C916	XP_128139.3	XM_128139
93667_at	Fbxw7	AW120511	Fbxw7	Cluster Incl AW120511:UI-M-BH1-ana-a-04-0-UI.s2 Mus musculus cDNA, 3' end /clone=UI-M-BH1-ana-a-04-0-UI /clone_end=3' /gb=AW120511 /gi=6095844 /ug=Mm.80527 /len=454	Mm.196475	50754	Q8VBV4	NP_536353.2	NM_080428
99130_at	Csnb	X04490	Csnb	Cluster Incl X04490:Casein beta /cds=(55,750) /gb=X04490 /gi=50290 /ug=Mm.4105 /len=1120	Mm.268737	12991	P10598 ; Q3TP33 ; Q543D9 ; Q8BGL0	NP_034102.1	NM_009972
104533_at	Pim1	AA764261	Pim1	Cluster Incl AA764261:vv49f08.r1 Mus musculus cDNA, 5' end /clone=IMAGE-1225767 /clone_end=5' /gb=AA764261 /gi=2811783 /ug=Mm.2322 /len=320	Mm.328931	18712	Q8CFN8 ; Q3TYQ0 ; Q3U4N9	NP_032868.2	NM_008842
98041_at	rib-1; Rib1; Rib-1; AI574248	X60103	Rnase1	Cluster Incl X60103:Ribonuclease 1, pancreatic /cds=(76,525) /gb=X60103 /gi=53981 /ug=Mm.3412 /len=793	Mm.235538	19752	P00683 ; Q8K2T2 ; Q8C6G3	NP_035401.2	NM_011271
160379_at		L00919	Epb4.1	Cluster Incl L00919:Erythrocyte protein band 4.1 /cds=UNKNOWN /gb=L00919 /gi=191520 /ug=Mm.30038 /len=5942 /NOTE=replacement for probe set(s) 96851_at on MG-U74A	Mm.30038	269587	P48193 ; Q5DTQ8 ; Q3U0G7 ; Q3UH12 ; Q3V048 ; Q78JH3	NP_906273.2	NM_183428
161539_f_at		AV237754		Cluster Incl AV237754:AV237754 Mus musculus cDNA, 3' end /clone=4732423J17 /clone_end=3' /gb=AV237754 /gi=6190266 /ug=Mm.66121 /len=259 /NOTE=replacement for probe set(s) 96363_f_at on MG-U74A
160401_r_at	Cnot7	AI931748	Cnot7	Cluster Incl AI931748:ul65b03.x1 Mus musculus cDNA, 3' end /clone=IMAGE-2135405 /clone_end=3' /gb=AI931748 /gi=5668233 /ug=Mm.30266 /len=519 /NOTE=replacement for probe set(s) 97457_at on MG-U74A	Mm.272551	18983	Q60809 ; Q3TLK9 ; Q3V231 ; Q543X5	NP_035265.1	NM_011135
99820_f_at	Emilin1	AA204255	Cecr5	Cluster Incl AA204255:mu26g12.r1 Mus musculus cDNA, 5' end /clone=IMAGE-640582 /clone_end=5' /gb=AA204255 /gi=1800833 /ug=Mm.581 /len=254	Mm.255322	214932	Q91WM2	NP_659064.1	NM_144815
100516_at		AB030621	Chka	Cluster Incl AB030621:Mus musculus Chetk-alpha gene for choline/ethanolamine kinase-alpha, exon 9, 10, 11 and complete cds /cds=(0,1307) /gb=AB030621 /gi=6539494 /ug=Mm.5262 /len=1308	Mm.225505	12660	O54804 ; Q99KD4 ; Q3TL82 ; Q3TLJ9	NP_001020737.1 ; NP_038518.2	NM_001025566 ; NM_013490
103423_at	Ctsl	AI846517	Cyb561	Cluster Incl AI846517:UI-M-AN1-aff-e-02-0-UI.s1 Mus musculus cDNA, 3' end /clone=UI-M-AN1-aff-e-02-0-UI /clone_end=3' /gb=AI846517 /gi=5490423 /ug=Mm.18942 /len=349	Mm.149403	13056	Q60720 ; Q3TEC6 ; Q8BQR1 ; Q8CE89	NP_031831.2	NM_007805
92587_at	adrenodoxin; Serinc3	L29123	Fdx1	Cluster Incl L29123:Mus musculus adrenodoxin mRNA, complete cds /cds=(88,654) /gb=L29123 /gi=457297 /ug=Mm.1061 /len=883	Mm.1061	14148	P46656 ; Q3UG56 ; Q4FZG2 ; Q545P3	NP_032022.1	NM_007996
104481_at	C86191; eEF-2K; Arbp	U93848	Eef2k	Cluster Incl U93848:Mus musculus elongation factor-2 kinase mRNA, complete cds /cds=(0,2174) /gb=U93848 /gi=2104700 /ug=Mm.30029 /len=2175	Mm.383175	13631	O08796 ; Q7TPC7 ; Q3UWZ1 ; Q3V3Q0 ; Q8BNP6 ; Q8CEC8	NP_031934.1	NM_007908
104114_at	2310050N11Rik	AW122450	2310050N11Rik	Cluster Incl AW122450:UI-M-BH2.2-aou-a-06-0-UI.s1 Mus musculus cDNA, 3' end /clone=UI-M-BH2.2-aou-a-06-0-UI /clone_end=3' /gb=AW122450 /gi=6097969 /ug=Mm.21954 /len=288	Mm.337691	66967	Q6P9L0 ; Q8R1X5	XP_193956.3	XM_193956
93757_at	Mat2a	AI843574	Srpr	Cluster Incl AI843574:UI-M-AO1-aen-d-12-0-UI.s1 Mus musculus cDNA, 3' end /clone=UI-M-AO1-aen-d-12-0-UI /clone_end=3' /gb=AI843574 /gi=5477827 /ug=Mm.21132 /len=352	Mm.284688	67398	Q9DBG7 ; Q9CVL8	NP_080406.1	NM_026130
98390_at	B930086D20Rik; Pygb	U00978	Impdh1	Cluster Incl U00978:Mus musculus type I inosine monophosphate dehydrogenase mRNA, complete cds /cds=(0,1544) /gb=U00978 /gi=392947 /ug=Mm.45234 /len=1545	Mm.260707	23917	P50096 ; Q7TSG7	NP_035959.2	NM_011829
104342_i_at	Pla2g12a	AI845798	Pla2g12a	Cluster Incl AI845798:UI-M-AQ1-aeb-h-07-0-UI.s1 Mus musculus cDNA, 3' end /clone=UI-M-AQ1-aeb-h-07-0-UI /clone_end=3' /gb=AI845798 /gi=5489704 /ug=Mm.22526 /len=184	Mm.151951	66350	Q9EPR2 ; Q6GTY5 ; Q3TQC4 ; Q8BMX2	NP_075685.1 ; NP_904359.1	NM_023196 ; NM_183423
101484_at	Nbr1; mKIAA0049; Iqgap1	U73039	Nbr1	Cluster Incl U73039:Next to the Brca1 /cds=(290,3256) /gb=U73039 /gi=1815651 /ug=Mm.784 /len=4444	Mm.784	17966	P97432 ; Q6ZQK3 ; Q91ZQ8	NP_032702.1	NM_008676
104063_at	C80573; Srcasm; 2310045L10Rik; Tom1l1	AI840130	Tom1l1	Cluster Incl AI840130:UI-M-AO0-acc-a-09-0-UI.s1 Mus musculus cDNA, 3' end /clone=UI-M-AO0-acc-a-09-0-UI /clone_end=3' /gb=AI840130 /gi=5474343 /ug=Mm.21586 /len=421	Mm.151940	71943	Q6P8I6 ; Q923U0 ; Q3UNX9 ; Q8BZR6		NM_028011
98254_f_at		AW209004	Ccrn4l ; LOC432899 ; LOC432991 ; LOC433439 ; LOC433842 ; LOC434192 ; LOC434882 ; LOC435015 ; LOC435199 ; LOC436521 ; LOC545596 ; LOC545889 ; LOC546093 ; LOC547395	Cluster Incl AW209004:un98f06.x1 Mus musculus cDNA, 3' end /clone=IMAGE-2581955 /clone_end=3' /gb=AW209004 /gi=6514944 /ug=Mm.91451 /len=693	Mm.86541	12457 ; 432899 ; 432991 ; 433439 ; 433842 ; 434192 ; 434882 ; 435015 ; 435199 ; 436521 ; 545596 ; 545889 ; 546093 ; 547395	O35710 ; Q3UEU2	NP_033964.1 ; XP_484417.1 ; XP_484511.1 ; XP_485016.1 ; XP_485557.2 ; XP_485943.1 ; XP_486808.1 ; XP_486935.1 ; XP_487094.2 ; XP_489830.2 ; XP_620006.1 ; XP_620378.1 ; XP_620701.1 ; XP_622930.1	NM_009834 ; XM_484417 ; XM_484511 ; XM_485016 ; XM_485557 ; XM_485943 ; XM_486808 ; XM_486935 ; XM_487094 ; XM_489830 ; XM_620006 ; XM_620378 ; XM_620701 ; XM_622930
97316_at	HD; LBP; MFP; LBFP; MFP1; PBFE; L-PBE; 1300002P22Rik; Ehhadh	AJ011864	Ehhadh	Cluster Incl AJ011864:Mus musculus mRNA for L-specific multifunctional beta-oxdiation protein, partial CDS /cds=(0,854) /gb=AJ011864 /gi=5830359 /ug=Mm.28100 /len=1649	Mm.28100	74147	Q9DBM2 ; Q91W49 ; Q9R0Z4	NP_076226.2	NM_023737
98589_at	ADFP; ADPH; Adrp; AA407157; Calm1	M93275	Adfp	Cluster Incl M93275:Adipose differentiation related protein /cds=(78,1355) /gb=M93275 /gi=191692 /ug=Mm.381 /len=1680	Mm.381	11520	P43883 ; Q541S0 ; Q3U711 ; Q8C5B5 ; Q8K3Q8 ; Q9CY19	NP_031434.2	NM_007408
96117_r_at	Ptprd	AI843732	H13	Cluster Incl AI843732:UI-M-AK1-aer-g-09-0-UI.s1 Mus musculus cDNA, 3' end /clone=UI-M-AK1-aer-g-09-0-UI /clone_end=3' /gb=AI843732 /gi=5477945 /ug=Mm.26991 /len=369	Mm.277327	14950	Q9D8V0 ; Q6PGJ8 ; Q861Q5 ; Q3TXP0 ; Q542R3 ; Q8HWA9 ; Q8HWB1 ; Q8HWB5	NP_034506.1	NM_010376
104268_at	Il6r; CD126; IL-6R; MGC30256; Il6ra	X51975	Il6ra	Cluster Incl X51975:Interleukin 6 receptor, alpha /cds=(0,1382) /gb=X51975 /gi=49725 /ug=Mm.2856 /len=2499	Mm.2856	16194	P22272	NP_034689.1	NM_010559
101144_at	Il1rrp; Il18ralpha; Csna	U43673	Il18r1	Cluster Incl U43673:Mus musculus putative transmembrane receptor IL-1Rrp mRNA, complete cds /cds=(380,1993) /gb=U43673 /gi=1206010 /ug=Mm.4773 /len=2830	Mm.253664	16182	Q61098 ; Q3TCJ0 ; Q8C257	NP_032391.1	NM_008365
103355_at	2010001M06Rik	AI120671	2010001M06Rik	Cluster Incl AI120671:ub71d01.r1 Mus musculus cDNA, 5' end /clone=IMAGE-1383169 /clone_end=5' /gb=AI120671 /gi=3520995 /ug=Mm.18422 /len=469	Mm.18422	69812
96736_at	Lpp	AI850370	Lpp	Cluster Incl AI850370:UI-M-BG1-aig-c-02-0-UI.s1 Mus musculus cDNA, 3' end /clone=UI-M-BG1-aig-c-02-0-UI /clone_end=3' /gb=AI850370 /gi=5494276 /ug=Mm.28900 /len=432	Mm.209385	210126	Q8BFW7 ; P60762 ; Q6R5F3 ; Q99JW8 ; Q3U5J6 ; Q3UBK1 ; Q3UIS6 ; Q3UU32 ; Q8C3I4 ; Q569V4	NP_848780.2	NM_178665
95478_at		AW124231	Deb1	Cluster Incl AW124231:UI-M-BH2.1-aph-e-04-0-UI.s1 Mus musculus cDNA, 3' end /clone=UI-M-BH2.1-aph-e-04-0-UI /clone_end=3' /gb=AW124231 /gi=6099761 /ug=Mm.24848 /len=373	Mm.24848	26901	Q9D174	NP_081070.1	NM_026794
98022_at	SPC7; AA959856; Pcsk7	U48830	Pcsk7	Cluster Incl U48830:Proprotein convertase subtilisin/kexin type 7 /cds=(179,2491) /gb=U48830 /gi=1304418 /ug=Mm.3255 /len=3390	Mm.3255	18554	Q61139 ; Q3U920 ; Q922W4	NP_032820.1	NM_008794
98044_at		U18869	Dab2	Cluster Incl U18869:Mus musculus mitogen-responsive 96 kDa phosphoprotein p96 mRNA, alternatively spliced p67 mRNA, and alternatively spliced p93 mRNA, complete cds /cds=(216,1862) /gb=U18869 /gi=1176369 /ug=Mm.34248 /len=2693	Mm.240830	13132	P98078 ; Q3TMQ2 ; Q3TN55 ; Q3TRE6 ; Q3TRI2 ; Q3U3K1 ; Q9DCE6	NP_001008702.1 ; NP_075607.1	NM_001008702 ; NM_023118
95978_at	Ncbp2	AA414964	Atp13a3	Cluster Incl AA414964:vc49a08.r1 Mus musculus cDNA, 3' end /clone=IMAGE-777878 /clone_end=3' /gb=AA414964 /gi=2075091 /ug=Mm.25017 /len=230	Mm.8924	224088		XP_148700.6 ; XP_622655.1	XM_148700 ; XM_622655
92275_at	AP-2.2; Ap-2.2; AA409384; Tcfap2c	X94694	Tcfap2c	Cluster Incl X94694:Transcription factor AP-2, gamma /cds=(221,1570) /gb=X94694 /gi=1154872 /ug=Mm.3629 /len=2804	Mm.3629	21420	Q61312 ; Q3ULB3 ; Q3URU7 ; Q99L72	NP_033361.1	NM_009335
103065_at	Glvr-1; Glvr1; AI607883; Keap1	M73696	Slc20a1	Cluster Incl M73696:Murine Glvr-1 mRNA, complete cds /cds=(409,2454) /gb=M73696 /gi=957211 /ug=Mm.16757 /len=3227	Mm.272675	20515	Q61609 ; Q91YQ9 ; Q3U244 ; Q8CBJ1 ; Q8CF68	NP_056562.1	NM_015747
97181_f_at		M10062	Ccrn4l	Cluster Incl M10062:Mouse IgE-binding factor mRNA, complete cds /cds=UNKNOWN /gb=M10062 /gi=192166 /ug=Mm.35835 /len=3305	Mm.86541	12457	O35710 ; Q3UEU2	NP_033964.1	NM_009834
93907_f_at	pol	M17551	Ccrn4l ; LOC280487 ; LOC432899 ; LOC432991 ; LOC433439 ; LOC435015 ; LOC545596 ; LOC545889 ; LOC546093 ; LOC547395	Cluster Incl M17551:Mus musculus clone MIA14 full-length intracisternal A-particle gag protein gene, complete cds; and pol pseudogene, complete sequence /cds=(0,2483) /gb=M17551 /gi=193325 /ug=Mm.89480 /len=2484	Mm.86541	12457 ; 280487 ; 432899 ; 432991 ; 433439 ; 435015 ; 545596 ; 545889 ; 546093 ; 547395	O35710 ; Q3UEU2	NP_033964.1 ; XP_484417.1 ; XP_484511.1 ; XP_485016.1 ; XP_486935.1 ; XP_620006.1 ; XP_620378.1 ; XP_620701.1 ; XP_622930.1	NM_009834 ; XM_484417 ; XM_484511 ; XM_485016 ; XM_486935 ; XM_620006 ; XM_620378 ; XM_620701 ; XM_622930
104186_at	3222402P14Rik	AA739263	Rnf184	Cluster Incl AA739263:vv51e11.r1 Mus musculus cDNA, 5' end /clone=IMAGE-1225964 /clone_end=5' /gb=AA739263 /gi=2775449 /ug=Mm.27413 /len=450	Mm.335386	77853	Q69ZF8 ; Q8CBI7 ; Q497U7	XP_150227.5	XM_150227
102890_at	Snt1; AW228934; Psap	U00677	Snta1	Cluster Incl U00677:Syntrophin, acidic 1 /cds=(110,1621) /gb=U00677 /gi=404930 /ug=Mm.1541 /len=2109	Mm.1541	20648	Q61234 ; Q3UVD6	NP_033254.1	NM_009228
102021_at	Il4r; CD124; MGC118473; Actb	M27960	Il4ra	Cluster Incl M27960:Mouse interleukin-4 receptor (secreted form) mRNA, complete cds /cds=(236,928) /gb=M27960 /gi=198365 /ug=Mm.1009 /len=3697	Mm.233802	16190	P16382 ; Q921I3 ; Q3U905 ; Q3UE66 ; Q544A9	NP_001008700.1 ; NP_034687.1	NM_001008700 ; NM_010557
97885_at	Clast1; Lr8; 1810009M01Rik	AB031386	1810009M01Rik	Cluster Incl AB031386:Mus musculus mRNA for Clast1, complete cds /cds=(196,987) /gb=AB031386 /gi=5804793 /ug=Mm.28385 /len=1207	Mm.28385	65963	Q9R1Q6 ; Q9WU52	NP_075543.1	NM_023056
103958_g_at	TFR; p90; CD71; TFR1; Trfr; Mtvr1; Mtvr-1; AI195355; AI426448; AU015758; 2610028K12Rik; E430033M20Rik; Tfrc	X57349	Tfrc	Cluster Incl X57349:M.musculus mRNA for transferrin receptor /cds=(0,2291) /gb=X57349 /gi=54914 /ug=Mm.25560 /len=2292	Mm.28683	22042	Q62351 ; Q8JZS3 ; Q542D9 ; Q8C872	NP_035768.1	NM_011638
162482_at		AV109962		Cluster Incl AV109962:AV109962 Mus musculus cDNA /clone=2600006E24 /clone_end=3' /gb=AV109962 /gi=5264040 /ug=Mm.53441 /len=254 /NOTE=replacement for probe set(s) 103173_at on MG-U74A
99973_s_at	IRKK; Kir4.2; AI182284; AI267127; 4930414N08Rik; Kcnj15	AF085696	Kcnj15	Cluster Incl AF085696:Mus musculus inward rectifier K+ channel Kir4.2 mRNA, complete cds /cds=(0,1127) /gb=AF085696 /gi=3676712 /ug=Mm.44238 /len=1831	Mm.272239	16516	O88932 ; Q3TNE6 ; Q3TR79 ; Q3UQ02 ; Q53Z04	NP_062638.1	NM_019664
96677_at		AI849566	2410195B05Rik	Cluster Incl AI849566:UI-M-AH1-agr-c-04-0-UI.s1 Mus musculus cDNA, 3' end /clone=UI-M-AH1-agr-c-04-0-UI /clone_end=3' /gb=AI849566 /gi=5493472 /ug=Mm.27424 /len=351	Mm.137966	67956	Q8C0J9 ; Q8C1L9	NP_084517.2	NM_030241
103029_at	TIS; MA-3; D19Ucla1; Pdcd4	D86344	Pdcd4	Cluster Incl D86344:Mouse mRNA for Topoisomerase-inhibitor suppressed, complete cds /cds=(86,1495) /gb=D86344 /gi=1711237 /ug=Mm.1605 /len=2196	Mm.1605	18569	P97296 ; Q3T9A9 ; Q61823	NP_035180.1	NM_011050
161037_at	IL15; AI503618; Il15	U14332	Il15	Cluster Incl U14332:Interleukin 15 /cds=(465,953) /gb=U14332 /gi=984941 /ug=Mm.4392 /len=1250 /NOTE=replacement for probe set(s) 92651_at on MG-U74A	Mm.4392	16168	P48346 ; Q3U1Z6	NP_032383.1	NM_008357
99152_at	SLRR2E; AI131919; AU041740; Fmod	X94998	Fmod	Cluster Incl X94998:M.musculus mRNA for fibromodulin /cds=(48,1178) /gb=X94998 /gi=1160193 /ug=Mm.41573 /len=2728	Mm.287146	14264	P50608 ; Q7TPZ1 ; Q543D2 ; Q8BNU3	NP_067330.1	NM_021355
100433_r_at	I-mf; I-mfa; Mdfi	U57820	Mdfi	Cluster Incl U57820:MyoD family inhibitor /cds=(30,770) /gb=U57820 /gi=1545983 /ug=Mm.4763 /len=1360	Mm.329100	17240	P70331 ; Q5XK64	NP_034913.1	NM_010783
96747_at	Rhou	AW121294	Rhou	Cluster Incl AW121294:UI-M-BH2.3-aog-d-09-0-UI.s1 Mus musculus cDNA, 3' end /clone=UI-M-BH2.3-aog-d-09-0-UI /clone_end=3' /gb=AW121294 /gi=6096627 /ug=Mm.28954 /len=235	Mm.168257	69581	Q9EQT3 ; Q9D778	NP_598716.1	NM_133955
103066_at	TDKI; 1200004E04Rik	L32973	Tyki	Cluster Incl L32973:Mouse thymidylate kinase homologue mRNA, complete cds /cds=(423,1718) /gb=L32973 /gi=609542 /ug=Mm.1676 /len=3292	Mm.271839	22169	Q6PFG7 ; Q3U5Q7 ; Q3UCI7 ; Q5XKG5 ; Q9DC34	NP_065582.2	NM_020557
161595_at		AV292586		Cluster Incl AV292586:AV292586 Mus musculus cDNA, 3' end /clone=5430426I10 /clone_end=3' /gb=AV292586 /gi=6306617 /ug=Mm.68113 /len=253 /NOTE=replacement for probe set(s) 96451_r_at on MG-U74A
93842_at	P4hb	AI196645	Dap	Cluster Incl AI196645:ui53d07.y1 Mus musculus cDNA, 5' end /clone=IMAGE-1886125 /clone_end=5' /gb=AI196645 /gi=3749251 /ug=Mm.21622 /len=1009	Mm.222867	223453	Q91XC8 ; Q3U706	NP_666169.1	NM_146057
99011_at	Galnt3	U70538	Galnt3	Cluster Incl U70538:Mus musculus UDP-GalNAc-polypeptide N-acetylgalactosaminyltransferase-T3 mRNA, complete cds /cds=(222,2123) /gb=U70538 /gi=1575722 /ug=Mm.38441 /len=2879	Mm.38441	14425	P70419 ; Q99L79 ; Q3UXL2	NP_056551.1	NM_015736
95023_at	CGI-40; BC023957; MGC36407; MGC58967; B930096O19; Tyrp1	AW050353	Sidt2	Cluster Incl AW050353:UI-M-BH1-ang-d-12-0-UI.s1 Mus musculus cDNA, 3' end /clone=UI-M-BH1-ang-d-12-0-UI /clone_end=3' /gb=AW050353 /gi=5910882 /ug=Mm.27490 /len=514	Mm.379345	214597	Q8CIF6 ; Q3U1L8 ; Q3UTJ6	NP_758461.1	NM_172257
160715_at	Skil	AI852398	AW146242	Cluster Incl AI852398:UI-M-BH0-aip-c-06-0-UI.s1 Mus musculus cDNA, 3' end /clone=UI-M-BH0-aip-c-06-0-UI /clone_end=3' /gb=AI852398 /gi=5496344 /ug=Mm.24642 /len=368 /NOTE=replacement for probe set(s) 104732_at on MG-U74A	Mm.24642	232023	Q8C0B7 ; Q8R1C3	NP_666280.1	NM_146168
161888_r_at		AV371196	Commd9	Cluster Incl AV371196:AV371196 Mus musculus cDNA, 3' end /clone=9030409C10 /clone_end=3' /gb=AV371196 /gi=6418843 /ug=Mm.92419 /len=239 /NOTE=replacement for probe set(s) 98676_f_at on MG-U74A	Mm.330424	76501	Q8K2Q0 ; Q3U3J2	NP_083911.1	NM_029635
94298_at	P35B; FX; AI256181; Tstap35b; MGC113801	X53619	Tsta3	Cluster Incl X53619:M.musculus P35B gene, exon 1 /cds=(0,815) /gb=X53619 /gi=53556 /ug=Mm.22596 /len=816	Mm.22596	22122	P23591 ; Q5HZI6	NP_112478.1	NM_031201
98944_at	Eef2	AI848343	Sec23b	Cluster Incl AI848343:UI-M-AH1-ago-c-12-0-UI.s1 Mus musculus cDNA, 3' end /clone=UI-M-AH1-ago-c-12-0-UI /clone_end=3' /gb=AI848343 /gi=5492249 /ug=Mm.28704 /len=491	Mm.248492	27054	Q9D662 ; Q3TAW4 ; Q3TIS3 ; Q3TYS4 ; Q3U2Q0 ; Q3U6B3 ; Q3UKB4 ; Q8CDS4	NP_062761.2	NM_019787
96104_at	TMRF1; RP23-103H9.1; Fer1l3	AI047107	3732413I11Rik	Cluster Incl AI047107:uh58b11.r1 Mus musculus cDNA, 5' end /clone=IMAGE-1749597 /clone_end=5' /gb=AI047107 /gi=3295394 /ug=Mm.26879 /len=403	Mm.156771	74315	Q3UTM8 ; Q5SWK7 ; Q7TMH4 ; Q80V78 ; Q8BXX5 ; Q9CXG1	NP_083138.1	NM_028862
98766_at	Sab; AI606498; 1500004A08Rik	AB016835	Sh3bp5	Cluster Incl AB016835:Mus musculus mRNA for SH3-domain binding protein, complete cds /cds=(0,1283) /gb=AB016835 /gi=4519542 /ug=Mm.46048 /len=1284	Mm.383198	24056	Q9Z131 ; Q3TTD6	NP_036024.1	NM_011894
160770_at	Mare	AW049778	Mvd	Cluster Incl AW049778:UI-M-BH1-anm-d-02-0-UI.s1 Mus musculus cDNA, 3' end /clone=UI-M-BH1-anm-d-02-0-UI /clone_end=3' /gb=AW049778 /gi=5910307 /ug=Mm.28146 /len=432 /NOTE=replacement for probe set(s) 96133_at on MG-U74A	Mm.28146	192156	Q99JF5 ; Q922D7 ; Q3TCD8 ; Q3UYC1 ; Q8BTM4	NP_619597.1	NM_138656
96260_at	Snd1; Mta2	AB021491	AL033314	Cluster Incl AB021491:Mus musculus mRNA for p100 co-activator, complete cds /cds=(249,2897) /gb=AB021491 /gi=6009520 /ug=Mm.29827 /len=3428	Mm.29827	56463	Q78PY7 ; Q3TJ56 ; Q3TRW3 ; Q3TT46 ; Q3TW51 ; Q3UZI3	NP_062750.2	NM_019776
97444_at	Lmo7	AI844520	Ifi30	Cluster Incl AI844520:UI-M-AJ1-ahf-a-08-0-UI.s2 Mus musculus cDNA, 3' end /clone=UI-M-AJ1-ahf-a-08-0-UI /clone_end=3' /gb=AI844520 /gi=5488426 /ug=Mm.30241 /len=491	Mm.30241	65972	Q9EP56 ; Q9ESY9 ; Q3U0F9	NP_075552.1	NM_023065
94461_at	Kif1b	AI852144	Pbef1	Cluster Incl AI852144:UI-M-BH0-ajb-e-09-0-UI.s1 Mus musculus cDNA, 3' end /clone=UI-M-BH0-ajb-e-09-0-UI /clone_end=3' /gb=AI852144 /gi=5496055 /ug=Mm.28830 /len=425	Mm.202727	59027	Q99KQ4 ; Q3TLX1	NP_067499.1	NM_021524
96623_at	Ugcg	AI853172	Ugcg	Cluster Incl AI853172:UI-M-BH0-ajh-b-06-0-UI.s1 Mus musculus cDNA, 3' end /clone=UI-M-BH0-ajh-b-06-0-UI /clone_end=3' /gb=AI853172 /gi=5497078 /ug=Mm.27173 /len=435	Mm.198803	22234	O88693	NP_035803.1	NM_011673
98915_at	C76763; Greul4; AV037261; 1600023E10Rik; Rnf149	AI849082	Rnf149	Cluster Incl AI849082:UI-M-AH1-agw-e-11-0-UI.s1 Mus musculus cDNA, 3' end /clone=UI-M-AH1-agw-e-11-0-UI /clone_end=3' /gb=AI849082 /gi=5492988 /ug=Mm.28614 /len=494	Mm.28614	67702			NM_001033135
101446_at	mD53; Wwc2	AF004428	Tpd52l1	Cluster Incl AF004428:Tumor protein D52-like 1 /cds=(191,805) /gb=AF004428 /gi=2895080 /ug=Mm.7821 /len=1267	Mm.7821	21987	O54818 ; Q3V2G6	NP_033439.1	NM_009413
101421_at		AF030001	Rnf5	Cluster Incl AF030001:Mus musculus major histocompatibility locus class III region-butyrophilin-like protein gene, partial cds; Notch4, PBX2, RAGE, lysophatidic acid acyl transferase-alpha, palmitoyl-protein thioesterase 2 (PPT2), CREB-RP, and tenascin X	Mm.274542	54197	O35445	NP_062276.1	NM_019403
96063_at	Ku80; Ku86; AI314015; Xrcc5	X66323	Xrcc5	Cluster Incl X66323:X-ray repair complementing defective repair in Chinese hamster cells 5 /cds=(27,2225) /gb=X66323 /gi=53585 /ug=Mm.2627 /len=2515	Mm.246952	22596	P27641 ; Q8K1K7 ; Q9R169 ; Q3TE46 ; Q3TJT0 ; Q3TN82 ; Q80UT1 ; Q8C4N6 ; Q9CRI5	NP_033559.1	NM_009533
98553_at	Slmap	AW124175	Slmap	Cluster Incl AW124175:UI-M-BH2.1-apr-h-11-0-UI.s1 Mus musculus cDNA, 3' end /clone=UI-M-BH2.1-apr-h-11-0-UI /clone_end=3' /gb=AW124175 /gi=6099705 /ug=Mm.36769 /len=208	Mm.36769	83997	Q6ZPL8 ; Q8VC86 ; Q3TLP0 ; Q3TQF4 ; Q3UIZ6 ; Q3URD3 ; Q9EQ03	NP_114397.3	NM_032008
103428_at	P66; P68; C85233; 2410142G14Rik	AW049684	Pold3	Cluster Incl AW049684:UI-M-BH1-ani-b-12-0-UI.s1 Mus musculus cDNA, 3' end /clone=UI-M-BH1-ani-b-12-0-UI /clone_end=3' /gb=AW049684 /gi=5910213 /ug=Mm.19000 /len=346	Mm.37562	67967	Q9EQ28 ; Q3THQ7 ; Q3TS65 ; Q8BH76	NP_598453.1	NM_133692
160789_at	Edem2	AW120525	9530090G24Rik	Cluster Incl AW120525:UI-M-BH1-ana-b-08-0-UI.s2 Mus musculus cDNA, 3' end /clone=UI-M-BH1-ana-b-08-0-UI /clone_end=3' /gb=AW120525 /gi=6095858 /ug=Mm.28665 /len=441 /NOTE=replacement for probe set(s) 96213_at on MG-U74A	Mm.273706	108687	Q8BJR2 ; Q8BJT9 ; Q8BK85 ; Q91VV3	NP_663512.1	NM_145537
102824_g_at	hinge; AU044919; MGC102604; MGC102659; CH1-domain; CH2-domain; CH3-domain; Igh-6	X67210	Ighg	Cluster Incl X67210:M.musculus rearranged immunoglobulin gamma 2b heavy chain /cds=(32,1456) /gb=X67210 /gi=54826 /ug=Mm.14438 /len=1546	Mm.291537	380794	Q569X1 ; Q8R3H6 ; Q91Z05	NP_997616.1	NM_212451
104643_at		AI850846	BC037006	Cluster Incl AI850846:UI-M-BH0-ajt-b-11-0-UI.s1 Mus musculus cDNA, 3' end /clone=UI-M-BH0-ajt-b-11-0-UI /clone_end=3' /gb=AI850846 /gi=5494752 /ug=Mm.31267 /len=341	Mm.31267	211652	Q571D0 ; Q8K1Y3 ; Q8VD17 ; Q922W3	XP_109956.5	XM_109956
92222_f_at	Q1b; Q1d; Q1k; Qa1; Qa-1; H-2Q1; Qed-1; MGC91064; H2-K1	U96752	H2-Q1	Cluster Incl U96752:Histocompatibility 2, Q region locus 1 /cds=(4,1110) /gb=U96752 /gi=2454274 /ug=Mm.34457 /len=2043	Mm.327075	15006	O19441 ; Q31154 ; Q31172 ; Q61894 ; Q66JR0 ; Q8WM98 ; Q95H92 ; O19476 ; Q3UWA5 ; Q6QMF3 ; Q8HWB2 ; Q4KN89 ; Q4VCM3	NP_034520.1	NM_010390
93479_at	Setd5	AW122413	A930031D07Rik	Cluster Incl AW122413:UI-M-BH2.2-aow-f-03-0-UI.s1 Mus musculus cDNA, 3' end /clone=UI-M-BH2.2-aow-f-03-0-UI /clone_end=3' /gb=AW122413 /gi=6097916 /ug=Mm.7113 /len=470	Mm.208445	213006	Q68EM5 ; Q8C3M3 ; Q8C572 ; Q8C816 ; Q8CAF5	NP_766098.1	NM_172510
93590_at	Ndst1	AI844370	Ndst1	Cluster Incl AI844370:UI-M-AL1-ahp-b-12-0-UI.s1 Mus musculus cDNA, 3' end /clone=UI-M-AL1-ahp-b-12-0-UI /clone_end=3' /gb=AI844370 /gi=5488276 /ug=Mm.20818 /len=430	Mm.181862	15531	O70353 ; Q9R206 ; Q3TBX3 ; Q3TDS3 ; Q3UHN9 ; Q8BZE5	NP_032332.2	NM_008306
104658_at	Lifr	D17444	Lifr	Cluster Incl D17444:Leukemia inhibitory factor receptor /cds=(71,2230) /gb=D17444 /gi=441493 /ug=Mm.3174 /len=2502	Mm.149720	16880	P42703 ; Q5I0Y2 ; Q3U234 ; Q3UKU5 ; Q8BQP5	NP_038612.1	NM_013584
102076_at	aj4; Igkv4-77	AJ235940		Cluster Incl AJ235940:Mus musculus IgVk aj4 gene /cds=(0,164) /gb=AJ235940 /gi=5596772 /ug=Mm.42076 /len=351	Mm.333129	381781	Q811C3	XP_355780.2	XM_355780
104626_at	Cklfsf8; AA408515; 2700018N07Rik; Ralgps2	AI787137	Cklfsf8	Cluster Incl AI787137:ui85c11.y1 Mus musculus cDNA, 5' end /clone=IMAGE-1889204 /clone_end=5' /gb=AI787137 /gi=5334853 /ug=Mm.24277 /len=297	Mm.150064	70031	Q9CZR4	NP_081570.1	NM_027294
99141_at	Gm2a; AA408702; AW215435; Cybb	U09816	Gm2a	Cluster Incl U09816:Mus musculus GM2 activator protein (Gm2a) mRNA, complete cds /cds=(56,637) /gb=U09816 /gi=540017 /ug=Mm.4140 /len=2003	Mm.287807	14667	Q60648 ; Q5F1Z8	NP_034429.1	NM_010299
160491_at	Rnf11	AW125589	2510010F15Rik	Cluster Incl AW125589:UI-M-BH2.2-aqj-d-09-0-UI.s1 Mus musculus cDNA, 3' end /clone=UI-M-BH2.2-aqj-d-09-0-UI /clone_end=3' /gb=AW125589 /gi=6101119 /ug=Mm.44214 /len=461 /NOTE=replacement for probe set(s) 99676_at on MG-U74A	Mm.337238	67921	Q3V3M0 ; Q99JK3 ; Q9CY34 ; Q9D8K0 ; Q9D8K7	NP_080730.1	NM_026454
95738_at	Mbp	AW124889	Aldh18a1	Cluster Incl AW124889:UI-M-BH2.1-apu-c-11-0-UI.s1 Mus musculus cDNA, 3' end /clone=UI-M-BH2.1-apu-c-11-0-UI /clone_end=3' /gb=AW124889 /gi=6100419 /ug=Mm.29751 /len=386	Mm.233117	56454	Q9Z110 ; Q63739 ; Q3TWN8 ; Q3UFU9 ; Q3UGW8 ; Q3UZ27 ; Q8BGM2	NP_062672.1 ; NP_705782.1	NM_019698 ; NM_153554
162362_f_at		AV230686	Tnc	Cluster Incl AV230686:AV230686 Mus musculus cDNA, 3' end /clone=4631434M22 /clone_end=3' /gb=AV230686 /gi=6183201 /ug=Mm.49220 /len=235 /NOTE=replacement for probe set(s) 102485_f_at on MG-U74A	Mm.980	21923	Q64706 ; Q80YX2 ; Q9WUU4 ; Q8C9Z1	NP_035737.1	NM_011607
102812_i_at	AW240750; 5730525G14Rik; Hdac5	AW210346	Ube1dc1	Cluster Incl AW210346:ul53g12.y1 Mus musculus cDNA, 5' end /clone=IMAGE-2102086 /clone_end=5' /gb=AW210346 /gi=6516286 /ug=Mm.14253 /len=431	Mm.224935	66663	Q8VE47 ; Q3TG27 ; Q3U8X9 ; Q3U9E7	NP_079968.1	NM_025692
97105_at	KIAA1726; mKIAA1726; A230108E06; C230027N18Rik; Copg2as2	AI642677	C230027N18Rik	Cluster Incl AI642677:vw02c06.x1 Mus musculus cDNA, 3' end /clone=IMAGE-1230730 /clone_end=3' /gb=AI642677 /gi=4721152 /ug=Mm.32738 /len=351	Mm.295686	330940	Q5DTV4		XM_146893
95708_at	D3Ucla1	AI843466	D3Ucla1	Cluster Incl AI843466:UI-M-AQ1-aec-g-01-0-UI.s1 Mus musculus cDNA, 3' end /clone=UI-M-AQ1-aec-g-01-0-UI /clone_end=3' /gb=AI843466 /gi=5477684 /ug=Mm.29702 /len=325	Mm.29702	28146	Q3TMC9 ; Q9CVM7 ; Q9Z1W5	NP_109610.1	NM_030685
99658_f_at	Fahd1	AW047907	Fahd1	Cluster Incl AW047907:UI-M-BH1-aln-b-05-0-UI.s1 Mus musculus cDNA, 3' end /clone=UI-M-BH1-aln-b-05-0-UI /clone_end=3' /gb=AW047907 /gi=5908436 /ug=Mm.43784 /len=398	Mm.347964	68636	Q8R0F8 ; Q3U020 ; Q3UQY4	NP_075969.1	NM_023480
95541_at	D6Wsu176e	AW125506	D6Wsu176e	Cluster Incl AW125506:UI-M-BH2.2-aqm-e-08-0-UI.s1 Mus musculus cDNA, 3' end /clone=UI-M-BH2.2-aqm-e-08-0-UI /clone_end=3' /gb=AW125506 /gi=6101036 /ug=Mm.27673 /len=434	Mm.258484	27999	Q91VU0 ; Q6NSU0 ; Q7TML1 ; Q53YY7	NP_613053.3	NM_138587
160702_at	BC031468; MGC25805; A630065D16; 2210008M09Rik; Rbm35a	AA791885	Rbm35a	Cluster Incl AA791885:vs54g07.r1 Mus musculus cDNA, 5' end /clone=IMAGE-1150140 /clone_end=5' /gb=AA791885 /gi=2854840 /ug=Mm.23713 /len=390 /NOTE=replacement for probe set(s) 104552_at on MG-U74A	Mm.379319	207920	Q8C9F5 ; Q6PCL4 ; Q8K0G2	NP_918944.1	NM_194055
160836_at	CD100; Semaj; Semcl2; coll-4; Semacl2; Eif1a	U69535	Sema4d	Cluster Incl U69535:Mus musculus semaphorin M-sema G mRNA, complete cds /cds=(60,2645) /gb=U69535 /gi=1750256 /ug=Mm.33903 /len=2769 /NOTE=replacement for probe set(s) 98411_at on MG-U74A	Mm.33903	20354	O09126 ; Q6GTM9 ; Q8BJC1 ; Q8CAT2	NP_038688.2	NM_013660
162011_f_at		AV246963	Rhou	Cluster Incl AV246963:AV246963 Mus musculus cDNA, 3' end /clone=4832423A07 /clone_end=3' /gb=AV246963 /gi=6234422 /ug=Mm.77937 /len=239 /NOTE=replacement for probe set(s) 99265_f_at on MG-U74A	Mm.168257	69581	Q9EQT3 ; Q9D778	NP_598716.1	NM_133955
97704_at	Prkci	AA414990	Ell2	Cluster Incl AA414990:vc50a01.r1 Mus musculus cDNA, 3' end /clone=IMAGE-777960 /clone_end=3' /gb=AA414990 /gi=2075117 /ug=Mm.3804 /len=431	Mm.21288	192657	Q922M9 ; Q3TP42 ; Q3TSL9 ; Q3U3W6 ; Q3UKU1 ; Q3US23 ; Q8CCA3	XP_484289.2	XM_484289
102960_at	Rga; Cblb	X96618	Rag1ap1	Cluster Incl X96618:M.musculus mRNA for novel stromal cell protein /cds=(96,761) /gb=X96618 /gi=1370221 /ug=Mm.17958 /len=1031	Mm.17958	19729	Q62275 ; Q9CXK4	NP_033083.1	NM_009057
97206_at		AW230369	Spint1	Cluster Incl AW230369:uo62g07.y1 Mus musculus cDNA, 5' end /clone=IMAGE-2647164 /clone_end=5' /gb=AW230369 /gi=6559665 /ug=Mm.27700 /len=692	Mm.104955	20732	Q9R097 ; Q68G55 ; Q99J04 ; Q9D3K4	NP_058603.2	NM_016907
97937_at	Klf5	AA611766	Klf5	Cluster Incl AA611766:vo85f08.r1 Mus musculus cDNA, 5' end /clone=IMAGE-1065927 /clone_end=5' /gb=AA611766 /gi=2461801 /ug=Mm.30262 /len=181	Mm.30262	12224	Q9Z0Z7 ; Q923C0	NP_033899.2	NM_009769
97472_at	pmp34; 34kDa; 47kDa; PMP34; Pmp47; Slc25a17	AJ006341	Slc25a17	Cluster Incl AJ006341:Mus musculus mRNA for peroxisomal integral membrane protein PMP34 /cds=(47,970) /gb=AJ006341 /gi=3183980 /ug=Mm.306 /len=1700	Mm.222536	20524	O70579	NP_035529.1	NM_011399
104198_at	5830484A20Rik	AW211760	Cdcp1	Cluster Incl AW211760:uo85c06.y1 Mus musculus cDNA, 5' end /clone=IMAGE-2649322 /clone_end=5' /gb=AW211760 /gi=6517732 /ug=Mm.27519 /len=462	Mm.27519	109332	Q921M9	NP_598735.2	NM_133974
95286_at	MSGP-2; Cli; ApoJ; Sgp2; SP-40; Sgp-2; Sugp-2; AI893575; D14Ucla3; Clu	D14077	Clu	Cluster Incl D14077:Clusterin /cds=(91,1437) /gb=D14077 /gi=220601 /ug=Mm.18700 /len=1663	Mm.200608	12759	Q06890 ; Q549A5 ; Q9JK98 ; Q3V245	NP_038520.1	NM_013492
98045_s_at		U18869	Dab2	Cluster Incl U18869:Mus musculus mitogen-responsive 96 kDa phosphoprotein p96 mRNA, alternatively spliced p67 mRNA, and alternatively spliced p93 mRNA, complete cds /cds=(216,2516) /gb=U18869 /gi=1176369 /ug=Mm.34248 /len=3347	Mm.240830	13132	P98078 ; Q3TMQ2 ; Q3TN55 ; Q3TRE6 ; Q3TRI2 ; Q3U3K1 ; Q9DCE6	NP_001008702.1 ; NP_075607.1	NM_001008702 ; NM_023118
93604_f_at	Necl2; Bl2; ST17; Igsf4; Tslc1; RA175A; RA175B; RA175C; RA175N; SgIGSF; SynCam; AI987920; 2900073G06Rik; 3100001I08Rik; Igsf4a	AF061260	Igsf4a	Cluster Incl AF061260:Mus musculus immunosuperfamily protein Bl2 mRNA, complete cds /cds=(308,1195) /gb=AF061260 /gi=3779241 /ug=Mm.20921 /len=1861	Mm.234832	54725	Q6F3J3 ; Q3V352 ; Q7TNL1 ; Q80VG4 ; Q8K3T6 ; Q8R4L1 ; Q8R5M8 ; Q9QYL3 ; Q9QYL4 ; Q9QYL5 ; Q9QYL6 ; Q9Z2H8	NP_001020771.1 ; NP_061240.3 ; NP_997558.2 ; NP_997559.1	NM_001025600 ; NM_018770 ; NM_207675 ; NM_207676
103421_at	SDR2; Sdfr2; AI131732; Itm2b	D50464	Sdfr2	Cluster Incl D50464:Mouse SDR2 mRNA, complete cds /cds=(128,1906) /gb=D50464 /gi=1747305 /ug=Mm.18910 /len=2394	Mm.66293	20321	P97301 ; Q8K385 ; Q3TJV0 ; Q3UMF5	NP_033172.1	NM_009146
99527_at	nrf3; Nrf3; Itk	AB013852	Nfe2l3	Cluster Incl AB013852:Mus musculus mRNA for Nrf3, complete cds /cds=(237,2219) /gb=AB013852 /gi=4521228 /ug=Mm.42138 /len=2544	Mm.42138	18025	Q9WTM4 ; Q3U5G2 ; Q3UUW2 ; Q3UVS3 ; Q3UZC1 ; Q9D246 ; Q9D3M5	NP_035033.1	NM_010903
160695_i_at	CPD; Vesl-2; Cupidin; AW539445; Homer2	AF093259	Homer2	Cluster Incl AF093259:Mus musculus homer-2a (homer-2a) mRNA, complete cds /cds=(67,1098) /gb=AF093259 /gi=3834608 /ug=Mm.228 /len=1640 /NOTE=replacement for probe set(s) 104517_at on MG-U74A	Mm.228	26557	Q9QWW1 ; Q8CFI9 ; Q9CTG4	NP_036113.1	NM_011983
102804_at	Bgpd; Hv2; Bgp1; Cea1; Cea7; Hv-2; MHVR; bb-1; C-CAM; CD66a; Cea-1; Cea-7; Mhv-1; mCEA1; mmCGM1; mmCGM2; mmCGM1a; Ceacam1	X67279	Ceacam2	Cluster Incl X67279:Biliary glycoprotein 1 /cds=UNKNOWN /gb=X67279 /gi=50170 /ug=Mm.14114 /len=2922	Mm.322502	26367		NP_031569.1	NM_007543
98632_at	Ada	M10319	Ada	Cluster Incl M10319:Adenosine deaminase /cds=(70,1128) /gb=M10319 /gi=191673 /ug=Mm.388 /len=1379	Mm.388	11486	P03958 ; Q4FJZ7 ; Q4FK28	NP_031424.1	NM_007398
96530_at		AI503926		Cluster Incl AI503926:vm33f03.x1 Mus musculus cDNA, 3' end /clone=IMAGE-991997 /clone_end=3' /gb=AI503926 /gi=4401777 /ug=Mm.27091 /len=342	Mm.27091
102836_at	Pps; C62; Gaa	U96724	MGI:1194899	Cluster Incl U96724:Putative phosphatase /cds=(111,1517) /gb=U96724 /gi=2121245 /ug=Mm.1458 /len=2684	Mm.1458	19062	Q8C5L6 ; Q5ND43	NP_032942.1	NM_008916
AFFX-TransRecMur/X57349_M_at	TFR; p90; CD71; TFR1; Trfr; Mtvr1; Mtvr-1; AI195355; AI426448; AU015758; 2610028K12Rik; E430033M20Rik; Tfrc	X57349	Tfrc	X57349 M.musculus mRNA for transferrin receptor (_5, _M, _3 represent transcript regions 5 prime, Middle, and 3 prime respectively)	Mm.28683	22042	Q62351 ; Q8JZS3 ; Q542D9 ; Q8C872	NP_035768.1	NM_011638
93495_at	TRANK; AOE372; Prdx4	U96746	Prdx4	Cluster Incl U96746:Mus musculus antioxidant enzyme AOE372 mRNA, complete cds /cds=(90,914) /gb=U96746 /gi=2104954 /ug=Mm.19127 /len=977	Mm.247542	53381	O08807 ; Q3U8E4	NP_058044.1	NM_016764
94319_at	Rab18; AA959686; Hspa8	L04966	Rab18	Cluster Incl L04966:Mus musculus ras-related protein (rab18) mRNA, complete cds /cds=(4,624) /gb=L04966 /gi=388324 /ug=Mm.22660 /len=692	Mm.378994	19330	P35293 ; Q543V0 ; Q8CEH2	NP_035355.1 ; NP_851415.1	NM_011225 ; NM_181070
97811_at	Arpc4	AI844507	Arfgap3	Cluster Incl AI844507:UI-M-AJ1-ahe-g-11-0-UI.s1 Mus musculus cDNA, 3' end /clone=UI-M-AJ1-ahe-g-11-0-UI /clone_end=3' /gb=AI844507 /gi=5488413 /ug=Mm.28163 /len=299	Mm.258910	66251	Q9D8S3 ; Q544V6 ; Q8BW06	NP_079721.2	NM_025445
95984_at	Znrf2	AI586160	C79468	Cluster Incl AI586160:vu95c12.x1 Mus musculus cDNA, 3' end /clone=IMAGE-1209910 /clone_end=3' /gb=AI586160 /gi=4572057 /ug=Mm.25035 /len=483	Mm.392146	97294
97997_at	Sfrp1; sFRP-1; AW011917; AW107218; AW742929; 2210415K03Rik	U88566	Sfrp1	Cluster Incl U88566:Mus musculus secreted frizzled related protein sFRP-1 (Sfrp1) mRNA, complete cds /cds=(256,1200) /gb=U88566 /gi=1946340 /ug=Mm.3171 /len=2659	Mm.281691	20377	Q8C4U3 ; Q505A2	NP_038862.2	NM_013834
103459_at	Ipo7	AW124544	Slc39a6	Cluster Incl AW124544:UI-M-BH2.1-apo-h-11-0-UI.s1 Mus musculus cDNA, 3' end /clone=UI-M-BH2.1-apo-h-11-0-UI /clone_end=3' /gb=AW124544 /gi=6100074 /ug=Mm.21688 /len=256	Mm.21688	106957	Q8C145	NP_631882.1	NM_139143
96875_r_at	H1f0	AI841410	Tax1bp1	Cluster Incl AI841410:UI-M-AH0-acx-b-06-0-UI.s1 Mus musculus cDNA, 3' end /clone=UI-M-AH0-acx-b-06-0-UI /clone_end=3' /gb=AI841410 /gi=5475623 /ug=Mm.30069 /len=286	Mm.50424	52440	Q91YT6 ; Q3UKC1 ; Q9CVF0 ; Q9DC45	NP_080092.1	NM_025816
104451_at	Igh-4	AI852578	Slc11a2	Cluster Incl AI852578:UI-M-BH0-aiu-a-08-0-UI.s1 Mus musculus cDNA, 3' end /clone=UI-M-BH0-aiu-a-08-0-UI /clone_end=3' /gb=AI852578 /gi=5496484 /ug=Mm.29433 /len=417	Mm.383468	18174	P49282 ; Q8VCU6 ; Q3UFV5 ; Q8BJL2 ; Q8BWV3	NP_032758.1	NM_008732
102806_g_at	Bgp; Hv2; Bgp1; Cea1; Cea7; Hv-2; MHVR; bb-1; C-CAM; CD66a; Cea-1; Cea-7; Mhv-1; mCEA1; mmCGM1; mmCGM2; mmCGM1a; Ceacam1	M77196	Ceacam1	Cluster Incl M77196:Biliary glycoprotein 1 /cds=(69,1445) /gb=M77196 /gi=194002 /ug=Mm.14114 /len=2645	Mm.322502	26365	P31809 ; Q61349 ; Q61350 ; Q61351 ; Q61352 ; Q61353 ; Q61354 ; Q8R1N5 ; Q91W54 ; Q99232	NP_036056.1	NM_011926
102786_at	Clc3; Clcn3	AI849432	Clcn3	Cluster Incl AI849432:UI-M-AJ1-ahc-f-04-0-UI.s1 Mus musculus cDNA, 3' end /clone=UI-M-AJ1-ahc-f-04-0-UI /clone_end=3' /gb=AI849432 /gi=5493338 /ug=Mm.13796 /len=291	Mm.259751	12725	P51791 ; Q6PEV2 ; Q6PGA5 ; Q3TF45 ; Q3TTK0 ; Q3UEX5 ; Q8K4X0	NP_031737.1 ; NP_776301.1	NM_007711 ; NM_173876
161120_r_at	Mbp	AV132572	Tufm	Cluster Incl AV132572:AV132572 Mus musculus cDNA /clone=2700091C09 /clone_end=3' /gb=AV132572 /gi=5318807 /ug=Mm.45404 /len=139 /NOTE=replacement for probe set(s) 98393_f_at on MG-U74A, 139740_i_at on MG-U74C	Mm.197829	233870	Q8BFR5 ; Q497E7	NP_766333.1	NM_172745
162404_i_at		AV283478	Gm1060	Cluster Incl AV283478:AV283478 Mus musculus cDNA, 3' end /clone=4933435C14 /clone_end=3' /gb=AV283478 /gi=6276227 /ug=Mm.50981 /len=236 /NOTE=replacement for probe set(s) 102533_at on MG-U74A	Mm.256588	381738	Q3USS3	XP_355721.3	XM_355721
98484_at	ICAp69; 69kDa; ICA69	U37186	Ica1	Cluster Incl U37186:Islet cell autoantigen 1, 69 kDa /cds=(76,1512) /gb=U37186 /gi=1679625 /ug=Mm.3545 /len=1662	Mm.275683	15893	P97411	NP_034622.2	NM_010492
92880_at	P47; Mfgm; SED1; MFG-E8; AA408458; AI325141; Mfge8	M38337	Mfge8	Cluster Incl M38337:Milk fat globule-EGF factor 8 protein /cds=(45,1436) /gb=M38337 /gi=199142 /ug=Mm.1451 /len=2077	Mm.1451	17304	P21956 ; Q3TBN5 ; Q3TDU5 ; Q3U8S9	NP_032620.1	NM_008594
97710_f_at		AI425990	C530046L02Rik	Cluster Incl AI425990:mg38e07.x1 Mus musculus cDNA, 3' end /clone=IMAGE-426084 /clone_end=3' /gb=AI425990 /gi=4271921 /ug=Mm.38264 /len=407	Mm.301585	224617	Q3TTZ8 ; Q3UH11 ; Q3UUG6 ; Q6ZPW4 ; Q8BH92 ; Q8BNF2 ; Q8BRB6 ; Q8C3C6 ; Q8C3W8	NP_775278.2	NM_173186
101916_at	Llglh2; MGC27928; 9130006H11Rik; Mybbp1a	AA733674	Llglh2	Cluster Incl AA733674:vu71g05.r1 Mus musculus cDNA, 5' end /clone=IMAGE-1196888 /clone_end=5' /gb=AA733674 /gi=2755341 /ug=Mm.91402 /len=311	Mm.290450	217325	Q3TJ91 ; Q6YP20 ; Q8BVC8 ; Q8K1X0	NP_663413.1	NM_145438
101921_at	Rab4; AI848268; Bola3	D86563	Rab4a	Cluster Incl D86563:RAB4A, member RAS oncogene family /cds=(129,770) /gb=D86563 /gi=2706877 /ug=Mm.9221 /len=1385	Mm.9221	19341	P56371 ; Q3TSQ6 ; Q3ULK1	NP_033029.1	NM_009003
160249_at	mD52; AI043038; Afp	U44426	Tpd52	Cluster Incl U44426:Tumor protein D52 /cds=(21,578) /gb=U44426 /gi=1469925 /ug=Mm.2777 /len=2033 /NOTE=replacement for probe set(s) 97225_at on MG-U74A	Mm.2777	21985	Q62393 ; Q8K564 ; Q99KP8 ; Q545M5 ; Q8CCU1	NP_001020432.1 ; NP_001020433.1 ; NP_001020434.1 ; NP_001020435.1 ; NP_033438.1	NM_001025261 ; NM_001025262 ; NM_001025263 ; NM_001025264 ; NM_009412
94420_f_at	Phll1; AU020726; AU021000; Plat	AB000777	Cry1	Cluster Incl AB000777:Cryptochrome 1 (photolyase-like) /cds=(19,1839) /gb=AB000777 /gi=1816438 /ug=Mm.26237 /len=2450	Mm.26237	12952	P97784	NP_031797.1	NM_007771
96709_at	Npnt	AI839839	1110008P14Rik	Cluster Incl AI839839:UI-M-AP0-abf-a-09-0-UI.s2 Mus musculus cDNA, 3' end /clone=UI-M-AP0-abf-a-09-0-UI /clone_end=3' /gb=AI839839 /gi=5474052 /ug=Mm.27608 /len=281	Mm.27608	73737	P58686	NP_932118.1	NM_198001
93195_at	Glb1	AI957146	Mfhas1	Cluster Incl AI957146:ul76b03.x1 Mus musculus cDNA, 3' end /clone=IMAGE-2136461 /clone_end=3' /gb=AI957146 /gi=5749855 /ug=Mm.5601 /len=465	Mm.103246	52065	Q3TAN2 ; Q3V1N1 ; Q8C4N5	XP_356068.3	XM_356068
102861_at	Impt1; HET; ITM; BWR1A; TSSC5; Orctl2; BWSCR1A; AW260131; Slc22a1l; p45-BWR1A; Slc22a18	AF028739	Slc22a18	Cluster Incl AF028739:Imprinted polyspecific membrane transporter-like gene 1 /cds=(179,1399) /gb=AF028739 /gi=2583224 /ug=Mm.15093 /len=1466	Mm.271740	18400	Q9ER36 ; O35428 ; O54959 ; O88283 ; Q78KK3	NP_032793.1	NM_008767
103892_r_at	Prkci	AI197161	Ell2	Cluster Incl AI197161:ue51h10.r1 Mus musculus cDNA, 5' end /clone=IMAGE-1494691 /clone_end=5' /gb=AI197161 /gi=3749767 /ug=Mm.21288 /len=475	Mm.21288	192657	Q922M9 ; Q3TP42 ; Q3TSL9 ; Q3U3W6 ; Q3UKU1 ; Q3US23 ; Q8CCA3	XP_484289.2	XM_484289
99065_at	Csnk; CSN10; AW208918; C3	M10114	Csnk	Cluster Incl M10114:Casein kappa /cds=(36,581) /gb=M10114 /gi=192375 /ug=Mm.3975 /len=635	Mm.296303	12994	P06796 ; Q99JV2 ; Q9D1U2	NP_031812.2	NM_007786
96540_at		AW228792	Mlph	Cluster Incl AW228792:up22a04.x1 Mus musculus cDNA, 3' end /clone=IMAGE-2655054 /clone_end=3' /gb=AW228792 /gi=6558088 /ug=Mm.27745 /len=431	Mm.105208	171531	Q91V27 ; Q3UFV7	NP_443748.1	NM_053015
101889_s_at	sg; ROR1; ROR2; ROR3; Nr1f1; nmf267; staggerer; 9530021D13Rik; Rora	U53228	Rora	Cluster Incl U53228:RAR-related orphan receptor alpha /cds=(5,1576) /gb=U53228 /gi=1289325 /ug=Mm.8858 /len=1657	Mm.267116	19883	P51448 ; Q3U1P4 ; Q8BRL5 ; Q8C3F5	NP_038674.1	NM_013646
104262_at	PTHRP; Pthrp; PTH-like	M60057	Pthlh	Cluster Incl M60057:Parathyroid hormone-like peptide /cds=(25,552) /gb=M60057 /gi=200565 /ug=Mm.28440 /len=1022	Mm.28440	19227	P22858 ; Q540C1 ; Q811S6 ; Q924X4	NP_032996.1	NM_008970
93908_f_at	LOC280487; H2-Eb1	X16670	LOC546093	Cluster Incl X16670:Mouse RNA for type IIB intracisternal A-particle (IAP) element encoding integrase, clone 106 /cds=(498,1883) /gb=X16670 /gi=51488 /ug=Mm.89480 /len=1931	Mm.423006	546093		XP_620701.1	XM_620701
162475_f_at	Casp8	AV092014	Pglyrp1	Cluster Incl AV092014:AV092014 Mus musculus cDNA /clone=2310066M11 /clone_end=3' /gb=AV092014 /gi=5239562 /ug=Mm.53268 /len=284 /NOTE=replacement for probe set(s) 103163_f_at on MG-U74A	Mm.21855	21946	O88593 ; Q4FK86	NP_033428.1	NM_009402
100463_at	Csng; Csn1s2b; Slc38a2	D10215	Csng	Cluster Incl D10215:Casein gamma /cds=(56,610) /gb=D10215 /gi=220404 /ug=Mm.4908 /len=920	Mm.4908	12993	Q02862 ; Q3TP41 ; Q547D1	NP_031811.1	NM_007785
104147_at	Ramp2	AW122052	Nans	Cluster Incl AW122052:UI-M-BH2.2-aoo-d-05-0-UI.s1 Mus musculus cDNA, 3' end /clone=UI-M-BH2.2-aoo-d-05-0-UI /clone_end=3' /gb=AW122052 /gi=6097458 /ug=Mm.22168 /len=428	Mm.249349	94181	Q9JJH0 ; Q3TFB5 ; Q99J77	NP_444409.1	NM_053179
99561_f_at	Polk	AF087825	Cldn7	Cluster Incl AF087825:Mus musculus claudin-7 mRNA, complete cds /cds=(0,635) /gb=AF087825 /gi=4191357 /ug=Mm.42189 /len=636	Mm.281896	53624	Q9Z261 ; Q3TJX4	NP_058583.1	NM_016887
102123_at	LAL; Lal; Lipa; Lip-1; AA960673; Pafah1b1	Z31689	Lip1	Cluster Incl Z31689:M.musculus (C57 Black/6X CBA) LAL mRNA for lysosomal acid lipase /cds=(18,1211) /gb=Z31689 /gi=4456670 /ug=Mm.42960 /len=2358	Mm.157545	16889	Q9Z0M5 ; Q6PDR1 ; Q3TEL5 ; Q8C2G7	NP_067435.2	NM_021460
93569_f_at	Flnb	AI853444	LOC544986 ; LOC544991 ; LOC544997 ; B930046C15Rik ; LOC545001 ; LOC545005 ; LOC545007 ; LOC545008 ; 2610042L04Rik ; LOC545017 ; LOC554327	Cluster Incl AI853444:UI-M-BH0-ajy-d-09-0-UI.s1 Mus musculus cDNA, 3' end /clone=UI-M-BH0-ajy-d-09-0-UI /clone_end=3' /gb=AI853444 /gi=5497350 /ug=Mm.204 /len=363	Mm.415912	544986 ; 544991 ; 544997 ; 544998 ; 545001 ; 545005 ; 545007 ; 545008 ; 545015 ; 545017 ; 554327		NP_001019884.1 ; NP_001025101.1 ; NP_001028290.1 ; NP_080216.3 ; XP_619175.1 ; XP_619180.1 ; XP_619188.1 ; XP_619189.1 ; XP_619191.1 ; XP_619194.1 ; XP_619197.1 ; XP_619206.1	NM_001024713 ; NM_001029930 ; NM_001033118 ; NM_025940 ; XM_619175 ; XM_619180 ; XM_619188 ; XM_619189 ; XM_619191 ; XM_619194 ; XM_619197 ; XM_619206
97564_f_at		AF044077	IgM	Cluster Incl AF044077:Mus musculus immunoglobulin kappa light chain variable region gene, partial cds /cds=(0,335) /gb=AF044077 /gi=2829209 /ug=Mm.89455 /len=336		381774		XP_355772.1	XM_355772
103918_at	Slc15a2	AI846682	Slc15a2	Cluster Incl AI846682:UI-M-AN1-afi-e-03-0-UI.s1 Mus musculus cDNA, 3' end /clone=UI-M-AN1-afi-e-03-0-UI /clone_end=3' /gb=AI846682 /gi=5490588 /ug=Mm.25005 /len=331	Mm.281804	57738	Q80XC0 ; Q8VEK9 ; Q9JM03 ; Q9CXC0	NP_067276.1	NM_021301
162388_r_at	Cdc42	AV256143	Adam5	Cluster Incl AV256143:AV256143 Mus musculus cDNA, 3' end /clone=4921525I19 /clone_end=3' /gb=AV256143 /gi=6243602 /ug=Mm.49995 /len=208 /NOTE=replacement for probe set(s) 102514_f_at on MG-U74A	Mm.143889	11499	Q60816 ; Q78E93 ; Q3TTE0 ; Q3TTE2 ; Q8CDV5 ; Q9D4F0	NP_031427.2	NM_007401
94465_g_at	CLCN3; Clc3; Clcn3	AF029347	Clcn3	Cluster Incl AF029347:Mus musculus chloride channel protein 3 (CLCN3) mRNA, complete cds /cds=(0,2456) /gb=AF029347 /gi=2599549 /ug=Mm.28842 /len=2457	Mm.259751	12725	P51791 ; Q6PEV2 ; Q6PGA5 ; Q3TF45 ; Q3TTK0 ; Q3UEX5 ; Q8K4X0	NP_031737.1 ; NP_776301.1	NM_007711 ; NM_173876
102197_at	NEFA; Nefa; AI607786; Cebpa	AJ222586	Nucb2	Cluster Incl AJ222586:Mus musculus mRNA for NEFA protein, complete cds /cds=(287,1549) /gb=AJ222586 /gi=2612796 /ug=Mm.9901 /len=1655	Mm.9901	53322	P81117 ; Q3TV28 ; Q3UKN6	NP_058053.1	NM_016773
94464_at	CLCN3; Clc3; Clcn3	AF029347	Clcn3	Cluster Incl AF029347:Mus musculus chloride channel protein 3 (CLCN3) mRNA, complete cds /cds=(0,2456) /gb=AF029347 /gi=2599549 /ug=Mm.28842 /len=2457	Mm.259751	12725	P51791 ; Q6PEV2 ; Q6PGA5 ; Q3TF45 ; Q3TTK0 ; Q3UEX5 ; Q8K4X0	NP_031737.1 ; NP_776301.1	NM_007711 ; NM_173876
99055_at	Siat7; Siat7b	X94000	St6galnac2	Cluster Incl X94000:M.musculus Gal beta-1,3-GalNAc-specific GalNAc alpha-2,6-sialyltransferase gene (1804bp) /cds=(67,153) /gb=X94000 /gi=1526610 /ug=Mm.3947 /len=154		20446		NP_033206.2	NM_009180
102382_at	MOP3; Arnt3; Bmal1; BMAL1b; bmal1b'; Arntl	AB014494	Arntl	Cluster Incl AB014494:Aryl hydrocarbon receptor nuclear translocator-like /cds=(406,2286) /gb=AB014494 /gi=3402482 /ug=Mm.12177 /len=2792	Mm.12177	11865	Q9WTL8 ; Q68HB9 ; Q3UHZ2	NP_031515.1	NM_007489
103362_at	EP4; Ptgerep4; Ptger4	D13458	Ptger4	Cluster Incl D13458:Prostaglandin E receptor EP4 subtype /cds=(133,1674) /gb=D13458 /gi=303699 /ug=Mm.18509 /len=2442	Mm.18509	19219	P32240 ; Q91VE4 ; Q3UM94 ; Q8BZK1	NP_032991.1	NM_008965
101783_i_at	M32460; H3.1-221	X16496	Hist1h3g	Cluster Incl X16496:Murine H3.1 gene for histone H3.1 /cds=(0,410) /gb=X16496 /gi=51326 /ug=Mm.57120 /len=411		97908			NM_145073
160921_at	Egf	AW125884	Acss1	Cluster Incl AW125884:UI-M-BH2.2-aqk-g-07-0-UI.s1 Mus musculus cDNA, 3' end /clone=UI-M-BH2.2-aqk-g-07-0-UI /clone_end=3' /gb=AW125884 /gi=6101414 /ug=Mm.7044 /len=461 /NOTE=replacement for probe set(s) 101378_at on MG-U74A	Mm.7044	68738	Q99NB1 ; Q3TZ45 ; Q69Z91 ; Q569W4 ; Q99KM8	NP_542142.1	NM_080575
101973_at		Y15163	Cited2	Cluster Incl Y15163:Mus musculus mRNA for mrg1 protein /cds=(219,1028) /gb=Y15163 /gi=3059126 /ug=Mm.9524 /len=1943	Mm.272321	17684	O35740 ; Q6PGA9	NP_034958.2	NM_010828
94431_at	Cd75; Siat1; ST6Gal; AW742324; ST6Gal I; St6Gal-I; MGC116663; St6gal1	D16106	St6gal1	Cluster Incl D16106:Sialyltransferase 1 /cds=(303,1514) /gb=D16106 /gi=416228 /ug=Mm.26491 /len=2240	Mm.149029	20440	Q64685 ; Q9JJM6 ; Q8BM62 ; Q8CA39 ; Q8K1L1	NP_666045.1	NM_145933
96603_at	Klhl22	AW123556	Qscn6	Cluster Incl AW123556:UI-M-BH2.1-aqb-g-04-0-UI.s1 Mus musculus cDNA, 3' end /clone=UI-M-BH2.1-aqb-g-04-0-UI /clone_end=3' /gb=AW123556 /gi=6099086 /ug=Mm.27035 /len=370	Mm.27035	104009	Q8K041 ; Q3TDY9 ; Q3TE19 ; Q3TR29 ; Q3UEL4 ; Q8BND5 ; Q9DBL6	NP_001020116.1 ; NP_075757.1	NM_001024945 ; NM_023268
96758_s_at	Tbl3	AI172965	Sec14l2	Cluster Incl AI172965:ud62h05.x1 Mus musculus cDNA, 3' end /clone=IMAGE-1450521 /clone_end=3' /gb=AI172965 /gi=3720545 /ug=Mm.28994 /len=513	Mm.253922	67815	Q99J08	NP_653103.1	NM_144520
102805_at	Bgp; Hv2; Bgp1; Cea1; Cea7; Hv-2; MHVR; bb-1; C-CAM; CD66a; Cea-1; Cea-7; Mhv-1; mCEA1; mmCGM1; mmCGM2; mmCGM1a; Ceacam1	M77196	Ceacam1	Cluster Incl M77196:Biliary glycoprotein 1 /cds=(69,1445) /gb=M77196 /gi=194002 /ug=Mm.14114 /len=2645	Mm.322502	26365			NM_001039185
99441_at	Gphn	AW123852	Gphn	Cluster Incl AW123852:UI-M-BH2.1-app-b-06-0-UI.s1 Mus musculus cDNA, 3' end /clone=UI-M-BH2.1-app-b-06-0-UI /clone_end=3' /gb=AW123852 /gi=6099382 /ug=Mm.40282 /len=451	Mm.341742	268566	Q571C2 ; Q8BUV3	NP_766540.1	NM_172952
101979_at	CR6; DDIT2; OIG37; C86281; AI327420; Gadd45g	AF055638	Gadd45g	Cluster Incl AF055638:Mus musculus unknown mRNA /cds=(93,572) /gb=AF055638 /gi=4321665 /ug=Mm.9653 /len=1084	Mm.281298	23882	Q9Z111 ; Q99M58 ; Q9R0S0	NP_035947.1	NM_011817
98423_at	Cx26; Cnx26; Gjb-2; AI325222	M81445	Gjb2	Cluster Incl M81445:Gap junction membrane channel protein beta 2 /cds=(0,680) /gb=M81445 /gi=192844 /ug=Mm.34118 /len=681	Mm.34118	14619	Q00977 ; Q3TZE5 ; Q3UJE9 ; Q3UNM0 ; Q3UY12	NP_032151.1	NM_008125
92398_at	Slc15a4	AI848723	Vps37b	Cluster Incl AI848723:UI-M-AJ1-ahf-c-03-0-UI.s1 Mus musculus cDNA, 3' end /clone=UI-M-AJ1-ahf-c-03-0-UI /clone_end=3' /gb=AI848723 /gi=5492629 /ug=Mm.4079 /len=428	Mm.4079	330192	Q3TLR2 ; Q3UDW1 ; Q3UXH9 ; Q8R0J7	NP_808544.1	NM_177876
101588_at	mMCT1; Mct1; AL022710; Slc16a1	AF058055	Slc16a1	Cluster Incl AF058055:Mus musculus monocarboxylate transporter 1 (mMCT1) mRNA, complete cds /cds=(189,1670) /gb=AF058055 /gi=3047399 /ug=Mm.9086 /len=3184	Mm.9086	20501	P53986 ; Q3TIU1 ; Q3TRK9 ; Q3UWP4 ; Q544N9 ; Q8BPS5 ; Q8C2E6 ; Q8C571	NP_033222.1	NM_009196
160565_at	Mt-CK; mi-CK; ScCKmit; UbCKmit	Z13969	Ckmt1	Cluster Incl Z13969:Creatine kinase, mitochondrial 1, ubiquitous /cds=(209,1465) /gb=Z13969 /gi=634057 /ug=Mm.970 /len=1588 /NOTE=replacement for probe set(s) 101983_at on MG-U74A	Mm.252145	12716	P30275 ; Q545N7	NP_034027.1	NM_009897
102839_at	TRA1; NOR1; Tras1; Tras2; MmTRA1a; MmTRA1b; Gpr137b	D78354	Plscr1	Cluster Incl D78354:Mus musculus TRA1 mRNA, complete cds /cds=(94,708) /gb=D78354 /gi=2662352 /ug=Mm.14627 /len=1098	Mm.14627	22038	Q9JJ00 ; Q4FK16 ; Q566J9 ; Q99M50 ; Q3UDV5	NP_035766.1	NM_011636
101993_at	TN; Hxb; Ten; TN-C; AI528729; MGC144208; MGC144209; tenascin-C; C130033P17Rik; Tnc	X56304	Tnc	Cluster Incl X56304:Tenascin C /cds=(126,6185) /gb=X56304 /gi=54768 /ug=Mm.980 /len=6831	Mm.980	21923	Q64706 ; Q80YX2 ; Q9WUU4 ; Q8C9Z1	NP_035737.1	NM_011607
161294_f_at		AV003873	Clu	Cluster Incl AV003873:AV003873 Mus musculus cDNA /clone=0610037O09 /clone_end=3' /gb=AV003873 /gi=4780723 /ug=Mm.57663 /len=241 /NOTE=replacement for probe set(s) 102600_f_at on MG-U74A	Mm.200608	12759	Q06890 ; Q549A5 ; Q9JK98 ; Q3V245	NP_038520.1	NM_013492
161067_at	Nipk; SINK; Trb3; Ifld2; SKIP3; TRB-3; Ctsl	AA770736	Trib3	Cluster Incl AA770736:vt11b01.r1 Mus musculus cDNA, 5' end /clone=IMAGE-1162729 /clone_end=5' /gb=AA770736 /gi=2822547 /ug=Mm.5544 /len=401 /NOTE=replacement for probe set(s) 93189_at on MG-U74A	Mm.276018	228775	Q8K4K2 ; Q3UJJ9 ; Q3UMQ0	NP_653137.1 ; NP_780302.1	NM_144554 ; NM_175093
102571_at	Cx30; AA958971; D14Bwg0506e	Z70023	Gjb6	Cluster Incl Z70023:Gap junction membrane channel protein beta 6 /cds=(0,785) /gb=Z70023 /gi=1655634 /ug=Mm.57232 /len=786	Mm.25652	14623	P70689 ; Q3URC5 ; Q3UYK0	NP_001010937.1 ; NP_032154.1	NM_001010937 ; NM_008128
97228_at	Eif5	AI844417	MGI:1913299	Cluster Incl AI844417:UI-M-AL1-ahp-g-02-0-UI.s1 Mus musculus cDNA, 3' end /clone=UI-M-AL1-ahp-g-02-0-UI /clone_end=3' /gb=AI844417 /gi=5488323 /ug=Mm.27792 /len=431	Mm.27792	66049	Q922N4 ; Q923H8 ; Q3TDK6 ; Q8BL37	NP_573448.1	NM_133185
160391_at	Fads1	AI853364	Fads1	Cluster Incl AI853364:UI-M-BH0-air-d-08-0-UI.s1 Mus musculus cDNA, 3' end /clone=UI-M-BH0-air-d-08-0-UI /clone_end=3' /gb=AI853364 /gi=5497270 /ug=Mm.30158 /len=334 /NOTE=replacement for probe set(s) 96922_at on MG-U74A	Mm.30158	76267	Q8R0G8 ; Q8VC07 ; Q3U494 ; Q8BZX7 ; Q920L1 ; Q9DCA9	NP_666206.1	NM_146094
99584_at	C33; Kai1; Tspan27; AA682076; AL023070; Cybb	D14883	Cd82	Cluster Incl D14883:CD82 antigen /cds=(102,902) /gb=D14883 /gi=984036 /ug=Mm.4261 /len=1657	Mm.4261	12521	P40237 ; Q3UII2	NP_031682.1	NM_007656
93606_s_at	ra175c; Bl2; ST17; Igsf4; Necl2; Tslc1; RA175A; RA175B; RA175C; RA175N; SgIGSF; SynCam; AI987920; 2900073G06Rik; 3100001I08Rik; Igsf4a	AB021966	Igsf4a	Cluster Incl AB021966:Mus musculus mRNA for adhesion protein RA175C, complete cds /cds=(0,920) /gb=AB021966 /gi=6525254 /ug=Mm.20921 /len=921	Mm.234832	54725	Q6F3J3 ; Q3V352 ; Q7TNL1 ; Q80VG4 ; Q8K3T6 ; Q8R4L1 ; Q8R5M8 ; Q9QYL3 ; Q9QYL4 ; Q9QYL5 ; Q9QYL6 ; Q9Z2H8	NP_001020771.1 ; NP_061240.3 ; NP_997558.2 ; NP_997559.1	NM_001025600 ; NM_018770 ; NM_207675 ; NM_207676
96605_at	Keg2; AU040201; AU041743; Lpl	AI787183	0610011I04Rik	Cluster Incl AI787183:ui86a11.y1 Mus musculus cDNA, 5' end /clone=IMAGE-1889276 /clone_end=5' /gb=AI787183 /gi=5334899 /ug=Mm.27061 /len=245	Mm.27061	66058	Q3UCE2 ; Q8BV92 ; Q99JK9 ; Q9DCS1 ; Q9R1Q6	NP_079602.3	NM_025326
95571_at	ZnT4; lm; Znt4	AF004100	Slc30a4	Cluster Incl AF004100:Zinc transporter 4 /cds=(0,600) /gb=AF004100 /gi=2580599 /ug=Mm.27801 /len=620	Mm.27801	22785	O35149 ; Q3TM66 ; Q3UYZ9	NP_035904.2	NM_011774
96735_at	Hmgb1	AW049732	Stard10	Cluster Incl AW049732:UI-M-BH1-ani-g-05-0-UI.s1 Mus musculus cDNA, 3' end /clone=UI-M-BH1-ani-g-05-0-UI /clone_end=3' /gb=AW049732 /gi=5910261 /ug=Mm.28896 /len=372	Mm.28896	56018	Q9JMD3 ; Q52LA1 ; Q5RL65 ; Q66JR2 ; Q6PDD6	NP_064374.1	NM_019990
161965_r_at	Hnrpab	AV367494	Smarcd2	Cluster Incl AV367494:AV367494 Mus musculus cDNA, 3' end /clone=8430432O07 /clone_end=3' /gb=AV367494 /gi=6415141 /ug=Mm.93742 /len=275 /NOTE=replacement for probe set(s) 99210_f_at on MG-U74A	Mm.21772	83796	Q99JR8 ; Q61343 ; Q3TXH6	NP_114084.1	NM_031878
93909_f_at	Iap(Il-3)	X04120	Ccrn4l ; LOC280487 ; LOC546093	Cluster Incl X04120:Intracisternal A particles, Thbd linked /cds=(0,2444) /gb=X04120 /gi=51502 /ug=Mm.89480 /len=2445	Mm.86541	12457 ; 280487 ; 546093	O35710 ; Q3UEU2	NP_033964.1 ; XP_620701.1	NM_009834 ; XM_620701
102856_at	Sox10; Dom; Sox21; Mmp2	AF047389	Sox10	Cluster Incl AF047389:SRY-box containing gene 10 /cds=(53,931) /gb=AF047389 /gi=3264587 /ug=Mm.1493 /len=1463	Mm.276739	20665	Q04888 ; O88418 ; Q80V12 ; Q8C916	XP_128139.3	XM_128139
100499_at	AA960228; AV006285; AW536415; Lpl	D29797	Stx3	Cluster Incl D29797:Mouse mRNA for syntaxin 3A, complete cds /cds=(103,972) /gb=D29797 /gi=924267 /ug=Mm.5122 /len=1073	Mm.272264	20908	Q64704 ; Q8R1B7 ; Q8CAN1	NP_001020478.1 ; NP_001020479.1 ; NP_035632.1 ; NP_689344.1	NM_001025307 ; NM_001025308 ; NM_011502 ; NM_152220
98088_at	Apoe	X13333	Cd14	Cluster Incl X13333:CD14 antigen /cds=(32,1132) /gb=X13333 /gi=50338 /ug=Mm.3460 /len=1366	Mm.3460	12475	P10810 ; Q3TE16 ; Q3U6A3 ; Q3UB18 ; Q3UE54 ; Q4FJP7	NP_033971.1	NM_009841
162006_r_at		AV334115	Immt	Cluster Incl AV334115:AV334115 Mus musculus cDNA, 3' end /clone=6330554F06 /clone_end=3' /gb=AV334115 /gi=6374167 /ug=Mm.94666 /len=254 /NOTE=replacement for probe set(s) 99259_f_at on MG-U74A	Mm.235123	76614	Q8CAQ8 ; Q6P8Y5 ; Q3TEY5 ; Q3TQL4 ; Q3TVZ5 ; Q3TZK4 ; Q3U7N2	NP_083949.2	NM_029673
102198_at	IK1; SK4; KCA4; IKCA1; mIKCa1; Rarg	AF042487	Kcnn4	Cluster Incl AF042487:Mus musculus intermediate conductance potassium channel mIK1 mRNA, complete cds /cds=(40,1317) /gb=AF042487 /gi=3421064 /ug=Mm.9911 /len=1469	Mm.9911	16534	O89109 ; Q3U1J8 ; Q8C2E0	NP_032459.2	NM_008433
97987_at	ALS; Albs; KIAA4111; mKIAA4111	U66900	Igfals	Cluster Incl U66900:Insulin-like growth factor binding protein, acid labile subunit /cds=(0,1811) /gb=U66900 /gi=1621612 /ug=Mm.3135 /len=2076	Mm.3135	16005	P70389 ; Q570Z9	NP_032366.2	NM_008340
94463_at	Clcn3; Clc3	X78874	Clcn3	Cluster Incl X78874:Chloride channel 3 /cds=(375,2657) /gb=X78874 /gi=854275 /ug=Mm.28842 /len=2758	Mm.259751	12725	P51791 ; Q6PEV2 ; Q6PGA5 ; Q3TF45 ; Q3TTK0 ; Q3UEX5 ; Q8K4X0	NP_031737.1 ; NP_776301.1	NM_007711 ; NM_173876
104483_at	Col9a-1; Ccnd2	L12215	Col9a1	Cluster Incl L12215:Mouse collagen alpha 1 type IX mRNA, complete cds /cds=(0,2765) /gb=L12215 /gi=192675 /ug=Mm.30037 /len=2766	Mm.154662	12839	Q05722 ; Q80VN9 ; Q8BSQ4 ; Q8BT32 ; Q8CEP0 ; Q9CT83 ; Q9D0D2	NP_031766.2	NM_007740
92779_f_at		Z22552		Cluster Incl Z22552:M.musculus membrane glycoprotein gene /cds=(0,223) /gb=Z22552 /gi=296166 /ug=Mm.1232 /len=224
103761_at	LBP-9; Crtr-1; AA575098; 1810030F05Rik; 4932442M07Rik; D930018N21Rik; Tcfcp2l1	AA734817	Tcfcp2l1	Cluster Incl AA734817:vp38c07.r1 Mus musculus cDNA, 5' end /clone=IMAGE-1078956 /clone_end=5' /gb=AA734817 /gi=2756484 /ug=Mm.24621 /len=440	Mm.24621	81879	Q99PF2 ; Q3UNW5	NP_076244.1	NM_023755
96596_at	TDD5; Tdd5; Smpd1	U52073	Ndrg1 ; Ndrl	Cluster Incl U52073:Mus musculus TDD5 mRNA, complete cds /cds=(135,1280) /gb=U52073 /gi=1903378 /ug=Mm.30837 /len=2916	Mm.30837	17988 ; 17990	Q62433 ; Q3TD08 ; Q3TSR4 ; Q545R3	NP_032707.1 ; NP_035014.1	NM_008681 ; NM_010884
160546_at	Aldoc	AW121134	Aldoc	Cluster Incl AW121134:UI-M-BH2.3-aoh-e-02-0-UI.s1 Mus musculus cDNA, 3' end /clone=UI-M-BH2.3-aoh-e-02-0-UI /clone_end=3' /gb=AW121134 /gi=6096467 /ug=Mm.7729 /len=131 /NOTE=replacement for probe set(s) 101477_at on MG-U74A	Mm.7729	11676	P05063	NP_033787.2	NM_009657
160464_s_at	Ndr1; RTP; DRG1; NMSL; TDD5; CAP43; CMT4D; HMSNL; PROXY1; Smpd1	U60593	Ndrl	Cluster Incl U60593:Mus musculus cytoplasmic protein Ndr1 (Ndr1) mRNA, complete cds /cds=(154,1338) /gb=U60593 /gi=1402856 /ug=Mm.4063 /len=2905 /NOTE=replacement for probe set(s) 99125_at on MG-U74A	Mm.30837	17990		NP_032707.1	NM_008681
101908_s_at	Bgp2; AI267129; Ceacam1	AF101164	Ceacam1 ; Ceacam2	Cluster Incl AF101164:Mus musculus biliary glycoprotein 2 long isoform (Bgp2) mRNA, complete cds /cds=(98,1120) /gb=AF101164 /gi=4092740 /ug=Mm.89819 /len=1321	Mm.322502	26365 ; 26367	P31809 ; Q61349 ; Q61350 ; Q61351 ; Q61352 ; Q61353 ; Q61354 ; Q8R1N5 ; Q91W54 ; Q99232	NP_031569.1 ; NP_036056.1	NM_007543 ; NM_011926
99965_at	Nr1i1; Gast	D31969	Vdr	Cluster Incl D31969:Vitamin D receptor /cds=(108,1376) /gb=D31969 /gi=699618 /ug=Mm.44170 /len=1377	Mm.245084	22337	P48281 ; Q3U0J7 ; Q922X0	NP_033530.2	NM_009504
98768_at	EP2; Ptgerep2	AB007696	Ptger2	Cluster Incl AB007696:Mus musculus gene for prostaglandin E receptor subtype EP2, partial cds /cds=(0,245) /gb=AB007696 /gi=3041779 /ug=Mm.4630 /len=246	Mm.4630	19217	Q62053 ; Q3UW60 ; Q543A9	NP_032990.1	NM_008964
100943_at	SATT; ASCT1; AW045657; Ywhag	U75215	Slc1a4	Cluster Incl U75215:Mus musculus neutral amino acid transporter mASCT1 mRNA, complete cds /cds=(111,1709) /gb=U75215 /gi=2459560 /ug=Mm.6379 /len=3787	Mm.6379	55963	O35874 ; Q3US35 ; Q3UTP8 ; Q8BXT5 ; Q9ESU8	NP_061349.2	NM_018861
95539_at	Rabin3; Gtpat12; MGC90794; B230311A06; Nap1l1	AA798971	Rab3ip	Cluster Incl AA798971:vv95e03.r1 Mus musculus cDNA, 5' end /clone=IMAGE-1230172 /clone_end=5' /gb=AA798971 /gi=2861926 /ug=Mm.27668 /len=449	Mm.336394	216363	Q68EF0 ; Q8BR32	NP_001003950.1	NM_001003950
92780_f_at		M90535		Cluster Incl M90535:Mouse endogenous proviral superantigen (Mtv-7 sag), and envelope protein (env) gene, 3' end /cds=(0,968) /gb=M90535 /gi=202240 /ug=Mm.1232 /len=969
103581_at	CTE-I; ACH2; Cte1; CTE-1; D12Ucla1; Acot1	Y14004	Acot1	Cluster Incl Y14004:Mus musculus mRNA for acyl-CoA thioesterase /cds=(8,1267) /gb=Y14004 /gi=2765361 /ug=Mm.1978 /len=1574	Mm.1978	26897	O55137 ; Q99L15	NP_036136.1	NM_012006
92254_at	GAD1; AI661750; mKIAA1119; Myo5b	M55253	Myo5b	Cluster Incl M55253:Myosin Vb /cds=(46,2217) /gb=M55253 /gi=193414 /ug=Mm.3536 /len=2632	Mm.260098	17919	P21271 ; Q69ZR6 ; Q6PER8 ; Q811F6 ; Q91X59 ; Q8C7Q1	NP_963894.1	NM_201600
103891_i_at	Prkci	AI197161	Ell2	Cluster Incl AI197161:ue51h10.r1 Mus musculus cDNA, 5' end /clone=IMAGE-1494691 /clone_end=5' /gb=AI197161 /gi=3749767 /ug=Mm.21288 /len=475	Mm.21288	192657	Q922M9 ; Q3TP42 ; Q3TSL9 ; Q3U3W6 ; Q3UKU1 ; Q3US23 ; Q8CCA3	XP_484289.2	XM_484289
95722_at	GLRX; Glrx1; C86710; D13Wsu156e; Aplp2	AB013137	Glrx1	Cluster Incl AB013137:Mus musculus mRNA for glutaredoxin, complete cds /cds=(49,372) /gb=AB013137 /gi=6451922 /ug=Mm.29728 /len=1287	Mm.25844	93692	Q9QUH0 ; Q3U6L3	NP_444338.2	NM_053108
100498_g_at	AA960228; AV006285; AW536415; Lpl	D38375	Stx3	Cluster Incl D38375:Mouse mRNA for syntaxin 3D-2, complete cds /cds=(0,260) /gb=D38375 /gi=924275 /ug=Mm.5122 /len=261	Mm.272264	20908	Q64704 ; Q8R1B7 ; Q8CAN1	NP_001020478.1 ; NP_001020479.1 ; NP_035632.1 ; NP_689344.1	NM_001025307 ; NM_001025308 ; NM_011502 ; NM_152220
92851_at	D3Ertd555e; Hmga1	U49430	Cp	Cluster Incl U49430:Ceruloplasmin /cds=(105,3293) /gb=U49430 /gi=1224107 /ug=Mm.13787 /len=3363	Mm.13787	12870	Q61147 ; Q6P5C8 ; Q8BU82 ; Q8BV37	NP_031778.1	NM_007752
96146_at	ANA; tob5; Pnoc	D83745	Btg3	Cluster Incl D83745:Mus musculus mRNA for ANA, complete cds /cds=(173,931) /gb=D83745 /gi=3256228 /ug=Mm.2823 /len=1380	Mm.378891	12228	P50615	NP_033900.1	NM_009770
161609_at	Rgs16	AV349152	Rgs16	Cluster Incl AV349152:AV349152 Mus musculus cDNA, 3' end /clone=6530401N24 /clone_end=3' /gb=AV349152 /gi=6390211 /ug=Mm.68736 /len=269 /NOTE=replacement for probe set(s) 96466_at on MG-U74A	Mm.181709	19734	P97428 ; Q7TNU9 ; Q542U0	NP_035397.1	NM_011267
95324_at	Pmca2; dfw; wms; wri; PMCA2; D6Abb2e; Magi1	AF053471	Atp2b2	Cluster Incl AF053471:Mus musculus plasma membrane Ca2+-ATPase 2 (Pmca2) mRNA, complete cds /cds=(457,4053) /gb=AF053471 /gi=3642983 /ug=Mm.20441 /len=4300	Mm.321755	11941	Q9R0K7 ; Q6DIB8 ; Q3UHH0 ; Q3UHJ3	NP_033853.1	NM_009723
100600_at	HSA; Ly-52; Cd24a	M58661	Cd24a	Cluster Incl M58661:CD24a antigen /cds=(72,302) /gb=M58661 /gi=198985 /ug=Mm.6417 /len=1800	Mm.29742	12484	P24807 ; Q3THW4 ; Q8CEU3	NP_033976.1	NM_009846
161600_r_at		AV300608		Cluster Incl AV300608:AV300608 Mus musculus cDNA, 3' end /clone=5730485E23 /clone_end=3' /gb=AV300608 /gi=6333122 /ug=Mm.68307 /len=253 /NOTE=replacement for probe set(s) 96456_f_at on MG-U74A
92778_i_at		Z22552		Cluster Incl Z22552:M.musculus membrane glycoprotein gene /cds=(0,223) /gb=Z22552 /gi=296166 /ug=Mm.1232 /len=224
102381_at	ACS4; Facl4; Lacs4; AU018108; 9430020A05Rik; Acsl4	AA619207	Acsl4	Cluster Incl AA619207:vo73e09.r1 Mus musculus cDNA, 5' end /clone=IMAGE-1064776 /clone_end=5' /gb=AA619207 /gi=2523083 /ug=Mm.12166 /len=367	Mm.143689	50790	Q9QUJ7 ; Q5D071 ; Q8BW44 ; Q91YN3	NP_001028772.1 ; NP_062350.3 ; NP_997508.1	NM_001033600 ; NM_019477 ; NM_207625
102712_at	Saa-3; AV098916	X03505	Saa3	Cluster Incl X03505:Serum amyloid A 3 /cds=(0,368) /gb=X03505 /gi=54028 /ug=Mm.14277 /len=369	Mm.14277	20210	P04918	NP_035445.1	NM_011315
100949_at	Ap2a2	AI461767	BC004044	Cluster Incl AI461767:ub78g10.x1 Mus musculus cDNA, 3' end /clone=IMAGE-1383906 /clone_end=3' /gb=AI461767 /gi=4315797 /ug=Mm.6419 /len=394	Mm.320355	80752	Q4FJP0 ; Q571A3 ; Q5MJS3 ; Q6PKA8 ; Q8JZP7	NP_085042.1	NM_030565
103051_at	wdnm1; WDNM1; Expi	X93037	Expi	Cluster Incl X93037:M.musculus mRNA for WDNM1 protein /cds=(12,236) /gb=X93037 /gi=1085069 /ug=Mm.1650 /len=424	Mm.1650	14038	P62810 ; Q3UMA2	NP_031995.2	NM_007969
100333_at	Saa2; Saa-1	M13521	Saa2	Cluster Incl M13521:Murine serum amyloid A-1 (SAA-1) gene /cds=(0,368) /gb=M13521 /gi=200905 /ug=Mm.87850 /len=369	Mm.200941	20209	P05367 ; P97374 ; P97375 ; Q64454 ; Q8R3T4	NP_035444.1	NM_011314
100909_at	CAP1; mCAP1; C79772; AI313909; 2410039E18Rik; Dnajc7	AA760364	Prss8	Cluster Incl AA760364:vv76b01.r1 Mus musculus cDNA, 5' end /clone=IMAGE-1228297 /clone_end=5' /gb=AA760364 /gi=2808158 /ug=Mm.5875 /len=280	Mm.5875	76560	Q9ESD1 ; Q99L44 ; Q8BJV6 ; Q8C1L4	NP_579929.1	NM_133351
96134_at	Reep6	AA755260	Dp1l1	Cluster Incl AA755260:vp92b12.r1 Mus musculus cDNA, 5' end /clone=IMAGE-1092191 /clone_end=5' /gb=AA755260 /gi=2802458 /ug=Mm.28147 /len=205	Mm.28147	70335	Q8K0X2 ; Q9JM62	NP_647453.1	NM_139292
97442_at	Egf	AW124340	Slc39a8	Cluster Incl AW124340:UI-M-BH2.1-apq-f-11-0-UI.s1 Mus musculus cDNA, 3' end /clone=UI-M-BH2.1-apq-f-11-0-UI /clone_end=3' /gb=AW124340 /gi=6099870 /ug=Mm.30239 /len=224	Mm.30239	67547	Q91W10 ; Q8BTQ3 ; Q9D426 ; Q9D5V4	NP_080504.2	NM_026228
100336_s_at	OC; OG1; Bglap; mOC-A	L24431	Bglap-rs1 ; Bglap1 ; Bglap2	Cluster Incl L24431:Bone gamma carboxyglutamate protein 1 /cds=(48,335) /gb=L24431 /gi=455456 /ug=Mm.87858 /len=457	Mm.213026	12095 ; 12096 ; 12097	P04641 ; Q78H72	NP_001027469.1 ; NP_031567.1 ; NP_112736.2	NM_001032298 ; NM_007541 ; NM_031368
101637_at	Cea10; Bgp3; Coq3	L38422	Ceacam10	Cluster Incl L38422:Carcinoembryonic antigen 10 /cds=(36,833) /gb=L38422 /gi=703146 /ug=Mm.30300 /len=1011	Mm.30300	26366	Q61400 ; Q99LD6 ; Q9D329	NP_031701.2	NM_007675
103547_at	Man1a	AI837116	Slc41a1	Cluster Incl AI837116:UI-M-AK0-adc-e-09-0-UI.s1 Mus musculus cDNA, 3' end /clone=UI-M-AK0-adc-e-09-0-UI /clone_end=3' /gb=AI837116 /gi=5471329 /ug=Mm.23723 /len=323	Mm.266156	98396	Q8BJA2	NP_776290.1	NM_173865
97964_at	Fkbp11	AW122851	Fkbp11	Cluster Incl AW122851:UI-M-BH2.1-aoz-g-06-0-UI.s1 Mus musculus cDNA, 3' end /clone=UI-M-BH2.1-aoz-g-06-0-UI /clone_end=3' /gb=AW122851 /gi=6098381 /ug=Mm.30729 /len=462	Mm.30729	66120	Q9D1M7 ; Q6PKE2 ; Q8R5D6 ; Q8VCA9	NP_077131.2	NM_024169
104680_at	Ramp1; Daxx	AJ250489	Ramp1	Cluster Incl AJ250489:Mus musculus mRNA for receptor activity modifying protein 1 (Ramp1 gene) /cds=(59,505) /gb=AJ250489 /gi=6119624 /ug=Mm.3272 /len=844	Mm.3272	51801	Q9WTJ5 ; Q8VII7 ; Q3TNJ3 ; Q3UNB0 ; Q8K3B6 ; Q9CT60	NP_058590.1	NM_016894
103046_at	AW456718	U37091	Car4	Cluster Incl U37091:Mus musculus carbonic anhydrase IV gene, complete cds /cds=(44,961) /gb=U37091 /gi=1326079 /ug=Mm.1641 /len=1201	Mm.1641	12351	Q64444 ; Q3U3I1	NP_031633.1	NM_007607
94391_at	Ppp2ca	AW123650	Gjb6	Cluster Incl AW123650:UI-M-BH2.1-api-g-08-0-UI.s1 Mus musculus cDNA, 3' end /clone=UI-M-BH2.1-api-g-08-0-UI /clone_end=3' /gb=AW123650 /gi=6099180 /ug=Mm.25652 /len=417	Mm.25652	14623	P70689 ; Q3URC5 ; Q3UYK0	NP_001010937.1 ; NP_032154.1	NM_001010937 ; NM_008128
94357_at	Galc	AA591002	Slc5a1	Cluster Incl AA591002:vn61e07.r1 Mus musculus cDNA, 5' end /clone=IMAGE-1025700 /clone_end=5' /gb=AA591002 /gi=2404315 /ug=Mm.25237 /len=504	Mm.25237	20537	Q8C3K6 ; O70122 ; Q9QXI6 ; Q9QXX5 ; Q8CCA7	NP_062784.2	NM_019810
92759_at	Lamb3	U43298	Lamb3	Cluster Incl U43298:Laminin, beta 3 /cds=(156,3662) /gb=U43298 /gi=1151214 /ug=Mm.4732 /len=4049	Mm.287014	16780	Q61087 ; Q61964 ; Q8C5B3 ; Q91V90	NP_032510.1	NM_008484
103409_at	Cacna1d	AA656550	Baiap2l1	Cluster Incl AA656550:vs22b01.r1 Mus musculus cDNA, 5' end /clone=IMAGE-1138921 /clone_end=5' /gb=AA656550 /gi=2592704 /ug=Mm.18814 /len=468	Mm.18814	66898	Q9DBJ3	NP_080109.1	NM_025833
96123_at	LBP; Ly88; Lbp	X99347	Lbp	Cluster Incl X99347:M.musculus mRNA for LPS-binding protein /cds=(127,1572) /gb=X99347 /gi=1430866 /ug=Mm.28110 /len=1925	Mm.218846	16803	Q61805	NP_032515.1	NM_008489
102335_at	TWIK-1; AI788889; Myh11	AF033017	Kcnk1	Cluster Incl AF033017:Potassium channel, subfamily K, member 1 /cds=(290,1300) /gb=AF033017 /gi=3150442 /ug=Mm.10800 /len=2240	Mm.10800	16525	O08581 ; Q99L99	NP_032456.1	NM_008430
161075_at	Tle2	AI226337	D9Ertd280e	Cluster Incl AI226337:uf06h01.y1 Mus musculus cDNA, 5' end /clone=IMAGE-1510609 /clone_end=5' /gb=AI226337 /gi=3809390 /ug=Mm.6407 /len=431 /NOTE=replacement for probe set(s) 93415_at on MG-U74A	Mm.258310	272636	Q5DTI8 ; Q8C3B9	NP_808443.1	NM_177775
160084_at	ODC; MGC103389; Odc1	M12330	LOC546355	Cluster Incl M12330:Ornithine decarboxylase, structural /cds=(0,854) /gb=M12330 /gi=200121 /ug=Mm.15259 /len=1181 /NOTE=replacement for probe set(s) 93049_at on MG-U74A	Mm.34102	546355		XP_621062.1	XM_621062
104017_at	mACS4 variant2; Facl4; Lacs4; AU018108; 9430020A05Rik; Acsl4	AB033887	Acsl4	Cluster Incl AB033887:Mus musculus mACS4 variant2 mRNA for Acyl-CoA synthetase 4 variant2, complete cds /cds=(317,2452) /gb=AB033887 /gi=6172344 /ug=Mm.26894 /len=2495	Mm.143689	50790	Q9QUJ7 ; Q5D071 ; Q8BW44 ; Q91YN3	NP_001028772.1 ; NP_062350.3 ; NP_997508.1	NM_001033600 ; NM_019477 ; NM_207625
160549_at	Tparl; pFT27; Tpardl; AV026557; Tmem165	M23568	Tparl	Cluster Incl M23568:TPA regulated locus /cds=(197,1168) /gb=M23568 /gi=535681 /ug=Mm.790 /len=1827 /NOTE=replacement for probe set(s) 101491_at on MG-U74A	Mm.790	21982	P52875 ; Q3UWG6	NP_035756.1	NM_011626
98485_at	Rhpn2	AI850288	Rhpn2	Cluster Incl AI850288:UI-M-BG1-aif-c-04-0-UI.s1 Mus musculus cDNA, 3' end /clone=UI-M-BG1-aif-c-04-0-UI /clone_end=3' /gb=AI850288 /gi=5494194 /ug=Mm.35465 /len=494	Mm.286600	52428		NP_082173.2	NM_027897
102774_at		V00741	Egf	Cluster Incl V00741:Epidermal growth factor /cds=UNKNOWN /gb=V00741 /gi=50800 /ug=Mm.1341 /len=4704	Mm.252481	13645	P01132 ; Q8VD07 ; Q3UWD7 ; Q569W5	NP_034243.1	NM_010113
160312_at	Lrp1	AW125031	Cklfsf6	Cluster Incl AW125031:UI-M-BH2.1-apx-a-02-0-UI.s1 Mus musculus cDNA, 3' end /clone=UI-M-BH2.1-apx-a-02-0-UI /clone_end=3' /gb=AW125031 /gi=6100561 /ug=Mm.28858 /len=473 /NOTE=replacement for probe set(s) 94474_at on MG-U74A	Mm.28858	67213	Q9CZ69 ; Q3TX31 ; Q3U7C3 ; Q3UAS5 ; Q3UL30	NP_080312.1	NM_026036
98473_at	AII; AU022422; Atrx	AF032466	Arg2	Cluster Incl AF032466:Mus musculus arginase II mRNA, complete cds /cds=(34,1098) /gb=AF032466 /gi=2642321 /ug=Mm.3506 /len=1363	Mm.3506	11847	O08691 ; Q8R1Q7	NP_033835.1	NM_009705
93738_at	Glut1; Glut-1; Slc2a1	M22998	Slc2a1	Cluster Incl M22998:Solute carrier family 2 (facilitated glucose transporter), member 1 /cds=(114,1592) /gb=M22998 /gi=193551 /ug=Mm.21002 /len=2473	Mm.21002	20525	P17809 ; Q3TD17 ; Q3U2J2 ; Q6GTI3 ; Q8BTM5	NP_035530.1	NM_011400
104221_at	4F2 lc; TA1; D0H16S474E; Tyrp1	AB017189	Slc7a5	Cluster Incl AB017189:Mus musculus mRNA for 4F2/CD98 light chain, complete cds /cds=(26,1564) /gb=AB017189 /gi=4519255 /ug=Mm.27943 /len=3441	Mm.27943	20539	Q9Z127 ; Q8R0X8 ; Q91YW7 ; Q3UG45 ; Q3UQM7	NP_035534.2	NM_011404
100392_at	Apel; 6030430G11Rik; Cygb	AB023494	Apln	Cluster Incl AB023494:Mus musculus mRNA for preproapelin, complete cds /cds=(0,233) /gb=AB023494 /gi=6009587 /ug=Mm.89852 /len=234	Mm.29262	30878	Q9R0R4 ; Q544B5	NP_038940.1	NM_013912
AFFX-TransRecMur/X57349_3_at	TFR; p90; CD71; TFR1; Trfr; Mtvr1; Mtvr-1; AI195355; AI426448; AU015758; 2610028K12Rik; E430033M20Rik; Tfrc	X57349	Tfrc	X57349 M.musculus mRNA for transferrin receptor (_5, _M, _3 represent transcript regions 5 prime, Middle, and 3 prime respectively)	Mm.28683	22042	Q62351 ; Q8JZS3 ; Q542D9 ; Q8C872	NP_035768.1	NM_011638
97519_at	OP; Bsp; Eta; Opn; Ric; BNSP; BSPI; Opnl; Apl-1; ETA-1; Spp-1; AA960535; AI790405; minopontin; Spp1	X13986	Spp1	Cluster Incl X13986:Mouse mRNA for minopontin /cds=(15,899) /gb=X13986 /gi=53755 /ug=Mm.321 /len=1328	Mm.288474	20750	P10923 ; Q6PKE3 ; Q3TLP1 ; Q3TND2 ; Q3UBR1 ; Q3UZY3 ; Q91VH4 ; Q547B5	NP_033289.1	NM_009263
97335_at	Tim2; C78111; AU019358; AU019662; Gaa	AA795198	Timd2	Cluster Incl AA795198:vq95b01.r1 Mus musculus cDNA, 5' end /clone=IMAGE-1110025 /clone_end=5' /gb=AA795198 /gi=2858153 /ug=Mm.29550 /len=192	Mm.234654	171284	Q8R183	NP_599010.3	NM_134249
103283_at	Elf5; Pcaf	AF049702	Elf5	Cluster Incl AF049702:Mus musculus E74-like factor 5 (Elf5) mRNA, complete cds /cds=(116,877) /gb=AF049702 /gi=3928979 /ug=Mm.20888 /len=2224	Mm.20888	13711	Q8VDK3 ; Q3ULZ4 ; Q3V1F7	NP_034255.1	NM_010125
94378_at	RGS-r; Rgsr; Rgs14; Rgs16	U94828	Rgs16	Cluster Incl U94828:Mus musculus retinally abundant regulator of G-protein signaling mRGS-r (RGS-r) mRNA, complete cds /cds=(109,714) /gb=U94828 /gi=2605641 /ug=Mm.2555 /len=2250	Mm.181709	19734	P97428 ; Q7TNU9 ; Q542U0	NP_035397.1	NM_011267
93928_f_at		AF043689	9130020O15Rik	Cluster Incl AF043689:Mus musculus Mouse mammary tumor virus clone 66B env precursor (env) and vSAG protein (vSAG) mRNA, complete cds /cds=UNKNOWN /gb=AF043689 /gi=3132515 /ug=Mm.89920 /len=2773		353085		NP_001013406.1	NM_001013388
103432_at		AW122677	Isg20	Cluster Incl AW122677:UI-M-BH2.2-aol-h-09-0-UI.s1 Mus musculus cDNA, 3' end /clone=UI-M-BH2.2-aol-h-09-0-UI /clone_end=3' /gb=AW122677 /gi=6098207 /ug=Mm.19029 /len=161	Mm.322843	57444	Q9JL16 ; Q3UW00 ; Q4FK39	NP_065608.2	NM_020583
104398_at	Lrp2	AI846222	Tspan33	Cluster Incl AI846222:UI-M-AM1-agb-g-06-0-UI.s1 Mus musculus cDNA, 3' end /clone=UI-M-AM1-agb-g-06-0-UI /clone_end=3' /gb=AI846222 /gi=5490128 /ug=Mm.28655 /len=232	Mm.225289	232670	Q3TA03 ; Q8R3S2	NP_666285.1	NM_146173
102343_at		AF110520	Cd320	Cluster Incl AF110520:Mus musculus major histocompatibility complex region NG27, NG28, RPS28, NADH oxidoreductase, NG29, KIFC1, Fas-binding protein, BING1, tapasin, RalGDS-like, KE2, BING4, beta 1,3-galactosyl transferase, and RPS18 genes, complete cds; S	Mm.11175	54219	Q3V2Q4 ; Q8C2Q4 ; Q9CWC2 ; Q9Z1P5	NP_062294.2	NM_019421
101632_at	RANK; OFE; ODFR; Rank; Ly109; mRANK; TRANCE-R; Dnmt2	AF019046	Tnfrsf11a	Cluster Incl AF019046:Mus musculus receptor activator of nuclear factor kappa B (RANK) mRNA, complete cds /cds=(24,1901) /gb=AF019046 /gi=2612919 /ug=Mm.6251 /len=2116	Mm.6251	21934	O35305	NP_033425.2	NM_009399
99994_at	Cide-a; AW212747; Cidea	AF041376	Cidea	Cluster Incl AF041376:Mus musculus cell death activator CIDE-A (Cide-a) mRNA, complete cds /cds=(213,866) /gb=AF041376 /gi=3114591 /ug=Mm.449 /len=1114	Mm.449	12683	O70302 ; Q4V9X2	NP_031728.1	NM_007702
103957_at	TFR; p90; CD71; TFR1; Trfr; Mtvr1; Mtvr-1; AI195355; AI426448; AU015758; 2610028K12Rik; E430033M20Rik; Tfrc	X57349	Tfrc	Cluster Incl X57349:M.musculus mRNA for transferrin receptor /cds=(0,2291) /gb=X57349 /gi=54914 /ug=Mm.25560 /len=2292	Mm.28683	22042	Q62351 ; Q8JZS3 ; Q542D9 ; Q8C872	NP_035768.1	NM_011638
96766_s_at	tk19-2; Brt; Dtk; Rse; Sky; Tif; Etk-2; AI323366; Tyro3	AB000828	Tyro3	Cluster Incl AB000828:Mouse mRNA for receptor tyrosine kinase, complete cds /cds=(13,2655) /gb=AB000828 /gi=1871412 /ug=Mm.2901 /len=2845	Mm.2901	22174	P55144 ; Q6NZM6	NP_062265.2	NM_019392
100882_at	mBD-1; AW260221	AF003525	Defb1	Cluster Incl AF003525:Defensin beta 1 /cds=(42,251) /gb=AF003525 /gi=2197074 /ug=Mm.5341 /len=398	Mm.5341	13214	P56386 ; Q3UQE2	NP_031869.1	NM_007843
92642_at	CAII; Car-2; Ltw-5; Lvtw-5; AI131712; Car2	M25944	Car2	Cluster Incl M25944:Mouse carbonic anhydrase II (CAII) mRNA, 3' end /cds=(0,62) /gb=M25944 /gi=199078 /ug=Mm.1186 /len=742	Mm.1186	12349	P00920 ; Q6LDQ7 ; Q7TPE1 ; Q9DCT3	NP_033931.3	NM_009801
94432_at	St6gal1	AI117157	St6gal1	Cluster Incl AI117157:vz69d09.r1 Mus musculus cDNA, 5' end /clone=IMAGE-1331729 /clone_end=5' /gb=AI117157 /gi=3517481 /ug=Mm.26491 /len=363	Mm.149029	20440	Q64685 ; Q9JJM6 ; Q8BM62 ; Q8CA39 ; Q8K1L1	NP_666045.1	NM_145933
104099_at	Pgrp; PGRP; Tag7; Tasg7; PGRP-S; Pglyrp; Tnfsf3l; Casp8	AF076482	Pglyrp1	Cluster Incl AF076482:Tumor necrosis factor super family 3-like /cds=(35,583) /gb=AF076482 /gi=3342530 /ug=Mm.21855 /len=680	Mm.21855	21946	O88593 ; Q4FK86	NP_033428.1	NM_009402
96602_g_at	Klhl22	AW045751	Qscn6	Cluster Incl AW045751:UI-M-BH1-akt-a-08-0-UI.s1 Mus musculus cDNA, 3' end /clone=UI-M-BH1-akt-a-08-0-UI /clone_end=3' /gb=AW045751 /gi=5906280 /ug=Mm.27035 /len=260	Mm.27035	104009	Q8K041 ; Q3TDY9 ; Q3TE19 ; Q3TR29 ; Q3UEL4 ; Q8BND5 ; Q9DBL6	NP_001020116.1 ; NP_075757.1	NM_001024945 ; NM_023268
95518_at		AW122893	1810015C04Rik	Cluster Incl AW122893:UI-M-BH2.1-apa-d-07-0-UI.s1 Mus musculus cDNA, 3' end /clone=UI-M-BH2.1-apa-d-07-0-UI /clone_end=3' /gb=AW122893 /gi=6098423 /ug=Mm.25311 /len=217	Mm.25311	66270	Q7TMY5 ; Q8VE91 ; Q9CUJ4 ; Q9D8Z5	NP_001030023.1 ; NP_079735.2	NM_001034851 ; NM_025459
104477_at		AW047643		Cluster Incl AW047643:UI-M-BH1-alo-a-02-0-UI.s1 Mus musculus cDNA, 3' end /clone=UI-M-BH1-alo-a-02-0-UI /clone_end=3' /gb=AW047643 /gi=5908172 /ug=Mm.29940 /len=375	Mm.29940
103343_at	Itpa	AI845815	5430432M24Rik	Cluster Incl AI845815:UI-M-AO1-aeg-b-02-0-UI.s1 Mus musculus cDNA, 3' end /clone=UI-M-AO1-aeg-b-02-0-UI /clone_end=3' /gb=AI845815 /gi=5489721 /ug=Mm.18228 /len=367	Mm.272444	73847	Q8R184 ; Q3U4L1 ; Q505P3 ; Q8CG75	NP_082942.1 ; NP_666239.1	NM_028666 ; NM_146127
103795_f_at	Tim2; C78111; AU019358; AU019662; Gaa	AA986114	Timd2	Cluster Incl AA986114:uc81h03.x1 Mus musculus cDNA, 3' end /clone=IMAGE-1432085 /clone_end=3' /gb=AA986114 /gi=3167989 /ug=Mm.24982 /len=580	Mm.234654	171284	Q8R183	NP_599010.3	NM_134249
99964_at		AW061016	Vdr	Cluster Incl AW061016:UI-M-BH1-amn-f-06-0-UI.s1 Mus musculus cDNA, 3' end /clone=UI-M-BH1-amn-f-06-0-UI /clone_end=3' /gb=AW061016 /gi=6008767 /ug=Mm.44170 /len=435	Mm.245084	22337	P48281 ; Q3U0J7 ; Q922X0	NP_033530.2	NM_009504
103794_i_at	Tim2; C78111; AU019358; AU019662; Gaa	AA986114	Timd2	Cluster Incl AA986114:uc81h03.x1 Mus musculus cDNA, 3' end /clone=IMAGE-1432085 /clone_end=3' /gb=AA986114 /gi=3167989 /ug=Mm.24982 /len=580	Mm.234654	171284	Q8R183	NP_599010.3	NM_134249
97413_at	PLET1; AA407923; AU043048; 0610037B23Rik; Itgb1	AI121305	1600029D21Rik	Cluster Incl AI121305:uc30b06.r1 Mus musculus cDNA, 5' end /clone=IMAGE-1399475 /clone_end=5' /gb=AI121305 /gi=3521629 /ug=Mm.29959 /len=358	Mm.29959	76509	Q8VEN2 ; Q9DAT1	NP_083915.1	NM_029639
161227_r_at		AV260411		Cluster Incl AV260411:AV260411 Mus musculus cDNA, 3' end /clone=4930413B13 /clone_end=3' /gb=AV260411 /gi=6247870 /ug=Mm.84252 /len=296 /NOTE=replacement for probe set(s) 101237_r_at on MG-U74A, 136533_i_at on MG-U74C
162302_f_at		AV035020	Folr1	Cluster Incl AV035020:AV035020 Mus musculus cDNA /clone=1600013G13 /clone_end=3' /gb=AV035020 /gi=4854685 /ug=Mm.47014 /len=209 /NOTE=replacement for probe set(s) 102177_f_at on MG-U74A	Mm.2135	14275	P35846 ; Q8CFX6 ; Q9R222 ; Q9R223	NP_032060.2	NM_008034
160564_at	24p3; NGAL; AW212229	X81627	Lcn2	Cluster Incl X81627:M.musculus 24p3 gene /cds=(53,655) /gb=X81627 /gi=1478201 /ug=Mm.9537 /len=884 /NOTE=replacement for probe set(s) 101974_at on MG-U74A	Mm.9537	16819	P11672 ; Q3UE34	NP_032517.1	NM_008491
97950_at	XD; XO; Xor; Xox1; Xox-1	X75129	Xdh	Cluster Incl X75129:Xanthine dehydrogenase /cds=(25,4032) /gb=X75129 /gi=473040 /ug=Mm.3043 /len=4554	Mm.11223	22436	Q00519 ; Q8VDY3 ; Q99KV3 ; Q3TAT6 ; Q3TP30 ; Q3UMS6 ; Q9CVF2	NP_035853.2	NM_011723
104256_at	Cbp; CYTIP; C80816; tamalin; A130053M09Rik; Mmp12	AI120844	Pscdbp	Cluster Incl AI120844:ub73a05.r1 Mus musculus cDNA, 5' end /clone=IMAGE-1383344 /clone_end=5' /gb=AI120844 /gi=3521168 /ug=Mm.28391 /len=462	Mm.273905	227929	Q91VY6 ; Q3TCC3 ; Q3THB7 ; Q3TLX8 ; Q3TZH1	NP_631939.1	NM_139200
103389_at	LKR/SDH; LOR; Lorsdh; LOR/SDH; Cramp1l	AJ224761	Aass	Cluster Incl AJ224761:Mus musculus mRNA encoding lysine-ketoglutarate reductase/saccharopine dehydrogenase /cds=(12,2792) /gb=AJ224761 /gi=4107273 /ug=Mm.18651 /len=3300	Mm.18651	30956	Q99K67 ; Q3UEQ9 ; Q3UWN2	NP_038958.2	NM_013930
93626_at	Abcg2; MXR; ABCP; BCRP; MXR1; ABC15; Bcrp1; AI428558; Cyp4a10	AF103875	Abcg2	Cluster Incl AF103875:Mus musculus placenta-specific ATP-binding cassette transporter (Abcp) mRNA, partial cds /cds=(0,443) /gb=AF103875 /gi=4185797 /ug=Mm.7458 /len=502	Mm.333096	26357	Q7TMS5 ; Q3UQE4	NP_036050.1	NM_011920
161825_f_at	Coq3	AV381191	Ceacam10	Cluster Incl AV381191:AV381191 Mus musculus cDNA, 3' end /clone=9230110F19 /clone_end=3' /gb=AV381191 /gi=6430268 /ug=Mm.91319 /len=254 /NOTE=replacement for probe set(s) 98242_f_at on MG-U74A	Mm.30300	26366	Q61400 ; Q99LD6 ; Q9D329	NP_031701.2	NM_007675
102801_at	ORG; mOC-X; AI461847; MGC123552	L24430	Bglap-rs1	Cluster Incl L24430:Mus musculus osteocalcin-related protein gene, complete cds /cds=(72,359) /gb=L24430 /gi=455454 /ug=Mm.14096 /len=482		12095		NP_112736.2	NM_031368
97525_at	Gyk; GK; D930012N15Rik; Nfe2l1	U48403	Gyk	Cluster Incl U48403:Glycerol kinase /cds=(93,1667) /gb=U48403 /gi=1480468 /ug=Mm.3242 /len=2493	Mm.246682	14933	Q64516 ; Q3TEN9 ; Q3TET2 ; Q8C2M1 ; Q8C8X0 ; Q9CVH5	NP_032220.1 ; NP_997609.1	NM_008194 ; NM_212444
93146_at	AI648025; 2310057J18Rik	AF087826	Cldn8	Cluster Incl AF087826:Mus musculus claudin-8 mRNA, complete cds /cds=(0,677) /gb=AF087826 /gi=4191359 /ug=Mm.52263 /len=678	Mm.25836	54420	Q9Z260 ; Q3UZK2	NP_061248.1	NM_018778
104257_g_at	Cbp; CYTIP; C80816; tamalin; A130053M09Rik; Mmp12	AI120844	Pscdbp	Cluster Incl AI120844:ub73a05.r1 Mus musculus cDNA, 5' end /clone=IMAGE-1383344 /clone_end=5' /gb=AI120844 /gi=3521168 /ug=Mm.28391 /len=462	Mm.273905	227929	Q91VY6 ; Q3TCC3 ; Q3THB7 ; Q3TLX8 ; Q3TZH1	NP_631939.1	NM_139200
102708_at	Btn1a1	U67065	Btn1a1	Cluster Incl U67065:Butyrophilin /cds=(312,1886) /gb=U67065 /gi=1809293 /ug=Mm.1420 /len=3586	Mm.1420	12231	Q62556 ; Q921X1 ; Q3UM26 ; Q5SQU6	NP_038511.1	NM_013483
96828_at	Rpl19	D89664	Gnmt	Cluster Incl D89664:Mus musculus mRNA for glycine N-methyltransferase, complete cds /cds=(14,895) /gb=D89664 /gi=6552345 /ug=Mm.29395 /len=1042	Mm.29395	14711	Q9QXF8 ; Q5I0T9	NP_034451.1	NM_010321
101115_at	Lf; Ms10r; N lobe; MMS10-R; Pparg	J03298	Ltf	Cluster Incl J03298:Lactotransferrin /cds=(0,2126) /gb=J03298 /gi=202290 /ug=Mm.7612 /len=2224	Mm.282359	17002	P08071 ; Q4FJR3 ; Q5MJE7 ; Q3TP24 ; Q3UBV2 ; Q8CBA0	NP_032548.2	NM_008522
162467_r_at		AV063606	2700078K21Rik	Cluster Incl AV063606:AV063606 Mus musculus cDNA /clone=2010007G06 /clone_end=3' /gb=AV063606 /gi=5183434 /ug=Mm.52951 /len=238 /NOTE=replacement for probe set(s) 103154_f_at on MG-U74A	Mm.53259	101513	Q8VI63 ; Q3TYF8 ; Q3UXL5	NP_082584.1	NM_028308
92994_at	AW208827	M87863	Lalba	Cluster Incl M87863:Mouse alpha-lactalbumin gene, complete cds /cds=(35,466) /gb=M87863 /gi=191870 /ug=Mm.5074 /len=756	Mm.384022	16770	P29752	NP_034809.1	NM_010679
99939_at	BAL; 1810036E18Rik; Cel	U37386	Cel	Cluster Incl U37386:Carboxyl ester lipase /cds=(4,1803) /gb=U37386 /gi=1049321 /ug=Mm.4349 /len=2039	Mm.236017	12613	Q64285 ; Q922R3 ; Q3V2H7	NP_034015.1	NM_009885
102931_at	WAP; MGC25317; Wap	V00856	Wap	Cluster Incl V00856:Whey acidic protein /cds=(15,419) /gb=V00856 /gi=1235560 /ug=Mm.16760 /len=549	Mm.268094	22373	P01173 ; Q8R0J0 ; Q7M748	NP_035839.2	NM_011709
97755_at	D4R; Drd-4; AW125663	U19880	Drd4	Cluster Incl U19880:Dopamine receptor 4 /cds=(0,1163) /gb=U19880 /gi=758426 /ug=Mm.41075 /len=1164	Mm.41075	13491	P51436 ; Q7TT80 ; Q8BXS4	NP_031904.1	NM_007878
103465_f_at	Saa1; Saa-2; AW111173; amyloid A; Ly6e	U60438	Saa2	Cluster Incl U60438:Serum amyloid A 2 /cds=(0,368) /gb=U60438 /gi=1698579 /ug=Mm.21769 /len=576	Mm.200941	20209	P05367 ; P97374 ; P97375 ; Q64454 ; Q8R3T4	NP_035444.1	NM_011314
102918_at	Muc1; EMA; CD227; Muc-1	M84683	Muc1	Cluster Incl M84683:Tumor-associated mucin 1 /cds=(14,1909) /gb=M84683 /gi=199842 /ug=Mm.16193 /len=2166	Mm.16193	17829	Q02496 ; Q99K60	NP_038633.1	NM_013605
93785_at	FBP1; Folbp1; Folbp-1; Folr1	M64782	Folr1	Cluster Incl M64782:Mouse folate-binding protein 1 (FBP1) mRNA, complete cds /cds=(59,826) /gb=M64782 /gi=193227 /ug=Mm.2135 /len=979	Mm.2135	14275	P35846 ; Q8CFX6 ; Q9R222 ; Q9R223	NP_032060.2	NM_008034
98063_at	GLYCAM1; Sgp50; Glycam1	M93428	Glycam1	Cluster Incl M93428:Mouse endothelial ligand for L-selectin (GLYCAM1) mRNA, complete cds /cds=(22,477) /gb=M93428 /gi=193559 /ug=Mm.34411 /len=600	Mm.219621	14663	Q02596	NP_032160.1	NM_008134
99926_at	pIgr	AB001489	Ubtf	Cluster Incl AB001489:Phosphatidylinositol glycan, class R /cds=(0,2315) /gb=AB001489 /gi=2804245 /ug=Mm.4317 /len=3733	Mm.2845	21429	P25976 ; Q4VAC7 ; Q9DBH1	NP_035681.1	NM_011551
95603_at	Pkm2	AW123955	Gldc	Cluster Incl AW123955:UI-M-BH2.3-aqc-d-09-0-UI.s1 Mus musculus cDNA, 3' end /clone=UI-M-BH2.3-aqc-d-09-0-UI /clone_end=3' /gb=AW123955 /gi=6099485 /ug=Mm.27953 /len=452	Mm.274852	104174	Q91W43 ; Q8BJQ7 ; Q9CRJ4	NP_613061.1	NM_138595
94214_at	Mdgi; Fabph1; Fabph4; H-FABP; Fabph-1; Fabph-4; Fabp3	X14961	Fabp3	Cluster Incl X14961:Fatty acid binding protein heart 1 /cds=(21,422) /gb=X14961 /gi=51266 /ug=Mm.22220 /len=658	Mm.22220	14077	P11404 ; Q3UTG7 ; Q5EBJ0	NP_034304.1	NM_010174
98994_at	Npt2b; NaPi-2b; AA536683; D5Ertd227e; Sfrs3	AF081499	Slc34a2	Cluster Incl AF081499:Mus musculus type IIb Na/phosphate-cotransporter (Npt2b) mRNA, complete cds /cds=(44,2137) /gb=AF081499 /gi=3929576 /ug=Mm.3786 /len=4039	Mm.284891	20531	Q9Z290 ; Q9DBP0	NP_035532.2	NM_011402
98814_at	Csnd; Csne; AW987150	V00740	Csnd	Cluster Incl V00740:Mouse messenger RNA for epsilon-casein /cds=(23,454) /gb=V00740 /gi=50770 /ug=Mm.4886 /len=728	Mm.153308	12992	P02664 ; Q3TP28 ; Q3TP29 ; Q3TP31 ; Q542L5 ; Q8CEJ6	NP_034103.1	NM_009973

## Sheet: P1_P19_downregulated
Gene Name	Common	Genbank	Gene Symbol	Target Description	UniGene	Entrez Gene ID	SwissProt	RefSeq Protein	RefSeq
101473_at	NNMT; Nnmt	U86108	Nnmt	Cluster Incl U86108:Nicotinamide N-methyltransferase /cds=(166,960) /gb=U86108 /gi=2738008 /ug=Mm.8362 /len=1015	Mm.8362	18113	O55239 ; Q9D9X3	NP_035054.1	NM_010924
99972_at	Tph; F3	J04758	Tph1	Cluster Incl J04758:Tryptophan hydroxylase /cds=(93,1436) /gb=J04758 /gi=202113 /ug=Mm.4421 /len=1732	Mm.248684	21990	P17532 ; Q9JHZ8 ; Q3TZH2 ; Q3UK52	NP_033440.1	NM_009414
93040_at	PLM; PML; 0610012C17Rik; 1110006M24Rik	AF091390	Fxyd1	Cluster Incl AF091390:Mus musculus phospholemman precursor, gene, complete cds /cds=(0,278) /gb=AF091390 /gi=4206710 /ug=Mm.1491 /len=279	Mm.1491	56188	Q9Z239	NP_062376.1 ; NP_443717.1 ; NP_443718.1 ; NP_919302.1	NM_019503 ; NM_052991 ; NM_052992 ; NM_194321
160841_at	Dbp	AW047343	Dbp	Cluster Incl AW047343:UI-M-BH1-ame-a-08-0-UI.s1 Mus musculus cDNA, 3' end /clone=UI-M-BH1-ame-a-08-0-UI /clone_end=3' /gb=AW047343 /gi=5907872 /ug=Mm.3459 /len=321 /NOTE=replacement for probe set(s) 98450_at on MG-U74A	Mm.3459	13170	Q60925 ; Q5XFZ5 ; Q3USN7	NP_058670.1	NM_016974
92718_at	Ece1	AI158810	Ifi27	Cluster Incl AI158810:ud38d09.r1 Mus musculus cDNA, 5' end /clone=IMAGE-1448177 /clone_end=5' /gb=AI158810 /gi=3691992 /ug=Mm.46382 /len=251	Mm.271275	76933	Q8R412 ; Q9CV14	NP_084079.1	NM_029803
92401_at	Apod	U27195	Ltc4s	Cluster Incl U27195:Leukotriene C4 synthase /cds=(36,488) /gb=U27195 /gi=973221 /ug=Mm.4088 /len=588	Mm.245151	17001	Q60860 ; Q8K355	NP_032547.1	NM_008521
102373_at	Enpep; APA; Ly51; Ly-51; Bp-1/6C3; 6030431M22Rik; Hsp90ab1	M29961	Enpep	Cluster Incl M29961:Glutamyl aminopeptidase /cds=(87,2924) /gb=M29961 /gi=191947 /ug=Mm.1193 /len=3584	Mm.1193	13809	P16406 ; Q6P3C1 ; Q52JJ6 ; Q8CD51	NP_031960.1	NM_007934
160705_at	msg1; Msg1; AI316840; AU019144; Cited1	U65091	Cited1	Cluster Incl U65091:Melanocyte specific gene /cds=(195,806) /gb=U65091 /gi=1854000 /ug=Mm.2390 /len=883 /NOTE=replacement for probe set(s) 104570_at on MG-U74A	Mm.2390	12705	P97769 ; Q3UGA1	NP_031735.1	NM_007709
104325_at	Ermap	AI461631	Mrap	Cluster Incl AI461631:uc42e08.x1 Mus musculus cDNA, 3' end /clone=IMAGE-1400678 /clone_end=3' /gb=AI461631 /gi=4315661 /ug=Mm.22455 /len=420	Mm.22455	77037	Q9D159 ; Q3TZ49	NP_084120.1	NM_029844
94061_at	CRHP; CRP1; Crip; Rps2	M13018	Crip1	Cluster Incl M13018:Cysteine rich intestinal protein /cds=(61,294) /gb=M13018 /gi=192725 /ug=Mm.22049 /len=404	Mm.272368	12925	P63254 ; P63255 ; Q6P3B4 ; Q3THF0 ; Q8C2N7	NP_031789.1	NM_007763
93028_at		X58196	H19	Cluster Incl X58196:H19 fetal liver mRNA /cds=UNKNOWN /gb=X58196 /gi=51131 /ug=Mm.14802 /len=1899	Mm.14802	14955	Q61638 ; Q61639		NR_001592
101882_s_at		U03715	Col18a1	Cluster Incl U03715:Procollagen, type XVIII, alpha 1 /cds=(0,3947) /gb=U03715 /gi=1171097 /ug=Mm.88304 /len=3948	Mm.4352	12822	P39061 ; Q6NZK9 ; Q6P1Y4 ; Q61434 ; Q8CCZ8 ; Q9CRT2	NP_034059.2	NM_009929
92913_at	ALDR; ABC39; ALDL1; ALDRP; Abcd2	Z48670	Abcd2	Cluster Incl Z48670:M.musculus mRNA for ALDR /cds=(203,2428) /gb=Z48670 /gi=1107731 /ug=Mm.4817 /len=2531	Mm.295456	26874	Q61285 ; Q3TU16 ; Q3UYE0	NP_036124.2	NM_011994
92536_at	Adrb-3	X72862	Adrb3	Cluster Incl X72862:Adrenergic receptor, beta 3 /cds=(182,1384) /gb=X72862 /gi=298112 /ug=Mm.4369 /len=2093	Mm.278475	11556	P25962 ; Q3UP63	NP_038490.1	NM_013462
92537_g_at	Adrb-3	X72862	Adrb3	Cluster Incl X72862:Adrenergic receptor, beta 3 /cds=(182,1384) /gb=X72862 /gi=298112 /ug=Mm.4369 /len=2093	Mm.278475	11556	P25962 ; Q3UP63	NP_038490.1	NM_013462
161329_f_at		AV107153	Capzb	Cluster Incl AV107153:AV107153 Mus musculus cDNA /clone=2510029O03 /clone_end=3' /gb=AV107153 /gi=5254701 /ug=Mm.58401 /len=209 /NOTE=replacement for probe set(s) 94591_r_at on MG-U74A	Mm.2945	12345	P47757 ; Q3TRH8 ; Q3TVK4 ; Q923G3	NP_033928.1	NM_009798
92538_at	Adrb-3	X72862	Adrb3	Cluster Incl X72862:Adrenergic receptor, beta 3 /cds=(182,1384) /gb=X72862 /gi=298112 /ug=Mm.4369 /len=2003	Mm.278475	11556	P25962 ; Q3UP63	NP_038490.1	NM_013462
103568_at	drs-1; mDRS-1; mDRS-2; Srpx	AB028049	Srpx	Cluster Incl AB028049:Mus musculus drs-1 mRNA for sushi-repeat-containing protein, complete cds /cds=(48,1442) /gb=AB028049 /gi=6475030 /ug=Mm.1927 /len=1454	Mm.1927	51795	Q9R0M3	NP_058607.1	NM_016911
92582_at	R16; AAAT; ATBO; M7V1; RDRC; ASCT2; M7VS1; Slc1a7; MGC46952; Srebf1	L42115	Slc1a5	Cluster Incl L42115:Mus musculus insulin-activated amino acid transporter mRNA, complete cds /cds=(537,2198) /gb=L42115 /gi=806488 /ug=Mm.1056 /len=2701	Mm.1056	20514	P51912 ; Q5U647 ; Q9ESU7 ; Q3UFR4	NP_033227.1	NM_009201
99669_at	L14; Galbp; L-14.5; Lect14; AA410090; galectin-1; Lif	X15986	Lgals1	Cluster Incl X15986:Mouse 3' mRNA for beta-galactoside specific lectin (14kDa) /cds=(43,450) /gb=X15986 /gi=50162 /ug=Mm.43831 /len=495	Mm.43831	16852	P16045 ; Q4FZH4	NP_032521.1	NM_008495
92644_s_at	c-myb; M16449; AI550390; MGC18531; Myb	M12848	Myb	Cluster Incl M12848:Mouse myb proto-oncogene mRNA encoding 71 kd myb protein, complete cds /cds=(161,2071) /gb=M12848 /gi=199934 /ug=Mm.1202 /len=3310	Mm.52109	17863	P06876 ; Q61927 ; Q3UUX5 ; Q61421 ; Q61926 ; Q61928 ; Q8BTV4 ; Q8BU17 ; Q8BU24	NP_034978.2 ; NP_291075.1	NM_010848 ; NM_033597
AFFX-BioDn-5_at		J04423	bioD	J04423 E coli bioD gene dethiobiotin synthetase (-5 and -3 represent transcript regions 5 prime and 3 prime respectively)			Q8X821 ; P13000
98822_at	G1p2; IP17; Irfp; UCRP; 15kDa; IGI15; MGC103144; MGC130321; Isg15	X56602	G1p2	Cluster Incl X56602:Mus musculus mRNA Interferon-induced 15-KDa protein /cds=(111,593) /gb=X56602 /gi=52737 /ug=Mm.4950 /len=728	Mm.4950	53606	Q64339 ; Q4FJR9	NP_056598.1	NM_015783
103016_s_at	macrosialin; gp110; Scard1; Cd68	X68273	Cd68	Cluster Incl X68273:CD68 antigen /cds=(91,1071) /gb=X68273 /gi=52988 /ug=Mm.15819 /len=1234	Mm.15819	12514	P31996 ; Q3S4A9 ; Q5F2A8 ; Q9DD15	NP_033983.1	NM_009853
96122_at	Tmem110	AW049373	2310016A09Rik	Cluster Incl AW049373:UI-M-BH1-ane-b-11-0-UI.s1 Mus musculus cDNA, 3' end /clone=UI-M-BH1-ane-b-11-0-UI /clone_end=3' /gb=AW049373 /gi=5909902 /ug=Mm.28108 /len=580	Mm.28108	69574	Q8C1N1 ; Q8R1G2	NP_853619.1	NM_181588
99915_at	Amphiregulin; AR; Sdgf	L41352	Areg	Cluster Incl L41352:Amphiregulin /cds=(0,746) /gb=L41352 /gi=845598 /ug=Mm.8039 /len=747	Mm.8039	11839	P31955 ; Q4FJT2	NP_033834.1	NM_009704
104669_at	mirf7; Irf7	U73037	Irf7	Cluster Incl U73037:Mus musculus interferon regulatory factor 7 (mirf7) mRNA, complete cds /cds=(420,1793) /gb=U73037 /gi=1663639 /ug=Mm.3233 /len=1830	Mm.3233	54123	P70434 ; Q3TW14 ; Q542T3	NP_058546.1	NM_016850
97826_at	A430096B05Rik; Smgc	AI465965	Fcgbp	Cluster Incl AI465965:vw19g10.y1 Mus musculus cDNA, 5' end /clone=IMAGE-1244322 /clone_end=5' /gb=AI465965 /gi=4319995 /ug=Mm.28211 /len=291	Mm.292276	215384	Q497G7 ; Q58E52 ; Q6IS34 ; Q7TNG6 ; Q8K0P6 ; Q8R0K8 ; Q8R1G8 ; Q8R1H9 ; Q8R1J5	XP_488307.2	XM_488307
161900_f_at	Adrb3	AV373835		Cluster Incl AV373835:AV373835 Mus musculus cDNA, 3' end /clone=9130002F08 /clone_end=3' /gb=AV373835 /gi=6421482 /ug=Mm.92504 /len=226 /NOTE=replacement for probe set(s) 98689_at on MG-U74A	Mm.381748
93051_at	Eph2; AW106936; Mfn2	Z37107	Ephx2	Cluster Incl Z37107:M.musculus mRNA for epoxide hydrolase /cds=(17,1681) /gb=Z37107 /gi=563509 /ug=Mm.15295 /len=1990	Mm.15295	13850	P34914 ; Q3UQ71	NP_031966.2	NM_007940
95228_f_at	Angl; Rnase5c; Ang3	U72672	Ang3	Cluster Incl U72672:Mus musculus angiogenin-3 precursor mRNA, complete cds /cds=(101,538) /gb=U72672 /gi=2967522 /ug=Mm.24663 /len=708	Mm.24663	11730	P97802	NP_031474.2	NM_007448
97210_at	Rock2	AW048446	1700037H04Rik	Cluster Incl AW048446:UI-M-BH1-alw-g-12-0-UI.s1 Mus musculus cDNA, 3' end /clone=UI-M-BH1-alw-g-12-0-UI /clone_end=3' /gb=AW048446 /gi=5908975 /ug=Mm.27711 /len=369	Mm.27711	67326	Q9D1K7 ; Q6IR22	NP_080367.1	NM_026091
102763_at	S3-12; mKIAA1881; 1810044A24Rik	AF064748	MGI:1929709	Cluster Incl AF064748:Mus musculus S3-12 mRNA, complete cds /cds=(138,4349) /gb=AF064748 /gi=3236367 /ug=Mm.12966 /len=5774	Mm.12966	57435	O88492 ; Q69Z80 ; Q8BNV5	NP_065593.1	NM_020568
AFFX-BioB-3_at		J04423	bioB	J04423 E coli bioB gene biotin synthetase (-5, -M, -3 represent transcript regions 5 prime, Middle, and 3 prime respectively)			Q7AGD7 ; Q8X825 ; P12996
101110_at	Col6a-3; AI507288; Col6a3	AF064749	Col6a3	Cluster Incl AF064749:Mus musculus type VI collagen alpha 3 subunit mRNA, complete cds /cds=(61,8034) /gb=AF064749 /gi=3236369 /ug=Mm.7562 /len=8775	Mm.7562	12835	O88493 ; O88494 ; Q05504 ; Q66K11 ; Q6PES2 ; Q80VJ0 ; Q99K31 ; Q9Z0I9	XP_484897.2	XM_484897
98092_at	C15; D5Wsu111e; Plac8	AA790307	Plac8	Cluster Incl AA790307:vw17a10.r1 Mus musculus cDNA, 5' end /clone=IMAGE-1244058 /clone_end=5' /gb=AA790307 /gi=2850427 /ug=Mm.34609 /len=581	Mm.34609	231507	Q9JI48	NP_631937.1	NM_139198
102990_at	App	AA655199	Col3a1	Cluster Incl AA655199:vv13b10.r1 Mus musculus cDNA, 5' end /clone=IMAGE-1211515 /clone_end=5' /gb=AA655199 /gi=2591353 /ug=Mm.1543 /len=367	Mm.249555	12825	P08121 ; Q5DTG2 ; Q7TT32 ; Q8CFM4 ; Q8K173 ; Q3TVI5 ; Q3TW25 ; Q3UH72 ; Q8BJU6 ; Q8BKY2 ; Q8BLW4 ; Q8BMR6 ; Q9CSB7	NP_034060.1	NM_009930
98025_at	Evi2; Evi-2; AW491894; Ap3b1	M34896	Evi2a	Cluster Incl M34896:Ecotropic viral integration site 2 /cds=(191,862) /gb=M34896 /gi=193202 /ug=Mm.3266 /len=1217	Mm.164948	14017	P20934 ; Q8VD58 ; Q3U1A3 ; Q8BNF9 ; Q6DKP1	NP_001028883.1 ; NP_034291.1	NM_001033711 ; NM_010161
95706_at	GBP; L-34; gal3; Mac-2; Lgals3	X16834	Lgals3	Cluster Incl X16834:Mouse mRNA for Mac-2 antigen /cds=(43,837) /gb=X16834 /gi=52986 /ug=Mm.2970 /len=955	Mm.248615	16854	P16110 ; Q61357 ; Q3V471 ; Q8C253	NP_034835.1	NM_010705
103556_at	Nt5c2	AI840158	Angptl2	Cluster Incl AI840158:UI-M-AO0-acc-d-08-0-UI.s1 Mus musculus cDNA, 3' end /clone=UI-M-AO0-acc-d-08-0-UI /clone_end=3' /gb=AI840158 /gi=5474371 /ug=Mm.19081 /len=406	Mm.208919	26360	Q9R045 ; Q8BM09	NP_036053.2	NM_011923
104280_at	C79089; persyn; Sncg	AF017255	Sncg	Cluster Incl AF017255:Mus musculus persyn mRNA, complete cds /cds=(68,439) /gb=AF017255 /gi=4090844 /ug=Mm.22231 /len=727	Mm.282800	20618	Q9Z0F7 ; Q5GQ64	NP_035560.1	NM_011430
102016_at	Fsp27; CIDE-3; Cidec	M61737	Cidec	Cluster Incl M61737:M.musculus adipocyte-specific mRNA, partial cds /cds=UNKNOWN /gb=M61737 /gi=201107 /ug=Mm.10026 /len=1725	Mm.10026	14311	P56198 ; Q499X5	NP_848460.1	NM_178373
93868_at		AL021127	Nsdhl	Cluster Incl AL021127:Mus musculus cosmid CMX137 containing part of Nsdhl /cds=(0,578) /gb=AL021127 /gi=2769543 /ug=Mm.87851 /len=579	Mm.38792	18194	Q9R1J0 ; Q7TPY3 ; Q8VE30 ; Q3US15	NP_035071.3	NM_010941
92614_at	HLH462; Idb3; Id3	M60523	Id3	Cluster Incl M60523:Inhibitor of DNA binding 3 /cds=(57,416) /gb=M60523 /gi=193872 /ug=Mm.110 /len=969	Mm.110	15903	P41133 ; Q545W1	NP_032347.1	NM_008321
92770_at	cacy; 2A9; PRA; 5B10; Cacy; CALCYCLIN; Actb	X66449	S100a6	Cluster Incl X66449:Calcyclin /cds=(159,428) /gb=X66449 /gi=50271 /ug=Mm.1221 /len=551	Mm.100144	20200	P14069 ; Q545I9	NP_035443.1	NM_011313
104494_at	Hnrph3	AI642098	4921515A04Rik	Cluster Incl AI642098:ub75g10.x1 Mus musculus cDNA, 3' end /clone=IMAGE-1383618 /clone_end=3' /gb=AI642098 /gi=4720573 /ug=Mm.3036 /len=448	Mm.3036	268301	Q8C650 ; Q8BWN1 ; Q8C0J6
101881_g_at	endostatin; Col18a1	L22545	Col18a1	Cluster Incl L22545:Procollagen, type XVIII, alpha 1 /cds=(0,3866) /gb=L22545 /gi=348968 /ug=Mm.88304 /len=4031	Mm.4352	12822	P39061 ; Q6NZK9 ; Q6P1Y4 ; Q61434 ; Q8CCZ8 ; Q9CRT2	NP_034059.2	NM_009929
AFFX-BioDn-3_at		J04423	bioD	J04423 E coli bioD gene dethiobiotin synthetase (-5 and -3 represent transcript regions 5 prime and 3 prime respectively)			Q8X821 ; P13000
97835_at	Rarres2	AI842828	Rarres2	Cluster Incl AI842828:UI-M-AP1-agi-h-10-0-UI.s1 Mus musculus cDNA, 3' end /clone=UI-M-AP1-agi-h-10-0-UI /clone_end=3' /gb=AI842828 /gi=5477041 /ug=Mm.28231 /len=175	Mm.28231	71660	Q9DD06	NP_082128.1	NM_027852
102707_f_at	1A1; spi2; Kalbp; Klkbp; MGC144822	X61597	Serpina3c	Cluster Incl X61597:M.musculus gene for kallikrein-binding protein /cds=(111,1364) /gb=X61597 /gi=52808 /ug=Mm.14191 /len=1690	Mm.14191	16625		NP_032484.1	NM_008458
98983_at	P4hl; C76437; AA407196; Cd44	U16163	P4ha2	Cluster Incl U16163:Mus musculus prolyl 4-hydroxylase alpha(II)-subunit mRNA, complete cds /cds=(150,1763) /gb=U16163 /gi=836899 /ug=Mm.3705 /len=2153	Mm.3705	18452	Q60716 ; Q3UQ81 ; Q5SX74 ; Q8BU53	NP_035161.1	NM_011031
101793_at	CD64; IGGHAFC; AI323638; AV092959; FcgammaRI; Fcgr1	X70980	Fcgr1	Cluster Incl X70980:Fc receptor, IgG, high affinity I /cds=(0,1010) /gb=X70980 /gi=311748 /ug=Mm.57131 /len=1011	Mm.150	14129	P26151 ; Q8R142	NP_034316.1	NM_010186
99082_at	65kDa; Fkbp6; FKBP65; AI325255; Fkbp-rs1; Fkbp1-rs; Fkbp10	L07063	Fkbp10	Cluster Incl L07063:Mus musculus FKBP65 binding protein mRNA, complete cds /cds=(93,1838) /gb=L07063 /gi=894161 /ug=Mm.3894 /len=2597	Mm.3894	14230	Q61576 ; Q3TLP3 ; Q3UFY7 ; Q3UNJ3 ; Q91WE8	NP_034351.1	NM_010221
161815_f_at		AV355798	Mup1 ; Mup2	Cluster Incl AV355798:AV355798 Mus musculus cDNA, 3' end /clone=7330417P17 /clone_end=3' /gb=AV355798 /gi=6396855 /ug=Mm.74585 /len=246 /NOTE=replacement for probe set(s) 98230_f_at on MG-U74A	Mm.237772	17840 ; 17841	P11588 ; P11589 ; P02762 ; P04938 ; Q4FZE8 ; Q58EV3 ; Q8JZT0 ; Q9CXU6 ; Q9D0H8 ; Q58ES8	NP_032673.2 ; NP_112465.1	NM_008647 ; NM_031188
92341_at	b3GT2	AF029791	B3galt2	Cluster Incl AF029791:Mus musculus UDP-Gal-betaGlcNAc beta 1,3-galactosyltranferase-II (b3GT2) gene, complete cds /cds=(0,1268) /gb=AF029791 /gi=2745736 /ug=Mm.39087 /len=1269	Mm.285580	26878	O54905	NP_064409.2	NM_020025
94774_at	Ifi202; Ifbip-1; Ifi202a; Ank2	M31418	Ifi202b	Cluster Incl M31418:Interferon activated gene 202 /cds=(293,1630) /gb=M31418 /gi=198396 /ug=Mm.16744 /len=1857	Mm.218770	26388	P15091 ; Q9R002 ; Q7TMN6 ; Q8CGE8 ; Q3TM07 ; Q3U776 ; Q3U7F4 ; Q8BYE7 ; Q8VEL7	NP_032353.1 ; NP_036070.1	NM_008327 ; NM_011940
98507_at	Bace1	AI834950	Nr1d1	Cluster Incl AI834950:UI-M-AM1-afw-b-05-0-UI.s1 Mus musculus cDNA, 3' end /clone=UI-M-AM1-afw-b-05-0-UI /clone_end=3' /gb=AI834950 /gi=5469163 /ug=Mm.35822 /len=315	Mm.289490	217166	Q62171 ; Q922A5 ; Q9ESY4 ; Q3UJJ1 ; Q3UV55	NP_663409.1	NM_145434
160799_at	Camk2b	AW060549		Cluster Incl AW060549:UI-M-BH1-ann-g-07-0-UI.s1 Mus musculus cDNA, 3' end /clone=UI-M-BH1-ann-g-07-0-UI /clone_end=3' /gb=AW060549 /gi=6008300 /ug=Mm.29177 /len=359 /NOTE=replacement for probe set(s) 96800_at on MG-U74A	Mm.4857
160965_at	GAPL; CAPRI; AA793972; AW112107; BB079060; KIAA0538; mKIAA0538; Rasa4	AA163960	Rasa4	Cluster Incl AA163960:mr24e06.r1 Mus musculus cDNA, 5' end /clone=IMAGE-598402 /clone_end=5' /gb=AA163960 /gi=1739907 /ug=Mm.23934 /len=322 /NOTE=replacement for probe set(s) 103687_at on MG-U74A	Mm.290655	54153	Q571H1 ; Q58DY7 ; Q3U2R4 ; Q6PFQ7 ; Q8BXL5	XP_355650.2	XM_355650
103057_at	pold1; 125kDa	AF024570	Pold1	Cluster Incl AF024570:DNA polymerase delta 1, catalytic domain /cds=(0,3317) /gb=AF024570 /gi=2827902 /ug=Mm.16549 /len=3318	Mm.16549	18971	P52431 ; Q91VT0 ; Q3TFX6 ; Q8C2N0	NP_035261.2	NM_011131
104172_at	FBP2; FR-P3; Folbp2; Folbp-2; Folr1	M64817	Folr2	Cluster Incl M64817:Mouse folate-binding protein 2 (FBP2) mRNA, complete cds /cds=(272,1027) /gb=M64817 /gi=193234 /ug=Mm.2724 /len=1223	Mm.2724	14276	Q05685 ; Q3UUQ4	NP_032061.1	NM_008035
104492_at	O/E-2(9L); KIAA4201; mKIAA4201; 3110018A08Rik; Ptk2	U92702	Ebf3	Cluster Incl U92702:Early B-cell factor 3 /cds=(73,1863) /gb=U92702 /gi=2114427 /ug=Mm.30282 /len=3015	Mm.258708	13593	O08791 ; Q5DTH8 ; Q6NXL3 ; Q6P3E8 ; Q3UUB6	NP_034226.1	NM_010096
99042_s_at	OG-12; OG12; Prx3; SHOT; Og12x; 6330543G17Rik; Shox2	U66918	Shox2	Cluster Incl U66918:Short stature homeobox 2 /cds=(215,1210) /gb=U66918 /gi=1616757 /ug=Mm.39093 /len=1603	Mm.39093	20429	P70390 ; Q3UM84	NP_038693.1	NM_013665
95052_at	1110007A13Rik	AI839150	C1qdc2	Cluster Incl AI839150:UI-M-AO0-ach-e-07-0-UI.s1 Mus musculus cDNA, 3' end /clone=UI-M-AO0-ach-e-07-0-UI /clone_end=3' /gb=AI839150 /gi=5473363 /ug=Mm.29140 /len=462	Mm.29140	67389	Q9CQI8 ; Q9CTI3 ; Q8R2Z0	NP_080401.1	NM_026125
AFFX-BioB-M_at		J04423	bioB	J04423 E coli bioB gene biotin synthetase (-5, -M, -3 represent transcript regions 5 prime, Middle, and 3 prime respectively)			Q8FJQ3 ; Q7AGD7 ; Q8X825 ; P12996
160139_at	Hspb8	AI848798	Hspb8	Cluster Incl AI848798:UI-M-AJ1-ahg-e-08-0-UI.s1 Mus musculus cDNA, 3' end /clone=UI-M-AJ1-ahg-e-08-0-UI /clone_end=3' /gb=AI848798 /gi=5492704 /ug=Mm.21549 /len=471 /NOTE=replacement for probe set(s) 93828_at on MG-U74A	Mm.21549	80888	Q9JK92	NP_109629.1	NM_030704
95546_g_at	Igf-1; Igf-I; C730016P09Rik; Igf1	X04480	Igf1	Cluster Incl X04480:Insulin-like growth factor 1 /cds=(152,535) /gb=X04480 /gi=51801 /ug=Mm.2770 /len=696	Mm.268521	16000	P05017 ; Q4VJB9 ; Q547V2 ; Q4VJC0 ; Q8CAR0	NP_034642.1 ; NP_908941.1	NM_010512 ; NM_184052
102351_at	MC-CPA; mMC-CPA; Cpa3	J05118	Cpa3	Cluster Incl J05118:Carboxypeptidase A3, mast cell /cds=(6,1259) /gb=J05118 /gi=192372 /ug=Mm.1135 /len=1442	Mm.1135	12873	P15089 ; Q542E3	NP_031779.1	NM_007753
162287_r_at	Clca3	AV373378	Clca3	Cluster Incl AV373378:AV373378 Mus musculus cDNA, 3' end /clone=9030623F13 /clone_end=3' /gb=AV373378 /gi=6421025 /ug=Mm.99813 /len=268 /NOTE=replacement for probe set(s) 100657_f_at on MG-U74A	Mm.33483	23844	Q8R049 ; Q9D7Z6	NP_059502.1	NM_017474
100019_at	pgM; NG2; hdf; PG-M(V0); PG-M(V1); 9430051N09; 5430420N07Rik	D45889	Cspg2	Cluster Incl D45889:Chondroitin sulfate proteoglycan 2 /cds=(0,124) /gb=D45889 /gi=994777 /ug=Mm.4575 /len=2201	Mm.158700	13003	Q62059 ; Q4VA91 ; Q3TNR6 ; Q3TQ47 ; Q3TTS3 ; Q3UXS4 ; Q8BS97 ; Q8C9U7	XP_488510.2	XM_488510
99051_at	mts1; 42a; 18A2; Capl; FSp1; Mts1; pk9a; PeL98; metastasin	M36579	S100a4	Cluster Incl M36579:S100 calcium-binding protein A4 /cds=(0,164) /gb=M36579 /gi=199816 /ug=Mm.3925 /len=302	Mm.3925	20198	P07091 ; Q545V2	NP_035441.1	NM_011311
99638_at	endostatin; Col18a1	D17546	Col18a1	Cluster Incl D17546:Procollagen, type XV /cds=(0,3422) /gb=D17546 /gi=2160436 /ug=Mm.4352 /len=4437	Mm.4352	12822	P39061 ; Q6NZK9 ; Q6P1Y4 ; Q61434 ; Q8CCZ8 ; Q9CRT2	NP_034059.2	NM_009929
94928_at	p75; TNFBR; Tnfr2; CD120b; TNF-R2; TNFR80; Tnfr-1; TNF-R75; TNF-R-II	X87128	Tnfrsf1b	Cluster Incl X87128:M.musculus p75 TNF receptor DNA /cds=(67,133) /gb=X87128 /gi=809043 /ug=Mm.2666 /len=134	Mm.235328	21938	P25119 ; Q62327 ; Q3U2A9 ; Q545P4	NP_035740.2	NM_011610
103083_at	Lipe	U69543	Lipe	Cluster Incl U69543:Lipase, hormone sensitive /cds=(592,2871) /gb=U69543 /gi=1899053 /ug=Mm.1721 /len=3175	Mm.349647	16890	P54310 ; Q3TE34 ; Q6GU16 ; Q8C5J9 ; Q8CDI9 ; Q9CTW2	NP_034849.1	NM_010719
99481_at	Atp1a2	AI839697	Atp1a2	Cluster Incl AI839697:UI-M-AN0-acp-f-01-0-UI.s1 Mus musculus cDNA, 3' end /clone=UI-M-AN0-acp-f-01-0-UI /clone_end=3' /gb=AI839697 /gi=5473910 /ug=Mm.41398 /len=274	Mm.207432	98660	Q6PIE5 ; Q8R3A9 ; Q3UHK5 ; Q6ZQ49 ; Q80UZ8	NP_848492.1	NM_178405
AFFX-BioB-5_at		J04423	bioB	J04423 E coli bioB gene biotin synthetase (-5, -M, -3 represent transcript regions 5 prime, Middle, and 3 prime respectively)			Q8FJQ3 ; Q7AGD7 ; Q8X825 ; P12996
160173_at		AI852838		Cluster Incl AI852838:UI-M-BH0-ajk-b-10-0-UI.s1 Mus musculus cDNA, 3' end /clone=UI-M-BH0-ajk-b-10-0-UI /clone_end=3' /gb=AI852838 /gi=5496744 /ug=Mm.23675 /len=361 /NOTE=replacement for probe set(s) 94859_at on MG-U74A	Mm.430918
162459_f_at	Col4a1	AV010209	Col6a1	Cluster Incl AV010209:AV010209 Mus musculus cDNA /clone=1110023J18 /clone_end=3' /gb=AV010209 /gi=4787196 /ug=Mm.52761 /len=220 /NOTE=replacement for probe set(s) 103144_f_at on MG-U74A	Mm.2509	12833	Q04857 ; Q99LW4 ; Q8BT34 ; Q8C6Y0	NP_034063.1	NM_009933
92441_at	Fap	Y10007	Fap	Cluster Incl Y10007:Fibroblast activation protein /cds=(170,2455) /gb=Y10007 /gi=1743329 /ug=Mm.41816 /len=2715	Mm.41816	14089	P97321	NP_032012.1	NM_007986
96060_at	Serpinb6; Spi3; AI876477; ovalbumin; Serpinb6a	U25844	Serpinb6a	Cluster Incl U25844:Serine protease inhibitor 3 /cds=(67,1203) /gb=U25844 /gi=818902 /ug=Mm.2623 /len=1317	Mm.252210	20719	Q60854 ; Q3U3L3 ; Q5T1C8 ; Q8BZR2	NP_033280.1	NM_009254
101859_at	aqp7; AQP 7; AQP7L; AQPap; Aqp7	AB010100	Aqp7	Cluster Incl AB010100:Mus musculus mRNA for aquaporin 7, complete cds /cds=(331,1242) /gb=AB010100 /gi=2821972 /ug=Mm.8728 /len=1311	Mm.8728	11832	O54794 ; Q5DX24	NP_031499.1	NM_007473
98482_at	PPR; Pthr; PTH1R; Pthr1	X78936	Pthr1	Cluster Incl X78936:Parathyroid hormone receptor /cds=(56,1831) /gb=X78936 /gi=474828 /ug=Mm.3542 /len=1969	Mm.3542	19228	P41593 ; Q80WU8 ; Q91WV4	NP_035329.1	NM_011199
101539_f_at	Ces3	AW226939	Ces3	Cluster Incl AW226939:um64a07.y1 Mus musculus cDNA, 5' end /clone=IMAGE-2286132 /clone_end=5' /gb=AW226939 /gi=6556235 /ug=Mm.88078 /len=486	Mm.292803	104158	Q8VCT4	NP_444430.1	NM_053200
100902_at	Entpd5	AI846549	2610019F03Rik	Cluster Incl AI846549:UI-M-AN1-aff-h-05-0-UI.s1 Mus musculus cDNA, 3' end /clone=UI-M-AN1-aff-h-05-0-UI /clone_end=3' /gb=AI846549 /gi=5490455 /ug=Mm.5727 /len=398	Mm.5727	72148	Q3TQC8 ; Q8C5P7	NP_776105.1	NM_173744
104538_at	Cyp8; Pgi2; Pgis; Ptgi; Cyp8a1; Vps33a	AB001607	Ptgis	Cluster Incl AB001607:Mus musculus mRNA for prostacyclin synthase, complete cds /cds=(35,1540) /gb=AB001607 /gi=2308983 /ug=Mm.2339 /len=1665	Mm.2339	19223	O35074 ; Q7TSX2 ; Q8BXC0	NP_032994.1	NM_008968
100112_at	SDF-1-beta; PBSF; Sdf1; TLSF; Sdf1a; Sdf1b; TPAR1; Scyb12; TLSF-a; TLSF-b; AI174028; PBSF/SDF-1; Cxcl12	L12030	Cxcl12	Cluster Incl L12030:Stromal cell derived factor 1 /cds=(76,357) /gb=L12030 /gi=393181 /ug=Mm.465 /len=3127	Mm.303231	20315	P40224 ; Q80ZW4 ; Q4FJL5	NP_001012495.1 ; NP_038683.1 ; NP_068350.1	NM_001012477 ; NM_013655 ; NM_021704
96092_at	HP-1; Rpa1	M96827	Hp	Cluster Incl M96827:C57BL/6J ob/ob haptoglobin mRNA, complete cds /cds=(48,1091) /gb=M96827 /gi=193753 /ug=Mm.26730 /len=1267	Mm.26730	15439	Q61646 ; Q3UBS3	NP_059066.1	NM_017370
92697_at	HNF-3A; Hnf3a; Tcf3a; Hnf-3a; Tcf-3a; Foxa2	U44752	Foxa1	Cluster Incl U44752:Mus musculus hepatocyte nuclear factor 3 alpha (HNF-3A) mRNA, complete cds /cds=(227,1633) /gb=U44752 /gi=1177218 /ug=Mm.4578 /len=3036	Mm.4578	15375	P35582 ; Q4VA63 ; Q61583	NP_032285.2	NM_008259
98355_at	Ighmbp2	AA544993	Gpr133	Cluster Incl AA544993:vk42e09.r1 Mus musculus cDNA, 5' end /clone=IMAGE-949288 /clone_end=5' /gb=AA544993 /gi=2306067 /ug=Mm.4393 /len=297	Mm.379431	243277	Q80T32 ; Q8BW80	XP_485685.2	XM_485685
93547_at	PEA2; Pebp2; PEBP2b; Pebpb2; AI893578; Cbfb	L03279	Cbfb	Cluster Incl L03279:Core binding factor beta /cds=UNKNOWN /gb=L03279 /gi=200177 /ug=Mm.2018 /len=2685	Mm.2018	12400	Q08024 ; Q3UYR3	NP_071704.2	NM_022309
102808_at	beta 1	L48687	Scn1b	Cluster Incl L48687:Sodium channel, voltage-gated, type I, beta polypeptide /cds=(0,196) /gb=L48687 /gi=1162950 /ug=Mm.1418 /len=345	Mm.1418	20266	P97952	NP_035452.1	NM_011322
99057_at	T25; CD90; Thy-1; Thy1.1; Thy1.2; Thy-1.2	M12379	Thy1	Cluster Incl M12379:Mouse Thy-1.2 glycoprotein gene, complete cds /cds=(0,488) /gb=M12379 /gi=202040 /ug=Mm.3951 /len=489	Mm.3951	21838	P01831 ; Q53YX2	NP_033408.1	NM_009382
104716_at	CRBPI; Crbp; Rbp-1; Rbp1	X60367	Rbp1	Cluster Incl X60367:Retinol binding protein 1, cellular /cds=UNKNOWN /gb=X60367 /gi=50547 /ug=Mm.2450 /len=2633	Mm.279741	19659	Q00915 ; Q58EU7	NP_035384.1	NM_011254
103024_at	MS2; CD156; CD156a; E430039A18Rik; Pkm2	X13335	Adam8	Cluster Incl X13335:A disintegrin and metalloprotease domain (ADAM) 8 /cds=(17,2497) /gb=X13335 /gi=1216173 /ug=Mm.15969 /len=3034	Mm.15969	11501	Q05910 ; Q5VCS5 ; Q3TVN5 ; Q3U1J7 ; Q3U1R3 ; Q3U6N3 ; Q3U7G2 ; Q3UA33 ; Q8C269 ; Q8R3D3	NP_031429.1	NM_007403
99643_f_at	CPH; fat; Cph1; Cph-1; R74677; MGC7101; Mbp	X61232	Cpe	Cluster Incl X61232:Mouse mRNA for carboxypeptidase H /cds=(39,1472) /gb=X61232 /gi=50312 /ug=Mm.43603 /len=1992	Mm.31395	12876	Q00493 ; Q543R4	NP_038522.2	NM_013494
100468_g_at	LYL; Lyl-1; Ly9	X57687	Lyl1	Cluster Incl X57687:M.musculus LYL gene (clone L6) /cds=(465,1301) /gb=X57687 /gi=52965 /ug=Mm.4925 /len=1686	Mm.4925	17095	P27792 ; Q923F0 ; Q4FK84 ; Q8BPE2	NP_032561.1	NM_008535
101566_f_at	Up-1; Ltn-1; Mup-1; Mup-a; Lvtn-1; 2610016E04Rik	M17818	Mup1 ; Mup2	Cluster Incl M17818:Mouse major urinary protein group 1 gene, 5' end, clone BL6-3 /cds=(66,95) /gb=M17818 /gi=202305 /ug=Mm.89481 /len=96	Mm.237772	17840 ; 17841	P11588 ; P11589 ; P02762 ; P04938 ; Q4FZE8 ; Q58EV3 ; Q8JZT0 ; Q9CXU6 ; Q9D0H8 ; Q58ES8	NP_032673.2 ; NP_112465.1	NM_008647 ; NM_031188
93037_i_at	Lipo 1; Lpc1; Anx-1; Lpc-1; Anx-A1	M69260	Anxa1	Cluster Incl M69260:Lipocortin 1 /cds=(14,1054) /gb=M69260 /gi=198844 /ug=Mm.14860 /len=1340	Mm.248360	16952	P10107 ; Q4FK88 ; Q3U5N9 ; Q3US43 ; Q4FJV4	NP_034860.1	NM_010730
160638_at	p18; INK4c; INK4d; C77269; p18INK4c; Cdkn2c	U19596	Cdkn2c	Cluster Incl U19596:Mus musculus Cdk4 and Cdk6 inhibitor p18 protein mRNA, complete cds /cds=(78,584) /gb=U19596 /gi=790566 /ug=Mm.1912 /len=694 /NOTE=replacement for probe set(s) 103561_s_at on MG-U74A	Mm.1912	12580	Q60772 ; Q3U054 ; Q9D153	NP_031697.1	NM_007671
95471_at	KIP2; CDKI; Kip2; p57Kip2; AL024410; p57(kip2); Cdkn1c	U22399	Cdkn1c	Cluster Incl U22399:Cyclin-dependent kinase inhibitor 1C (P57) /cds=(137,1144) /gb=U22399 /gi=790249 /ug=Mm.2480 /len=1462	Mm.168789	12577	P49919 ; Q791X1 ; Q8BP34	NP_034006.2	NM_009876
95024_at	Lpl	AW047653	Usp18	Cluster Incl AW047653:UI-M-BH1-alo-a-12-0-UI.s1 Mus musculus cDNA, 3' end /clone=UI-M-BH1-alo-a-12-0-UI /clone_end=3' /gb=AW047653 /gi=5908182 /ug=Mm.27498 /len=426	Mm.326911	24110	Q9WTV6 ; Q4FK24 ; Q3U7P3 ; Q3UAR6 ; Q3UE35	NP_036039.1	NM_011909
96132_at	EIG 180; Drapc1; EIG180; AB023957; AU041258; Mbp	AB023957	Apcdd1	Cluster Incl AB023957:Mus musculus EIG 180 mRNA for ethanol induced gene product, complete cds /cds=(140,481) /gb=AB023957 /gi=6468203 /ug=Mm.28143 /len=728	Mm.386842	494504	Q3TA99 ; Q3U128 ; Q9R0R2	XP_619546.1	XM_619546
98056_at	Stt3b	AI846214	Phlda3	Cluster Incl AI846214:UI-M-AM1-agb-f-10-0-UI.s1 Mus musculus cDNA, 3' end /clone=UI-M-AM1-agb-f-10-0-UI /clone_end=3' /gb=AI846214 /gi=5490120 /ug=Mm.34346 /len=343	Mm.34346	27280	Q9WV95	NP_038778.1	NM_013750
99067_at	gas6; Gas-6; Gas6	X59846	Gas6	Cluster Incl X59846:M.musculus GAS 6 mRNA associated with growth-arrest /cds=(167,2188) /gb=X59846 /gi=407060 /ug=Mm.3982 /len=2573	Mm.3982	14456	Q61592	NP_062394.1	NM_019521
160896_at	Rcal; Rcn; Hsp90b1	D13003	Rcn1	Cluster Incl D13003:Reticulocalbin /cds=(34,1011) /gb=D13003 /gi=220581 /ug=Mm.4876 /len=1998 /NOTE=replacement for probe set(s) 100456_at on MG-U74A	Mm.4876	19672	Q05186 ; Q3TVU3	NP_033063.1	NM_009037
102327_at	SSAO; VAP1	AF078705	Aoc3	Cluster Incl AF078705:Amine oxidase, copper containing 3 /cds=(0,2297) /gb=AF078705 /gi=3603354 /ug=Mm.10734 /len=2298	Mm.67281	11754	O70423 ; Q66JM4 ; Q9R055	NP_033805.1	NM_009675
101910_f_at		M16359	Mup3	Cluster Incl M16359:Mouse major urinary protein III (MUP III) mRNA, partial cds /cds=(0,342) /gb=M16359 /gi=199864 /ug=Mm.89867 /len=644	Mm.250267	17842	P04939 ; Q5D068	NP_034975.1	NM_010845
93511_at	E25; Itm2; AW108051; Bcar1	L38971	Itm2a	Cluster Incl L38971:Integral membrane protein 2 /cds=(147,938) /gb=L38971 /gi=624777 /ug=Mm.193 /len=1635	Mm.193	16431	Q61500 ; Q3TJP5	NP_032435.2	NM_008409
101856_at	N28155; AA414907; AW742389; 2900008M13Rik; Palld	AI836771	Kctd17	Cluster Incl AI836771:UI-M-AJ0-abc-d-02-0-UI.s1 Mus musculus cDNA, 3' end /clone=UI-M-AJ0-abc-d-02-0-UI /clone_end=3' /gb=AI836771 /gi=5470984 /ug=Mm.86933 /len=200	Mm.86933	72844		XP_110121.6	XM_110121
96712_at	Tspan3	AI848508	Smoc1	Cluster Incl AI848508:UI-M-AP1-agf-d-04-0-UI.s2 Mus musculus cDNA, 3' end /clone=UI-M-AP1-agf-d-04-0-UI /clone_end=3' /gb=AI848508 /gi=5492414 /ug=Mm.27643 /len=426	Mm.273295	64075	Q8BLY1	NP_071711.1	NM_022316
98630_at	Nsdhl	AW106745	Nsdhl	Cluster Incl AW106745:um33b04.y1 Mus musculus cDNA, 5' end /clone=IMAGE-2236303 /clone_end=5' /gb=AW106745 /gi=6077545 /ug=Mm.38792 /len=600	Mm.38792	18194	Q9R1J0 ; Q7TPY3 ; Q8VE30 ; Q3US15	NP_035071.3	NM_010941
97426_at	emp-1; TMP	X98471	Emp1	Cluster Incl X98471:Epithelial membrane protein 1 /cds=(0,482) /gb=X98471 /gi=1580765 /ug=Mm.30024 /len=483	Mm.182785	13730	P47801 ; Q3UXM2 ; Q4FK43	NP_034258.1	NM_010128
100569_at	Cal1h; AW215814; Anxa2	M14044	Anxa2	Cluster Incl M14044:Mouse calpactin I heavy chain (p36) mRNA, complete cds /cds=(7,1026) /gb=M14044 /gi=192353 /ug=Mm.584 /len=1307	Mm.238343	12306	P07356 ; Q3UCD3 ; Q99KH3 ; Q9CZI7 ; Q542G9	NP_031611.1	NM_007585
98028_at	M-twist; Pde; pdt; Ska10; Twist; M-Twist; AA960487; MGC103391; Ska<m10Jus>	M63649	Twist1	Cluster Incl M63649:Twist gene homolog, (Drosophila) /cds=(166,786) /gb=M63649 /gi=202243 /ug=Mm.3280 /len=1485	Mm.3280	22160	P26687	NP_035788.1	NM_011658
93353_at	Ldc; SLRR2D	AF013262	Lum	Cluster Incl AF013262:Lumican /cds=(109,1125) /gb=AF013262 /gi=2654773 /ug=Mm.18888 /len=1782	Mm.18888	17022	P51885 ; Q3TP25	NP_032550.1	NM_008524
93836_at	Nip3; Ftl1	AF041054	Bnip3	Cluster Incl AF041054:Mus musculus E1B 19K/Bcl-2-binding protein homolog (Nip3) mRNA, nuclear gene encoding mitochondrial protein, complete cds /cds=(83,646) /gb=AF041054 /gi=2773344 /ug=Mm.2159 /len=1311	Mm.378890	12176	O55003 ; Q544Y4	NP_033890.1	NM_009760
97773_at	Cd34	AI173145	Cd34	Cluster Incl AI173145:vz78c08.r1 Mus musculus cDNA, 5' end /clone=IMAGE-1332590 /clone_end=5' /gb=AI173145 /gi=3720725 /ug=Mm.41859 /len=346	Mm.29798	12490	Q64314 ; Q3TJP6 ; Q543B6 ; Q543Y2 ; Q8C2A1	NP_598415.1	NM_133654
92567_at	Col5a-2; D230017N05; 1110014L14Rik; Myh9	L02918	Col5a2	Cluster Incl L02918:Mouse procollagen type V alpha 2 (Col5a-2) mRNA, complete cds /cds=(0,4493) /gb=L02918 /gi=309180 /ug=Mm.10299 /len=4494	Mm.10299	12832	Q61431 ; Q7TMS0 ; Q80VS8 ; Q3TVR2 ; Q3U962 ; Q3UHK7 ; Q3UTT4 ; Q3V1J6 ; Q8BNA3	NP_031763.1	NM_007737
102736_at	JE; HC11; MCAF; MCP1; MCP-1; Scya2; Sigje; SMC-CF; AI323594	M19681	Ccl2	Cluster Incl M19681:Small inducible cytokine A2 /cds=(82,528) /gb=M19681 /gi=193486 /ug=Mm.145 /len=798	Mm.290320	20296	P10148 ; Q7TMS1 ; Q3U5L6 ; Q3U5S8 ; Q5SVU3	NP_035463.1	NM_011333
96920_at	Usp39	AW125478	Htra1	Cluster Incl AW125478:UI-M-BH2.2-aqm-c-03-0-UI.s1 Mus musculus cDNA, 3' end /clone=UI-M-BH2.2-aqm-c-03-0-UI /clone_end=3' /gb=AW125478 /gi=6101008 /ug=Mm.30156 /len=468	Mm.30156	56213	Q9R118 ; Q8BN04 ; Q8BN05 ; Q91WS3 ; Q9QZK6	NP_062510.1	NM_019564
95523_at	Fbxo34	AI839718	6530401D17Rik	Cluster Incl AI839718:UI-M-AN0-acp-h-02-0-UI.s1 Mus musculus cDNA, 3' end /clone=UI-M-AN0-acp-h-02-0-UI /clone_end=3' /gb=AI839718 /gi=5473931 /ug=Mm.27579 /len=244	Mm.328305	76219	Q9D365 ; Q8BK31	NP_083817.1 ; NP_084099.1	NM_029541 ; NM_029823
96047_at	RBP; Rbp-4; Rbp4	U63146	Rbp4	Cluster Incl U63146:Mus musculus retinol binding protein (RBP) mRNA, complete cds /cds=(0,605) /gb=U63146 /gi=1515449 /ug=Mm.2605 /len=606	Mm.2605	19662	Q00724 ; Q3TF08	NP_035385.1	NM_011255
160320_at	CAP; Sh3d5; SH3P12; mKIAA1296; 2310065E01Rik; 9530001P15Rik; Tyrp1	U58883	Sorbs1	Cluster Incl U58883:Mus musculus c-Cbl associated protein CAP mRNA, complete cds /cds=(345,2399) /gb=U58883 /gi=1407652 /ug=Mm.29030 /len=2684 /NOTE=replacement for probe set(s) 94525_at on MG-U74A	Mm.210815	20411	Q62417 ; Q3TU57 ; Q3V225	NP_001030134.1 ; NP_001030135.1 ; NP_001030136.1 ; NP_033192.2 ; NP_848139.1	NM_001034962 ; NM_001034963 ; NM_001034964 ; NM_009166 ; NM_178362
94817_at	HSP47; J6; Cbp1; Cbp2; gp46; Hsp47; BERF-1; Serpinh2; colligin; App	X60676	Serpinh1	Cluster Incl X60676:M.musculus HSP47 mRNA /cds=(256,1509) /gb=X60676 /gi=51449 /ug=Mm.22708 /len=2273	Mm.22708	12406	P19324 ; Q3TJK3 ; Q3TMD2 ; Q3TWG9 ; Q5U4D0 ; Q8BV87 ; Q8BVU9	NP_033955.1	NM_009825
98924_at	ART3	Y08027	Art3	Cluster Incl Y08027:M.musculus ART3 gene /cds=(0,1112) /gb=Y08027 /gi=2677615 /ug=Mm.28637 /len=1113	Mm.263514	109979	Q8R2G4 ; Q8R2H8	NP_859417.1	NM_181728
93349_at	CNAp14; Csnb	X57337	Pcolce	Cluster Incl X57337:Procollagen C-proteinase enhancer protein /cds=(43,1251) /gb=X57337 /gi=1486405 /ug=Mm.18808 /len=1505	Mm.262345	18542	Q61398 ; Q3TX39 ; Q3UIP2 ; Q3UN82	NP_032814.1	NM_008788
102408_g_at	Mcp-5; Mcpt5; MMCP-5; Cma1	M68898	Mcpt5	Cluster Incl M68898:Mast cell protease 5 /cds=(5,748) /gb=M68898 /gi=199028 /ug=Mm.1252 /len=960	Mm.1252	17228	P21844	NP_034910.1	NM_010780
101059_at	Peg6; AI528698	D76440	Ndn	Cluster Incl D76440:Necdin /cds=(86,1063) /gb=D76440 /gi=1040690 /ug=Mm.7089 /len=1608	Mm.250919	17984	P25233 ; Q542W7 ; Q8C5K8	NP_035012.2	NM_010882
101682_f_at	Mup-4; Mup1	M16358	Mup4	Cluster Incl M16358:Major urinary protein 4 /cds=(66,602) /gb=M16358 /gi=199882 /ug=Mm.34335 /len=875	Mm.34335	17843	P11590	NP_032674.1	NM_008648
96608_at	PAHX; Lnap1; AI256161; AI265699; Ctsd	AF023463	Phyh	Cluster Incl AF023463:Mus musculus peroxisomal phytanoyl-CoA alpha-hydroxylase (PAHX) mRNA, complete cds /cds=(39,1055) /gb=AF023463 /gi=2564672 /ug=Mm.27066 /len=1419	Mm.27066	16922	O35386 ; Q3TGP3 ; Q3TPC7	NP_034856.1	NM_010726
101095_at	Magp; Magp1; AI893631; Usp14	L23769	Mfap2	Cluster Incl L23769:Microfibril-associated glycoprotein /cds=(80,631) /gb=L23769 /gi=440831 /ug=Mm.7386 /len=1020	Mm.7386	17150	P55002 ; Q99PM0	NP_032572.1	NM_008546
104435_at	CMF608; AA409708; AA536958; AI414626; 9030224D03; 6530405F15Rik; Wdr19	AI644072	Igsf10	Cluster Incl AI644072:vu70c06.x1 Mus musculus cDNA, 3' end /clone=IMAGE-1196746 /clone_end=3' /gb=AI644072 /gi=4722547 /ug=Mm.29257 /len=460	Mm.228086	242050	Q6ZPK9	XP_143254.4	XM_143254
103299_at	Psmd2	AW123773	Pld4	Cluster Incl AW123773:UI-M-BH2.1-apm-c-03-0-UI.s1 Mus musculus cDNA, 3' end /clone=UI-M-BH2.1-apm-c-03-0-UI /clone_end=3' /gb=AW123773 /gi=6099303 /ug=Mm.21067 /len=402	Mm.203915	104759	Q6PDR0 ; Q3TD59 ; Q3UA19 ; Q8BG07 ; Q8BR69	NP_849242.1	NM_178911
99019_at	CPR; CYPOR; 4933424M13Rik; Tyrp1	D17571	Por	Cluster Incl D17571:P450 (cytochrome) oxidoreductase /cds=(52,2088) /gb=D17571 /gi=407342 /ug=Mm.3863 /len=2457	Mm.3863	18984	P37040 ; Q3V2F8	NP_032924.1	NM_008898
97507_at	mama; 90K; CyCAP; Ppicap; MAC-2BP; Dgcr2	X67809	Lgals3bp	Cluster Incl X67809:Peptidylprolyl isomerase C-associated protein /cds=(168,1901) /gb=X67809 /gi=297032 /ug=Mm.3152 /len=2168	Mm.3152	19039	O35649 ; Q07797 ; Q3U631 ; Q3U8K4 ; Q3UDL5	NP_035280.1	NM_011150
102096_f_at		AI255271	Mup1 ; Mup2 ; Mup3 ; Mup4 ; Mup5	Cluster Incl AI255271:ui89h12.x1 Mus musculus cDNA, 3' end /clone=IMAGE-1889639 /clone_end=3' /gb=AI255271 /gi=3862796 /ug=Mm.42394 /len=598	Mm.250267	17840 ; 17841 ; 17842 ; 17843 ; 17844	P11588 ; P11589 ; P04939 ; P11590 ; P11591 ; P02762 ; P04938 ; Q4FZE8 ; Q58EV3 ; Q8JZT0 ; Q9CXU6 ; Q9D0H8 ; Q58ES8 ; Q5D068	NP_032673.2 ; NP_032674.1 ; NP_032675.1 ; NP_034975.1 ; NP_112465.1	NM_008647 ; NM_008648 ; NM_008649 ; NM_010845 ; NM_031188
100884_at	FR-1; Fgrp; Fgfrp; Fcgrt	U04204	Akr1b8	Cluster Incl U04204:Fibroblast growth factor regulated protein /cds=(67,1017) /gb=U04204 /gi=463376 /ug=Mm.5378 /len=1304	Mm.5378	14187	P45377	NP_032038.1	NM_008012
96038_at	Slc7a11	AI840339	Rnase4	Cluster Incl AI840339:UI-M-AJ0-abd-g-01-0-UI.s2 Mus musculus cDNA, 3' end /clone=UI-M-AJ0-abd-g-01-0-UI /clone_end=3' /gb=AI840339 /gi=5474552 /ug=Mm.2587 /len=497	Mm.202665	58809	P21570 ; Q9JJH1 ; Q5UCA9 ; Q6NXX2 ; Q3TBG7 ; Q8C663 ; Q8C7E4	NP_067447.2 ; NP_957691.1	NM_021472 ; NM_201239
96020_at	Ryr2	M22531	C1qb	Cluster Incl M22531:Mouse complement C1q B chain mRNA, complete cds /cds=(156,917) /gb=M22531 /gi=192266 /ug=Mm.2570 /len=1059	Mm.2570	12260	P14106 ; Q3U6I5 ; Q3U793 ; Q3US82	NP_033907.1	NM_009777
102407_at	Mcp-5; Mcpt5; MMCP-5; Cma1	M68898	Mcpt5	Cluster Incl M68898:Mast cell protease 5 /cds=(5,748) /gb=M68898 /gi=199028 /ug=Mm.1252 /len=960	Mm.1252	17228	P21844	NP_034910.1	NM_010780
92365_at	FIGF; Vegfd; VEGF-D; AI325264; Wasf2	X99572	Figf	Cluster Incl X99572:C-fos induced growth factor /cds=(282,1358) /gb=X99572 /gi=1695171 /ug=Mm.3983 /len=1890	Mm.297978	14205	P97946 ; Q6P5N9	NP_034346.1	NM_010216
96742_at	Eq1; EQ-1; 1810032B19Rik; 5033416F05Rik; Mospd3	AA717826	Dpt	Cluster Incl AA717826:vt98g09.r1 Mus musculus cDNA, 5' end /clone=IMAGE-1179232 /clone_end=5' /gb=AA717826 /gi=2730100 /ug=Mm.28935 /len=255	Mm.28935	56429	Q9QZZ6	NP_062733.1	NM_019759
94811_s_at	p62; 62kDa; C77871; AW743425; AW822074; Gtf2h1	AJ002366	Gtf2h1 ; Ndn	Cluster Incl AJ002366:Mus musculus mRNA for transcription factor TFIIH, 62 kD subunit /cds=(44,1687) /gb=AJ002366 /gi=2582796 /ug=Mm.22700 /len=2471	Mm.22700	14884 ; 17984	P25233 ; Q9DBA9 ; Q7TPY0 ; Q3U7U8 ; Q542W7 ; Q8C5K8	NP_032212.2 ; NP_035012.2	NM_008186 ; NM_010882
100946_at		AF109906	Hspa1b	Cluster Incl AF109906:Mus musculus MHC class III region RD gene, partial cds; Bf, C2, G9A, NG22, G9, HSP70, HSP70, HSC70t, and smRNP genes, complete cds; G7A gene, partial cds; and unknown genes /cds=(0,1928) /gb=AF109906 /gi=3986763 /ug=Mm.6388 /len=1929	Mm.372314	15511	Q61698	NP_034608.1	NM_010478
100508_at	manic-fringe; AW546563; Mfng	AF015769	Mfng	Cluster Incl AF015769:Mus musculus manic fringe (manic-fringe) mRNA, complete cds /cds=(0,965) /gb=AF015769 /gi=2454571 /ug=Mm.517 /len=966	Mm.149235	17305	O09008 ; Q3UPI0	NP_032621.1	NM_008595
101909_f_at	MUP15; Mup-3; MUP III; MGC117854; H2-Ea	M16357	Mup3	Cluster Incl M16357:Mouse major urinary protein III (MUP III) mRNA, partial cds /cds=(0,147) /gb=M16357 /gi=199862 /ug=Mm.89867 /len=419	Mm.250267	17842	P04939 ; Q5D068	NP_034975.1	NM_010845
160726_at	QKI; QkI; l17Wis1; 1500005P18; l(17)-1Wis	U44940	Qk	Cluster Incl U44940:Quaking /cds=(507,1484) /gb=U44940 /gi=1181697 /ug=Mm.2655 /len=6747 /NOTE=replacement for probe set(s) 94437_at on MG-U74A	Mm.262294	19317	O88972 ; Q61111 ; Q9Z246 ; Q3UQQ1 ; Q9CW34 ; Q9QUH4 ; Q9QYS9 ; Q61110	NP_068681.1	NM_021881
93094_at	cdr2; AA617262; MGC144810; MGC144811; Atp5f1	U88588	Cdr2	Cluster Incl U88588:Cerebellar degeneration-related 2 /cds=(153,1520) /gb=U88588 /gi=1857920 /ug=Mm.1640 /len=2432	Mm.1640	12585	P97817 ; Q3TAP7 ; Q3UG92	NP_031698.1	NM_007672
104652_at	Topbp1	AI849601	Kcnk2	Cluster Incl AI849601:UI-M-AH1-agr-f-05-0-UI.s1 Mus musculus cDNA, 3' end /clone=UI-M-AH1-agr-f-05-0-UI /clone_end=3' /gb=AI849601 /gi=5493507 /ug=Mm.31570 /len=357	Mm.33304	16526		NP_034737.1	NM_010607
99366_at	Eif2s3x	AI553536	Pqlc3	Cluster Incl AI553536:vw39e06.x1 Mus musculus cDNA, 3' end /clone=IMAGE-1246210 /clone_end=3' /gb=AI553536 /gi=4485899 /ug=Mm.5675 /len=408	Mm.5675	217430	Q3UU83 ; Q8C259 ; Q8C6U2 ; Q8QZS7	NP_766162.1	NM_172574
100397_at	Ly83; DAP12; KARAP; Tyrobp	AF024637	Tyrobp	Cluster Incl AF024637:TYRO protein tyrosine kinase binding protein /cds=(0,344) /gb=AF024637 /gi=2906001 /ug=Mm.46301 /len=345	Mm.46301	22177	O54885 ; Q3U419	NP_035792.1	NM_011662
96801_at	ak1; Ak-1; B430205N08Rik; Ak1	AJ010108	Ak1	Cluster Incl AJ010108:Mus musculus mRNA for cytosolic adenylate kinase /cds=(16,600) /gb=AJ010108 /gi=5725309 /ug=Mm.29189 /len=1956	Mm.29189	11636	Q9R0Y5 ; Q9R0Y4 ; Q542C5	NP_067490.1	NM_021515
95415_f_at	C1rb; AI132558; Wtap	AI132585	C1r	Cluster Incl AI132585:ue97d10.x1 Mus musculus cDNA, 3' end /clone=IMAGE-1499059 /clone_end=3' /gb=AI132585 /gi=3602592 /ug=Mm.24276 /len=597	Mm.333375	50909	Q8CG16 ; Q8CFG9 ; Q566I6 ; Q3UU42 ; Q9CTX0	NP_075632.2	NM_023143
95493_at	Col6a1; Col6a-1; AI747156; Col4a1	X66405	Col6a1	Cluster Incl X66405:Procollagen, type VI, alpha 1 /cds=(131,3208) /gb=X66405 /gi=50478 /ug=Mm.2509 /len=3991	Mm.2509	12833	Q04857 ; Q99LW4 ; Q8BT34 ; Q8C6Y0	NP_034063.1	NM_009933
93517_at	Col6a-2; MGC36205; Col6a2	Z18272	Col6a2	Cluster Incl Z18272:Procollagen, type VI, alpha 2 /cds=(0,1115) /gb=Z18272 /gi=57957 /ug=Mm.1949 /len=1562	Mm.1949	12834	Q02788 ; Q8K229 ; Q8C972	NP_666119.1	NM_146007
100293_at	Zcchc11	AA268823	Cd59b	Cluster Incl AA268823:vb01d09.r1 Mus musculus cDNA, 5' end /clone=IMAGE-747665 /clone_end=5' /gb=AA268823 /gi=1905739 /ug=Mm.86378 /len=435	Mm.359026	333883	Q6PBG1	NP_862906.1	NM_181858
160860_at	Gdf10	AI853332	Gdf10	Cluster Incl AI853332:UI-M-BH0-air-a-08-0-UI.s1 Mus musculus cDNA, 3' end /clone=UI-M-BH0-air-a-08-0-UI /clone_end=3' /gb=AI853332 /gi=5497238 /ug=Mm.40323 /len=330 /NOTE=replacement for probe set(s) 99443_at on MG-U74A	Mm.40323	14560	Q53X20 ; Q6PE07 ; Q8R209 ; Q8C991	NP_665684.2	NM_145741
94289_r_at	Maged2	AI851574	Maged2	Cluster Incl AI851574:UI-M-BH0-aki-f-10-0-UI.s1 Mus musculus cDNA, 3' end /clone=UI-M-BH0-aki-f-10-0-UI /clone_end=3' /gb=AI851574 /gi=5495480 /ug=Mm.22575 /len=459	Mm.22575	80884	Q99PB4 ; Q9ER67 ; Q3TFU3	NP_109625.1	NM_030700
100342_i_at	Tuba-1; MGC102097; MGC102098; MGC102099; Tyrp1	M28729	Tuba1	Cluster Incl M28729:Tubulin alpha1 /cds=(0,596) /gb=M28729 /gi=202222 /ug=Mm.88110 /len=786	Mm.370346	22142	P68369 ; P68373 ; O89052 ; Q3TIZ0 ; Q52L87	NP_035783.1	NM_011653
97520_s_at	neuronatin; Peg5; AW107673; 5730414I02Rik; Kcnq1	X83569	Nnat	Cluster Incl X83569:Neuronatin /cds=(66,230) /gb=X83569 /gi=619499 /ug=Mm.3210 /len=1102	Mm.233903	18111	Q61979 ; Q4L140 ; O35081 ; Q548Q0 ; Q9DCA0	NP_035053.1 ; NP_851291.1	NM_010923 ; NM_180960
93981_at	tPA; t-PA; AU020998; AW212668; D8Ertd2e; MGC18508; Lta	J03520	Plat	Cluster Incl J03520:Plasminogen activator, tissue /cds=(93,1772) /gb=J03520 /gi=202109 /ug=Mm.21702 /len=2519	Mm.154660	18791	P11214 ; Q6P7U0	NP_032898.1	NM_008872
100981_at	GARG-16; Ifi56; Actb	U43084	Ifit1	Cluster Incl U43084:Interferon-induced protein with tetratricopeptide repeats 1 /cds=(69,1460) /gb=U43084 /gi=1401059 /ug=Mm.6718 /len=2101	Mm.6718	15957	Q64282 ; Q3U5K8 ; Q3U5N2 ; Q3U726 ; Q3U7A2 ; Q3UNG3 ; Q8BN43 ; Q99L77	NP_032357.1	NM_008331
95016_at	Nrp; NP-1; Npn1; NPN-1; C530029I03; Nrp1	D50086	Nrp1	Cluster Incl D50086:Mouse mRNA for neuropilin, complete cds /cds=(347,3118) /gb=D50086 /gi=1783300 /ug=Mm.27448 /len=3652	Mm.271745	18186	P97333 ; Q6PAR3 ; Q80X28 ; Q3UFP7 ; Q3UQY7	NP_032763.1	NM_008737
94902_at	SOD3; EC-SOD; AI314465; MGC13799; Sod3	U38261	Sod3	Cluster Incl U38261:Mus musculus extracellular superoxide dismutase (SOD3) mRNA, complete cds /cds=(269,1024) /gb=U38261 /gi=1915962 /ug=Mm.2407 /len=1834	Mm.2407	20657	O09164 ; O88592 ; Q64466 ; Q3UM12 ; Q542X9	NP_035565.1	NM_011435
104165_at		AJ132098	Vnn1	Cluster Incl AJ132098:Mus musculus mRNA for Vanin-1 /cds=(21,1559) /gb=AJ132098 /gi=4138228 /ug=Mm.27154 /len=2255	Mm.27154	22361	Q9Z0K8 ; Q3TJI0 ; Q3UEK0	NP_035834.1	NM_011704
97347_at	2310046A13Rik; Ltbp4	AA838868	Ltbp4	Cluster Incl AA838868:vw78c04.r1 Mus musculus cDNA, 5' end /clone=IMAGE-1261062 /clone_end=5' /gb=AA838868 /gi=2914963 /ug=Mm.29618 /len=493	Mm.272251	108075	Q8K4G1 ; Q3UGU1 ; Q8BXY5	NP_783572.1	NM_175641
96818_at	Brpf1	AA762522	Dtx2	Cluster Incl AA762522:vv84d02.r1 Mus musculus cDNA, 5' end /clone=IMAGE-1229091 /clone_end=5' /gb=AA762522 /gi=2812269 /ug=Mm.29343 /len=523	Mm.275574	74198	Q8R3P2 ; Q69ZH4	NP_076231.1	NM_023742
101912_at	Lman2	AI019679	1100001G20Rik	Cluster Incl AI019679:ua92e01.r1 Mus musculus cDNA, 5' end /clone=IMAGE-1364952 /clone_end=5' /gb=AI019679 /gi=3234015 /ug=Mm.902 /len=363	Mm.902	66107	Q8BTE6	NP_899072.1	NM_183249
98107_at	Hspa8	AW123801	Coro1c	Cluster Incl AW123801:UI-M-BH2.1-apm-e-08-0-UI.s1 Mus musculus cDNA, 3' end /clone=UI-M-BH2.1-apm-e-08-0-UI /clone_end=3' /gb=AW123801 /gi=6099331 /ug=Mm.34796 /len=367	Mm.260158	23790	Q9WUM4 ; Q5PPQ7 ; Q3TEU8 ; Q3TF74 ; Q3U8F0 ; Q3UA51 ; Q499X7	NP_035909.2	NM_011779
103335_at	AA407335; AI194909; AI265545; galectin-9; Arih2	U55060	Lgals9	Cluster Incl U55060:Mus musculus beta-galactoside binding lectin mRNA, complete cds /cds=(34,1002) /gb=U55060 /gi=1916601 /ug=Mm.18087 /len=1418	Mm.341434	16859	O08573 ; Q99L83 ; Q5SXE6	NP_034838.1	NM_010708
96588_at	EP3; Pgerep3; Ptgerep3; Ptger3	D10204	Ptger3	Cluster Incl D10204:Prostaglandin E receptor EP3 subtype /cds=(118,1215) /gb=D10204 /gi=220571 /ug=Mm.30424 /len=2091	Mm.30424	19218	P30557 ; Q6PDF2	NP_035326.1	NM_011196
92403_at	ST6GalNAc V; Siat7e; AI851940; St6galnac5	AB030836	St6galnac5	Cluster Incl AB030836:Mus musculus ST6GalNAc V mRNA for GD1 alpha synthase, complete cds /cds=(193,1200) /gb=AB030836 /gi=6097862 /ug=Mm.40915 /len=1685	Mm.40915	26938	Q9QYJ1 ; Q6GTI0 ; Q8CAM7 ; Q8CBX1	NP_036158.2	NM_012028
101468_at	Pfc; BCFG; Sucla2	X12905	Pfc	Cluster Incl X12905:Properdin factor, complement /cds=(0,1313) /gb=X12905 /gi=53786 /ug=Mm.8308 /len=1358	Mm.3064	18636	P11680 ; Q3TB98 ; Q3U779	NP_032849.1	NM_008823
93593_f_at	H4; H-4; Ymp; MI-35; HNMP-1; Ankrd1	U87948	Emp3	Cluster Incl U87948:Epithelial membrane protein 3 /cds=(201,692) /gb=U87948 /gi=2358253 /ug=Mm.20829 /len=695	Mm.20829	13732	O35912 ; Q3UIF8	NP_034259.1	NM_010129
92429_at	ACTHR	D31952	Mc2r	Cluster Incl D31952:Melanocortin 2 receptor /cds=(0,890) /gb=D31952 /gi=1166392 /ug=Mm.41498 /len=891	Mm.41498	17200	Q544P9	NP_032586.1	NM_008560
98331_at	COL3A1; Ms10w; Col3a-1; MMS10-W; AW550625; KIAA4231; mKIAA4231	X52046	Col3a1	Cluster Incl X52046:Procollagen, type III, alpha 1 /cds=(117,4511) /gb=X52046 /gi=575321 /ug=Mm.4271 /len=4766	Mm.249555	12825	P08121 ; Q5DTG2 ; Q7TT32 ; Q8CFM4 ; Q8K173 ; Q3TVI5 ; Q3TW25 ; Q3UH72 ; Q8BJU6 ; Q8BKY2 ; Q8BLW4 ; Q8BMR6 ; Q9CSB7	NP_034060.1	NM_009930
160458_at	Las1l	AI853261	Mcam	Cluster Incl AI853261:UI-M-BH0-ajl-c-03-0-UI.s1 Mus musculus cDNA, 3' end /clone=UI-M-BH0-ajl-c-03-0-UI /clone_end=3' /gb=AI853261 /gi=5497167 /ug=Mm.39103 /len=272 /NOTE=replacement for probe set(s) 99092_at on MG-U74A	Mm.275003	84004	Q9JHQ2 ; Q9JHQ3 ; Q8R2Y2 ; Q9EPF1 ; Q9ESS7	NP_075548.1	NM_023061
97926_s_at	Nr1c3; PPAR-gamma; PPAR-gamma2; Pparg	U10374	Pparg	Cluster Incl U10374:Peroxisome proliferator activator receptor gamma /cds=(0,1427) /gb=U10374 /gi=507776 /ug=Mm.3020 /len=1428	Mm.3020	19016	P37238 ; Q4FJR2 ; Q6GU14	NP_035276.1	NM_011146
96562_at	Nramp; Bcg; Ity; Lsh; ity; Nramp1; MGC129156; MGC129157; Slc11a1	L13732	Slc11a1	Cluster Incl L13732:Natural resistance-associated macrophage protein 1 /cds=(90,1736) /gb=L13732 /gi=474903 /ug=Mm.2913 /len=2283	Mm.2913	18173	P41251 ; Q3TB84	NP_038640.1	NM_013612
103031_g_at	BreDnm19; AI838169; KIAA4093; mKIAA4093	L31397	Dnm1	Cluster Incl L31397:Dynamin /cds=(73,2658) /gb=L31397 /gi=487856 /ug=Mm.16080 /len=3924	Mm.44736	13429	P39053 ; Q5DTN7 ; Q6PDM5 ; Q3UNM1	NP_034195.1	NM_010065
101073_at	Lrp; A2mr; CD91; AI316852; Lrp1	X67469	Lrp1	Cluster Incl X67469:Low density lipoprotein receptor related protein /cds=(441,14078) /gb=X67469 /gi=49941 /ug=Mm.7221 /len=14849	Mm.271854	16971	Q61291 ; Q811K6 ; Q91ZX7 ; Q3U454 ; Q3U5J2 ; Q8C4T5	NP_032538.1	NM_008512
99032_at	DEXRAS1; Dexras1; Mmp12	AF009246	Rasd1	Cluster Incl AF009246:Mus musculus ras-related protein (DEXRAS1) mRNA, complete cds /cds=(141,983) /gb=AF009246 /gi=2253712 /ug=Mm.3903 /len=1623	Mm.3903	19416	O35626 ; Q5SWR8	NP_033052.1	NM_009026
93090_at	Bek; Fgfr7; Fgfr-2; Fgfr-7; KGFRTr; AU043015; AW556123; MGC102519; Fgfr2	M23362	Fgfr2	Cluster Incl M23362:Fibroblast growth factor receptor 2 /cds=(0,1037) /gb=M23362 /gi=533219 /ug=Mm.16340 /len=1038	Mm.16340	14183	P21803	NP_034337.1 ; NP_963895.1	NM_010207 ; NM_201601
160571_at	Idh; IDPc; Id-1; Idh-1; AI314845; AI788952; MGC115782; E030024J03Rik; Idh1	AF020039	Idh1	Cluster Incl AF020039:Mus musculus NADP-dependent isocitrate dehydrogenase (Idh) mRNA, complete cds /cds=(19,1263) /gb=AF020039 /gi=3641399 /ug=Mm.9925 /len=1456 /NOTE=replacement for probe set(s) 102005_at on MG-U74A	Mm.9925	15926	O88844 ; Q5HZJ8 ; Q3TJ51 ; Q3UAV7 ; Q8C338	NP_034627.2	NM_010497
103676_at	CTRP1; Zsig37; 1600017K21Rik; C1qtnf1	AI551306	C1qtnf1	Cluster Incl AI551306:vo77e06.x1 Mus musculus cDNA, 3' end /clone=IMAGE-1065154 /clone_end=3' /gb=AI551306 /gi=4483669 /ug=Mm.23845 /len=321	Mm.23845	56745	Q8R1P2 ; Q80VI9 ; Q9QXP7	NP_064343.1	NM_019959
93187_at	Rpl15	AW048347	Trim47	Cluster Incl AW048347:UI-M-BH1-akk-e-03-0-UI.s1 Mus musculus cDNA, 3' end /clone=UI-M-BH1-akk-e-03-0-UI /clone_end=3' /gb=AW048347 /gi=5908876 /ug=Mm.5510 /len=458	Mm.5510	217333	Q8C0E3 ; Q66JW4 ; Q7TMQ8 ; Q497Z1	NP_766158.2	NM_172570
98018_at	Epcr; Ccca; EPCR; AI325044; Syvn1	L39017	Procr	Cluster Incl L39017:Protein C receptor, endothelial /cds=(55,783) /gb=L39017 /gi=728480 /ug=Mm.3243 /len=1358	Mm.3243	19124	Q64695 ; Q8K357 ; Q4FK76	NP_035301.1	NM_011171
93956_at	GARG-49/IRG2; Ifi49; MGC107331	U43086	Ifit3	Cluster Incl U43086:Mus musculus glucocorticoid-attenuated response gene 49 (GARG-49/IRG2) mRNA, complete cds /cds=(0,1211) /gb=U43086 /gi=1401063 /ug=Mm.951 /len=1212	Mm.271850	15959	Q64345 ; Q4FJY6 ; Q3UAB1 ; Q5FW82	NP_034631.1	NM_010501
97711_at	lgj; stri; NPR-C; C81222; B430320C24Rik; Sp100	AI606967	B430320C24Rik	Cluster Incl AI606967:vw37a01.x1 Mus musculus cDNA, 3' end /clone=IMAGE-1245960 /clone_end=3' /gb=AI606967 /gi=4616134 /ug=Mm.38364 /len=387	Mm.25259	319900			NM_001039181
104761_at	CMG2; CMG-2; cI-35; AW561899; 2310046B19Rik; Igsf4a	AA612450	Antxr2	Cluster Incl AA612450:vo70h07.r1 Mus musculus cDNA, 5' end /clone=IMAGE-1064509 /clone_end=5' /gb=AA612450 /gi=2461128 /ug=Mm.24842 /len=294	Mm.24842	71914	Q6DFX2 ; Q3TCL6	NP_598499.1	NM_133738
95303_at	Fgls5; MGC129398; MGC129399; fragilis5; A330075D07; Bzrpl1	AA144469	Ifitm6	Cluster Incl AA144469:mr16c09.r1 Mus musculus cDNA, 5' end /clone=IMAGE-597616 /clone_end=5' /gb=AA144469 /gi=1713847 /ug=Mm.19963 /len=151	Mm.276440	213002			NM_001033632
102235_at	Lmyc1; Lmyc-1; AW536278; MGC102165	X13945	Lmyc1	Cluster Incl X13945:Lung carcinoma myc related oncogene 1 /cds=(0,1106) /gb=X13945 /gi=53287 /ug=Mm.1055 /len=3076	Mm.1055	16918	P10166 ; Q3UIE0	NP_032532.1	NM_008506
99637_at	Col15a1	AF011450	Col15a1	Cluster Incl AF011450:Procollagen, type XV /cds=(156,4259) /gb=AF011450 /gi=2558824 /ug=Mm.4352 /len=5176	Mm.233547	12819	O35206 ; Q3UZ71 ; Q7TT25	NP_034058.1	NM_009928
98859_at	TRAP; TRACP	M99054	Acp5	Cluster Incl M99054:Acid phosphatase 5, tartrate resistant /cds=(132,1115) /gb=M99054 /gi=553868 /ug=Mm.5119 /len=1386	Mm.46354	11433	Q05117	NP_031414.1	NM_007388
100425_at	syk; Syk	U25685	Syk	Cluster Incl U25685:Mus musculus protein tyrosine kinase (syk) mRNA, complete cds /cds=(0,1889) /gb=U25685 /gi=818860 /ug=Mm.4708 /len=1890	Mm.375031	20963	P48025 ; Q6P1E0 ; Q3UPF7 ; Q3V3Q2	NP_035648.2	NM_011518
160904_at	Pigs	AI841484	B230317C12Rik	Cluster Incl AI841484:UI-M-AH0-acy-c-05-0-UI.s1 Mus musculus cDNA, 3' end /clone=UI-M-AH0-acy-c-05-0-UI /clone_end=3' /gb=AI841484 /gi=5475697 /ug=Mm.5166 /len=412 /NOTE=replacement for probe set(s) 100506_at on MG-U74A	Mm.279863	56279	Q80UM6 ; Q99ML4 ; Q9JMG0	NP_062807.1	NM_019833
161859_f_at	Sncg	AV062363	Sncg	Cluster Incl AV062363:AV062363 Mus musculus cDNA /clone=2010003B02 /clone_end=3' /gb=AV062363 /gi=5182191 /ug=Mm.75366 /len=250 /NOTE=replacement for probe set(s) 98644_at on MG-U74A	Mm.282800	20618	Q9Z0F7 ; Q5GQ64	NP_035560.1	NM_011430
103327_at	Prx2; S8; Prrx2	X52875	Prrx2	Cluster Incl X52875:Surface antigen, homeo box of paired rule /cds=(155,898) /gb=X52875 /gi=2950236 /ug=Mm.1802 /len=1221	Mm.1802	20204	Q06348 ; Q9CY80	NP_033142.1	NM_009116
160480_at	PTP NU-3; Ptpt9; PTP-NU3; AL022616; MGC90571; PTPsigma; RPTPsigma; H2-K1	X82288	Ptprs	Cluster Incl X82288:Protein tyrosine phosphatase, receptor type, S /cds=(45,5768) /gb=X82288 /gi=587483 /ug=Mm.4220 /len=5978 /NOTE=replacement for probe set(s) 99565_at on MG-U74A	Mm.258771	19280	Q4JFC7 ; Q63847 ; Q64494 ; Q3TEC3 ; Q3TP78 ; Q3TQ52 ; Q3TXC9 ; Q3UNN3 ; Q5XJV4 ; Q64699 ; Q7TT17	NP_035348.1	NM_011218
95019_at	GSTT1; Gstt1-1; AI255817	X98055	Gstt1	Cluster Incl X98055:Glutathione S-transferase, theta 1 /cds=(0,722) /gb=X98055 /gi=1340075 /ug=Mm.2746 /len=723	Mm.2746	14871	Q64471 ; Q91X50 ; Q9DCY6	NP_032211.2	NM_008185
97967_at	Tcf7l2	AA881438	Plxnd1	Cluster Incl AA881438:vx18h07.r1 Mus musculus cDNA, 5' end /clone=IMAGE-1264861 /clone_end=5' /gb=AA881438 /gi=2990748 /ug=Mm.3085 /len=339	Mm.3085	67784	Q68HV1 ; Q6ZQ83 ; Q8VCL8 ; Q3U1N9 ; Q3UH93 ; Q9CZF2	NP_080652.1	NM_026376
101130_at	COL1A2; oim; Cola2; Cola-2; Col1a-2; AA960264; AI325291; Col1a2	X58251	Col1a2	Cluster Incl X58251:Procollagen, type I, alpha 2 /cds=(79,4200) /gb=X58251 /gi=50488 /ug=Mm.4482 /len=4270	Mm.277792	12843	Q01149 ; Q91VL4 ; Q3TP88 ; Q3TU64 ; Q3TUE2 ; Q3TX57	NP_031769.1	NM_007743
97949_at	flp; AI385601; musfiblp	M16238	Fgl2	Cluster Incl M16238:Fibrinogen-like protein 2 /cds=(60,1358) /gb=M16238 /gi=193305 /ug=Mm.3040 /len=3772	Mm.292100	14190	P12804 ; Q544K3	NP_032039.2	NM_008013
93372_at	LANP; pp32; Anp32; PHAP1; I1PP2A; W91701; Anp32a	U73478	Anp32a	Cluster Incl U73478:Acidic nuclear phosphoprotein 32 /cds=(25,768) /gb=U73478 /gi=1763274 /ug=Mm.613 /len=980	Mm.269088	11737	O35381	NP_033802.2	NM_009672
100427_at	PTPphi; GLEPP1; PTP-BK; PTP-U2; PTPROt; PTP-phi; Ptpro	U37465	Ptpro	Cluster Incl U37465:Protein tyrosine phosphatase, receptor type, O /cds=(380,1597) /gb=U37465 /gi=1063639 /ug=Mm.4715 /len=2760	Mm.186361	19277	Q4U214 ; Q60998 ; Q68FL5 ; Q6P4T4 ; Q7TSY7 ; Q80W11 ; Q9ERM5 ; Q9JLU0 ; Q3UWY6	NP_035346.2	NM_011216
160253_at	Psap	AW125390	Ifitm3	Cluster Incl AW125390:UI-M-BH2.3-aqh-c-06-0-UI.s1 Mus musculus cDNA, 3' end /clone=UI-M-BH2.3-aqh-c-06-0-UI /clone_end=3' /gb=AW125390 /gi=6100920 /ug=Mm.27846 /len=455 /NOTE=replacement for probe set(s) 97244_at on MG-U74A	Mm.141021	66141	Q9CQW9 ; Q9D8L6	NP_079654.1	NM_025378
160558_at	Akt2; PKB; PKBbeta; AW554154; MGC14031; 2410016A19Rik	U22445	Akt2	Cluster Incl U22445:Thymoma viral proto-oncogene 2 /cds=(216,1661) /gb=U22445 /gi=942577 /ug=Mm.8901 /len=1741 /NOTE=replacement for probe set(s) 101556_at on MG-U74A	Mm.177194	11652	Q60823 ; Q3TY95 ; Q8CE74	NP_031460.1	NM_007434
102710_at	Prp48; 9930118P07Rik; Apbb1ip	AF020313	Apbb1ip	Cluster Incl AF020313:Mus musculus proline-rich protein 48 mRNA, partial cds /cds=(0,895) /gb=AF020313 /gi=2624971 /ug=Mm.14255 /len=2223	Mm.14255	54519	Q8R5A3 ; Q3TS23 ; Q8CB05	NP_062329.1	NM_019456
93750_at	MGC28083	J04953	Gsn	Cluster Incl J04953:Gelsolin /cds=(18,2213) /gb=J04953 /gi=193463 /ug=Mm.21109 /len=2438	Mm.21109	227753	P13020 ; Q3TGJ9 ; Q3U9Q8 ; Q3UCW8 ; Q3UPB1 ; Q6PAC1	NP_666232.2	NM_146120
103030_at	BreDnm19; AI838169; KIAA4093; mKIAA4093	L31397	Dnm1	Cluster Incl L31397:Dynamin /cds=(73,2658) /gb=L31397 /gi=487856 /ug=Mm.16080 /len=3924	Mm.44736	13429	P39053 ; Q5DTN7 ; Q6PDM5 ; Q3UNM1	NP_034195.1	NM_010065
104247_at	Eif5	AI846291	Zfyve19	Cluster Incl AI846291:UI-M-AK1-aez-f-04-0-UI.s1 Mus musculus cDNA, 3' end /clone=UI-M-AK1-aez-f-04-0-UI /clone_end=3' /gb=AI846291 /gi=5490197 /ug=Mm.28335 /len=287	Mm.386807	72008	Q9DAZ9 ; Q4KL52	NP_082330.1	NM_028054
98149_s_at	2810027O19Rik	AW046496	1110033J19Rik	Cluster Incl AW046496:UI-M-BH1-akz-d-01-0-UI.s1 Mus musculus cDNA, 3' end /clone=UI-M-BH1-akz-d-01-0-UI /clone_end=3' /gb=AW046496 /gi=5907025 /ug=Mm.3572 /len=413	Mm.3572	66184	Q80ZV1	NP_079681.2	NM_025405
93472_at	Hsf4	AA796989	AI413331	Cluster Incl AA796989:vt01a04.r1 Mus musculus cDNA, 5' end /clone=IMAGE-1154478 /clone_end=5' /gb=AA796989 /gi=2859944 /ug=Mm.7049 /len=428	Mm.7281	98940
102641_at	Spi-1; Dis1; PU.1; Dis-1; Sfpi-1; Tcfpu1; Tfpu.1; Sfpi1	L03215	Sfpi1	Cluster Incl L03215:SFFV proviral integration 1 /cds=UNKNOWN /gb=L03215 /gi=201035 /ug=Mm.1302 /len=1232	Mm.1302	20375	P17433 ; Q3U5L4	NP_035485.1	NM_011355
96203_at	Odz4	AI847646	Calml4	Cluster Incl AI847646:UI-M-AP1-agg-g-07-0-UI.s1 Mus musculus cDNA, 3' end /clone=UI-M-AP1-agg-g-07-0-UI /clone_end=3' /gb=AI847646 /gi=5491552 /ug=Mm.28623 /len=226	Mm.28623	75600	Q91WQ9 ; Q3UJ19 ; Q8C1Q0 ; Q8R1P1 ; Q8VD39	NP_612177.1	NM_138304
95641_at	MGC41689; Plac9	AI853899	Plac9	Cluster Incl AI853899:UI-M-BH0-aju-c-09-0-UI.s1 Mus musculus cDNA, 3' end /clone=UI-M-BH0-aju-c-09-0-UI /clone_end=3' /gb=AI853899 /gi=5497805 /ug=Mm.29491 /len=380	Mm.291754	211623	Q3V2D9 ; Q8K262	NP_997112.1	NM_207229
161205_at	Ptch1	AV260484	Cox8b	Cluster Incl AV260484:AV260484 Mus musculus cDNA, 3' end /clone=4930413I23 /clone_end=3' /gb=AV260484 /gi=6247943 /ug=Mm.55672 /len=319 /NOTE=replacement for probe set(s) 100854_i_at, 100855_f_at on MG-U74A	Mm.3841	12869	P48772 ; Q545U6	NP_031777.1	NM_007751
103499_at	Vwf	AI843063	Vwf	Cluster Incl AI843063:UI-M-AK1-aeq-h-10-0-UI.s1 Mus musculus cDNA, 3' end /clone=UI-M-AK1-aeq-h-10-0-UI /clone_end=3' /gb=AI843063 /gi=5477276 /ug=Mm.22339 /len=340	Mm.22339	22371	Q8CIZ8 ; Q3TD35 ; Q3TPE1 ; Q3U017	NP_035838.2	NM_011708
94840_at	Hexa; Hex-1	U05837	Hexa	Cluster Incl U05837:Hexosaminidase A /cds=(150,1736) /gb=U05837 /gi=2182207 /ug=Mm.2284 /len=1960	Mm.2284	15211	P29416 ; Q3THQ0 ; Q3TKF6 ; Q3TVI2 ; Q3TW10 ; Q3TXV7 ; Q3U936 ; Q3UCP6 ; Q8BNS6 ; Q91XG3	NP_034551.2	NM_010421
100928_at	Fbln2	X75285	Fbln2	Cluster Incl X75285:Fibulin 2 /cds=(50,3715) /gb=X75285 /gi=437046 /ug=Mm.6120 /len=4377	Mm.249146	14115	P37889 ; Q3TGL4 ; Q99K58	NP_032018.1	NM_007992
97336_at	ctsF; AI481912; Slc3a2	AJ131851	Ctsf	Cluster Incl AJ131851:Mus musculus mRNA for cathepsin F /cds=(16,1404) /gb=AJ131851 /gi=4826564 /ug=Mm.29561 /len=1784	Mm.29561	56464	Q9R013 ; Q99KQ9 ; Q9ES93	NP_063914.1	NM_019861
100328_s_at	7M1; H2-Eb1	U96684	Pira1 ; Pira2 ; Pira3 ; Pira4 ; Pira6 ; Lilrb3 ; LOC546027	Cluster Incl U96684:Paired-Ig-like receptor A3 /cds=(10,2001) /gb=U96684 /gi=2138356 /ug=Mm.87801 /len=2101	Mm.3189	18722 ; 18725 ; 18726 ; 18727 ; 18729 ; 18733 ; 546027	O55001 ; P97484 ; Q3ZB54 ; Q8C6N7 ; Q8K4V6 ; Q3ZB55 ; Q8R2Z1	NP_032874.1 ; NP_035217.1 ; NP_035219.1 ; NP_035220.1 ; NP_035221.1 ; NP_035223.1 ; NP_035225.1 ; XP_620606.1	NM_008848 ; NM_011087 ; NM_011089 ; NM_011090 ; NM_011091 ; NM_011093 ; NM_011095 ; XM_620606
160359_at	Prkcb1	AI854358	1190002H23Rik	Cluster Incl AI854358:UI-M-BG1-aic-e-02-0-UI.s1 Mus musculus cDNA, 3' end /clone=UI-M-BG1-aic-e-02-0-UI /clone_end=3' /gb=AI854358 /gi=5498264 /ug=Mm.29811 /len=364 /NOTE=replacement for probe set(s) 96246_at on MG-U74A	Mm.29811	66214	Q9D0U0 ; Q9DBX1	NP_079703.1	NM_025427
99901_at	AW546441; MGC118550; 2310075E07Rik; Myh6	AF036249	Ptrf	Cluster Incl AF036249:Mus musculus polymerase I-transcript release factor mRNA, complete cds /cds=(106,1284) /gb=AF036249 /gi=2674194 /ug=Mm.8009 /len=1416	Mm.386772	19285	O54724	NP_033012.1	NM_008986
94167_at	ecNOS; eNOS; Nos-3; 2310065A03Rik; Nos3	U53142	Nos3	Cluster Incl U53142:Nitric oxide synthase 3, endothelial cell /cds=(7,3615) /gb=U53142 /gi=1518955 /ug=Mm.12837 /len=3633	Mm.258415	18127	P70313 ; Q7TSV7 ; Q8C5P3	NP_032739.2	NM_008713
104587_at	MGC141567; Lama4	U69176	Lama4	Cluster Incl U69176:Laminin, alpha 4 /cds=(386,5833) /gb=U69176 /gi=1568624 /ug=Mm.2399 /len=5993	Mm.258065	16775	P97927 ; Q6PHW3 ; Q91VV0 ; Q91YG8 ; Q3ULY0 ; Q8BSJ0	NP_034811.1	NM_010681
101635_f_at	Mup1	M16360	Mup5	Cluster Incl M16360:Mouse major urinary protein V (MUP V) mRNA, complete cds /cds=(58,600) /gb=M16360 /gi=199884 /ug=Mm.30274 /len=872	Mm.386768	17844	P11591	NP_032675.1	NM_008649
100483_at	IFNAR; Ifar; Ifrc; CD118; Ifnar; Infar; Ifnar1	M89641	Ifnar1	Cluster Incl M89641:Interferon (alpha and beta) receptor /cds=(94,1866) /gb=M89641 /gi=194111 /ug=Mm.502 /len=3894	Mm.502	15975	P33896 ; Q80UR8 ; Q3U5G8 ; Q3UFX4 ; Q80UJ3	NP_034638.1	NM_010508
93378_at	Hox-3.1; D130011F21Rik; Hoxc8	X07439	Hoxc8	Cluster Incl X07439:Mouse mRNA for Hox-3.1 homeo gene /cds=(241,969) /gb=X07439 /gi=51406 /ug=Mm.6167 /len=1470	Mm.6167	15426	P09025 ; Q8BNV9 ; Q8BNX6 ; Q8BQA3	NP_034596.1	NM_010466
92833_at	Hsd; his; histidase; H2-K1	L07645	Hal	Cluster Incl L07645:Histidine ammonia lyase /cds=UNKNOWN /gb=L07645 /gi=193751 /ug=Mm.13000 /len=2281	Mm.13000	15109	P35492 ; Q8CE60	NP_034531.1	NM_010401
101080_at	Hsf4	AB009993	Col5a1	Cluster Incl AB009993:Mus musculus mRNA for collagen a1(V), complete cds /cds=(131,5647) /gb=AB009993 /gi=3219171 /ug=Mm.7281 /len=6156	Mm.7281	12831	O88207 ; Q3TYX9 ; Q3UG94	NP_056549.1	NM_015734
101058_at	Amy-1; C030014B17Rik; Amy2	J00356	Amy1	Cluster Incl J00356:mouse alpha-amylase-1 mrna without leader /cds=(48,1583) /gb=J00356 /gi=191906 /ug=Mm.7074 /len=1615	Mm.378882	11722	P00688 ; P00687 ; Q61297 ; Q99KE6 ; Q4VBW6 ; Q8C5B4 ; Q921Y7	NP_031472.1	NM_007446
97509_f_at	FLG; Flt-2; Fgfr-1; AW208770; Fgfr1	U22324	Fgfr1	Cluster Incl U22324:Mus musculus fibroblast growth factor receptor-1 mRNA, long isoform precursor, complete cds /cds=(57,2525) /gb=U22324 /gi=722340 /ug=Mm.3157 /len=2526	Mm.265716	14182	P16092 ; Q60818 ; Q60830 ; Q61565 ; Q8CFK8 ; Q8CIM9 ; Q9QZM7 ; Q3TJ05	NP_034336.1	NM_010206
92539_at	42C; p10; p11; CAL12; CLP11; Cal1l; AA409961; AL024248; S100a10	M16465	S100a10	Cluster Incl M16465:Calpactin I light chain /cds=(68,361) /gb=M16465 /gi=192360 /ug=Mm.1 /len=600	Mm.1	20194	P08207 ; Q3TC45 ; Q3UF30	NP_033138.1	NM_009112
98454_at		Y14771	Palm	Cluster Incl Y14771:Mus musculus mRNA for paralemmin /cds=(127,1278) /gb=Y14771 /gi=4456676 /ug=Mm.34650 /len=1936	Mm.34650	18483	Q9Z0P4 ; Q6ZQE7 ; Q91WF5 ; Q3TRX4 ; Q3UZP7 ; Q8CB16	NP_075617.2	NM_023128
103562_f_at	LOC629446; MGC65352	M26005	1300007C21Rik ; LOC433762 ; LOC546083	Cluster Incl M26005:Mouse endogenous retrovirus truncated gag protein, complete cds, clone del env-1 3.1 /cds=(0,731) /gb=M26005 /gi=193099 /ug=Mm.19121 /len=732		433762 ; 546083 ; 67527		NP_001012326.2 ; XP_620690.1	NM_001012326 ; XM_620690
96767_at	vp115; Mybbp1a	AF098633	Mbc2	Cluster Incl AF098633:Mus musculus GLUT4 vesicle protein mRNA, partial cds /cds=(0,791) /gb=AF098633 /gi=4200441 /ug=Mm.29010 /len=1192	Mm.66056	23943	Q91X62 ; Q9Z1X5 ; Q9Z1X6 ; Q3U7R1 ; Q8C8R1 ; Q9CVH0	NP_035973.1	NM_011843
93574_at	PEDF; Pedf; Sdf3; EPC-1; Pedfl; AI195227; Serpinf1	AF036164	Serpinf1	Cluster Incl AF036164:Mus musculus pigment epithelium-derived factor (PEDF) mRNA, complete cds /cds=(33,1286) /gb=AF036164 /gi=3808220 /ug=Mm.2044 /len=1648	Mm.2044	20317	P97298	NP_035470.2	NM_011340
103392_at	AA407758; MGC141539; Csf1r	U12919	Adcy7	Cluster Incl U12919:Adenylate cyclase 7 /cds=(678,3977) /gb=U12919 /gi=602411 /ug=Mm.18658 /len=5199	Mm.288206	11513	P51829 ; Q3U1P1 ; Q3U1X9 ; Q3U3P2 ; Q3UU15	NP_031432.1	NM_007406
98600_at	cal; EMAPI; Emap1; S100c; S100a14; MGC107585; S100a11	U41341	S100a11	Cluster Incl U41341:Mus musculus endothelial monocyte-activating polypeptide I mRNA, complete cds /cds=(0,296) /gb=U41341 /gi=1150723 /ug=Mm.383 /len=331	Mm.280038	20195	P50543 ; Q545S1	NP_058020.1	NM_016740
92180_at	Ssbp3	AI851599	H1fx	Cluster Incl AI851599:UI-M-BH0-ain-a-02-0-UI.s1 Mus musculus cDNA, 3' end /clone=UI-M-BH0-ain-a-02-0-UI /clone_end=3' /gb=AI851599 /gi=5495505 /ug=Mm.33796 /len=352	Mm.33796	243529	Q80ZM5	NP_941024.1	NM_198622
160085_at	Tst; Rhodanese	U35741	Tst	Cluster Incl U35741:Thiosulfate sulfurtransferase, mitochondrial /cds=(14,907) /gb=U35741 /gi=1146431 /ug=Mm.15312 /len=1016 /NOTE=replacement for probe set(s) 93052_at on MG-U74A	Mm.15312	22117	P52196 ; Q545S0	NP_033463.1	NM_009437
92877_at	beta ig-h3; 68kDa; big-h3; Beta-ig; AI181842; AI747162; H2-Ab1	L19932	Tgfbi	Cluster Incl L19932:Transforming growth factor, beta induced, 68 kDa /cds=(45,2096) /gb=L19932 /gi=451131 /ug=Mm.14455 /len=2674	Mm.14455	21810	P82198 ; Q3TAY9 ; Q3TDZ5 ; Q3U9R1 ; Q3UBG4 ; Q3UXJ2	NP_033395.1	NM_009369
96033_at	Synd; CD138; Synd1; syn-1; AA408134; AA409076	Z22532	Sdc1	Cluster Incl Z22532:Syndecan 1 /cds=(240,1175) /gb=Z22532 /gi=1946227 /ug=Mm.2580 /len=3054	Mm.2580	20969	P18828 ; Q3THY2 ; Q3V1F2	NP_035649.1	NM_011519
97317_at	Scn8a	AW122933	Enpp2	Cluster Incl AW122933:UI-M-BH2.1-apa-h-09-0-UI.s1 Mus musculus cDNA, 3' end /clone=UI-M-BH2.1-apa-h-09-0-UI /clone_end=3' /gb=AW122933 /gi=6098463 /ug=Mm.28107 /len=399	Mm.250256	18606	Q9R1E6 ; Q6PDE0	NP_056559.1	NM_015744
100156_at	mCDC46; Cdc46; Mcmd5; mCD46; AA617332; AI324988; AL033333; P1-CDC46; Gpi1	D26090	Mcm5	Cluster Incl D26090:Mouse mRNA for mCDC46 protein, complete cds /cds=(84,2285) /gb=D26090 /gi=940403 /ug=Mm.5048 /len=2649	Mm.5048	17218	P49718 ; Q52KC3 ; Q8BQ03 ; Q8C2I9	NP_032592.1	NM_008566
94305_at	Cola1; Mov13; Cola-1; Mov-13; Col1a-1; Col1a1	U03419	Col1a1	Cluster Incl U03419:Mus musculus alpha-1 type I procollagen mRNA, partial cds /cds=(0,977) /gb=U03419 /gi=424103 /ug=Mm.22621 /len=1205	Mm.277735	12842	P11087 ; Q60785 ; Q6PCL3 ; Q99LL6 ; Q810J9	NP_031768.2	NM_007742
94449_at	Tyrp1	AI854522	Pcdhgb1 ; Pcdhgb2 ; Pcdhgb4 ; Pcdhgb5 ; Pcdhgb6 ; Pcdhgb7 ; Pcdhgb8 ; Pcdhgc3 ; Pcdhgc4 ; Pcdhgc5 ; Pcdhga1 ; Pcdhga2 ; Pcdhga3 ; Pcdhga4 ; Pcdhga5 ; Pcdhga6 ; Pcdhga7 ; Pcdhga8 ; Pcdhga9 ; Pcdhga10 ; Pcdhga11 ; Pcdhga12	Cluster Incl AI854522:UI-M-BH0-ajj-d-05-0-UI.s1 Mus musculus cDNA, 3' end /clone=UI-M-BH0-ajj-d-05-0-UI /clone_end=3' /gb=AI854522 /gi=5498428 /ug=Mm.28785 /len=358	Mm.383487	93699 ; 93700 ; 93701 ; 93702 ; 93703 ; 93704 ; 93705 ; 93706 ; 93707 ; 93708 ; 93709 ; 93710 ; 93711 ; 93712 ; 93713 ; 93714 ; 93715 ; 93716 ; 93717 ; 93722 ; 93723 ; 93724	Q6DD96 ; Q6NXW8 ; Q6NXY6 ; Q6PHX8 ; Q7TQF1 ; Q80Y31 ; Q8JZN6 ; Q8K486 ; Q8K494 ; Q8K495 ; Q8K497 ; Q8K499 ; Q8K4A0 ; Q8K4A1 ; Q8K4A2 ; Q8K4A4 ; Q8K4A5 ; Q8K4A6 ; Q8K4A8 ; Q8K4A9 ; Q91XW9 ; Q91XX0 ; Q91XX1 ; Q91XX2 ; Q91XX3 ; Q91XX4 ; Q91XX5 ; Q91XX6 ; Q91XX7 ; Q91XX8 ; Q91XX9 ; Q91XY0 ; Q91XY1 ; Q91XY2 ; Q91XY3 ; Q91XY4 ; Q91XY5 ; Q91XY6 ; Q91XY7 ; Q91XY8 ; Q91XY9 ; Q91XZ0 ; Q9Z1B0 ; Q3UTF9 ; Q3U…	NP_291052.2 ; NP_291053.1 ; NP_291054.1 ; NP_291055.1 ; NP_291056.1 ; NP_291057.1 ; NP_291058.1 ; NP_291059.1 ; NP_291060.1 ; NP_291061.1 ; NP_291062.1 ; NP_291063.1 ; NP_291064.1 ; NP_291065.2 ; NP_291066.1 ; NP_291067.1 ; NP_291068.2 ; NP_291069.1 ; NP_291070.1 ; NP_291071.1 ; NP_291072.1 ; NP_291073.1	NM_033574 ; NM_033575 ; NM_033576 ; NM_033577 ; NM_033578 ; NM_033579 ; NM_033580 ; NM_033581 ; NM_033582 ; NM_033583 ; NM_033584 ; NM_033585 ; NM_033586 ; NM_033587 ; NM_033588 ; NM_033589 ; NM_033590 ; NM_033591 ; NM_033592 ; NM_033593 ; NM_033594 ; NM_033595
101753_s_at	Lzp-s	X51547	Lyzs ; Lzp-s	Cluster Incl X51547:Mouse Lzp-s mRNA for lysozyme P (EC 3.2.1.17) /cds=(0,446) /gb=X51547 /gi=49675 /ug=Mm.57081 /len=447	Mm.177539	17105 ; 17110	P08905 ; P17897 ; Q8VE78 ; Q3TXG2 ; Q3U5Q2 ; Q3U690	NP_038618.1 ; NP_059068.1	NM_013590 ; NM_017372
92224_at	Tna; Clec3b	X79199	Clec3b	Cluster Incl X79199:Tetranectin (plasminogen-binding protein) /cds=(73,681) /gb=X79199 /gi=671561 /ug=Mm.34588 /len=988	Mm.34588	21922	P43025 ; Q8CFZ6	NP_035736.1	NM_011606
94556_at	Actb	AI746846	Snx10	Cluster Incl AI746846:ul08b08.y1 Mus musculus cDNA, 5' end /clone=IMAGE-2076183 /clone_end=5' /gb=AI746846 /gi=5125110 /ug=Mm.29101 /len=596	Mm.294166	71982	Q9CWT3 ; Q3U6V6 ; Q3U746 ; Q3UBN7 ; Q4FJX6	NP_082311.2	NM_028035
102661_at		M24377	Egr2	Cluster Incl M24377:Early growth response 2 /cds=(0,1262) /gb=M24377 /gi=198599 /ug=Mm.1353 /len=1263	Mm.290421	13654	P08152 ; Q3U207	NP_034248.1	NM_010118
101042_f_at	pep4; Pep4; Pep-4; Runx1	U51014	Pep4	Cluster Incl U51014:Peptidase 4 /cds=(54,1535) /gb=U51014 /gi=1236705 /ug=Mm.69751 /len=1876	Mm.69751	18624	Q11136 ; Q3TH86	NP_032846.1	NM_008820
98002_at	Myls; ICSBP; IRF-8; Icsbp1; AI893568; Irf8	M32489	Irf8	Cluster Incl M32489:Interferon concensus sequence binding protein /cds=(20,1294) /gb=M32489 /gi=194088 /ug=Mm.3182 /len=2544	Mm.334861	15900	P23611 ; Q3TZQ3 ; Q3U068 ; Q3U075 ; Q3U0X4 ; Q3U6F0 ; Q3UCV9 ; Q544J7	NP_032346.1	NM_008320
103869_at		U16175	Thbs3	Cluster Incl U16175:Mus musculus thrombospondin 3 (Thbs3) gene, partial cds and mucin 1 (Muc1) gene, complete cds /cds=(0,371) /gb=U16175 /gi=608488 /ug=Mm.2114 /len=615	Mm.2114	21827	Q05895 ; Q7TN15	NP_038719.1	NM_013691
104746_at	FKBP23; 23kDa; Nrap	AF040252	Fkbp7	Cluster Incl AF040252:Mus musculus FK506-binding protein (FKBP23) mRNA, complete cds /cds=(56,712) /gb=AF040252 /gi=2827254 /ug=Mm.24720 /len=866	Mm.24720	14231	O54998 ; Q3UU11	NP_034352.1	NM_010222
161689_f_at	Mccc2	AV223216	Il1r2	Cluster Incl AV223216:AV223216 Mus musculus cDNA, 3' end /clone=3830408L12 /clone_end=3' /gb=AV223216 /gi=6172594 /ug=Mm.71366 /len=277 /NOTE=replacement for probe set(s) 97596_f_at on MG-U74A	Mm.1349	16178	P27931 ; Q8K084 ; Q4FK69	NP_034685.1	NM_010555
104524_at	Gltp	AI842825	MGI:1929253	Cluster Incl AI842825:UI-M-AP1-agi-h-07-0-UI.s1 Mus musculus cDNA, 3' end /clone=UI-M-AP1-agi-h-07-0-UI /clone_end=3' /gb=AI842825 /gi=5477038 /ug=Mm.22986 /len=341	Mm.275766	56356	Q9JL62 ; Q7TMS6 ; Q3U011	NP_062795.2	NM_019821
95701_at	Usp33	AW124069	Cxxc5	Cluster Incl AW124069:UI-M-BH2.1-apn-f-11-0-UI.s1 Mus musculus cDNA, 3' end /clone=UI-M-BH2.1-apn-f-11-0-UI /clone_end=3' /gb=AW124069 /gi=6099599 /ug=Mm.29690 /len=390	Mm.94560	67393	Q3V0R4 ; Q8CES6 ; Q8CF49 ; Q91WA4	NP_598448.1	NM_133687
98440_at	2510002C21Rik; Tpm3	AA596710	Ltb4dh	Cluster Incl AA596710:vm60d08.r1 Mus musculus cDNA, 5' end /clone=IMAGE-1002639 /clone_end=5' /gb=AA596710 /gi=2412145 /ug=Mm.34497 /len=396	Mm.34497	67103	Q91YR9 ; Q4FJY5 ; Q3TKT6	NP_080244.1	NM_025968
92742_at	Scya11; eotaxin	U77462	Ccl11	Cluster Incl U77462:Mus musculus eotaxin precursor (Scya11) gene, partial cds /cds=(38,79) /gb=U77462 /gi=2337915 /ug=Mm.4686 /len=80	Mm.4686	20292	P48298	NP_035460.1	NM_011330
99549_at	og; OG; OIF; SLRR3A; mimecan; mimican; 3110079A16Rik; Ogn	D31951	Ogn	Cluster Incl D31951:Mouse mRNA for osteoglycin, complete cds /cds=(39,935) /gb=D31951 /gi=971273 /ug=Mm.4258 /len=1268	Mm.4258	18295	Q62000 ; Q543C5	NP_032786.1	NM_008760
101486_at	mMECL-1; Mecl1; Psmb10	Y10875	Psmb10	Cluster Incl Y10875:Proteasome (prosomome, macropain) subunit, beta type 10 /cds=(100,921) /gb=Y10875 /gi=2062108 /ug=Mm.787 /len=960	Mm.787	19171	O35955 ; Q3UNP9 ; Q4FJX8	NP_038668.1	NM_013640
160358_at	Cd34	AI847784	Cd34	Cluster Incl AI847784:UI-M-AK1-aev-e-01-0-UI.s1 Mus musculus cDNA, 3' end /clone=UI-M-AK1-aev-e-01-0-UI /clone_end=3' /gb=AI847784 /gi=5491685 /ug=Mm.29798 /len=341 /NOTE=replacement for probe set(s) 95757_at on MG-U74A	Mm.29798	12490	Q64314 ; Q3TJP6 ; Q543B6 ; Q543Y2 ; Q8C2A1	NP_598415.1	NM_133654
96016_at	Fgfr1	AW045665	2700094K13Rik	Cluster Incl AW045665:UI-M-BH1-alg-h-11-0-UI.s1 Mus musculus cDNA, 3' end /clone=UI-M-BH1-alg-h-11-0-UI /clone_end=3' /gb=AW045665 /gi=5906194 /ug=Mm.25590 /len=395	Mm.259293	72657		NP_001028338.1	NM_001033166
93261_at	AEP; Prsc1; AI746452; AU022324; Eef2	AJ000990	Lgmn	Cluster Incl AJ000990:Mus musculus mRNA for legumain /cds=(94,1401) /gb=AJ000990 /gi=3676226 /ug=Mm.17185 /len=1889	Mm.17185	19141	O89017 ; Q3UE99	NP_035305.1	NM_011175
97594_r_at	Anxa6	C79694	Fliih	Cluster Incl C79694:C79694 Mus musculus cDNA, 3' end /clone=J0070F03 /clone_end=3' /gb=C79694 /gi=2520024 /ug=Mm.89577 /len=439	Mm.339755	14248	Q9JJ28 ; Q3TUY1	NP_071292.1	NM_022009
93009_at	Gstb2; Gstb-2; Gstm1	J04696	Gstm2	Cluster Incl J04696:Mouse glutathione S-transferase class mu (GST5-5) mRNA, complete cds /cds=(4,660) /gb=J04696 /gi=193549 /ug=Mm.14601 /len=1014	Mm.272792	14863	P15626	NP_032209.1	NM_008183
104014_at		Y12650	Hfe	Cluster Incl Y12650:M.musculus gene encoding hereditary haemochromatosis-like protein /cds=(0,846) /gb=Y12650 /gi=2072656 /ug=Mm.2681 /len=1217	Mm.2681	15216	P70387 ; Q8R557 ; Q9D754	NP_034554.2	NM_010424
104148_at	Gpd1; G6pd1; Gpd-1; AI785303; Bcl2l1	AA939571	H6pd	Cluster Incl AA939571:vz51d08.r1 Mus musculus cDNA, 5' end /clone=IMAGE-1329999 /clone_end=5' /gb=AA939571 /gi=3100348 /ug=Mm.22183 /len=420	Mm.22183	100198	Q8QZU3 ; Q3TFM8 ; Q8BLH1 ; Q8BMC8 ; Q8CFX1	NP_775547.2	NM_173371
94330_at	0610033B02Rik; Mrpl24	AA710564	Npl	Cluster Incl AA710564:vt43b11.r1 Mus musculus cDNA, 5' end /clone=IMAGE-1165821 /clone_end=5' /gb=AA710564 /gi=2720482 /ug=Mm.24887 /len=519	Mm.24887	74091	Q3U4J1 ; Q9DCJ9	NP_083025.1	NM_028749
99937_at	Gax; Mox2; Mox-2; AI528662; Meox2	Z16406	Meox2	Cluster Incl Z16406:Mesenchyme homeobox 2 /cds=(163,1074) /gb=Z16406 /gi=57949 /ug=Mm.4346 /len=1440	Mm.341398	17286	P32443 ; Q99M23 ; Q544T6	NP_032610.1	NM_008584
102395_at	PMP22; Tr; HNPP; 22kDa; Gas-3; trembler; Pmp22	Z38110	Pmp22	Cluster Incl Z38110:M.musculus PMP22 mRNA for peripheral myelin protein /cds=(0,482) /gb=Z38110 /gi=558353 /ug=Mm.1237 /len=483	Mm.1237	18858	P16646 ; Q5SXS3	NP_032911.1	NM_008885
101538_i_at	Ces3	AW226939	Ces3	Cluster Incl AW226939:um64a07.y1 Mus musculus cDNA, 5' end /clone=IMAGE-2286132 /clone_end=5' /gb=AW226939 /gi=6556235 /ug=Mm.88078 /len=486	Mm.292803	104158	Q8VCT4	NP_444430.1	NM_053200
104139_at	P4ha; AL022634; Cugbp1	U16162	P4ha1	Cluster Incl U16162:Mus musculus prolyl 4-hydroxylase alpha(I)-subunit mRNA, partial cds /cds=(0,1582) /gb=U16162 /gi=836897 /ug=Mm.2212 /len=2129	Mm.2212	18451	Q60715 ; Q3TEB7 ; Q3TN84 ; Q3TTT2 ; Q3UF16	NP_035160.1	NM_011030
97211_at	Ssbp3	AI747444	Armcx2	Cluster Incl AI747444:ul15f07.x1 Mus musculus cDNA, 3' end /clone=IMAGE-2076901 /clone_end=3' /gb=AI747444 /gi=5125708 /ug=Mm.27714 /len=657	Mm.285969	67416	Q6A058 ; Q91VZ8 ; Q8BJ81 ; Q8BJ82 ; Q8BTE8 ; Q8BTE9 ; Q9CS81 ; Q9CXI9	NP_080415.2	NM_026139
94771_at	Rassf2	AA178600	Rassf2	Cluster Incl AA178600:mt17a08.r1 Mus musculus cDNA, 5' end /clone=IMAGE-621302 /clone_end=5' /gb=AA178600 /gi=1759950 /ug=Mm.1659 /len=310	Mm.204737	215653	Q6A0B2 ; Q8BMS9	NP_780654.1	NM_175445
103549_at	Nes	AW061260	Nes	Cluster Incl AW061260:UI-M-BH1-amj-f-05-0-UI.s2 Mus musculus cDNA, 3' end /clone=UI-M-BH1-amj-f-05-0-UI /clone_end=3' /gb=AW061260 /gi=6009011 /ug=Mm.23742 /len=185	Mm.331129	18008	Q6P5H2 ; Q8R228 ; Q8BPH7 ; Q9CV43	NP_057910.3	NM_016701
97511_at	Mgll	AI846600	Mgll	Cluster Incl AI846600:UI-M-AQ1-aef-e-03-0-UI.s1 Mus musculus cDNA, 3' end /clone=UI-M-AQ1-aef-e-03-0-UI /clone_end=3' /gb=AI846600 /gi=5490506 /ug=Mm.31616 /len=436	Mm.272197	23945	O35678 ; Q3UFN1 ; Q3UFX6 ; Q3V2R0	NP_035974.1	NM_011844
96886_at	Stab1	AW060556	Stab1	Cluster Incl AW060556:UI-M-BH1-ann-h-02-0-UI.s1 Mus musculus cDNA, 3' end /clone=UI-M-BH1-ann-h-02-0-UI /clone_end=3' /gb=AW060556 /gi=6008307 /ug=Mm.30083 /len=319	Mm.220821	192187	Q8R4Y4 ; Q3UEV6 ; Q6PDN4	NP_619613.1	NM_138672
160602_at	AI841218; Jak1	AF039216	Pde6d	Cluster Incl AF039216:Mus musculus rod phosphodiesterase delta subunit mRNA, complete cds /cds=(111,563) /gb=AF039216 /gi=3293258 /ug=Mm.12925 /len=1050 /NOTE=replacement for probe set(s) 102756_at on MG-U74A	Mm.12925	18582	O55057 ; Q3TDQ8 ; Q3URU9	NP_032827.1	NM_008801
100436_at	Agp1; Agp-1; Agp-2; Orm-1; Casp9	M27008	Orm1	Cluster Incl M27008:Orosomucoid 1 /cds=(32,655) /gb=M27008 /gi=531206 /ug=Mm.4777 /len=768	Mm.4777	18405	Q60590 ; Q61613 ; Q91X23	NP_032794.1	NM_008768
97498_at	KyoT; KyoT1; KyoT2; Aqp1	U41739	Fhl1	Cluster Incl U41739:Mus musculus RBP associated molecule RAM14-1 mRNA, complete cds /cds=(82,924) /gb=U41739 /gi=2894671 /ug=Mm.3126 /len=2270	Mm.3126	14199	P97447	NP_034341.1	NM_010211
93896_at	MGC36851; MGC113757; 1110002J03Rik; 3000002J10Rik; B230219D21Rik; Ptprd	D13903	Ptprd	Cluster Incl D13903:Protein tyrosine phosphatase, receptor type, D /cds=(477,4352) /gb=D13903 /gi=220487 /ug=Mm.89191 /len=4555	Mm.359367	19266	Q64487 ; Q5RJH4 ; Q8R169 ; Q3UUC2 ; Q8BNN7 ; Q8C922 ; Q8CC23 ; Q8CC54 ; Q8VBV0	NP_001014310.1 ; NP_035341.1	NM_001014288 ; NM_011211
94789_r_at	AA408537; AI596182; M(beta)5; B130022C14Rik; Lpl	X04663	Tubb5	Cluster Incl X04663:Mouse mRNA for beta-tubulin (isotype Mbeta 5) /cds=(78,1412) /gb=X04663 /gi=55047 /ug=Mm.1703 /len=1591	Mm.273538	22154	P99024 ; Q80ZV2 ; Q3TFB6 ; Q3THH9 ; Q3TIL1 ; Q3UF52 ; Q3UAV4	NP_035785.1	NM_011655
98003_at	Pirb; 6M1; 7M5; 16M4; 16M5; 16M6; Gp91; PIRB1; PIRB2; PIRB3; PIRB4; PIRB5	AF038149	Lilrb3	Cluster Incl AF038149:Mus musculus paired immunoglobulin-like receptor B (Pirb) gene, complete cds /cds=(0,2525) /gb=AF038149 /gi=3135465 /ug=Mm.3189 /len=2526	Mm.3189	18733	O55001 ; P97484 ; Q3ZB54 ; Q8C6N7 ; Q8K4V6 ; Q3ZB55 ; Q8R2Z1	NP_035225.1	NM_011095
99662_at	Bop1	AI194767	Pcnt1	Cluster Incl AI194767:ui56d10.x1 Mus musculus cDNA, 3' end /clone=IMAGE-1886419 /clone_end=3' /gb=AI194767 /gi=3747373 /ug=Mm.4379 /len=525	Mm.4379	445007	Q8R480 ; Q9CYI9	NP_001002929.2	NM_001002929
98833_at	SLN1; Str1; SLN-1; Stmy1; Mmp3	X66402	Mmp3	Cluster Incl X66402:Matrix metalloproteinase 3 /cds=(24,1457) /gb=X66402 /gi=296167 /ug=Mm.4993 /len=1740	Mm.4993	17392	P28862 ; Q6GXA4 ; Q3UFJ0 ; Q922W6	NP_034939.1	NM_010809
96144_at	Id4; Idb4	AJ001972	Id4	Cluster Incl AJ001972:Mus musculus Id4 dominant negative helix-loop-helix gene /cds=(0,485) /gb=AJ001972 /gi=2546999 /ug=Mm.28223 /len=486	Mm.283273	15904	P41139 ; Q544D2	NP_112443.1	NM_031166
92517_at	scr3; Scr3; 2610315E04Rik; Ldb3	AB026583	Rbms2	Cluster Incl AB026583:Mus musculus mRNA for Scr3, complete cds /cds=(34,1104) /gb=AB026583 /gi=4730922 /ug=Mm.42247 /len=1354	Mm.42247	56516	Q8VC70 ; Q3UGN4 ; Q9WTS9	NP_062685.1	NM_019711
103394_at	RIC; EF-8; Oit2; Ccl22	U72680	Fxyd5	Cluster Incl U72680:Mus musculus ion channel homolog RIC mRNA, complete cds /cds=(48,584) /gb=U72680 /gi=1872490 /ug=Mm.1870 /len=797	Mm.1870	18301	P97808 ; Q3TDW1	NP_032787.1	NM_008761
104100_at	Myh6	AI845915	Ptrf	Cluster Incl AI845915:UI-M-AK1-aex-d-02-0-UI.s1 Mus musculus cDNA, 3' end /clone=UI-M-AK1-aex-d-02-0-UI /clone_end=3' /gb=AI845915 /gi=5489821 /ug=Mm.21864 /len=208	Mm.386772	19285	O54724	NP_033012.1	NM_008986
102958_at	EBF-2; Mmot1; O/E-3; D14Ggc1e; Ebf2	U82441	Ebf2	Cluster Incl U82441:Early B-cell factor 2 /cds=(23,1750) /gb=U82441 /gi=3757777 /ug=Mm.179 /len=1844	Mm.319947	13592	O08792 ; Q3UFD9 ; Q3UY83 ; Q3V046 ; Q543D5	NP_034225.1	NM_010095
160815_at	C79673; MGC36836; MGC38286; Snx9	AA709534	BC032204	Cluster Incl AA709534:vv34f06.r1 Mus musculus cDNA, 5' end /clone=IMAGE-1224323 /clone_end=5' /gb=AA709534 /gi=2719452 /ug=Mm.29670 /len=332 /NOTE=replacement for probe set(s) 97362_at on MG-U74A	Mm.157591	108101	Q8K1B8 ; Q6NXZ9 ; Q3TEE6	NP_722490.1	NM_153795
94354_at	Abca1	AI845514	Abca1	Cluster Incl AI845514:UI-M-AO1-aek-d-04-0-UI.s1 Mus musculus cDNA, 3' end /clone=UI-M-AO1-aek-d-04-0-UI /clone_end=3' /gb=AI845514 /gi=5489420 /ug=Mm.25221 /len=409	Mm.277376	11303	P41233 ; Q8BPY1	NP_038482.2	NM_013454
92773_at	Ier5	AF079528	Nrp1	Cluster Incl AF079528:Mus musculus IER5 (Ier5) gene, complete cds /cds=(0,926) /gb=AF079528 /gi=3386543 /ug=Mm.12246 /len=927	Mm.271745	18186	P97333 ; Q6PAR3 ; Q80X28 ; Q3UFP7 ; Q3UQY7	NP_032763.1	NM_008737
94780_at	Mapk1	AI987985	Zbtb20	Cluster Incl AI987985:um10a01.x1 Mus musculus cDNA, 3' end /clone=IMAGE-2182632 /clone_end=3' /gb=AI987985 /gi=5819779 /ug=Mm.16802 /len=492	Mm.117429	56490	Q8K0L9 ; Q9QZ87 ; Q9QZF3 ; Q8CAI3 ; Q9DBD4	NP_062752.1	NM_019778
101676_at	MUSPGPX; GPx; AA960521; Atf2	U13705	Gpx3	Cluster Incl U13705:Glutathione peroxidase 3 /cds=(16,696) /gb=U13705 /gi=536927 /ug=Mm.7156 /len=1415	Mm.200916	14778	P46412 ; Q5XKR0	NP_032187.2	NM_008161
95673_s_at	Psap	AW124113	Basp1	Cluster Incl AW124113:UI-M-BH2.1-apr-b-09-0-UI.s1 Mus musculus cDNA, 3' end /clone=UI-M-BH2.1-apr-b-09-0-UI /clone_end=3' /gb=AW124113 /gi=6099643 /ug=Mm.29586 /len=265	Mm.29586	70350		NP_081671.1	NM_027395
161510_f_at		AV151915	Scn1b	Cluster Incl AV151915:AV151915 Mus musculus cDNA /clone=2900024P04 /clone_end=3' /gb=AV151915 /gi=5357121 /ug=Mm.65039 /len=198 /NOTE=replacement for probe set(s) 95829_f_at on MG-U74A	Mm.1418	20266	P97952	NP_035452.1	NM_011322
93083_at	Anx5; R74653; Dbnl	D63423	Anxa5	Cluster Incl D63423:Mouse mRNA for annexin V, complete cds /cds=(81,1040) /gb=D63423 /gi=939830 /ug=Mm.1620 /len=1415	Mm.1620	11747	P48036 ; Q3U5Q1 ; Q3U5X4 ; Q3U8K1 ; Q3UGV0	NP_033803.1	NM_009673
96703_at	NRAGE; Dlixin; Dlxin1; Dlxin-1; FLJ00163; mFLJ00163; DXBwg1492e; 2810433C11Rik; 5430405L04Rik; Maged1	AB029448	Maged1	Cluster Incl AB029448:Mus musculus mRNA for Dlxin-1, complete cds /cds=(212,2539) /gb=AB029448 /gi=6520236 /ug=Mm.27578 /len=2764	Mm.27578	94275	Q9QYH6 ; Q571N9 ; Q8K2H5 ; Q91W72 ; Q3UIL5 ; Q3UXM3 ; Q543L6	NP_062765.1	NM_019791
102204_at	kr; Krml; Krml1; Kreisler; Zkscan1	L36435	Mafb	Cluster Incl L36435:Kreisler (maf-related) leucine zipper protein /cds=(169,1140) /gb=L36435 /gi=625043 /ug=Mm.100216 /len=1458	Mm.330745	16658	P54841 ; Q3U3C8 ; Q3UPT9 ; Q3V2C2	NP_034788.1	NM_010658
92593_at	osf-2; PN; Osf2; peri; OSF-2; AI747096; Periostin; Bmpr1a	D13664	Postn	Cluster Incl D13664:Mus musculus osf-2 mRNA for osteoblast specific factor 2, complete cds /cds=(18,2453) /gb=D13664 /gi=393321 /ug=Mm.10681 /len=3187	Mm.236067	50706	Q62009 ; Q6GUA3 ; Q3U4U1	NP_056599.1	NM_015784
101503_at	Ulip; TUC4; Ulip1; CRMP-4; Tbc1d2b	X87817	Dpysl3	Cluster Incl X87817:M.musculus mRNA for Ulip protein /cds=(309,2021) /gb=X87817 /gi=861058 /ug=Mm.8180 /len=2076	Mm.8180	22240	Q62188 ; Q71H74 ; Q3TAS8 ; Q3TT92	NP_033494.1	NM_009468
102321_at	mKIAA0422; Alb1	M93422	Adcy6	Cluster Incl M93422:Adenylate cyclase 6 /cds=(95,3592) /gb=M93422 /gi=191690 /ug=Mm.10706 /len=5841	Mm.157091	11512	Q01341 ; Q80U07	NP_031431.1	NM_007405
104381_at	LXR; RLD1; Unr1; AU018371; Nr1h3	AF085745	Nr1h3	Cluster Incl AF085745:Mus musculus nuclear orphan receptor LXR-alpha mRNA, complete cds /cds=(84,1421) /gb=AF085745 /gi=4322470 /ug=Mm.22690 /len=1665	Mm.22690	22259	Q9Z0Y9 ; Q91X41	NP_038867.1	NM_013839
103297_at	PFK-2 /FBPase-2; Inhbb	X98848	Pfkfb1	Cluster Incl X98848:M.musculus mRNA for 6-phosphofructo-2-kinase/fructose-2,6-bisphosphatase, clone 500bC6 /cds=(0,213) /gb=X98848 /gi=1495705 /ug=Mm.21017 /len=473	Mm.249131	18639	P70266 ; Q3V180	NP_032850.1	NM_008824
98033_at	Sh3kbp1	AA710132	1100001H23Rik	Cluster Incl AA710132:vt45a05.r1 Mus musculus cDNA, 5' end /clone=IMAGE-1166000 /clone_end=5' /gb=AA710132 /gi=2720050 /ug=Mm.3311 /len=339	Mm.3311	66857	Q3TA89 ; Q8BGH5 ; Q8VCI0 ; Q9D1S0	NP_080082.1	NM_025806
94778_at	Aldhpb; Aldh-pb; Aldh1a4; AI987940; Ahd2-like; Aldh1a7	U96401	Aldh1a7	Cluster Incl U96401:Mus musculus aldehyde dehydrogenase Ahd-2-like mRNA, complete cds /cds=(44,1549) /gb=U96401 /gi=2289239 /ug=Mm.16773 /len=2060	Mm.14609	26358	O35945 ; Q80ZX7	NP_036051.1	NM_011921
93875_at	hsp68; 70kDa; Hsp72; Hsp70-3; Hsp70.3; Hspa1a	M12571	Hspa1a	Cluster Incl M12571:Heat shock protein, 70 kDa 3 /cds=(0,1262) /gb=M12571 /gi=194014 /ug=Mm.88432 /len=1506	Mm.6388	193740	Q61696 ; Q3TAI8 ; Q3TU85	NP_034609.1	NM_010479
97198_at	ABC1; Abc1; Abca1	X75926	Abca1	Cluster Incl X75926:ATP-binding cassette 1 /cds=(263,6868) /gb=X75926 /gi=495256 /ug=Mm.369 /len=7878	Mm.277376	11303	P41233 ; Q8BPY1	NP_038482.2	NM_013454
92737_at		U20949	Irf4	Cluster Incl U20949:Mus musculus lymphoid-specific interferon regulatory factor (LSIRF) gene, complete cds /cds=(70,1422) /gb=U20949 /gi=972947 /ug=Mm.4677 /len=1656	Mm.4677	16364	Q64287 ; Q5SUZ4 ; Q5SUZ5	NP_038702.1	NM_013674
160375_at	ca3; Car-3; BB219044	AJ006474	Car3	Cluster Incl AJ006474:Mus musculus ca3 gene 5'UTR and exon 1 /cds=(68,98) /gb=AJ006474 /gi=3183982 /ug=Mm.300 /len=99 /NOTE=replacement for probe set(s) 96349_at on MG-U74A	Mm.300	12350	P16015	NP_031632.2	NM_007606
94381_at	URK1; Umpk; Snx17	L31783	Uck1	Cluster Incl L31783:Mus musculus uridine kinase mRNA, partial cds /cds=(0,782) /gb=L31783 /gi=471980 /ug=Mm.2559 /len=1810	Mm.2559	22245	P52623 ; Q3V218	NP_035805.1	NM_011675
160877_at	OG; OIF; SLRR3A; mimecan; mimican; 3110079A16Rik; Ogn	AA647799	Ogn	Cluster Incl AA647799:vp04e11.r1 Mus musculus cDNA, 5' end /clone=IMAGE-1067660 /clone_end=5' /gb=AA647799 /gi=2574228 /ug=Mm.4258 /len=500 /NOTE=replacement for probe set(s) 99550_at on MG-U74A	Mm.4258	18295	Q62000 ; Q543C5	NP_032786.1	NM_008760
93038_f_at	Lipo 1; Lpc1; Anx-1; Lpc-1; Anx-A1	M69260	Anxa1	Cluster Incl M69260:Lipocortin 1 /cds=(14,1054) /gb=M69260 /gi=198844 /ug=Mm.14860 /len=1340	Mm.248360	16952	P10107 ; Q4FK88 ; Q3U5N9 ; Q3US43 ; Q4FJV4	NP_034860.1	NM_010730
101861_at	e-SG; Sgce	AF031919	Sgce	Cluster Incl AF031919:Sarcoglycan, epsilon /cds=(44,1285) /gb=AF031919 /gi=3057136 /ug=Mm.8739 /len=1548	Mm.8739	20392	O70258 ; Q6L8N9 ; Q921G2 ; Q4H437 ; Q4H438 ; Q3V1W5	NP_035490.2	NM_011360
97420_at	Usp8	AW230891	Lrg1	Cluster Incl AW230891:uo69b04.y1 Mus musculus cDNA, 5' end /clone=IMAGE-2647759 /clone_end=5' /gb=AW230891 /gi=6560187 /ug=Mm.29986 /len=523	Mm.348025	76905	Q91XL1	NP_084072.1	NM_029796
103070_at	Bit; P84; SIRP; SHP-1; CD172a; Ptpns1; SHPS-1; AI835480; Sirpa	AB018194	Ptpns1	Cluster Incl AB018194:Mus musculus mRNA for BIT, complete cds /cds=(10,1539) /gb=AB018194 /gi=4586951 /ug=Mm.1682 /len=1560	Mm.1682	19261	P97797 ; Q8R398 ; Q6P6I8	NP_031573.1	NM_007547
104003_at	k; Phk; D330034O08; 6330505C01Rik; Lrp1	AA822296	Phka2	Cluster Incl AA822296:vw36c08.r1 Mus musculus cDNA, 5' end /clone=IMAGE-1245902 /clone_end=5' /gb=AA822296 /gi=2892164 /ug=Mm.26600 /len=450	Mm.350712	110094	Q8BWJ3 ; Q6PE66 ; Q3TN65 ; Q8BLC1	NP_766371.1	NM_172783
102378_at	KRAG; Krag; Bmpr2	U02487	Sspn	Cluster Incl U02487:Kras oncogene-associated gene /cds=(27,677) /gb=U02487 /gi=437199 /ug=Mm.1209 /len=4420	Mm.49689	16651	Q62147 ; Q8VDN8 ; Q3TPB3 ; Q3TRE0	NP_034786.1	NM_010656
97341_at	2010008E23Rik	AW124082	Praf2	Cluster Incl AW124082:UI-M-BH2.1-apn-g-12-0-UI.s1 Mus musculus cDNA, 3' end /clone=UI-M-BH2.1-apn-g-12-0-UI /clone_end=3' /gb=AW124082 /gi=6099612 /ug=Mm.29596 /len=430	Mm.28850	54637	Q9JIG8	NP_613068.1	NM_138602
101439_at	1110018H24Rik; 2210411E14Rik; Adfp	AW122716	Arl6	Cluster Incl AW122716:UI-M-BH2.2-aot-d-03-0-UI.s1 Mus musculus cDNA, 3' end /clone=UI-M-BH2.2-aot-d-03-0-UI /clone_end=3' /gb=AW122716 /gi=6098246 /ug=Mm.7760 /len=409	Mm.7760	56297	O88848 ; Q8VCV3 ; Q3TUM2 ; Q3TY77 ; Q3U6U3	NP_062639.2	NM_019665
161968_f_at		AV370035	Ccr5	Cluster Incl AV370035:AV370035 Mus musculus cDNA, 3' end /clone=9030206H06 /clone_end=3' /gb=AV370035 /gi=6417682 /ug=Mm.93814 /len=251 /NOTE=replacement for probe set(s) 99214_at on MG-U74A	Mm.14302	12774	P51682 ; Q3TDA4 ; Q3ZAZ8	NP_034047.2	NM_009917
98465_f_at	Ifi16; Atp1a1	M31419	Ifi204	Cluster Incl M31419:Interferon activated gene 204 /cds=(127,2049) /gb=M31419 /gi=198399 /ug=Mm.34817 /len=2353	Mm.212870	15951	P15092 ; Q8CGE8 ; Q921V9 ; Q3U7K5 ; Q3UCH9 ; Q8C4X3	NP_032355.1	NM_008329
99175_at	Ankrd10	AI843396	Gng10	Cluster Incl AI843396:UI-M-AQ1-adz-g-07-0-UI.s1 Mus musculus cDNA, 3' end /clone=UI-M-AQ1-adz-g-07-0-UI /clone_end=3' /gb=AI843396 /gi=5477609 /ug=Mm.41780 /len=289	Mm.41780	14700	Q9CXP8 ; Q56A84	NP_079553.1	NM_025277
104464_s_at	AI173274; Canx	AI642389	Kdelr3	Cluster Incl AI642389:vs90e02.x1 Mus musculus cDNA, 3' end /clone=IMAGE-1153562 /clone_end=3' /gb=AI642389 /gi=4720864 /ug=Mm.29644 /len=309	Mm.298199	105785	Q8R1L4 ; Q3UVS1	NP_598851.1	NM_134090
103899_at	Ih; Atpc1h; AU040868; 4930558F19Rik; Bop1	AA690863	Atp11a	Cluster Incl AA690863:vt32b05.r1 Mus musculus cDNA, 5' end /clone=IMAGE-1164753 /clone_end=5' /gb=AA690863 /gi=2691799 /ug=Mm.21313 /len=289	Mm.257837	50770	P98197 ; Q69ZT0 ; Q8BGE2	NP_056619.1	NM_015804
104091_at	Mgrn1	AW122563	Tspan9	Cluster Incl AW122563:UI-M-BH2.2-aox-e-09-0-UI.s1 Mus musculus cDNA, 3' end /clone=UI-M-BH2.2-aox-e-09-0-UI /clone_end=3' /gb=AW122563 /gi=6098087 /ug=Mm.21814 /len=274	Mm.21814	109246	Q8BJU2 ; Q3TQQ0	NP_780623.1	NM_175414
160481_at	PEPCK; Pck-1; AI265463	AF009605	Pck1	Cluster Incl AF009605:Mus musculus phosphoenolpyruvate carboxykinase (PEPCK) gene, complete cds /cds=(140,2008) /gb=AF009605 /gi=4102181 /ug=Mm.42246 /len=2618 /NOTE=replacement for probe set(s) 99568_at on MG-U74A	Mm.266867	18534	Q9Z2V4 ; Q8CI37 ; Q3UEH3 ; Q8BSX3	NP_035174.1	NM_011044
96811_at	Lamp1	AW049806	Rab31	Cluster Incl AW049806:UI-M-BH1-anm-g-08-0-UI.s1 Mus musculus cDNA, 3' end /clone=UI-M-BH1-anm-g-08-0-UI /clone_end=3' /gb=AW049806 /gi=5910335 /ug=Mm.29274 /len=457	Mm.29274	106572	Q921E2 ; Q3TM43 ; Q3TXV4 ; Q99K75	NP_598446.1	NM_133685
100134_at	CD105; AI528660; S-endoglin; Eng	X77952	Eng	Cluster Incl X77952:Endoglin /cds=(363,2324) /gb=X77952 /gi=458473 /ug=Mm.4851 /len=2902	Mm.225297	13805	Q63961 ; Q5IRN0 ; Q8K100 ; Q3UAM9	NP_031958.1	NM_007932
96730_at	TPP2; TppII; Dtna	X81323	Tpp2	Cluster Incl X81323:Tripeptidyl peptidase II /cds=(83,3871) /gb=X81323 /gi=575954 /ug=Mm.28867 /len=4650	Mm.234139	22019	Q64514 ; Q5D072 ; Q922K4 ; Q3TB11 ; Q3TW28 ; Q3U4M7	NP_033444.1	NM_009418
102065_at	Fcn1; Itga6	AB007813	Fcna	Cluster Incl AB007813:Mus musculus mRNA for ficolin-A, complete cds /cds=(30,1034) /gb=AB007813 /gi=2957011 /ug=Mm.10510 /len=1208	Mm.10510	14133	O70165 ; Q4FJM1	NP_032021.1	NM_007995
104728_at	AW214361; 3930401K13Rik	L27439	Pros1	Cluster Incl L27439:Mus musculus protein S mRNA, partial cds /cds=(0,1933) /gb=L27439 /gi=487866 /ug=Mm.24611 /len=3079	Mm.127156	19128	Q08761 ; Q3TR66 ; Q3V0M0	NP_035303.1	NM_011173
95135_at	Ephx1	AI844396	Mid1ip1	Cluster Incl AI844396:UI-M-AL1-ahp-e-05-0-UI.s1 Mus musculus cDNA, 3' end /clone=UI-M-AL1-ahp-e-05-0-UI /clone_end=3' /gb=AI844396 /gi=5488302 /ug=Mm.29429 /len=432	Mm.29429	68041	Q9CQ20 ; Q4FK31	NP_080800.1	NM_026524
101956_at	Vac14	AI834849	Ckap4	Cluster Incl AI834849:UI-M-AN0-acm-d-08-0-UI.s2 Mus musculus cDNA, 3' end /clone=UI-M-AN0-acm-d-08-0-UI /clone_end=3' /gb=AI834849 /gi=5469062 /ug=Mm.9210 /len=176	Mm.334999	216197	Q8R3F2 ; Q8BMK4 ; Q8BTK8	NP_780660.1	NM_175451
92263_at		AC002397	Leprel2	Cluster Incl AC002397:Mouse chromosome 6 BAC-284H12 (Research Genetics mouse BAC library) complete sequence /cds=(560,2197) /gb=AC002397 /gi=3287367 /ug=Mm.35708 /len=2778	Mm.35708	14789	O88836 ; Q8CG70	NP_038562.2	NM_013534
98071_f_at	Psap	X77731	Dck	Cluster Incl X77731:M.musculus mRNA for Deoxycytidine kinase /cds=(12,794) /gb=X77731 /gi=456676 /ug=Mm.3446 /len=2812	Mm.298892	13178	P43346 ; Q80US6 ; Q545E8	NP_031858.1	NM_007832
100539_at	Ppp2r5c	AI841279	Acot7	Cluster Incl AI841279:UI-M-AM0-adu-e-08-0-UI.s1 Mus musculus cDNA, 3' end /clone=UI-M-AM0-adu-e-08-0-UI /clone_end=3' /gb=AI841279 /gi=5475492 /ug=Mm.5293 /len=439	Mm.296191	70025	Q91V12 ; Q3U8C6 ; Q59HQ2	NP_579926.1	NM_133348
93078_at	TAP; Sca1; Sca-1; Ly-6A.2; Ly-6A/E; Ly-6E.1; Cd8b1	X04653	Ly6a	Cluster Incl X04653:Mouse mRNA for Ly-6 alloantigen (Ly-6E.1) /cds=(88,492) /gb=X04653 /gi=52958 /ug=Mm.15889 /len=876	Mm.263124	110454	P05533 ; Q8BPD0	NP_034868.1	NM_010738
101991_at	Rab1	D16215	Fmo1	Cluster Incl D16215:Mouse mRNA for flavin-containing monooxygenase, complete cds /cds=(206,1804) /gb=D16215 /gi=286077 /ug=Mm.976 /len=2126	Mm.976	14261	P50285 ; Q3UNX7	NP_034361.1	NM_010231
101090_at	Fbn-1; Tsk; Fib-1; AI536462; B430209H23; Fbn1	L29454	Fbn1	Cluster Incl L29454:Fibrillin 1 /cds=(2379,10994) /gb=L29454 /gi=575509 /ug=Mm.735 /len=11953	Mm.271644	14118	Q61554 ; Q60784 ; Q7TMG6 ; Q99L19 ; Q3TNW1 ; Q3TRZ5 ; Q3TZV7 ; O88840	NP_032019.1	NM_007993
93421_at	mKIAA0834; Pftk1	AF033655	Pftk1	Cluster Incl AF033655:PFTAIRE protein kinase 1 /cds=(85,1494) /gb=AF033655 /gi=2645809 /ug=Mm.6456 /len=4529	Mm.319011	18647	O35495 ; Q6ZQ37 ; Q3TNN9 ; Q3UQ20 ; Q3V319 ; Q6NVF8 ; Q8BFX6 ; Q8BN81 ; Q8BQ67 ; Q8C411	NP_035204.1	NM_011074
96346_at	Socs2	AI854020	Cdo1	Cluster Incl AI854020:UI-M-BH0-ajm-b-01-0-UI.s1 Mus musculus cDNA, 3' end /clone=UI-M-BH0-ajm-b-01-0-UI /clone_end=3' /gb=AI854020 /gi=5497926 /ug=Mm.29996 /len=262	Mm.241056	12583	P60334 ; Q3UED8	NP_149026.1	NM_033037
99642_i_at	CPH; fat; Cph1; Cph-1; R74677; MGC7101; Mbp	X61232	Cpe	Cluster Incl X61232:Mouse mRNA for carboxypeptidase H /cds=(39,1472) /gb=X61232 /gi=50312 /ug=Mm.43603 /len=1992	Mm.31395	12876	Q00493 ; Q543R4	NP_038522.2	NM_013494
94833_at	TSC-36; Fstl; AI316791; AW107808; Krit1	M91380	Fstl1	Cluster Incl M91380:Follistatin-like /cds=(79,999) /gb=M91380 /gi=349005 /ug=Mm.22763 /len=2823	Mm.182434	14314	Q62356 ; Q6GTX2	NP_032073.2	NM_008047
104719_at	Kcc4; AA408796; D13Ertd261e; Nrp1	AI182203	Slc12a7	Cluster Incl AI182203:uc68a04.r1 Mus musculus cDNA, 5' end /clone=IMAGE-1430766 /clone_end=5' /gb=AI182203 /gi=3732841 /ug=Mm.24510 /len=517	Mm.275800	20499	Q9WVL3 ; Q6KAS8 ; Q3TB23 ; Q3TDX1 ; Q3UE50	NP_035520.1	NM_011390
97689_at	TF; Cf3; Cf-3; CD142; AA409063; F3	M26071	F3	Cluster Incl M26071:Coagulation factor III /cds=UNKNOWN /gb=M26071 /gi=201924 /ug=Mm.3742 /len=1821	Mm.273188	14066	P20352 ; Q6RFS9 ; Q8R3Q1	NP_034301.2	NM_010171
103723_at	Il13ra1	AA608387	Il13ra1	Cluster Incl AA608387:vo42b10.r1 Mus musculus cDNA, 5' end /clone=IMAGE-1052539 /clone_end=5' /gb=AA608387 /gi=2455274 /ug=Mm.24208 /len=390	Mm.24208	16164	O09030 ; Q8VDP7 ; Q3UPQ9 ; Q8BNM4 ; Q8C1Z3	NP_598751.3	NM_133990
101934_at	9030616F16; D17Ertd315e; Mfn2	AI851119	Fez2	Cluster Incl AI851119:UI-M-BH0-ajx-a-08-0-UI.s1 Mus musculus cDNA, 3' end /clone=UI-M-BH0-ajx-a-08-0-UI /clone_end=3' /gb=AI851119 /gi=5495065 /ug=Mm.946 /len=354	Mm.236835	225020	Q6TYB5 ; Q6P395 ; Q3U049	NP_955519.1	NM_199448
101571_g_at	Deb2; IGFBP-4; AI875747	X76066	Igfbp4	Cluster Incl X76066:M.musculus gene for insulin like growth factor binding protein 4 /cds=(0,764) /gb=X76066 /gi=416032 /ug=Mm.89842 /len=765	Mm.233799	16010	P47879 ; Q3TMV0 ; Q8BSM9	NP_034647.1	NM_010517
100611_at	Lys; Lzm; Lzp; Lzm-s1; AI326280	M21050	Lyzs	Cluster Incl M21050:Mouse lysozyme M gene /cds=(30,476) /gb=M21050 /gi=198950 /ug=Mm.654 /len=1264	Mm.45436	17105	P08905 ; Q8VE78 ; Q3TXG2 ; Q3U5Q2 ; Q3U690	NP_059068.1	NM_017372
92450_at	Kcc1; KCC1; RBCKCC1; AW546649; Ptpn1	AF047339	Slc12a4	Cluster Incl AF047339:Solute carrier family 12, member 4 /cds=(0,3257) /gb=AF047339 /gi=3452286 /ug=Mm.4190 /len=3775	Mm.292447	20498	Q9JIS8 ; Q6NXV2 ; Q3TJG5 ; Q3TJM8 ; Q3TLV0 ; Q3TPD4 ; Q3TWV2 ; Q3TWZ6 ; Q3U689 ; Q3U9N0 ; Q3UDQ8	NP_033221.1	NM_009195
160308_at	Racgap1	AI839417	Msn	Cluster Incl AI839417:UI-M-AN0-aco-d-08-0-UI.s1 Mus musculus cDNA, 3' end /clone=UI-M-AN0-aco-d-08-0-UI /clone_end=3' /gb=AI839417 /gi=5473630 /ug=Mm.28687 /len=430 /NOTE=replacement for probe set(s) 98935_at on MG-U74A	Mm.138876	17698	P26041 ; Q3TZQ2 ; Q3UF33 ; Q3UL28 ; Q542F7	NP_034963.2	NM_010833
100477_at	p19.5; M32486; C630002M10Rik; Rspo2	M32486	Tmem45a	Cluster Incl M32486:Mouse 19.5 mRNA, complete cds /cds=(54,875) /gb=M32486 /gi=191495 /ug=Mm.4992 /len=1183	Mm.262328	56277	Q60774 ; Q8BFU6	NP_062605.2	NM_019631
99081_at	C1nh; C1INH; Serping1	AF010254	Serping1	Cluster Incl AF010254:Complement component 1 inhibitor /cds=(66,1580) /gb=AF010254 /gi=3236325 /ug=Mm.38888 /len=1775	Mm.38888	12258	P97290	NP_033906.1	NM_009776
97834_g_at	Gnas	AI853802	Pfkp	Cluster Incl AI853802:UI-M-BH0-ajg-h-01-0-UI.s1 Mus musculus cDNA, 3' end /clone=UI-M-BH0-ajg-h-01-0-UI /clone_end=3' /gb=AI853802 /gi=5497708 /ug=Mm.28226 /len=359	Mm.273874	56421	Q9WUA3 ; Q3TNA9 ; Q3U4P1 ; Q3U7G4 ; Q4KUG1 ; Q543K8 ; Q8C5I6 ; Q8C605 ; Q8C8E8 ; Q9D255	NP_062677.1	NM_019703
104093_at	p50; WP34; pp52; Lsp-1; Lsp1	D49691	Lsp1	Cluster Incl D49691:Mouse mRNA for p50b (identical to LSP1 and pp52), complete cds /cds=(91,1083) /gb=D49691 /gi=728497 /ug=Mm.2183 /len=1464	Mm.234003	16985	P19973 ; Q8C494	NP_062264.1	NM_019391
98594_at		AW125453	1190002N15Rik	Cluster Incl AW125453:UI-M-BH2.2-aqm-a-02-0-UI.s1 Mus musculus cDNA, 3' end /clone=UI-M-BH2.2-aqm-a-02-0-UI /clone_end=3' /gb=AW125453 /gi=6100983 /ug=Mm.38211 /len=290	Mm.258746	68861	Q3TS89 ; Q3USZ8	XP_147036.4	XM_147036
98984_f_at	GPDH; Gdm1; Gpd-m; Gpdh-m; TISP38; AA408484; AI448216; AU021455; AW494132; Actb	D50430	Gpd2	Cluster Incl D50430:Mouse mRNA for glycerol-3-phosphate dehydrogenase, complete cds /cds=(96,2279) /gb=D50430 /gi=1339937 /ug=Mm.3711 /len=2410	Mm.3711	14571	Q64521 ; Q8K4U5 ; Q8VDT0 ; Q3TK51 ; Q3UDY8 ; Q8CBX6	NP_034404.2	NM_010274
100929_at	Nrg1	AW046351	Mtmr9	Cluster Incl AW046351:UI-M-BH1-ali-a-02-0-UI.s1 Mus musculus cDNA, 3' end /clone=UI-M-BH1-ali-a-02-0-UI /clone_end=3' /gb=AW046351 /gi=5906880 /ug=Mm.6128 /len=503	Mm.6128	210376	Q9Z2D0 ; Q3TQ55 ; Q3U896	NP_808262.1	NM_177594
100033_at		X81143	Msh2	Cluster Incl X81143:MutS homolog 2 (E. coli) /cds=(39,2846) /gb=X81143 /gi=534944 /ug=Mm.4619 /len=3079	Mm.4619	17685	P43247 ; Q80V79 ; Q3TZI5	NP_032654.1	NM_008628
162234_f_at	Cxcl12	AV139913	Cxcl12	Cluster Incl AV139913:AV139913 Mus musculus cDNA /clone=2810055D15 /clone_end=3' /gb=AV139913 /gi=5343908 /ug=Mm.82115 /len=289 /NOTE=replacement for probe set(s) 100242_f_at on MG-U74A	Mm.303231	20315	P40224 ; Q80ZW4 ; Q4FJL5	NP_001012495.1 ; NP_038683.1 ; NP_068350.1	NM_001012477 ; NM_013655 ; NM_021704
98398_s_at	Cdar1; Apobec1	U22262	Apobec1	Cluster Incl U22262:Apolipoprotein B editing complex 1 /cds=(560,1249) /gb=U22262 /gi=899504 /ug=Mm.3333 /len=2265	Mm.3333	11810	P51908 ; Q3TLN2 ; Q3U9G8	NP_112436.1	NM_031159
95469_at	Tcf12	AA734444	Btd	Cluster Incl AA734444:vr90g04.r1 Mus musculus cDNA, 5' end /clone=IMAGE-1136022 /clone_end=5' /gb=AA734444 /gi=2756111 /ug=Mm.24786 /len=252	Mm.282679	26363	Q8CIF4 ; Q3UXQ4	NP_079571.1	NM_025295
100412_g_at	ACLP; Tyrp1	AF053943	Aebp1	Cluster Incl AF053943:Mus musculus aortic carboxypeptidase-like protein ACLP mRNA, complete cds /cds=(202,3588) /gb=AF053943 /gi=3288913 /ug=Mm.4665 /len=3790	Mm.4665	11568	O88442 ; Q61281 ; Q640N1 ; Q3TVV5 ; Q3TWA7 ; Q3TX56 ; Q3TXB2	NP_033766.1	NM_009636
160162_at	Ptpn6	AI852545	Tagln2	Cluster Incl AI852545:UI-M-BH0-aiw-f-04-0-UI.s1 Mus musculus cDNA, 3' end /clone=UI-M-BH0-aiw-f-04-0-UI /clone_end=3' /gb=AI852545 /gi=5496451 /ug=Mm.22632 /len=320 /NOTE=replacement for probe set(s) 94310_at on MG-U74A	Mm.271711	21346	Q9WVA4 ; Q6A0C6 ; Q3TIB8 ; Q91VU2	NP_848713.1	NM_178598
93475_at	4931426K16Rik; Cenpb	AI845581	Spef1	Cluster Incl AI845581:UI-M-AQ1-adx-c-02-0-UI.s1 Mus musculus cDNA, 3' end /clone=UI-M-AQ1-adx-c-02-0-UI /clone_end=3' /gb=AI845581 /gi=5489487 /ug=Mm.7086 /len=136	Mm.386802	70997	Q99JL1 ; Q543S5	XP_357260.2	XM_357260
101393_at	Anx3; Lpl	AJ001633	Anxa3	Cluster Incl AJ001633:Annexin III /cds=(200,1171) /gb=AJ001633 /gi=2437839 /ug=Mm.7214 /len=1602	Mm.7214	11745	O35639 ; Q3TET3 ; Q3TFK4 ; Q3TLP4 ; Q3U737 ; Q3UBI0 ; Q8C1X9	NP_038498.1	NM_013470
92867_at	Mph2; Edr2; AA415044; D4Ertd810e; D130050K19Rik; Phc2	AF060076	Phc2	Cluster Incl AF060076:Mus musculus polyhomeotic 2 protein (Mph2) mRNA, partial cds /cds=(0,1300) /gb=AF060076 /gi=3220231 /ug=Mm.14198 /len=1319	Mm.259103	54383	O88463 ; Q8K5D9 ; Q9QWH1	NP_061244.1	NM_018774
103554_at	M[b]; Mltnb; AL024287; Adam19	AA726223	Adam19	Cluster Incl AA726223:vu39b11.r1 Mus musculus cDNA, 5' end /clone=IMAGE-1193757 /clone_end=5' /gb=AA726223 /gi=2743930 /ug=Mm.23840 /len=504	Mm.89940	11492	O35674 ; Q80UF6 ; Q3UH67 ; Q5SSN6	NP_033746.1	NM_009616
104445_at	4631408O11Rik	AW046694	4631408O11Rik	Cluster Incl AW046694:UI-M-BH1-alm-d-07-0-UI.s1 Mus musculus cDNA, 3' end /clone=UI-M-BH1-alm-d-07-0-UI /clone_end=3' /gb=AW046694 /gi=5907223 /ug=Mm.2935 /len=253	Mm.2935	66693
94307_at	Fbln1	X70854	Fbln1	Cluster Incl X70854:BM-90/fibulin extracellular matrix glyroprotein /cds=(123,2240) /gb=X70854 /gi=396820 /ug=Mm.22626 /len=2709	Mm.297992	14114	Q08879 ; Q3TW70 ; Q3TWK8	NP_034310.1	NM_010180
96885_at	2510015F01Rik; Nt5dc2	AW122271	2510015F01Rik	Cluster Incl AW122271:UI-M-BH2.2-aov-h-12-0-UI.s1 Mus musculus cDNA, 3' end /clone=UI-M-BH2.2-aov-h-12-0-UI /clone_end=3' /gb=AW122271 /gi=6097746 /ug=Mm.30083 /len=240	Mm.261681	70021	Q91X76 ; Q9CY30	XP_354801.3	XM_354801
92810_at	Ltf	AI842259	Pdk3	Cluster Incl AI842259:UI-M-AI1-afp-f-09-0-UI.s1 Mus musculus cDNA, 3' end /clone=UI-M-AI1-afp-f-09-0-UI /clone_end=3' /gb=AI842259 /gi=5476472 /ug=Mm.12775 /len=389	Mm.12775	236900	Q922H2 ; Q3V250 ; Q4FJR4	NP_663605.1	NM_145630
92969_at	tyro 10; Ntrkr3; tyro10; AW495251; Racgap1	X76505	Ddr2	Cluster Incl X76505:Neurotrophic tyrosine kinase, receptor, type 3 /cds=(589,3048) /gb=X76505 /gi=435161 /ug=Mm.4999 /len=3259	Mm.4999	18214	Q62371	NP_072075.1	NM_022563
100948_at	Ank	AW049351	Ank	Cluster Incl AW049351:UI-M-BH1-amr-h-10-0-UI.s1 Mus musculus cDNA, 3' end /clone=UI-M-BH1-amr-h-10-0-UI /clone_end=3' /gb=AW049351 /gi=5909880 /ug=Mm.6403 /len=318	Mm.265264	11732	Q9JHZ2 ; Q3UG85 ; Q8C438 ; Q8C9X7	NP_065065.2	NM_020332
104697_at	Racgap1	AW121127	Rhoj	Cluster Incl AW121127:UI-M-BH2.3-aoh-d-04-0-UI.s1 Mus musculus cDNA, 3' end /clone=UI-M-BH2.3-aoh-d-04-0-UI /clone_end=3' /gb=AW121127 /gi=6096460 /ug=Mm.33722 /len=402	Mm.27467	80837	Q9ER71 ; Q7TMY0 ; Q3TX76 ; Q3TZU6	NP_075764.1	NM_023275
93592_at	apoD; Acss1	X82648	Apod	Cluster Incl X82648:M.musculus mRNA for apolipoprotein D /cds=(89,658) /gb=X82648 /gi=575656 /ug=Mm.2082 /len=903	Mm.2082	11815	P51910 ; Q3TZE7	NP_031496.2	NM_007470
99010_at	Islr; AW553146; Zfp592	AB024538	Islr	Cluster Incl AB024538:Mus musculus Islr(immunoglobulin superfamily containing leucine-rich repeat) mRNA, complete cds /cds=(89,1375) /gb=AB024538 /gi=6172374 /ug=Mm.38426 /len=2038	Mm.335196	26968	Q6GU68	NP_036173.1	NM_012043
96195_at	Efs	U57686	Efs	Cluster Incl U57686:Mus musculus p130Cas-related protein Sin mRNA, complete cds /cds=(57,1739) /gb=U57686 /gi=1373343 /ug=Mm.28543 /len=2211	Mm.236438	13644	Q64355 ; Q8K0F6 ; Q8BSX4	NP_034242.2	NM_010112
103817_at	casp; CASP; 5730529N23Rik; Nbn	AJ006469	Crtap	Cluster Incl AJ006469:Mus musculus mRNA for cartilage-associated protein (CASP) /cds=(71,1273) /gb=AJ006469 /gi=3687319 /ug=Mm.20904 /len=1685	Mm.20904	56693	Q9CYD3 ; Q8C8C5	NP_064306.1	NM_019922
103916_at	D330001F17Rik	AI850713	8430420C20Rik	Cluster Incl AI850713:UI-M-BG1-ail-d-10-0-UI.s1 Mus musculus cDNA, 3' end /clone=UI-M-BG1-ail-d-10-0-UI /clone_end=3' /gb=AI850713 /gi=5494619 /ug=Mm.24984 /len=321	Mm.257952	233806	Q8C5E0 ; Q922Z1	NP_663561.1	NM_145586
100122_at	GBS; flr; Gbeta5; Capn2	L34290	Gnb5	Cluster Incl L34290:Mus musculus guanine nucleotide regulatory protein mRNA, complete cds /cds=(30,1091) /gb=L34290 /gi=1237255 /ug=Mm.4702 /len=1803	Mm.17604	14697	P62881 ; Q3TSE8 ; Q3UG14 ; Q3V331 ; Q9CU21	NP_034443.1 ; NP_619733.1	NM_010313 ; NM_138719
95465_s_at	Zubr1	AI849587	Tmem37	Cluster Incl AI849587:UI-M-AH1-agr-e-02-0-UI.s1 Mus musculus cDNA, 3' end /clone=UI-M-AH1-agr-e-02-0-UI /clone_end=3' /gb=AI849587 /gi=5493493 /ug=Mm.24750 /len=310	Mm.24750	170706	Q9JJV3 ; Q543K0	NP_062305.1	NM_019432
94534_at	AA407078; AI316514; 1110003P10Rik; 1500012E04Rik; Rsad2	AI835446	Idh3a	Cluster Incl AI835446:UI-M-AQ0-aad-c-08-0-UI.s1 Mus musculus cDNA, 3' end /clone=UI-M-AQ0-aad-c-08-0-UI /clone_end=3' /gb=AI835446 /gi=5469659 /ug=Mm.29051 /len=370	Mm.279195	67834	Q9D6R2 ; Q3UAM8	NP_083849.1	NM_029573
92374_at	Adora1	AW120691	Adora1	Cluster Incl AW120691:UI-M-BH2.3-anz-d-02-0-UI.s1 Mus musculus cDNA, 3' end /clone=UI-M-BH2.3-anz-d-02-0-UI /clone_end=3' /gb=AW120691 /gi=6095989 /ug=Mm.40002 /len=280	Mm.298908	11539	Q60612 ; Q546D0 ; Q6AXD8 ; Q8R0M5 ; Q3URG8 ; Q3UYG0 ; Q8BGU7 ; Q8CAH1	NP_001008533.1 ; NP_033759.3	NM_001008533 ; NM_009629
98562_at	C1q A-chain; AI255395; Ryr2	X58861	C1qa	Cluster Incl X58861:Complement component 1, q subcomponent, alpha polypeptide /cds=(29,766) /gb=X58861 /gi=50226 /ug=Mm.370 /len=1033	Mm.370	12259	P98086 ; Q3TXB1 ; Q3UBX7 ; Q9DCM6	NP_031598.1	NM_007572
93042_at	IBP; PBR; Bzrp; Actb	D21207	Bzrp	Cluster Incl D21207:Benzodiazepine receptor, peripheral /cds=(65,574) /gb=D21207 /gi=484053 /ug=Mm.1508 /len=856	Mm.1508	12257	P50637 ; Q99M32 ; Q541E3	NP_033905.2	NM_009775
93942_at	AV137389; Inpp1	U27295	Inpp1	Cluster Incl U27295:Inositol polyphosphate-1-phosphatase /cds=(184,1374) /gb=U27295 /gi=1098560 /ug=Mm.917 /len=1623	Mm.917	16329	P49442	NP_032410.1	NM_008384
104698_at	GATA-6; AA410133; Gata6	U51335	Gata6	Cluster Incl U51335:GATA-binding protein 6 /cds=(0,616) /gb=U51335 /gi=1289501 /ug=Mm.33783 /len=617	Mm.329287	14465	Q61169 ; Q3UQJ2	NP_034388.2	NM_010258
104482_at	Epim; AW538950; MGC54718; Glul	D10475	Epim	Cluster Incl D10475:Epimorphin /cds=(152,1021) /gb=D10475 /gi=220402 /ug=Mm.3003 /len=2931	Mm.260716	13852	Q00262 ; Q3TJ55 ; Q3TN38 ; Q80W45	NP_031967.1	NM_007941
100050_at	Idb1; AI323524; D2Wsu140e; Id1	M31885	Id1	Cluster Incl M31885:Inhibitor of DNA binding 1 /cds=(0,532) /gb=M31885 /gi=194090 /ug=Mm.444 /len=927	Mm.444	15901	P20067 ; Q6GTZ3	NP_034625.1	NM_010495
95885_at	Notch1	AA177621	1200009F10Rik	Cluster Incl AA177621:mt32e09.r1 Mus musculus cDNA, 5' end /clone=IMAGE-622792 /clone_end=5' /gb=AA177621 /gi=1758855 /ug=Mm.23986 /len=517	Mm.252843	67454		NP_080442.1 ; NP_081354.1	NM_026166 ; NM_027078
100089_at	cyp C; CyP-20c; Gdi2	M74227	Ppic	Cluster Incl M74227:Mouse cyclophilin C (cyp C) mRNA, complete cds /cds=(51,689) /gb=M74227 /gi=192898 /ug=Mm.4587 /len=1287	Mm.4587	19038	P30412 ; Q3UC73	NP_032934.1	NM_008908
100927_at	OD107; Bcl2	U28960	Pltp	Cluster Incl U28960:Phospholipid transfer protein /cds=(0,1475) /gb=U28960 /gi=902887 /ug=Mm.6105 /len=1590	Mm.6105	18830	P55065 ; Q4FJT5 ; Q3UE59	NP_035255.1	NM_011125
160172_at	Gt12; Meg3; R74756; R75394; AI425946; AW108224; D12Bwg1266e; 2900016C05Rik; 3110050O07Rik; 6330408G06Rik; Gtl2	Y13832	Gtl2	Cluster Incl Y13832:Mus musculus mRNA for GT12 protein /cds=UNKNOWN /gb=Y13832 /gi=2739299 /ug=Mm.23675 /len=1904 /NOTE=replacement for probe set(s) 94858_at on MG-U74A	Mm.289645	17263	Q5RL37 ; Q8CCV7	NP_653096.1	NM_144513
93503_at	Sfrp2; Sdf5; AI851596	U88567	Sfrp2	Cluster Incl U88567:Mus musculus secreted frizzled related protein sFRP-2 (Sfrp2) mRNA, complete cds /cds=(235,1122) /gb=U88567 /gi=1946342 /ug=Mm.19155 /len=2028	Mm.19155	20319	P97299 ; Q3UI35 ; Q3UUM9	NP_033170.1	NM_009144
102337_s_at	CD32; Fcgr2; Fcr-2; Fcr-3; Ly-17; LyM-1; Lym-1; FcgRII; Fcgr2a; Ly-m20; AI528646; Fc[g]RII; F630109E10Rik	M31312	Fcgr2b	Cluster Incl M31312:Mouse beta Fc receptor type II (FCRII) gene, complete cds /cds=(0,992) /gb=M31312 /gi=193260 /ug=Mm.10809 /len=993	Mm.330161	14130	P08101 ; Q5U677	NP_034317.1	NM_010187
104005_at	Ggtb2; Hmgcl	AB019541	B4galt2	Cluster Incl AB019541:Mus musculus mRNA for beta-1,4-galactosyltransferase II, complete cds /cds=(8,1117) /gb=AB019541 /gi=5051741 /ug=Mm.26693 /len=1119	Mm.123843	53418	Q9Z2Y2 ; Q3TMP2 ; Q3V0I8	NP_059073.1	NM_017377
98960_s_at	b3GT3; B3galt3	AF029792	B3galt3	Cluster Incl AF029792:Mus musculus UDP-Gal-betaGlcNAc beta 1,3-galactosyltranferase-III (b3GT3) gene, complete cds /cds=(0,995) /gb=AF029792 /gi=2745738 /ug=Mm.36174 /len=996	Mm.153710	26879	Q920V1	NP_064410.1	NM_020026
102366_at	ADSF; Rstn; Xcp4; Fizz3; Retn	AA718169	Retn	Cluster Incl AA718169:vu54h05.r1 Mus musculus cDNA, 5' end /clone=IMAGE-1195257 /clone_end=5' /gb=AA718169 /gi=2730443 /ug=Mm.1181 /len=290	Mm.1181	57264	Q99P87 ; Q3V2F6 ; Q5BMX4	NP_075360.1	NM_022984
92507_at	utrophin; DRP; Dmdl; AA589569; Trp53	Y12229	Utrn	Cluster Incl Y12229:Utrophin /cds=(0,10289) /gb=Y12229 /gi=1934962 /ug=Mm.42222 /len=11096	Mm.331784	22288	O08614 ; Q61636 ; Q6P6L2 ; Q810I5 ; Q811C1 ; Q3TR59	NP_035812.2	NM_011682
102907_at	2410042D21Rik	AW125043	Phldb2	Cluster Incl AW125043:UI-M-BH2.1-apx-b-03-0-UI.s1 Mus musculus cDNA, 3' end /clone=UI-M-BH2.1-apx-b-03-0-UI /clone_end=3' /gb=AW125043 /gi=6100573 /ug=Mm.158 /len=465	Mm.211477	208177	Q80Y16 ; Q8K1N2 ; Q3TNI3 ; Q8BKV3 ; Q8BZE3	NP_700461.1	NM_153412
93360_at	C77612; Arf1	AF007267	Pmm1	Cluster Incl AF007267:Mus musculus phosphomannomutase Sec53p homolog mRNA, complete cds /cds=(0,788) /gb=AF007267 /gi=2253429 /ug=Mm.18939 /len=1221	Mm.18939	29858	O35621 ; Q91W01 ; Q545Q8	NP_038900.1	NM_013872
100464_at	AI840585; 3110043O21Rik	AI840585	3110043O21Rik	Cluster Incl AI840585:UI-M-AM0-adq-a-06-0-UI.s1 Mus musculus cDNA, 3' end /clone=UI-M-AM0-adq-a-06-0-UI /clone_end=3' /gb=AI840585 /gi=5474798 /ug=Mm.491 /len=447	Mm.331544	73205	Q6DFW0 ; Q3TJP2 ; Q3U3D8 ; Q8K3B2	XP_283954.2	XM_283954
103032_at	R75054; Ank3	AF038008	Tpst1	Cluster Incl AF038008:Mus musculus tyrosylprotein sulfotransferase-1 mRNA, complete cds /cds=(210,1322) /gb=AF038008 /gi=3046915 /ug=Mm.16084 /len=1867	Mm.332720	22021	O70281 ; Q4FK50	NP_038865.1	NM_013837
93041_at	mCdc21; 19G; Mcmd4; mcdc21; AI325074; AU045576; KIAA4003; mKIAA4003; Mcm4	D26089	Mcm4	Cluster Incl D26089:Mini chromosome maintenance deficient 4 homolog (S. cerevisiae) /cds=(126,2714) /gb=D26089 /gi=940405 /ug=Mm.1500 /len=3221	Mm.1500	17217	P49717 ; Q5DTS8 ; Q921D5 ; Q3UA65 ; Q3UXG9 ; Q542F4 ; Q8C1Z0 ; Q9D077	NP_032591.2	NM_008565
103033_at	Slp; H2-D1	X06454	C4 ; Slp	Cluster Incl X06454:Mouse mRNA for sex-limited protein Slp(w7) alpha-gamma chain /cds=(0,1784) /gb=X06454 /gi=54105 /ug=Mm.16106 /len=1893	Mm.328983	12268 ; 20567	P01029 ; Q62238 ; Q6NWV8 ; Q6P3Y0	NP_033910.1 ; NP_035543.1	NM_009780 ; NM_011413
100513_at	Shag1; PAP; s19; Asap1; AV239055; mKIAA1249; Ddef1	AF075461	Ddef1	Cluster Incl AF075461:Mus musculus ADP-ribosylation factor-directed GTPase activating protein isoform a (Shag1) mRNA, complete cds /cds=(49,3492) /gb=AF075461 /gi=4063613 /ug=Mm.5237 /len=4370	Mm.277236	13196	Q9QWY8 ; Q505F0 ; Q3TXY1 ; Q3TXY4 ; Q3U188 ; Q3UJA5	NP_034156.2	NM_010026
99936_at	TIE1; D430008P04Rik; Tie1	X80764	Tie1	Cluster Incl X80764:M.musculus TIE1 mRNA /cds=(358,3762) /gb=X80764 /gi=520945 /ug=Mm.4345 /len=4092	Mm.4345	21846	Q06806 ; Q6PAP2 ; Q8BGI2	NP_035717.1	NM_011587
101040_at	Capa2; Capa-2; AI326419; m-calpin; m-calpain; Tyrp1	D38117	Capn2	Cluster Incl D38117:Mus musculus mRNA for m-calpain large subunit, complete cds /cds=(170,2272) /gb=D38117 /gi=2570157 /ug=Mm.6958 /len=3225	Mm.19306	12334	O08529 ; Q3U3A8 ; Q3U8S5 ; Q8BPV9	NP_033924.1	NM_009794
100343_f_at	Tuba-1; MGC102097; MGC102098; MGC102099; Tyrp1	M28729	Tuba1	Cluster Incl M28729:Tubulin alpha1 /cds=(0,596) /gb=M28729 /gi=202222 /ug=Mm.88110 /len=786	Mm.88212	22142	P68369 ; P68373 ; O89052 ; Q3TIZ0 ; Q52L87	NP_035783.1	NM_011653
92887_at	G6a; Ddah; NG30; AU019324; AW413173; 1110003M04Rik; Aebp2	AF004106	Ddah2	Cluster Incl AF004106:Mus musculus unknown mRNA, complete cds /cds=(234,968) /gb=AF004106 /gi=2183320 /ug=Mm.1457 /len=1270	Mm.1457	51793	Q99LD8 ; O08972	NP_058045.1	NM_016765
93443_at	KIAA1866; mKIAA1866; 1110027O12Rik; 1110051A18Rik; Csmd1	AW212271	Fndc1	Cluster Incl AW212271:uo84g08.x1 Mus musculus cDNA, 3' end /clone=IMAGE-2649278 /clone_end=3' /gb=AW212271 /gi=6518306 /ug=Mm.6671 /len=420	Mm.379161	68655	Q5DTU3 ; Q8BIC0 ; Q9CTD1	XP_354975.3	XM_354975
97255_at	Cugbp2	AW061318	Cugbp2	Cluster Incl AW061318:UI-M-BH1-anw-e-02-0-UI.s1 Mus musculus cDNA, 3' end /clone=UI-M-BH1-anw-e-02-0-UI /clone_end=3' /gb=AW061318 /gi=6009069 /ug=Mm.27880 /len=402	Mm.147091	14007	Q3TNX4 ; Q3TTI4 ; Q3TUB8 ; Q3U668 ; Q3U7J8 ; Q3U9F2 ; Q3UVH4 ; Q9R0B2 ; Q9Z0H4 ; Q9Z187	NP_034290.1	NM_010160
93914_at	CD121a; CD121b; Il1r-1; MGC129154; Il1r1	M20658	Il1r1	Cluster Incl M20658:Interleukin 1 receptor, type I /cds=(224,1954) /gb=M20658 /gi=198300 /ug=Mm.896 /len=4740	Mm.896	16177	P13504 ; Q8C6P3 ; Q8C833	NP_032388.1	NM_008362
99444_at	Ramp2	AJ250490	Ramp2	Cluster Incl AJ250490:Mus musculus mRNA for receptor activity modifying protein 2 (Ramp2 gene) /cds=(30,599) /gb=AJ250490 /gi=6119626 /ug=Mm.40358 /len=808	Mm.358667	54409	Q9WUP0	NP_062317.1	NM_019444
93319_at	C86362; GAPIII; AI326412; E130011G04; Mmp14	U20238	Rasa3	Cluster Incl U20238:Mus musculus GTPase-activating protein GAPIII mRNA, complete cds /cds=(125,2629) /gb=U20238 /gi=972943 /ug=Mm.18517 /len=4107	Mm.18517	19414	Q60790 ; Q6PG24 ; Q3UGJ5 ; Q8C6G4 ; Q925V1	NP_033051.1	NM_009025
101897_g_at	Cd1b; CD1.2; Ly-38; Cd1d2	M63697	Cd1d1 ; Cd1d2	Cluster Incl M63697:CD1d2 antigen /cds=(293,1303) /gb=M63697 /gi=192473 /ug=Mm.88779 /len=1728	Mm.157907	12479 ; 12480	P11609 ; P11610 ; Q6PG97 ; Q7TMK5 ; Q91XK9	NP_031665.1 ; NP_031666.1	NM_007639 ; NM_007640
160851_r_at	COX8H; MGC107661; Ptch1	U15541	Cox8b	Cluster Incl U15541:Cytochrome C oxidase, subunit VIIIb /cds=(54,266) /gb=U15541 /gi=608480 /ug=Mm.3841 /len=321 /NOTE=replacement for probe set(s) 99008_f_at on MG-U74A	Mm.3841	12869	P48772 ; Q545U6	NP_031777.1	NM_007751
98026_g_at	Evi2; Evi-2; AW491894; Ap3b1	M34896	Evi2a	Cluster Incl M34896:Ecotropic viral integration site 2 /cds=(191,862) /gb=M34896 /gi=193202 /ug=Mm.3266 /len=1217	Mm.164948	14017	P20934 ; Q8VD58 ; Q3U1A3 ; Q8BNF9 ; Q6DKP1	NP_001028883.1 ; NP_034291.1	NM_001033711 ; NM_010161
160496_s_at	P1; Mcmd; p1.m; C80350; AL033361; Trim28	AA929330	Mcm3	Cluster Incl AA929330:vz40h12.r1 Mus musculus cDNA, 5' end /clone=IMAGE-1328999 /clone_end=5' /gb=AA929330 /gi=3078639 /ug=Mm.4502 /len=491 /NOTE=replacement for probe set(s) 100063_at on MG-U74A	Mm.4502	17215	P25206 ; Q3UI57 ; Q3ULD6 ; Q3UZH2	NP_032589.1	NM_008563
103518_at	Ctla-2b; AW545568; Epb4.1l2	X15592	Ctla2b	Cluster Incl X15592:Cytotoxic T lymphocyte-associated protein 2 beta /cds=(0,425) /gb=X15592 /gi=50590 /ug=Mm.22715 /len=777	Mm.30144	13025
94516_f_at		M55181	Penk1	Cluster Incl M55181:Preproenkephalin 2 /cds=UNKNOWN /gb=M55181 /gi=201032 /ug=Mm.2899 /len=1408	Mm.2899	18619	P22005 ; Q62256 ; Q3UXY8 ; Q68G73	NP_001002927.1	NM_001002927
100547_at		AI836977	4921506I22Rik	Cluster Incl AI836977:UI-M-AJ0-aaz-d-10-0-UI.s1 Mus musculus cDNA, 3' end /clone=UI-M-AJ0-aaz-d-10-0-UI /clone_end=3' /gb=AI836977 /gi=5471190 /ug=Mm.542 /len=277	Mm.329666	66704	Q8VE92 ; Q61954	NP_079993.2	NM_025717
93563_s_at	Ly111; NID-2; AW547149; nidogen-2; entactin-2; Nid2	AB017202	Nid2	Cluster Incl AB017202:Mus musculus mRNA for entactin-2, complete cds /cds=(43,4254) /gb=AB017202 /gi=3513367 /ug=Mm.20348 /len=5094	Mm.20348	18074	O88322 ; Q3TPN0 ; Q3US45 ; Q7TQF0 ; Q8R5G0	NP_032721.1	NM_008695
95150_at	Ly96	AI852196	2810052M02Rik	Cluster Incl AI852196:UI-M-BH0-ajc-b-11-0-UI.s1 Mus musculus cDNA, 3' end /clone=UI-M-BH0-ajc-b-11-0-UI /clone_end=3' /gb=AI852196 /gi=5496102 /ug=Mm.29475 /len=370	Mm.29475	67220	Q9CXH2 ; Q9JIY0	NP_075809.1	NM_023320
160651_at	Phgdh	AI563854	Tacstd2	Cluster Incl AI563854:vz06h06.x1 Mus musculus cDNA, 3' end /clone=IMAGE-1314971 /clone_end=3' /gb=AI563854 /gi=4522311 /ug=Mm.20560 /len=211 /NOTE=replacement for probe set(s) 103659_at on MG-U74A	Mm.154045	56753	Q3U261 ; Q8BGV3	NP_064431.2	NM_020047
103488_at	PSGL-1; CD162; Psgl1; Psgl-1; Selpl	X91144	Selpl	Cluster Incl X91144:Selectin, platelet (p-selectin) ligand /cds=(7,1200) /gb=X91144 /gi=1332541 /ug=Mm.22173 /len=1661	Mm.332590	20345	Q62170 ; Q99L34 ; Q3TA56 ; Q3U0F1 ; Q8C265	NP_033177.2	NM_009151
93731_at	Fkbp63; FKBP60; FKBP63; AW549641; 1810014L23; Mbp	AF090334	Fkbp9	Cluster Incl AF090334:Mus musculus FK506 binding protein (Fkbp63) mRNA, complete cds /cds=(74,1786) /gb=AF090334 /gi=3860028 /ug=Mm.20943 /len=2945	Mm.20943	27055	Q9Z247 ; Q80ZZ6	NP_036186.1	NM_012056
160118_at	Mmp14; MT1-MMP; AI325305; MT-MMP-1	AF022432	Mmp14	Cluster Incl AF022432:untitled /cds=(0,1745) /gb=AF022432 /gi=2624990 /ug=Mm.19945 /len=2009 /NOTE=replacement for probe set(s) 93537_at on MG-U74A	Mm.280175	17387	P53690 ; Q6GX97 ; Q3TQH0 ; Q3U2T0 ; Q6DFU5 ; Q8BTX2	NP_032634.2	NM_008608
98136_at	Mspmsy; Gy; gyro; AI427066; Sms	AF031486	Sms	Cluster Incl AF031486:Mus musculus spermidine aminopropyltransferase (Mspmsy) mRNA, complete cds /cds=(76,1176) /gb=AF031486 /gi=2625113 /ug=Mm.3553 /len=1663	Mm.18652	20603	P97355 ; Q3TL65 ; Q8C7P4 ; Q9CT09	NP_033240.2	NM_009214
102691_at	Prom2	AI848518	Zfp385	Cluster Incl AI848518:UI-M-AP1-agf-e-02-0-UI.s2 Mus musculus cDNA, 3' end /clone=UI-M-AP1-agf-e-02-0-UI /clone_end=3' /gb=AI848518 /gi=5492424 /ug=Mm.14099 /len=361	Mm.14099	29813	Q8VD12 ; Q9QY68	NP_038894.1	NM_013866
92526_f_at	Btbd14a	AW122114	Btbd14a	Cluster Incl AW122114:UI-M-BH2.2-aor-a-11-0-UI.s1 Mus musculus cDNA, 3' end /clone=UI-M-BH2.2-aor-a-11-0-UI /clone_end=3' /gb=AW122114 /gi=6097531 /ug=Mm.4285 /len=271	Mm.131074	67991	Q8VDF8 ; Q3TZD3 ; Q8BXX1 ; Q9DCM7	NP_080771.2	NM_026495
102322_at	Ugdh; Udpgdh; Cct6a	AF061017	Ugdh	Cluster Incl AF061017:UDP-glucose dehydrogenase /cds=(110,1591) /gb=AF061017 /gi=3127128 /ug=Mm.10709 /len=2328	Mm.344831	22235	O70475 ; Q3TI06 ; Q3TJ71 ; Q3TJE8 ; Q3TS38 ; Q3UIZ1	NP_033492.1	NM_009466
97529_at	Anx8; AI466995; MGC40628; Idi1	AJ002390	Anxa8	Cluster Incl AJ002390:Annexin 8 /cds=(53,1036) /gb=AJ002390 /gi=2612794 /ug=Mm.3267 /len=1868	Mm.3267	11752	O35640 ; Q8K2N9 ; Q921D0	NP_038501.2	NM_013473
93681_at	Fzd2	AW123618	Fzd2	Cluster Incl AW123618:UI-M-BH2.1-api-d-09-0-UI.s1 Mus musculus cDNA, 3' end /clone=UI-M-BH2.1-api-d-09-0-UI /clone_end=3' /gb=AW123618 /gi=6099148 /ug=Mm.82649 /len=416	Mm.36416	57265	Q9JIP6 ; Q923Z9	NP_065256.1	NM_020510
103207_at	POLA1; Pola; AW321876; Ep300	D13543	Pola1	Cluster Incl D13543:DNA polymerase alpha 1, 180 kDa /cds=(21,4418) /gb=D13543 /gi=475158 /ug=Mm.1923 /len=5323	Mm.1923	18968	P33609 ; Q8CAT7	NP_032918.1	NM_008892
98963_at	GRC; Vrl1; VRL-1; OTRPC2; Trpv2	AB021665	Trpv2	Cluster Incl AB021665:Mus musculus GRC mRNA for growth factor regulated calcium channel, complete cds /cds=(454,2724) /gb=AB021665 /gi=4996452 /ug=Mm.36248 /len=2824	Mm.288064	22368	Q9WTR1	NP_035836.1	NM_011706
98444_g_at	Lep	AI882416	Lep	Cluster Incl AI882416:uc01c09.r1 Mus musculus cDNA, 5' end /clone=IMAGE-1396720 /clone_end=5' /gb=AI882416 /gi=5567505 /ug=Mm.34519 /len=338	Mm.277072	16846	P41160 ; Q544U0	NP_032519.1	NM_008493
103904_at	IGFBP-6; Igfbp6	X81584	Igfbp6	Cluster Incl X81584:M.musculus mRNA for insulin-like growth factor binding protein-6 /cds=(192,908) /gb=X81584 /gi=550386 /ug=Mm.21373 /len=1138	Mm.358609	16012	P47880 ; Q91X24	NP_032370.1	NM_008344
100133_at	AI448320; AW552119; MGC115870; Fyn	M27266	Fyn	Cluster Incl M27266:Fyn proto-oncogene /cds=(225,1829) /gb=M27266 /gi=193357 /ug=Mm.4848 /len=2299	Mm.4848	14360	P39688 ; Q8K2A3 ; Q3TAT3 ; Q3U0T5	NP_032080.1	NM_008054
99390_at	Wnt-5a; 8030457G12Rik; Wnt5a	M89798	Wnt5a	Cluster Incl M89798:Wingless-related MMTV integration site 5A /cds=(550,1689) /gb=M89798 /gi=202403 /ug=Mm.56963 /len=1690	Mm.287544	22418	P22725 ; Q8BM17 ; Q8BMF9 ; Q8VCV6	NP_033550.2	NM_009524
97500_g_at	Aqp1	AI839950	Fhl1	Cluster Incl AI839950:UI-M-AH0-acs-a-10-0-UI.s1 Mus musculus cDNA, 3' end /clone=UI-M-AH0-acs-a-10-0-UI /clone_end=3' /gb=AI839950 /gi=5474163 /ug=Mm.3126 /len=361	Mm.3126	14199	P97447	NP_034341.1	NM_010211
160963_at	AA409679; Adarb1	AI551141	9630050M13Rik	Cluster Incl AI551141:vx41d08.x1 Mus musculus cDNA, 3' end /clone=IMAGE-1277775 /clone_end=3' /gb=AI551141 /gi=4483504 /ug=Mm.23044 /len=398 /NOTE=replacement for probe set(s) 103528_at on MG-U74A	Mm.23044	269233	Q8K2R1	XP_194000.2	XM_194000
100471_at	Pip5k1c	AW048916	1110036O03Rik	Cluster Incl AW048916:UI-M-BH1-amo-b-04-0-UI.s1 Mus musculus cDNA, 3' end /clone=UI-M-BH1-amo-b-04-0-UI /clone_end=3' /gb=AW048916 /gi=5909445 /ug=Mm.4940 /len=390	Mm.4940	66180	Q8C112 ; Q8K2B0	NP_789800.1	NM_176830
102374_at	AU041093; St8sia1	AI847661	Dscr1l2	Cluster Incl AI847661:UI-M-AP1-agm-a-04-0-UI.s1 Mus musculus cDNA, 3' end /clone=UI-M-AP1-agm-a-04-0-UI /clone_end=3' /gb=AI847661 /gi=5491567 /ug=Mm.11946 /len=452	Mm.331970	53902	Q9JKK0 ; Q3U2I5	NP_075356.1	NM_022980
100565_at	Coro1c	AW123396	LOC231914	Cluster Incl AW123396:UI-M-BH2.1-apf-h-12-0-UI.s1 Mus musculus cDNA, 3' end /clone=UI-M-BH2.1-apf-h-12-0-UI /clone_end=3' /gb=AW123396 /gi=6098926 /ug=Mm.5736 /len=420	Mm.22374	231914	Q6A0D9 ; Q3TKA0	XP_124695.4	XM_124695
161497_f_at		AV093331	Itga7	Cluster Incl AV093331:AV093331 Mus musculus cDNA /clone=2310081H10 /clone_end=3' /gb=AV093331 /gi=5240879 /ug=Mm.64507 /len=208 /NOTE=replacement for probe set(s) 95813_f_at on MG-U74A	Mm.179747	16404	Q61738 ; Q3TZS3	NP_032424.1	NM_008398
101990_at	Ldh2; Ldh-2; AI790582; Ldhb	X51905	Ldh2	Cluster Incl X51905:Lactate dehydrogenase 2, B chain /cds=(46,1050) /gb=X51905 /gi=52879 /ug=Mm.9745 /len=1238	Mm.9745	16832	P16125 ; Q545Y4	NP_032518.1	NM_008492
104374_at	spi2/eb4; Spi2-2; Spi2.2; Spi2/eb.4; Serpina3n	M64086	Serpina3n	Cluster Incl M64086:Mouse spi2 proteinase inhibitor (spi2/eb4) mRNA, complete cds /cds=(60,1316) /gb=M64086 /gi=201039 /ug=Mm.22650 /len=2035	Mm.22650	20716	Q91WP6	NP_033278.1	NM_009252
161511_f_at	Isg15	AV152244		Cluster Incl AV152244:AV152244 Mus musculus cDNA /clone=2900034J12 /clone_end=3' /gb=AV152244 /gi=5357450 /ug=Mm.65046 /len=139 /NOTE=replacement for probe set(s) 95830_r_at on MG-U74A	Mm.4950
160590_r_at	Cxcl12	AI853323	Comtd1	Cluster Incl AI853323:UI-M-BH0-ajl-h-11-0-UI.s1 Mus musculus cDNA, 3' end /clone=UI-M-BH0-ajl-h-11-0-UI /clone_end=3' /gb=AI853323 /gi=5497229 /ug=Mm.11827 /len=317 /NOTE=replacement for probe set(s) 102369_f_at on MG-U74A	Mm.379165	69156	Q8BIG7	NP_081241.1	NM_026965
103238_at	Wnt-4; MGC123964; Olfr156	M89797	Wnt4	Cluster Incl M89797:Wingless-related MMTV integration site 4 /cds=(45,1100) /gb=M89797 /gi=202401 /ug=Mm.20355 /len=1101	Mm.20355	22417	P22724 ; Q3ZB23	NP_033549.1	NM_009523
103228_at	B4galt1	AF073882	Mtmr7	Cluster Incl AF073882:Mus musculus myotubularin related protein 7 mRNA, partial cds /cds=(0,938) /gb=AF073882 /gi=3916227 /ug=Mm.20253 /len=1241	Mm.383205	54384	Q9Z2C9 ; Q8K0A2	NP_062306.1	NM_019433
99184_at	Oxa1l	AW120896	Csad	Cluster Incl AW120896:UI-M-BH2.3-aob-b-10-0-UI.s1 Mus musculus cDNA, 3' end /clone=UI-M-BH2.3-aob-b-10-0-UI /clone_end=3' /gb=AW120896 /gi=6096229 /ug=Mm.41853 /len=302	Mm.383459	246277	Q8K566	NP_659191.1	NM_144942
92535_at	EBF; Ebf; Olf1; O/E-1; Olf-1; AW990631; 9830166E18Rik; Ebf1	L12147	Ebf1	Cluster Incl L12147:Early B-cell factor /cds=(45,1820) /gb=L12147 /gi=309208 /ug=Mm.4366 /len=2248	Mm.215971	13591	Q07802 ; Q3UTW6 ; Q8BSM3 ; Q8C955 ; Q8CBL7 ; Q5SRG7	NP_031923.1	NM_007897
102334_at	DokR; Frip; Epb4.2	AF059583	Dok2	Cluster Incl AF059583:Mus musculus docking protein Dok-R mRNA, complete cds /cds=(43,1281) /gb=AF059583 /gi=3088598 /ug=Mm.10761 /len=1715	Mm.243323	13449	O70469 ; Q3TX09 ; Q3U208 ; Q3U2U3	NP_034201.1	NM_010071
97445_at	Ppid	AW122022	Ppid	Cluster Incl AW122022:UI-M-BH2.2-aoo-a-09-0-UI.s1 Mus musculus cDNA, 3' end /clone=UI-M-BH2.2-aoo-a-09-0-UI /clone_end=3' /gb=AW122022 /gi=6097428 /ug=Mm.30242 /len=507	Mm.295252	67738	Q9CR16 ; Q543G1 ; Q8BMX6 ; Q3UB60	NP_080628.1	NM_026352
103492_at	Cpx1; Cpxm; Cpx-1; AA986902; Zzz3	AF077738	Cpxm1	Cluster Incl AF077738:Mus musculus metallocarboxypeptidase CPX-1 mRNA, complete cds /cds=(68,2236) /gb=AF077738 /gi=4322262 /ug=Mm.22224 /len=2379	Mm.112701	56264	Q9Z100 ; Q3V190	NP_062670.1	NM_019696
98409_at	AA406997; myosin-1b; Myo1b	L00923	Myo1b	Cluster Incl L00923:Mouse myosin I mRNA, complete cds /cds=(196,3435) /gb=L00923 /gi=200008 /ug=Mm.3390 /len=4194	Mm.3390	17912	P46735 ; Q7TQD7 ; Q91ZI6 ; Q3TEP4 ; Q3TTZ3 ; Q3UEQ4 ; Q80VD8	NP_034993.1	NM_010863
99104_at	adipoQ; Acdc; apM1; 30kDa; GBP28; Acrp30; Adipoq	U49915	Adipoq	Cluster Incl U49915:Mus musculus adipocyte specific protein adipoQ (adipoQ) mRNA, complete cds /cds=(16,759) /gb=U49915 /gi=1399497 /ug=Mm.3969 /len=1152	Mm.3969	11450	Q60994 ; Q8BRW2 ; Q6GTX4	NP_033735.2	NM_009605
95543_at	Hdac5	AI843046	Tpm4	Cluster Incl AI843046:UI-M-AK1-aeq-g-04-0-UI.s1 Mus musculus cDNA, 3' end /clone=UI-M-AK1-aeq-g-04-0-UI /clone_end=3' /gb=AI843046 /gi=5477259 /ug=Mm.27685 /len=432	Mm.295124	326618	Q6IRU2	NP_001001491.1	NM_001001491
94852_at	GS; Glns; Glul	U09114	Glul	Cluster Incl U09114:Mus musculus glutamate-ammonia ligase mRNA, complete cds /cds=(20,1141) /gb=U09114 /gi=483917 /ug=Mm.2338 /len=1150	Mm.210745	14645	P15105 ; Q3TRK7 ; Q8C4V7 ; Q91VC6	NP_032157.2	NM_008131
98427_s_at	NF-kappa-B; p50; p105; NF-KB1; p50/p105; NF-kappaB; NF-kappaB1; Nfkb1	M57999	Nfkb1	Cluster Incl M57999:Nuclear factor of kappa light chain gene enhancer in B-cells 1, p105 /cds=(291,3206) /gb=M57999 /gi=201931 /ug=Mm.3420 /len=3892	Mm.256765	18033	P25799 ; Q6TDG8 ; Q75ZL1 ; Q80Y21 ; Q3TZE8 ; Q3V2V6	NP_032715.1	NM_008689
160350_at		AW060750	Gstz1	Cluster Incl AW060750:UI-M-BH1-anu-b-12-0-UI.s1 Mus musculus cDNA, 3' end /clone=UI-M-BH1-anu-b-12-0-UI /clone_end=3' /gb=AW060750 /gi=6008501 /ug=Mm.29652 /len=549 /NOTE=replacement for probe set(s) 95691_at on MG-U74A	Mm.358602	14874	Q9WVL0 ; Q9JJA0	NP_034493.1	NM_010363
93940_at	Pon3; AI786302; 2810004E20	L76193	Pon3	Cluster Incl L76193:Paraoxonase 3 /cds=(0,1064) /gb=L76193 /gi=1333639 /ug=Mm.9122 /len=1121	Mm.9122	269823	Q62087 ; Q4FZK0 ; Q99JS7	NP_766594.1	NM_173006
94304_at	Anx6; Cabm; Camb; AnxVI; AW107198; Anxa6	X13460	Anxa6	Cluster Incl X13460:Annexin VI, p68 /cds=(33,2054) /gb=X13460 /gi=53580 /ug=Mm.22619 /len=2402	Mm.265347	11749	P14824 ; Q3TT26 ; Q3TUI1 ; Q3UDK4 ; Q3UI56 ; Q8BSS4 ; Q8CEX0 ; Q99JX6	NP_038500.2	NM_013472
104605_at	Adipor2	AW047554	Adipor2	Cluster Incl AW047554:UI-M-BH1-ama-g-03-0-UI.s1 Mus musculus cDNA, 3' end /clone=UI-M-BH1-ama-g-03-0-UI /clone_end=3' /gb=AW047554 /gi=5908083 /ug=Mm.24126 /len=312	Mm.291826	68465	Q8BQS5 ; Q53YY3	NP_932102.2	NM_197985
160484_at	Rtn4	AI840118	Rtn4	Cluster Incl AI840118:UI-M-AL0-abt-h-07-0-UI.s1 Mus musculus cDNA, 3' end /clone=UI-M-AL0-abt-h-07-0-UI /clone_end=3' /gb=AI840118 /gi=5474331 /ug=Mm.4290 /len=470 /NOTE=replacement for probe set(s) 99601_at on MG-U74A	Mm.192580	68585	Q99P72 ; Q78NS1 ; Q7TNB7 ; Q80W95 ; Q8BGK7 ; Q8BGM9 ; Q8BH78 ; Q8BHF5 ; Q8K290 ; Q8K3G7 ; Q8K3G8 ; Q5DTK9	NP_077188.1 ; NP_918940.1 ; NP_918941.1 ; NP_918942.1 ; NP_918943.1	NM_024226 ; NM_194051 ; NM_194052 ; NM_194053 ; NM_194054
101104_at	Dcra; MGC5833; AW538125; Dscr3	AB001990	Dscr3	Cluster Incl AB001990:Mus musculus mRNA for Dcra, complete cds /cds=(50,943) /gb=AB001990 /gi=2588992 /ug=Mm.7472 /len=2157	Mm.7472	13185	O35075 ; Q542V5	NP_031860.1	NM_007834
92688_at	LAP; Acp-2; Acp2	X57199	Acp2	Cluster Incl X57199:Acid phosphatase 2, lysosomal /cds=(0,1265) /gb=X57199 /gi=52870 /ug=Mm.45570 /len=1266	Mm.45570	11432	P24638 ; Q3U4F3 ; Q3UZN1 ; Q4FZK4	NP_031413.1	NM_007387
98633_at	Rsad2	AI854863	Tmem43	Cluster Incl AI854863:UI-M-BH0-akb-d-12-0-UI.s1 Mus musculus cDNA, 3' end /clone=UI-M-BH0-akb-d-12-0-UI /clone_end=3' /gb=AI854863 /gi=5498769 /ug=Mm.38801 /len=419	Mm.38801	74122	Q9DBS1	NP_083042.1	NM_028766
93806_at	1190008F14Rik; Lpl	AI848671	Sh3bgrl	Cluster Incl AI848671:UI-M-AH1-agv-e-02-0-UI.s1 Mus musculus cDNA, 3' end /clone=UI-M-AH1-agv-e-02-0-UI /clone_end=3' /gb=AI848671 /gi=5492577 /ug=Mm.21446 /len=385	Mm.260760	56726	Q9JJU8 ; Q3U9A8 ; Q3UB57 ; Q8BHV4	NP_064373.1	NM_019989
95308_at	KIAA4004; mKIAA4004; Brd2	AA397054	Adcy4	Cluster Incl AA397054:mx87h08.r1 Mus musculus cDNA, 5' end /clone=IMAGE-693375 /clone_end=5' /gb=AA397054 /gi=2050061 /ug=Mm.20193 /len=428	Mm.287010	104110	Q91WF3 ; Q5DTS7 ; Q3TSQ4 ; Q3UR61	NP_536683.1	NM_080435
100026_at	meca39; BCATc; Eca39; Apob	U42443	Bcat1	Cluster Incl U42443:Mus musculus MECA39 mRNA, complete cds /cds=(0,1160) /gb=U42443 /gi=1480454 /ug=Mm.4606 /len=1161	Mm.4606	12035	P24288 ; Q3TJN1 ; Q3TKJ1 ; Q8CBC8 ; Q9CXX6	NP_001019639.1 ; NP_031558.2	NM_001024468 ; NM_007532
95430_f_at	MAST; ACP33; GL010; BM-019; C78576; D9Wsu18e; Mmp12	AI854154	Spg21	Cluster Incl AI854154:UI-M-BH0-ajw-h-03-0-UI.s1 Mus musculus cDNA, 3' end /clone=UI-M-BH0-ajw-h-03-0-UI /clone_end=3' /gb=AI854154 /gi=5498060 /ug=Mm.24460 /len=561	Mm.272475	27965	Q3U658 ; Q3UDT7 ; Q9CQC8	NP_613050.1	NM_138584
98313_at	ten-m4; Doc4; ELM2; l7Rn3; R75022; Ten-m4; l(7)-3Rn; mKIAA1302; Odz4	AB025413	Odz4	Cluster Incl AB025413:Mus musculus mRNA for Ten-m4, complete cds /cds=(187,8502) /gb=AB025413 /gi=4760781 /ug=Mm.42204 /len=8585	Mm.254610	23966	O70465 ; Q80TF5 ; Q9WTS7 ; Q3TSI0 ; Q3UH52 ; Q3UHK6 ; Q8BPB4	NP_035988.1	NM_011858
104597_at	mGBP-2; Gbp2	AJ007970	Gbp2	Cluster Incl AJ007970:Mus musculus mRNA for mGBP-2 protein /cds=(163,1932) /gb=AJ007970 /gi=4158171 /ug=Mm.24038 /len=2464	Mm.24038	14469	Q9Z0E6 ; Q4FK03 ; Q3UDC0 ; Q3UDC7	NP_034390.1	NM_010260
95787_s_at	Scp2-ps2	X87685	Scp2	Cluster Incl X87685:M.musculus sterol carrier protein 2-pseudogene /cds=(0,478) /gb=X87685 /gi=854333 /ug=Mm.87814 /len=479	Mm.379011	20280	P32020	NP_035457.1	NM_011327
104002_at	Meis1	AI153693	Zfp275	Cluster Incl AI153693:vz91d04.r1 Mus musculus cDNA, 5' end /clone=IMAGE-1344583 /clone_end=5' /gb=AI153693 /gi=3682162 /ug=Mm.26595 /len=400	Mm.26595	27081	Q8VE24 ; Q3UQ14 ; Q9D3I9	NP_113682.1	NM_031494
98447_at	mc/EPB; Cebp; CBF-A	M62362	Cebpa	Cluster Incl M62362:CCAAT/enhancer binding protein (C/EBP), alpha /cds=(0,1187) /gb=M62362 /gi=192381 /ug=Mm.34537 /len=1188	Mm.349667	12606	P53566 ; Q3U2H8	NP_031704.1	NM_007678
161519_f_at		AV210958		Cluster Incl AV210958:AV210958 Mus musculus cDNA, 3' end /clone=1700127J22 /clone_end=3' /gb=AV210958 /gi=6151416 /ug=Mm.65546 /len=285 /NOTE=replacement for probe set(s) 95840_f_at on MG-U74A
100952_at	SIM; Stim1	U47323	Stim1	Cluster Incl U47323:Stromal interaction molecule 1 /cds=(193,2250) /gb=U47323 /gi=1493832 /ug=Mm.645 /len=3192	Mm.645	20866	P70302 ; Q3TUX9 ; Q8K1E1	NP_033313.2	NM_009287
97553_at	Hspa8	AI841884	Galnt2	Cluster Incl AI841884:UI-M-AO0-acd-c-10-0-UI.s1 Mus musculus cDNA, 3' end /clone=UI-M-AO0-acd-c-10-0-UI /clone_end=3' /gb=AI841884 /gi=5476097 /ug=Mm.33808 /len=370	Mm.33808	108148	Q6PB93 ; Q3UA32 ; Q3UM52	NP_644678.2	NM_139272
96285_at	Myadm; D7Wsu62e; Tmpo	AJ001616	Myadm	Cluster Incl AJ001616:Mus musculus mRNA for myeloid associated differentiation protein /cds=(187,1077) /gb=AJ001616 /gi=2463264 /ug=Mm.29874 /len=2822	Mm.29874	50918	O35682 ; Q8BGS9 ; Q8BPS8	NP_058665.1	NM_016969
93885_g_at	Muc14; AI315669; 0610012K22Rik; Stau1	AB034693	MGI:1891716	Cluster Incl AB034693:Mus musculus mRNA for endomucin-1, complete cds /cds=(115,900) /gb=AB034693 /gi=6252431 /ug=Mm.88828 /len=916	Mm.27343	59308	Q9R0H2 ; Q3UKX4	NP_058581.1	NM_016885
101426_at		AW125333	Cerk	Cluster Incl AW125333:UI-M-BH2.1-apy-f-04-0-UI.s1 Mus musculus cDNA, 3' end /clone=UI-M-BH2.1-apy-f-04-0-UI /clone_end=3' /gb=AW125333 /gi=6100858 /ug=Mm.752 /len=404	Mm.222685	223753	Q8K4Q7 ; Q6ZPK5 ; Q52KP2	NP_663450.3	NM_145475
93174_at	B7h3; B7RP-2; AU016588; 6030411F23Rik; Cd276	AI593640	Cd276	Cluster Incl AI593640:vp43a11.y1 Mus musculus cDNA, 5' end /clone=IMAGE-1079420 /clone_end=5' /gb=AI593640 /gi=4602688 /ug=Mm.5356 /len=476	Mm.379283	102657	Q8VE98	NP_598744.1	NM_133983
104671_at	Ampd3	D88994	Ampd3	Cluster Incl D88994:AMP deaminase 3 /cds=(5,2083) /gb=D88994 /gi=3493348 /ug=Mm.3238 /len=2127	Mm.3238	11717	O08739 ; Q922J7 ; Q3V369 ; Q8CFR4	NP_033797.2	NM_009667
100944_at	Il10ra	AA958903	AW112010	Cluster Incl AA958903:ua19f08.r1 Mus musculus cDNA, 5' end /clone=IMAGE-1347207 /clone_end=5' /gb=AA958903 /gi=3125133 /ug=Mm.6381 /len=384	Mm.6381	107350			XM_888885
94930_at	THBS2; TSP2; Thbs-2; Ptpn6	L07803	Thbs2	Cluster Incl L07803:Thrombospondin 2 /cds=(218,3736) /gb=L07803 /gi=340421 /ug=Mm.26688 /len=4108	Mm.26688	21826	Q03350 ; Q7TMT3 ; Q8K2B7	NP_035711.1	NM_011581
97172_s_at	Sur2; SUR2A; SUR2B; AI414027; AI449286; Abcc9	D86037	Abcc9	Cluster Incl D86037:Sulfonylurea receptor 2 /cds=(161,4801) /gb=D86037 /gi=4996851 /ug=Mm.35670 /len=6210	Mm.35670	20928	P70170 ; Q504N3 ; Q8C797	NP_035641.1 ; NP_066378.1 ; NP_066379.1 ; NP_066380.1	NM_011511 ; NM_021041 ; NM_021042 ; NM_021043
103673_at	C2	M57891	C2	Cluster Incl M57891:Complement component 2 (within H-2S) /cds=(52,2334) /gb=M57891 /gi=192436 /ug=Mm.2081 /len=2587	Mm.283217	12263	P21180 ; Q31144 ; O70350	NP_038512.1	NM_013484
96258_at	Bcl2l11	AI843448	Mgst3	Cluster Incl AI843448:UI-M-AQ1-aec-e-01-0-UI.s1 Mus musculus cDNA, 3' end /clone=UI-M-AQ1-aec-e-01-0-UI /clone_end=3' /gb=AI843448 /gi=5477661 /ug=Mm.29823 /len=382	Mm.218286	66447	Q9CPU4 ; Q3UXC5 ; Q9D8B0	NP_079845.1	NM_025569
93996_at	Cyp2e	X01026	Cyp2e1	Cluster Incl X01026:Mouse mRNA fragment for repetitive element B2 /cds=(0,119) /gb=X01026 /gi=53957 /ug=Mm.21758 /len=354	Mm.21758	13106	Q05421	NP_067257.1	NM_021282
92309_i_at	mR-PTPu; RPTPmu; KIAA4044; MGC90724; mKIAA4044; Nnt	X58287	Ptprm	Cluster Incl X58287:Protein tyrosine phosphatase, receptor-type, M /cds=(355,4713) /gb=X58287 /gi=53234 /ug=Mm.37854 /len=4802	Mm.311809	19274	P28828 ; Q571L8 ; Q68FM4 ; Q6PDN0 ; Q3TPN4 ; Q3V3S2	NP_033010.1	NM_008984
93936_at	AW046354; AW549872; Ptprg	L09562	Ptprg	Cluster Incl L09562:Protein tyrosine phosphatase, receptor type, G /cds=(236,4564) /gb=L09562 /gi=293773 /ug=Mm.9010 /len=4620	Mm.287425	19270	Q05909 ; Q3UND4 ; Q8BP85 ; Q8BPV2	NP_033007.1	NM_008981
160711_at	Mx1	AI844846	Decr1	Cluster Incl AI844846:UI-M-AH1-agx-b-07-0-UI.s1 Mus musculus cDNA, 3' end /clone=UI-M-AH1-agx-b-07-0-UI /clone_end=3' /gb=AI844846 /gi=5488717 /ug=Mm.24395 /len=416 /NOTE=replacement for probe set(s) 104705_at on MG-U74A	Mm.24395	67460	Q9CQ62 ; Q4FJK0	NP_080448.1	NM_026172
93425_at	mirf5; AW491843; Actb	AF028725	Irf5	Cluster Incl AF028725:Mus musculus interferon regulatory factor 5 (mirf5) mRNA, complete cds /cds=(53,1546) /gb=AF028725 /gi=2565422 /ug=Mm.6479 /len=2086	Mm.6479	27056	P56477 ; Q3U169	NP_036187.1	NM_012057
160479_at	Cas1; Cs-1; Cas-1; 2210418N07; Cat	M29394	Cat	Cluster Incl M29394:Mouse catalase mRNA, 3' end /cds=(0,77) /gb=M29394 /gi=192377 /ug=Mm.4215 /len=300 /NOTE=replacement for probe set(s) 99560_at on MG-U74A	Mm.4215	12359	P24270 ; Q91XI2 ; Q3TVZ1 ; Q3TXQ6 ; Q3UF58 ; Q3UZE7 ; Q542K4 ; Q8C6E3	NP_033934.1	NM_009804
160867_at	Pdgfr; CD140b; AI528809; Adnp	X04367	Pdgfrb	Cluster Incl X04367:Platelet derived growth factor receptor, beta polypeptide /cds=(138,3434) /gb=X04367 /gi=53618 /ug=Mm.4146 /len=5110 /NOTE=replacement for probe set(s) 99487_at on MG-U74A	Mm.4146	18596	P05622 ; Q7TMR8 ; Q3TZ27 ; Q3UYC9	NP_032835.1	NM_008809
99671_at		X04673	Adn	Cluster Incl X04673:Adipsin /cds=(19,798) /gb=X04673 /gi=49883 /ug=Mm.4407 /len=867	Mm.4407	11537	P03953 ; Q3UP47	NP_038487.1	NM_013459
160916_at	Cd99l2	AI838150	2310005P05Rik	Cluster Incl AI838150:UI-M-AL0-abw-e-04-0-UI.s1 Mus musculus cDNA, 3' end /clone=UI-M-AL0-abw-e-04-0-UI /clone_end=3' /gb=AI838150 /gi=5472363 /ug=Mm.6825 /len=401 /NOTE=replacement for probe set(s) 100993_at on MG-U74A	Mm.112977	67484	Q3TGW2 ; Q3UUA2 ; Q69ZC7 ; Q8K3B5 ; Q9D7J3	NP_080465.3	NM_026189
103909_at	Ccs	AI839702	Ccs	Cluster Incl AI839702:UI-M-AN0-acp-f-07-0-UI.s1 Mus musculus cDNA, 3' end /clone=UI-M-AN0-acp-f-07-0-UI /clone_end=3' /gb=AI839702 /gi=5473915 /ug=Mm.21414 /len=287	Mm.21414	12460	Q9WU84 ; Q543K2	NP_058588.1	NM_016892
96240_at	Lamp1	AI851309	D15Ertd405e	Cluster Incl AI851309:UI-M-BH0-akf-h-03-0-UI.s1 Mus musculus cDNA, 3' end /clone=UI-M-BH0-akf-h-03-0-UI /clone_end=3' /gb=AI851309 /gi=5495215 /ug=Mm.28819 /len=207	Mm.196630	380967	Q80VP8	NP_958747.1	NM_201359
99476_at	col14a1; AW108078; 5730412L22Rik; Col14a1	AJ131395	Col14a1	Cluster Incl AJ131395:Mus musculus mRNA for collagen type XIV, partial /cds=(0,380) /gb=AJ131395 /gi=5042293 /ug=Mm.41332 /len=1171	Mm.297859	12818	Q80X19 ; Q3UVS2 ; Q9D9P0	NP_851794.1	NM_181277
97963_at	SPA-1; KIAA4074; mKIAA4074; Ptpn1	D11374	Sipa1	Cluster Incl D11374:Signal-induced proliferation associated gene 1 /cds=(1198,3279) /gb=D11374 /gi=641938 /ug=Mm.3072 /len=3502	Mm.3072	20469	P46062 ; Q5DTP8 ; Q811K5 ; Q3U146 ; Q3UE96 ; Q3UV58 ; Q3V403 ; Q7TMS2	NP_035509.3	NM_011379
103001_at	Vrf; VEGF-B; Smpd1	U43836	Vegfb	Cluster Incl U43836:Mus musculus VEGF-related factor mvrf186 precursor mRNA, complete cds /cds=(192,815) /gb=U43836 /gi=1703480 /ug=Mm.15607 /len=1236	Mm.15607	22340	P49766 ; Q5D0B1 ; Q3UG04	NP_035827.1	NM_011697
[truncated: 753 more rows]
