# Supplementary material for: Gene regulatory networks in lactation: identification of global principles using bioinformatics
Source: BMC Syst Biol. 2007 Nov 27;1:56. doi: 10.1186/1752-0509-1-56 (PMC2225983; doi:10.1186/1752-0509-1-56)
Supplement: Additional file 4 — Additional data file 4 is an Excel file that lists genes that are members of the Lactation Gene Set. These genes are differentially regulated between time points P19 and L9. Two spreadsheets are provided in the file, one for up-regulated and one for down-regulated genes. [file 1752-0509-1-56-S4.xls]

## Sheet: P19_Lac9_upregulated
Gene Name	Common	Genbank	Gene Symbol	Target Description	UniGene	Entrez Gene ID	SwissProt	RefSeq Protein	RefSeq
102133_at	Tbc1d9b	AI158971	C80731	Cluster Incl AI158971:ui42h02.x1 Mus musculus cDNA, 3' end /clone=IMAGE-1885107 /clone_end=3' /gb=AI158971 /gi=3692153 /ug=Mm.43545 /len=624	Mm.322432	243905	Q3TLJ8 ; Q3UPK4	XP_145503.4	XM_145503
100326_f_at	Ly49H; Cmv1; Cmv-1; Ly49h; Ly49u<129>; Hes5	U12889	Klra10 ; Klra8 ; Klra21 ; LOC545879	Cluster Incl U12889:Killer cell lectin-like receptor, subfamily A, member 8 /cds=(196,996) /gb=U12889 /gi=602407 /ug=Mm.87782 /len=1229	Mm.379275	16628 ; 16639 ; 545879 ; 93968	Q60682 ; Q4Z8P5 ; Q6P3B5 ; Q9JHV1 ; Q9R1G6 ; Q49U25 ; Q49U26 ; Q3UPS5	NP_032485.2 ; NP_034780.1 ; NP_444381.1 ; XP_620369.1	NM_008459 ; NM_010650 ; NM_053151 ; XM_620369
104455_at	CaMKIV; AI666733; CaMKIV/Gr; A430110E23Rik; Camk4	J03057	Camk4	Cluster Incl J03057:Mouse brain Ca++/calmodulin-dependant protein kinase type IV (CAM kinase IV) mRNA, 3' end /cds=(0,667) /gb=J03057 /gi=192366 /ug=Mm.2951 /len=773	Mm.222329	12326	P08414 ; Q8BGR3	NP_033923.1	NM_009793
99838_at	Aoah; MGC107583	AF018172	Aoah	Cluster Incl AF018172:Mus musculus acyloxyacyl hydrolase (Aoah) mRNA, complete cds /cds=(410,2134) /gb=AF018172 /gi=2529570 /ug=Mm.6222 /len=2513	Mm.314046	27052	O35298 ; Q4FK10 ; Q3TAY1 ; Q3TDB1 ; Q3V0A4 ; Q5FW74	NP_036184.1	NM_012054
100318_at	Tsarg; 1700014P03Rik; Dnajb13	AI892206	Dnajb13	Cluster Incl AI892206:ml43f10.y1 Mus musculus cDNA, 5' end /clone=IMAGE-514795 /clone_end=5' /gb=AI892206 /gi=5598108 /ug=Mm.87205 /len=493	Mm.278554	69387	Q80Y75	NP_705755.2	NM_153527
99627_r_at	0610025G13Rik; Slc25a3	AA638667	Rpl38	Cluster Incl AA638667:vo56a09.r1 Mus musculus cDNA, 5' end /clone=IMAGE-1053880 /clone_end=5' /gb=AA638667 /gi=2562255 /ug=Mm.43330 /len=314	Mm.379138	67671	Q9JJI8	NP_075861.1	NM_023372
99848_at	Alox8; 8-LOX; 8S-LOX; Alox15b	Y14696	Alox15b	Cluster Incl Y14696:Arachidonate 15-lipoxygenase, second type /cds=(13,2046) /gb=Y14696 /gi=3036863 /ug=Mm.6332 /len=3203	Mm.289672	11688	O35936 ; Q3TYK7	NP_033791.1	NM_009661
103321_at	Thbs1	AI536457	B230364F10	Cluster Incl AI536457:vu57h06.x1 Mus musculus cDNA, 3' end /clone=IMAGE-1195547 /clone_end=3' /gb=AI536457 /gi=4450592 /ug=Mm.17873 /len=435	Mm.392493	330118
102312_r_at	Bsg	AW046728	1500034J01Rik	Cluster Incl AW046728:UI-M-BH1-alt-g-05-0-UI.s1 Mus musculus cDNA, 3' end /clone=UI-M-BH1-alt-g-05-0-UI /clone_end=3' /gb=AW046728 /gi=5907297 /ug=Mm.10641 /len=302	Mm.304247	66498	Q3UDQ1 ; Q9D9Z5	XP_356085.1	XM_356085
101165_at		W91762		Cluster Incl W91762:MTA.D08.085.A Mus musculus cDNA, 3' end /clone=MTA.D08.085 /clone_end=3' /gb=W91762 /gi=1407931 /ug=Mm.5000 /len=231
97143_at	Ywhab	C79450	Ing4	Cluster Incl C79450:C79450 Mus musculus cDNA, 3' end /clone=J0066E08 /clone_end=3' /gb=C79450 /gi=2519780 /ug=Mm.34943 /len=579	Mm.262547	28019	Q8C0D7	NP_579923.1 ; NP_653093.1	NM_133345 ; NM_144510
99823_r_at	Srrm1	C79676	D18Ertd232e	Cluster Incl C79676:C79676 Mus musculus cDNA, 3' end /clone=J0070C12 /clone_end=3' /gb=C79676 /gi=2520006 /ug=Mm.5866 /len=532	Mm.45980	52492
160907_at	SN2; JM24; C81234; E330031E14; Slc38a5	AI592789	Slc38a5	Cluster Incl AI592789:mt67h07.y1 Mus musculus cDNA, 5' end /clone=IMAGE-635005 /clone_end=5' /gb=AI592789 /gi=4601837 /ug=Mm.6055 /len=510 /NOTE=replacement for probe set(s) 100922_at on MG-U74A	Mm.6055	209837	Q6PD94 ; Q3TZ39 ; Q3U1J0 ; Q8BJZ6 ; Q8BW30	NP_766067.1	NM_172479
98969_at	adrenoleukodystrophy; Ald; ALDP; Aldgh; Abcd1	Z33637	Abcd1	Cluster Incl Z33637:X-linked adrenoleukodystrophy (ALD) gene homolog /cds=(444,2654) /gb=Z33637 /gi=520954 /ug=Mm.365 /len=3421	Mm.365	11666	P48410 ; Q9JL45	NP_031461.1	NM_007435
94174_at	ACRP; C86009; Catnal1; AI616177; AW545119; Ctnnal1	AF006071	Ctnnal1	Cluster Incl AF006071:Mus musculus alpha-catenin related protein (ACRP) mRNA, complete cds /cds=(84,2279) /gb=AF006071 /gi=3309106 /ug=Mm.12878 /len=2292	Mm.218891	54366	O88327	NP_061231.2	NM_018761
100701_r_at	ELP; SF1; SF-1; Ad4BP; ELP-3; Ftzf1; Ftz-F1; MGC124277; MGC124278; Fpgt	AB000490	Nr5a1	Cluster Incl AB000490:Mouse mRNA for ELP3, complete cds /cds=(245,1636) /gb=AB000490 /gi=1805352 /ug=Mm.1416 /len=2981	Mm.31387	26423	P97782 ; Q3U0G1 ; Q812G5	NP_620639.1	NM_139051
97767_at	mHa2; Ha3; Krt1-2; MGC144672; MGC144673; Ptrf	X75649	Krt1-2	Cluster Incl X75649:M.musculus mRNA for mouse hair acidic 2 /cds=(28,1251) /gb=X75649 /gi=498977 /ug=Mm.4161 /len=1591	Mm.4161	16670	Q62168	NP_034795.1	NM_010665
101229_at		C78228	C78228	Cluster Incl C78228:C78228 Mus musculus cDNA, 3' end /clone=J0044F11 /clone_end=3' /gb=C78228 /gi=2518558 /ug=Mm.5692 /len=553	Mm.5692	97230
92245_at	Galnt10	AI642262	Ddx50	Cluster Incl AI642262:vn75a09.y1 Mus musculus cDNA, 5' end /clone=IMAGE-1037752 /clone_end=5' /gb=AI642262 /gi=4720737 /ug=Mm.35019 /len=255	Mm.379276	94213	Q99MJ9 ; Q8BRU5	NP_444413.1	NM_053183
101508_at	p62; Sam68; Clcn3	U17961	Khdrbs1	Cluster Incl U17961:Mus musculus p62 mRNA, complete cds /cds=(111,1442) /gb=U17961 /gi=602250 /ug=Mm.8256 /len=1765	Mm.379008	20218	Q60749 ; Q3U8T3	NP_035447.2	NM_011317
102682_at	eek; Eek; Hek3; AW047546; KIAA1459; mKIAA1459; Epha8	U72207	Epha8	Cluster Incl U72207:Mus musculus Eph-and Elk-related kinase (eek) mRNA, complete cds /cds=(78,3092) /gb=U72207 /gi=1750258 /ug=Mm.1390 /len=4737	Mm.1390	13842	O09127 ; Q5DTX7	NP_031965.1	NM_007939
101002_at	Oazi; Oazin; AI414949; 1700085L02Rik; Azin1	AF032128	Azin1	Cluster Incl AF032128:Mus musculus antizyme inhibitor mRNA, complete cds /cds=(16,1362) /gb=AF032128 /gi=2645700 /ug=Mm.6775 /len=1599	Mm.250214	54375	O35484	NP_061215.1	NM_018745
162174_at		AV003830	Cyp2d9 ; LOC545123	Cluster Incl AV003830:AV003830 Mus musculus cDNA /clone=0610037J09 /clone_end=3' /gb=AV003830 /gi=4780680 /ug=Mm.81084 /len=225 /NOTE=replacement for probe set(s) 100176_at on MG-U74A	Mm.378904	13105 ; 545123	P11714 ; P24456 ; Q3UNW2 ; Q6P7U3 ; Q921V1	NP_034136.1 ; XP_619342.1	NM_010006 ; XM_619342
101687_r_at		C79518	Cct4	Cluster Incl C79518:C79518 Mus musculus cDNA, 3' end /clone=J0067E04 /clone_end=3' /gb=C79518 /gi=2519848 /ug=Mm.36431 /len=252	Mm.296985	12464	P80315 ; Q3TII0 ; Q3UJZ8 ; Q5M6Y2	NP_033967.1	NM_009837
161748_r_at		AV322550		Cluster Incl AV322550:AV322550 Mus musculus cDNA, 3' end /clone=6230400I18 /clone_end=3' /gb=AV322550 /gi=6292463 /ug=Mm.73556 /len=243 /NOTE=replacement for probe set(s) 97676_f_at on MG-U74A
160275_at	Sh2d3c	AI840996	Sepx1	Cluster Incl AI840996:UI-M-AM0-ado-d-06-0-UI.s1 Mus musculus cDNA, 3' end /clone=UI-M-AM0-ado-d-06-0-UI /clone_end=3' /gb=AI840996 /gi=5475249 /ug=Mm.28212 /len=385 /NOTE=replacement for probe set(s) 97827_at on MG-U74A	Mm.28212	27361	Q9JLC3 ; Q545U8	NP_038787.1	NM_013759
101665_at	Fpgt	C85959	Nr5a1	Cluster Incl C85959:C85959 Mus musculus cDNA, 3' end /clone=J0217E08 /clone_end=3' /gb=C85959 /gi=2917916 /ug=Mm.31292 /len=587	Mm.31387	26423	P97782 ; Q3U0G1 ; Q812G5	NP_620639.1	NM_139051
97482_at	Suv39h1	AA832565	Cab39l	Cluster Incl AA832565:vw43b11.r1 Mus musculus cDNA, 5' end /clone=IMAGE-1246557 /clone_end=5' /gb=AA832565 /gi=2906293 /ug=Mm.30762 /len=478	Mm.179091	69008	Q9DB16	NP_081184.3	NM_026908
93842_at	P4hb	AI196645	Dap	Cluster Incl AI196645:ui53d07.y1 Mus musculus cDNA, 5' end /clone=IMAGE-1886125 /clone_end=5' /gb=AI196645 /gi=3749251 /ug=Mm.21622 /len=1009	Mm.222867	223453	Q91XC8 ; Q3U706	NP_666169.1	NM_146057
160391_at	Fads1	AI853364	Fads1	Cluster Incl AI853364:UI-M-BH0-air-d-08-0-UI.s1 Mus musculus cDNA, 3' end /clone=UI-M-BH0-air-d-08-0-UI /clone_end=3' /gb=AI853364 /gi=5497270 /ug=Mm.30158 /len=334 /NOTE=replacement for probe set(s) 96922_at on MG-U74A	Mm.30158	76267	Q8R0G8 ; Q8VC07 ; Q3U494 ; Q8BZX7 ; Q920L1 ; Q9DCA9	NP_666206.1	NM_146094
97912_at	Sepp1	AI843488	Tspan3	Cluster Incl AI843488:UI-M-AQ1-aec-h-07-0-UI.s1 Mus musculus cDNA, 3' end /clone=UI-M-AQ1-aec-h-07-0-UI /clone_end=3' /gb=AI843488 /gi=5477701 /ug=Mm.28484 /len=373	Mm.28484	56434	Q9QY33 ; Q3THL4 ; Q3TVZ0 ; Q3TXC6 ; Q545L1 ; Q80XR4 ; Q8BPU2	NP_062767.2	NM_019793
160590_r_at	Cxcl12	AI853323	Comtd1	Cluster Incl AI853323:UI-M-BH0-ajl-h-11-0-UI.s1 Mus musculus cDNA, 3' end /clone=UI-M-BH0-ajl-h-11-0-UI /clone_end=3' /gb=AI853323 /gi=5497229 /ug=Mm.11827 /len=317 /NOTE=replacement for probe set(s) 102369_f_at on MG-U74A	Mm.379165	69156	Q8BIG7	NP_081241.1	NM_026965
160641_at	Rapgef6	AI021573	Pfkfb3	Cluster Incl AI021573:ub13c03.r1 Mus musculus cDNA, 5' end /clone=IMAGE-1366852 /clone_end=5' /gb=AI021573 /gi=3235909 /ug=Mm.19669 /len=368 /NOTE=replacement for probe set(s) 103576_at on MG-U74A	Mm.19669	170768	Q7TS91 ; Q9ESY2 ; Q3U3S6 ; Q8BVM1	NP_573495.1 ; NP_766564.1	NM_133232 ; NM_172976
93496_at	Elovl5	AI852098	Elovl5	Cluster Incl AI852098:UI-M-BH0-aja-h-11-0-UI.s1 Mus musculus cDNA, 3' end /clone=UI-M-BH0-aja-h-11-0-UI /clone_end=3' /gb=AI852098 /gi=5496004 /ug=Mm.19130 /len=504	Mm.19130	68801	Q8BHI7 ; Q8BLG6 ; Q8BUE3 ; Q8R5D3	NP_599016.2	NM_134255
92522_at	mb-IRK3; Kcnf2; MB-IRK3; Kcnj4	U11075	Kcnj4	Cluster Incl U11075:Potassium inwardly rectifying channel, subfamily J, member 4 /cds=(62,1399) /gb=U11075 /gi=507923 /ug=Mm.4273 /len=1681	Mm.140760	16520	P52189 ; Q9QYK8	NP_032453.2	NM_008427
100446_r_at	SPRR1b; Sprr1b	X91825	Sprr1b	Cluster Incl X91825:M.musculus mRNA for SPRR1b protein /cds=(45,506) /gb=X91825 /gi=1213026 /ug=Mm.4826 /len=688	Mm.140151	20754	Q62267	NP_033291.1	NM_009265
96569_at	Gsk3b	AA266298	Fignl1	Cluster Incl AA266298:mz63a12.r1 Mus musculus cDNA, 5' end /clone=IMAGE-718078 /clone_end=5' /gb=AA266298 /gi=1902420 /ug=Mm.2972 /len=172	Mm.236114	60530	Q3UF48 ; Q8BPY9 ; Q8C2I6 ; Q9ERZ5	NP_068691.2	NM_021891
103593_at	ANP; Anf; Pnd	K02781	Nppa	Cluster Incl K02781:Natriuretic peptide precursor type A /cds=(0,458) /gb=K02781 /gi=191937 /ug=Mm.19961 /len=459	Mm.19961	230899	Q5FW59	NP_032751.1	NM_008725
102557_at		U62673	Hist1h2ad ; Hist1h2an	Cluster Incl U62673:Mus musculus histone H2a(A)-613, histone H2a(B)-613, and histone H2b-613 (H2b) genes, complete cds /cds=(0,392) /gb=U62673 /gi=1458138 /ug=Mm.57213 /len=393	Mm.377877	319165 ; 319170	Q5SZZ2	NP_835491.1 ; NP_835495.1	NM_178184 ; NM_178188
99586_at	cst3; CysC	U10098	Cst3	Cluster Incl U10098:Cystatin 3 /cds=(0,422) /gb=U10098 /gi=497414 /ug=Mm.4263 /len=423	Mm.4263	13010	P21460 ; Q9EPX9 ; Q3U5K7 ; Q544Y0	NP_034106.2	NM_009976
103432_at		AW122677	Isg20	Cluster Incl AW122677:UI-M-BH2.2-aol-h-09-0-UI.s1 Mus musculus cDNA, 3' end /clone=UI-M-BH2.2-aol-h-09-0-UI /clone_end=3' /gb=AW122677 /gi=6098207 /ug=Mm.19029 /len=161	Mm.322843	57444	Q9JL16 ; Q3UW00 ; Q4FK39	NP_065608.2	NM_020583
98780_at	Hox-B3 [2.7]; Hox-2.7	U02278	Hoxb3	Cluster Incl U02278:Homeo box B3 /cds=(838,2139) /gb=U02278 /gi=466268 /ug=Mm.4682 /len=2781	Mm.342481	15410	P09026	NP_034588.1	NM_010458
160108_at	Nupr1	AI852641	Nupr1	Cluster Incl AI852641:UI-M-BH0-aiu-g-09-0-UI.s1 Mus musculus cDNA, 3' end /clone=UI-M-BH0-aiu-g-09-0-UI /clone_end=3' /gb=AI852641 /gi=5496547 /ug=Mm.18742 /len=349 /NOTE=replacement for probe set(s) 93343_at on MG-U74A	Mm.18742	56312	Q9WTK0 ; Q9D756	NP_062712.1	NM_019738
96780_at	C85432; AA409325; AI256813; MGC11316; 1700029I03Rik; C1galt1	AW208818	2410022L05Rik	Cluster Incl AW208818:uo64d02.x1 Mus musculus cDNA, 3' end /clone=IMAGE-2647299 /clone_end=3' /gb=AW208818 /gi=6514758 /ug=Mm.29063 /len=428	Mm.29063	66423	Q9CQ13	NP_079832.1	NM_025556
161636_r_at	Plk3	AV009532	Plk3	Cluster Incl AV009532:AV009532 Mus musculus cDNA /clone=1110019I21 /clone_end=3' /gb=AV009532 /gi=4786519 /ug=Mm.69521 /len=310 /NOTE=replacement for probe set(s) 97025_f_at on MG-U74A	Mm.259022	12795	Q60806 ; Q6P571 ; Q8K0J7 ; Q3U0L5	NP_038835.1	NM_013807
101432_at	Tmem38a	AI504100	2410019G02Rik	Cluster Incl AI504100:vm52f01.x1 Mus musculus cDNA, 3' end /clone=IMAGE-1001881 /clone_end=3' /gb=AI504100 /gi=4401951 /ug=Mm.7566 /len=300	Mm.341211	216964		NP_001020091.1	NM_001024920
104762_r_at	AA682045; D2Ertd434e; 1500015J03Rik; 2310042P07Rik; Hsd17b4	AI850753	Crsp8	Cluster Incl AI850753:UI-M-BG1-aii-a-04-0-UI.s1 Mus musculus cDNA, 3' end /clone=UI-M-BG1-aii-a-04-0-UI /clone_end=3' /gb=AI850753 /gi=5494659 /ug=Mm.24859 /len=367	Mm.330109	68975	Q9D707 ; Q9DB40 ; Q78JI3	NP_081172.2	NM_026896
100313_at	AI447669; Vil2	AF041409	Itga8	Cluster Incl AF041409:Mus musculus integrin alpha8 mRNA, partial cds /cds=(0,3038) /gb=AF041409 /gi=3098479 /ug=Mm.86983 /len=3039	Mm.329997	241226	O70304 ; Q3UXV8 ; Q8BRG3 ; Q8C0H7	NP_001001309.1	NM_001001309
103002_at	GalT; Ggtb; Ggtb2; AA407245; B-1,4-GalT	M27923	B4galt1	Cluster Incl M27923:Glycoprotein galactosyltransferase beta 1, 4 /cds=(216,1376) /gb=M27923 /gi=609527 /ug=Mm.15622 /len=1540	Mm.15622	14595	P15535 ; Q6LDL0 ; Q3TJS1 ; Q3U478	NP_071641.1	NM_022305
100377_f_at		L33952	IghmAC38.205.12	Cluster Incl L33952:Mus musculus clone BPS3.24 germline Ig variable region heavy chain precursor gene, partial cds /cds=(0,308) /gb=L33952 /gi=2702227 /ug=Mm.88856 /len=309		380820		XP_354731.3	XM_354731
160608_at	Prnd	AI854462	Rab20	Cluster Incl AI854462:UI-M-BH0-ait-f-07-0-UI.s1 Mus musculus cDNA, 3' end /clone=UI-M-BH0-ait-f-07-0-UI /clone_end=3' /gb=AI854462 /gi=5498368 /ug=Mm.14712 /len=380 /NOTE=replacement for probe set(s) 102842_at on MG-U74A	Mm.37632	19332	P35295 ; Q5FW79 ; Q3TPA7 ; Q3TZX4 ; Q3ULD3	NP_035357.1	NM_011227
161131_r_at		AV250694		Cluster Incl AV250694:AV250694 Mus musculus cDNA, 3' end /clone=4833425L22 /clone_end=3' /gb=AV250694 /gi=6238153 /ug=Mm.78028 /len=239 /NOTE=replacement for probe set(s) 99879_f_at on MG-U74A
103832_at		AF097181	Tfip11	Cluster Incl AF097181:Mus musculus tuftelin-interacting protein 10 mRNA, complete cds /cds=(96,1676) /gb=AF097181 /gi=3851163 /ug=Mm.20933 /len=2424	Mm.172947	54723	Q9ERA6 ; Q3TPF9 ; Q3TTV6 ; Q3UGE9	NP_061253.2	NM_018783
160921_at	Egf	AW125884	Acss1	Cluster Incl AW125884:UI-M-BH2.2-aqk-g-07-0-UI.s1 Mus musculus cDNA, 3' end /clone=UI-M-BH2.2-aqk-g-07-0-UI /clone_end=3' /gb=AW125884 /gi=6101414 /ug=Mm.7044 /len=461 /NOTE=replacement for probe set(s) 101378_at on MG-U74A	Mm.7044	68738	Q99NB1 ; Q3TZ45 ; Q69Z91 ; Q569W4 ; Q99KM8	NP_542142.1	NM_080575
161888_r_at		AV371196	Commd9	Cluster Incl AV371196:AV371196 Mus musculus cDNA, 3' end /clone=9030409C10 /clone_end=3' /gb=AV371196 /gi=6418843 /ug=Mm.92419 /len=239 /NOTE=replacement for probe set(s) 98676_f_at on MG-U74A	Mm.330424	76501	Q8K2Q0 ; Q3U3J2	NP_083911.1	NM_029635
93495_at	TRANK; AOE372; Prdx4	U96746	Prdx4	Cluster Incl U96746:Mus musculus antioxidant enzyme AOE372 mRNA, complete cds /cds=(90,914) /gb=U96746 /gi=2104954 /ug=Mm.19127 /len=977	Mm.247542	53381	O08807 ; Q3U8E4	NP_058044.1	NM_016764
101871_f_at	Igh-6	X88902	Igh-4	Cluster Incl X88902:M.musculus mRNA for variable heavy chain /cds=(0,395) /gb=X88902 /gi=895869 /ug=Mm.87849 /len=396	Mm.373639	16017	P01868 ; Q99LC4
96533_at	Lpl	AI508931		Cluster Incl AI508931:vc48e10.y1 Mus musculus cDNA, 5' end /clone=IMAGE-777834 /clone_end=5' /gb=AI508931 /gi=4407836 /ug=Mm.27464 /len=318	Mm.206737
93949_at	G beta 4; G(beta)4; 6720453A21Rik; Gnb4	M63658	Gnb4	Cluster Incl M63658:M.musculus G protein beta-subunit mRNA, complete cds /cds=(40,1062) /gb=M63658 /gi=193435 /ug=Mm.9336 /len=1135	Mm.139192	14696	P29387 ; Q3THF3 ; Q3TJJ1 ; Q3TY18 ; Q3U2F9	NP_038559.2	NM_013531
160250_at	Mbp	AW049643		Cluster Incl AW049643:UI-M-BH1-and-g-03-0-UI.s1 Mus musculus cDNA, 3' end /clone=UI-M-BH1-and-g-03-0-UI /clone_end=3' /gb=AW049643 /gi=5910172 /ug=Mm.27800 /len=477 /NOTE=replacement for probe set(s) 97230_at on MG-U74A	Mm.27800
AFFX-BioB-3_at		J04423	bioB	J04423 E coli bioB gene biotin synthetase (-5, -M, -3 represent transcript regions 5 prime, Middle, and 3 prime respectively)			Q7AGD7 ; Q8X825 ; P12996
94734_at	Agp1; Orm-2; Orm1	M12566	Orm2	Cluster Incl M12566:Orosomucoid 2 /cds=(0,416) /gb=M12566 /gi=193595 /ug=Mm.14173 /len=532	Mm.14173	18406	P07361	NP_035146.1	NM_011016
160763_at	SAPK4; Serk4; Adprhl2	U81823	Mapk13	Cluster Incl U81823:Mus musculus p38delta MAP kinase mRNA, complete cds /cds=(50,1150) /gb=U81823 /gi=4099017 /ug=Mm.27970 /len=1363 /NOTE=replacement for probe set(s) 95605_at on MG-U74A	Mm.27970	26415	Q9Z1B7 ; Q3UIB2	NP_036080.1	NM_011950
162302_f_at		AV035020	Folr1	Cluster Incl AV035020:AV035020 Mus musculus cDNA /clone=1600013G13 /clone_end=3' /gb=AV035020 /gi=4854685 /ug=Mm.47014 /len=209 /NOTE=replacement for probe set(s) 102177_f_at on MG-U74A	Mm.2135	14275	P35846 ; Q8CFX6 ; Q9R222 ; Q9R223	NP_032060.2	NM_008034
94326_r_at	Mrps18a	AW060921	Mrps18a	Cluster Incl AW060921:UI-M-BH1-anv-c-12-0-UI.s1 Mus musculus cDNA, 3' end /clone=UI-M-BH1-anv-c-12-0-UI /clone_end=3' /gb=AW060921 /gi=6008672 /ug=Mm.24875 /len=438	Mm.287443	68565	Q99N85 ; Q5U5I3	NP_081044.1	NM_026768
93594_r_at	H4; H-4; Ymp; MI-35; HNMP-1; Ankrd1	U87948	Emp3	Cluster Incl U87948:Epithelial membrane protein 3 /cds=(201,692) /gb=U87948 /gi=2358253 /ug=Mm.20829 /len=695	Mm.20829	13732	O35912 ; Q3UIF8	NP_034259.1	NM_010129
104170_at	JIP-1; IB1; Skip; Prkm8ip; mjip-2a; Mapk8ip1	AF003115	Mapk8ip1	Cluster Incl AF003115:Mus musculus JIP-1 (JIP-1) mRNA, complete cds /cds=(137,2119) /gb=AF003115 /gi=2316073 /ug=Mm.2720 /len=2790	Mm.2720	19099	Q9WVI9 ; Q6GQW8 ; Q3UI81	NP_035292.2	NM_011162
101320_f_at		L28059	V165-D-J-C mu ; LOC380823 ; LOC382693 ; LOC382696 ; VH186.2-D-J-C mu ; LOC432710 ; LOC544910 ; LOC546230	Cluster Incl L28059:Mus musculus Ig B cell antigen receptor gene, complete cds /cds=(0,452) /gb=L28059 /gi=598320 /ug=Mm.56969 /len=453	Mm.313447	380822 ; 380823 ; 382693 ; 382696 ; 432708 ; 432710 ; 544910 ; 546230	Q91V67 ; Q924P5 ; Q924P9 ; Q924Q2	XP_111336.3 ; XP_138357.1 ; XP_138364.4 ; XP_142657.1 ; XP_203589.3 ; XP_484190.2 ; XP_484194.1 ; XP_619047.1	XM_111336 ; XM_138357 ; XM_138364 ; XM_142657 ; XM_203589 ; XM_484190 ; XM_484194 ; XM_619047
102157_f_at	Igkv10-96	M15520	LOC56304	Cluster Incl M15520:Mouse Ig V-kappa10-Ars-A kappa chain gene, complete cds /cds=(0,353) /gb=M15520 /gi=196991 /ug=Mm.46805 /len=354	Mm.358673	56304	P04946	XP_620320.1	XM_620320
AFFX-BioB-M_at		J04423	bioB	J04423 E coli bioB gene biotin synthetase (-5, -M, -3 represent transcript regions 5 prime, Middle, and 3 prime respectively)			Q8FJQ3 ; Q7AGD7 ; Q8X825 ; P12996
160117_at	Mbp	AI850638	Tef	Cluster Incl AI850638:UI-M-BG1-aik-e-06-0-UI.s1 Mus musculus cDNA, 3' end /clone=UI-M-BG1-aik-e-06-0-UI /clone_end=3' /gb=AI850638 /gi=5494544 /ug=Mm.19258 /len=381 /NOTE=replacement for probe set(s) 93510_at on MG-U74A	Mm.270278	21685	Q9JLC6 ; Q8R1Q1 ; Q3U426 ; Q3UGF4 ; Q3UM49 ; Q3URC8 ; Q3V3B6	NP_059072.1 ; NP_705617.1	NM_017376 ; NM_153484
93087_r_at	Mup1	AA267185	Usp25	Cluster Incl AA267185:mz92g02.r1 Mus musculus cDNA, 5' end /clone=IMAGE-720914 /clone_end=5' /gb=AA267185 /gi=1903945 /ug=Mm.16253 /len=229	Mm.40986	30940	P57080 ; Q3TTN0 ; Q3U003 ; Q8BR08 ; Q8CBA4 ; Q9CSW6	NP_038946.2	NM_013918
98027_at	alpha2 (IX) collagen; Col9a-2; AI427499	Z22923	Col9a2	Cluster Incl Z22923:Procollagen, type IX, alpha 2 /cds=(383,2449) /gb=Z22923 /gi=311949 /ug=Mm.3277 /len=2956	Mm.269384	12840	Q07643 ; Q8K2W0	NP_031767.1	NM_007741
104481_at	C86191; eEF-2K; Arbp	U93848	Eef2k	Cluster Incl U93848:Mus musculus elongation factor-2 kinase mRNA, complete cds /cds=(0,2174) /gb=U93848 /gi=2104700 /ug=Mm.30029 /len=2175	Mm.383175	13631	O08796 ; Q7TPC7 ; Q3UWZ1 ; Q3V3Q0 ; Q8BNP6 ; Q8CEC8	NP_031934.1	NM_007908
103065_at	Glvr-1; Glvr1; AI607883; Keap1	M73696	Slc20a1	Cluster Incl M73696:Murine Glvr-1 mRNA, complete cds /cds=(409,2454) /gb=M73696 /gi=957211 /ug=Mm.16757 /len=3227	Mm.272675	20515	Q61609 ; Q91YQ9 ; Q3U244 ; Q8CBJ1 ; Q8CF68	NP_056562.1	NM_015747
101033_at	MnudC; SIG-92; Silg92; Nr2f2	Y15522	Nudc	Cluster Incl Y15522:Mus musculus mRNA for MNUDC protein /cds=(3,1001) /gb=Y15522 /gi=2654357 /ug=Mm.69 /len=1005	Mm.69	18221	O35685	NP_035078.1	NM_010948
162272_r_at	Csf2rb1	AV365041	Stxbp2	Cluster Incl AV365041:AV365041 Mus musculus cDNA, 3' end /clone=8430404N02 /clone_end=3' /gb=AV365041 /gi=6412688 /ug=Mm.99579 /len=243 /NOTE=replacement for probe set(s) 100642_f_at on MG-U74A	Mm.7247	20911	Q64324 ; Q99J48 ; Q548T0	NP_035633.1	NM_011503
97576_f_at		AF036738	Igh ; IghmAC38.205.12	Cluster Incl AF036738:Mus musculus clone BPS5.16 immunoglobulin heavy chain variable region precursor, gene, partial cds /cds=(0,308) /gb=AF036738 /gi=4104556 /ug=Mm.89470 /len=309		111507 ; 380820		XP_354731.3 ; XP_356617.3	XM_354731 ; XM_356617
94322_at	erg1; AI323792; Sqle	D42048	Sqle	Cluster Incl D42048:Mouse mRNA for squalene epoxidase, complete cds /cds=(619,2337) /gb=D42048 /gi=1217592 /ug=Mm.22663 /len=2611	Mm.296169	20775	P52019 ; Q3TQK8 ; Q3TSS7	NP_033296.1	NM_009270
161832_r_at	Csf1r	AV028184	Csf1r	Cluster Incl AV028184:AV028184 Mus musculus cDNA /clone=1300018I19 /clone_end=3' /gb=AV028184 /gi=4807794 /ug=Mm.74845 /len=281 /NOTE=replacement for probe set(s) 98253_at on MG-U74A	Mm.22574	12978	P09581 ; Q6NXV8 ; Q3TAZ7 ; Q3TBH6 ; Q3U1X4 ; Q3U1Y3 ; Q3U210 ; Q3U3P1 ; Q3U3W0 ; Q3U4N8 ; Q3UKC6	NP_031805.1	NM_007779
161152_r_at	Dct	AV230260	AL033326	Cluster Incl AV230260:AV230260 Mus musculus cDNA, 3' end /clone=4631427E13 /clone_end=3' /gb=AV230260 /gi=6182775 /ug=Mm.54704 /len=252 /NOTE=replacement for probe set(s) 100796_f_at on MG-U74A	Mm.182145	24105	Q9WUB0 ; Q3TM86 ; Q8C2I0	NP_062679.1	NM_019705
160778_at	KIS; Kist; AA673513; AI449218; AU021979; 4732477C12Rik; Uhmk1	AI846236	Uhmk1	Cluster Incl AI846236:UI-M-AM1-agb-h-11-0-UI.s1 Mus musculus cDNA, 3' end /clone=UI-M-AM1-agb-h-11-0-UI /clone_end=3' /gb=AI846236 /gi=5490142 /ug=Mm.28370 /len=297 /NOTE=replacement for probe set(s) 96163_at, 96164_g_at on MG-U74A	Mm.209150	16589	P97343 ; Q8C0N6 ; Q8C8G1	NP_034763.3	NM_010633
98630_at	Nsdhl	AW106745	Nsdhl	Cluster Incl AW106745:um33b04.y1 Mus musculus cDNA, 5' end /clone=IMAGE-2236303 /clone_end=5' /gb=AW106745 /gi=6077545 /ug=Mm.38792 /len=600	Mm.38792	18194	Q9R1J0 ; Q7TPY3 ; Q8VE30 ; Q3US15	NP_035071.3	NM_010941
93479_at	Setd5	AW122413	A930031D07Rik	Cluster Incl AW122413:UI-M-BH2.2-aow-f-03-0-UI.s1 Mus musculus cDNA, 3' end /clone=UI-M-BH2.2-aow-f-03-0-UI /clone_end=3' /gb=AW122413 /gi=6097916 /ug=Mm.7113 /len=470	Mm.208445	213006	Q68EM5 ; Q8C3M3 ; Q8C572 ; Q8C816 ; Q8CAF5	NP_766098.1	NM_172510
95546_g_at	Igf-1; Igf-I; C730016P09Rik; Igf1	X04480	Igf1	Cluster Incl X04480:Insulin-like growth factor 1 /cds=(152,535) /gb=X04480 /gi=51801 /ug=Mm.2770 /len=696	Mm.268521	16000	P05017 ; Q4VJB9 ; Q547V2 ; Q4VJC0 ; Q8CAR0	NP_034642.1 ; NP_908941.1	NM_010512 ; NM_184052
95028_r_at		C77009		Cluster Incl C77009:C77009 Mus musculus cDNA, 3' end /clone=J0024D07 /clone_end=3' /gb=C77009 /gi=2517339 /ug=Mm.27511 /len=496	Mm.365488	329575	Q569M0 ; Q569M1	XP_283816.2	XM_283816
160813_r_at	Hpse	AI893329	Cox6b2	Cluster Incl AI893329:mf40f04.y1 Mus musculus cDNA, 5' end /clone=IMAGE-407551 /clone_end=5' /gb=AI893329 /gi=5599231 /ug=Mm.29625 /len=453 /NOTE=replacement for probe set(s) 97350_f_at on MG-U74A	Mm.29625	333182	Q80ZN9	NP_899664.1 ; NP_899665.1	NM_183405 ; NM_183406
160841_at	Dbp	AW047343	Dbp	Cluster Incl AW047343:UI-M-BH1-ame-a-08-0-UI.s1 Mus musculus cDNA, 3' end /clone=UI-M-BH1-ame-a-08-0-UI /clone_end=3' /gb=AW047343 /gi=5907872 /ug=Mm.3459 /len=321 /NOTE=replacement for probe set(s) 98450_at on MG-U74A	Mm.3459	13170	Q60925 ; Q5XFZ5 ; Q3USN7	NP_058670.1	NM_016974
AFFX-BioC-5_at		J04423	bioC	J04423 E coli bioC protein (-5 and -3 represent transcript regions 5 prime and 3 prime respectively)			Q8FJQ1 ; P12999
92330_r_at		AA517665		Cluster Incl AA517665:vh81f01.r1 Mus musculus cDNA, 3' end /clone=IMAGE-893401 /clone_end=3' /gb=AA517665 /gi=2257189 /ug=Mm.38891 /len=484	Mm.382410
101637_at	Cea10; Bgp3; Coq3	L38422	Ceacam10	Cluster Incl L38422:Carcinoembryonic antigen 10 /cds=(36,833) /gb=L38422 /gi=703146 /ug=Mm.30300 /len=1011	Mm.30300	26366	Q61400 ; Q99LD6 ; Q9D329	NP_031701.2	NM_007675
161120_r_at	Mbp	AV132572	Tufm	Cluster Incl AV132572:AV132572 Mus musculus cDNA /clone=2700091C09 /clone_end=3' /gb=AV132572 /gi=5318807 /ug=Mm.45404 /len=139 /NOTE=replacement for probe set(s) 98393_f_at on MG-U74A, 139740_i_at on MG-U74C	Mm.197829	233870	Q8BFR5 ; Q497E7	NP_766333.1	NM_172745
161825_f_at	Coq3	AV381191	Ceacam10	Cluster Incl AV381191:AV381191 Mus musculus cDNA, 3' end /clone=9230110F19 /clone_end=3' /gb=AV381191 /gi=6430268 /ug=Mm.91319 /len=254 /NOTE=replacement for probe set(s) 98242_f_at on MG-U74A	Mm.30300	26366	Q61400 ; Q99LD6 ; Q9D329	NP_031701.2	NM_007675
AFFX-BioC-3_at		J04423	bioC	J04423 E coli bioC protein (-5 and -3 represent transcript regions 5 prime and 3 prime respectively)			Q8X822 ; P12999
104262_at	PTHRP; Pthrp; PTH-like	M60057	Pthlh	Cluster Incl M60057:Parathyroid hormone-like peptide /cds=(25,552) /gb=M60057 /gi=200565 /ug=Mm.28440 /len=1022	Mm.28440	19227	P22858 ; Q540C1 ; Q811S6 ; Q924X4	NP_032996.1	NM_008970
161271_r_at		AV321362	B4galt3	Cluster Incl AV321362:AV321362 Mus musculus cDNA, 3' end /clone=6030432N05 /clone_end=3' /gb=AV321362 /gi=6291195 /ug=Mm.85319 /len=240 /NOTE=replacement for probe set(s) 101766_at on MG-U74A	Mm.274011	57370	Q91YY2 ; Q3U260	NP_065604.1	NM_020579
101139_r_at	Mttp	U37531	Muc10	Cluster Incl U37531:Mus musculus mucin apoprotein mRNA, complete cds /cds=(101,922) /gb=U37531 /gi=1051252 /ug=Mm.4713 /len=1042	Mm.200411	17830	Q61002 ; Q80XS5 ; Q8VC95 ; Q9EQG0	NP_032670.1	NM_008644
160533_r_at	TP1; Tp-1; Stp-1; Tnp1	X12521	Tnp1	Cluster Incl X12521:Transition protein 1 /cds=(9,176) /gb=X12521 /gi=54850 /ug=Mm.661 /len=397 /NOTE=replacement for probe set(s) 100624_i_at, 100625_r_at on MG-U74A	Mm.661	21958	P10856 ; Q545L6	NP_033433.1	NM_009407
160105_r_at	Txndc1	AI847033	Pigk	Cluster Incl AI847033:UI-M-AP1-agj-g-06-0-UI.s1 Mus musculus cDNA, 3' end /clone=UI-M-AP1-agj-g-06-0-UI /clone_end=3' /gb=AI847033 /gi=5490939 /ug=Mm.18614 /len=390 /NOTE=replacement for probe set(s) 93329_at on MG-U74A	Mm.331447	329777	Q9CXY9 ; Q80V43 ; Q3TGN0 ; Q3TUE9	NP_079938.1 ; NP_821135.1	NM_025662 ; NM_178016
162397_r_at		AV274525	Ptbp1 ; LOC236294	Cluster Incl AV274525:AV274525 Mus musculus cDNA, 3' end /clone=4932419G01 /clone_end=3' /gb=AV274525 /gi=6262562 /ug=Mm.50682 /len=257 /NOTE=replacement for probe set(s) 102524_i_at, 102525_f_at on MG-U74A	Mm.265610	19205 ; 236294	P17225 ; Q4V781 ; Q3T984 ; Q3TQW3 ; Q3U5I2 ; Q3UBR5 ; Q8C2R5 ; Q923A7 ; Q5RJV5 ; Q6NZB8 ; Q80T07 ; Q8BGJ5 ; Q8CB58 ; Q8K144 ; Q8R509 ; Q922I7	NP_032982.1 ; XP_135596.3	NM_008956 ; XM_135596
95184_f_at		AA419684		Cluster Incl AA419684:vc51g02.r1 Mus musculus cDNA, 3' end /clone=IMAGE-778130 /clone_end=3' /gb=AA419684 /gi=2080962 /ug=Mm.24548 /len=243	Mm.393642
95705_s_at	Actx; beta-actin; E430023M04Rik; Actb	J04181	Actb	Cluster Incl J04181:Mouse A-X actin mRNA, complete cds /cds=(62,1189) /gb=J04181 /gi=191660 /ug=Mm.297 /len=1857	Mm.297	11461	P60710 ; O89054 ; Q61276 ; Q6IWE2 ; Q3TI89 ; Q3TIJ9 ; Q3TVP6 ; Q3U5R4 ; Q3U804 ; Q3U939 ; Q3UA89 ; Q3UAA9 ; Q3UAF6 ; Q3UAF7 ; Q3UBP6 ; Q3UBQ4 ; Q3UCF8 ; Q3UGS0 ; Q6ZWM3	NP_031419.1	NM_007393
AFFX-BioDn-5_at		J04423	bioD	J04423 E coli bioD gene dethiobiotin synthetase (-5 and -3 represent transcript regions 5 prime and 3 prime respectively)			Q8X821 ; P13000
95324_at	Pmca2; dfw; wms; wri; PMCA2; D6Abb2e; Magi1	AF053471	Atp2b2	Cluster Incl AF053471:Mus musculus plasma membrane Ca2+-ATPase 2 (Pmca2) mRNA, complete cds /cds=(457,4053) /gb=AF053471 /gi=3642983 /ug=Mm.20441 /len=4300	Mm.321755	11941	Q9R0K7 ; Q6DIB8 ; Q3UHH0 ; Q3UHJ3	NP_033853.1	NM_009723
161894_r_at		AV103574		Cluster Incl AV103574:AV103574 Mus musculus cDNA /clone=2500004C14 /clone_end=3' /gb=AV103574 /gi=5251122 /ug=Mm.75898 /len=222 /NOTE=replacement for probe set(s) 98683_at on MG-U74A
162220_r_at	Dnajb13	AV111954	Dnajb13	Cluster Incl AV111954:AV111954 Mus musculus cDNA /clone=2610007K20 /clone_end=3' /gb=AV111954 /gi=5266034 /ug=Mm.81873 /len=308 /NOTE=replacement for probe set(s) 100228_f_at on MG-U74A	Mm.278554	69387	Q80Y75	NP_705755.2	NM_153527
93771_at	Cx32; Cnx32; Gjb-1; MGC6217; AI118175; Gjb1	X84215	Gjb1	Cluster Incl X84215:M.musculus mRNA for gap junction protein /cds=UNKNOWN /gb=X84215 /gi=1150498 /ug=Mm.21198 /len=1023	Mm.21198	14618	P28230	NP_032150.2	NM_008124
161149_r_at	Cobl	AV222871	Slc23a3	Cluster Incl AV222871:AV222871 Mus musculus cDNA, 3' end /clone=3830404K02 /clone_end=3' /gb=AV222871 /gi=6172048 /ug=Mm.54510 /len=256 /NOTE=replacement for probe set(s) 100793_f_at on MG-U74A	Mm.68157	22626	Q4VBX5 ; Q60850 ; Q78E82 ; Q78E83 ; Q78E84	NP_919314.1	NM_194333
161302_r_at		AV051312	Reg2	Cluster Incl AV051312:AV051312 Mus musculus cDNA /clone=1810017P22 /clone_end=3' /gb=AV051312 /gi=5137084 /ug=Mm.57785 /len=239 /NOTE=replacement for probe set(s) 102608_f_at on MG-U74A	Mm.46360	19693	Q545J0	NP_033069.1	NM_009043
98086_r_at	Rps28	U11248	Rps28	Cluster Incl U11248:Mus musculus C57BL/6J ribosomal protein S28 mRNA, complete cds /cds=(7,216) /gb=U11248 /gi=508265 /ug=Mm.3458 /len=298	Mm.371603	54127	P62858 ; Q99LM1	NP_058540.1	NM_016844
AFFX-BioDn-3_at		J04423	bioD	J04423 E coli bioD gene dethiobiotin synthetase (-5 and -3 represent transcript regions 5 prime and 3 prime respectively)			Q8X821 ; P13000
98814_at	Csnd; Csne; AW987150	V00740	Csnd	Cluster Incl V00740:Mouse messenger RNA for epsilon-casein /cds=(23,454) /gb=V00740 /gi=50770 /ug=Mm.4886 /len=728	Mm.153308	12992	P02664 ; Q3TP28 ; Q3TP29 ; Q3TP31 ; Q542L5 ; Q8CEJ6	NP_034103.1	NM_009973
161085_r_at		AA682038	A4galt	Cluster Incl AA682038:vu13a07.s1 Mus musculus cDNA, 3' end /clone=IMAGE-1180500 /clone_end=3' /gb=AA682038 /gi=2663070 /ug=Mm.88548 /len=305 /NOTE=replacement for probe set(s) 93876_i_at on MG-U74A	Mm.323805	239559	Q67BJ4 ; Q3TRS1 ; Q3UF00	NP_001004150.1	NM_001004150
161108_r_at	Pla2g4f	W40747	4732472I07Rik	Cluster Incl W40747:mc33f11.r1 Mus musculus cDNA, 5' end /clone=IMAGE-350349 /clone_end=5' /gb=W40747 /gi=1325066 /ug=Mm.24880 /len=369 /NOTE=replacement for probe set(s) 95942_f_at on MG-U74A	Mm.24880	271844	Q50L41 ; Q80VQ8 ; Q80VV9	NP_001019316.1	NM_001024145
93503_at	Sfrp2; Sdf5; AI851596	U88567	Sfrp2	Cluster Incl U88567:Mus musculus secreted frizzled related protein sFRP-2 (Sfrp2) mRNA, complete cds /cds=(235,1122) /gb=U88567 /gi=1946342 /ug=Mm.19155 /len=2028	Mm.19155	20319	P97299 ; Q3UI35 ; Q3UUM9	NP_033170.1	NM_009144
92222_f_at	Q1b; Q1d; Q1k; Qa1; Qa-1; H-2Q1; Qed-1; MGC91064; H2-K1	U96752	H2-Q1	Cluster Incl U96752:Histocompatibility 2, Q region locus 1 /cds=(4,1110) /gb=U96752 /gi=2454274 /ug=Mm.34457 /len=2043	Mm.327075	15006	O19441 ; Q31154 ; Q31172 ; Q61894 ; Q66JR0 ; Q8WM98 ; Q95H92 ; O19476 ; Q3UWA5 ; Q6QMF3 ; Q8HWB2 ; Q4KN89 ; Q4VCM3	NP_034520.1	NM_010390
100437_g_at	Agp1; Agp-1; Agp-2; Orm-1; Casp9	M27008	Orm1 ; Orm2	Cluster Incl M27008:Orosomucoid 1 /cds=(32,655) /gb=M27008 /gi=531206 /ug=Mm.4777 /len=768	Mm.14173	18405 ; 18406	Q60590 ; P07361 ; Q61613 ; Q91X23	NP_032794.1 ; NP_035146.1	NM_008768 ; NM_011016
96602_g_at	Klhl22	AW045751	Qscn6	Cluster Incl AW045751:UI-M-BH1-akt-a-08-0-UI.s1 Mus musculus cDNA, 3' end /clone=UI-M-BH1-akt-a-08-0-UI /clone_end=3' /gb=AW045751 /gi=5906280 /ug=Mm.27035 /len=260	Mm.27035	104009	Q8K041 ; Q3TDY9 ; Q3TE19 ; Q3TR29 ; Q3UEL4 ; Q8BND5 ; Q9DBL6	NP_001020116.1 ; NP_075757.1	NM_001024945 ; NM_023268
96603_at	Klhl22	AW123556	Qscn6	Cluster Incl AW123556:UI-M-BH2.1-aqb-g-04-0-UI.s1 Mus musculus cDNA, 3' end /clone=UI-M-BH2.1-aqb-g-04-0-UI /clone_end=3' /gb=AW123556 /gi=6099086 /ug=Mm.27035 /len=370	Mm.27035	104009	Q8K041 ; Q3TDY9 ; Q3TE19 ; Q3TR29 ; Q3UEL4 ; Q8BND5 ; Q9DBL6	NP_001020116.1 ; NP_075757.1	NM_001024945 ; NM_023268
97442_at	Egf	AW124340	Slc39a8	Cluster Incl AW124340:UI-M-BH2.1-apq-f-11-0-UI.s1 Mus musculus cDNA, 3' end /clone=UI-M-BH2.1-apq-f-11-0-UI /clone_end=3' /gb=AW124340 /gi=6099870 /ug=Mm.30239 /len=224	Mm.30239	67547	Q91W10 ; Q8BTQ3 ; Q9D426 ; Q9D5V4	NP_080504.2	NM_026228
161600_r_at		AV300608		Cluster Incl AV300608:AV300608 Mus musculus cDNA, 3' end /clone=5730485E23 /clone_end=3' /gb=AV300608 /gi=6333122 /ug=Mm.68307 /len=253 /NOTE=replacement for probe set(s) 96456_f_at on MG-U74A
102774_at		V00741	Egf	Cluster Incl V00741:Epidermal growth factor /cds=UNKNOWN /gb=V00741 /gi=50800 /ug=Mm.1341 /len=4704	Mm.252481	13645	P01132 ; Q8VD07 ; Q3UWD7 ; Q569W5	NP_034243.1	NM_010113

## Sheet: P19_Lac9_downregulated
Gene Name	Common	Genbank	Gene Symbol	Target Description	UniGene	Entrez Gene ID	SwissProt	RefSeq Protein	RefSeq
93604_f_at	Necl2; Bl2; ST17; Igsf4; Tslc1; RA175A; RA175B; RA175C; RA175N; SgIGSF; SynCam; AI987920; 2900073G06Rik; 3100001I08Rik; Igsf4a	AF061260	Igsf4a	Cluster Incl AF061260:Mus musculus immunosuperfamily protein Bl2 mRNA, complete cds /cds=(308,1195) /gb=AF061260 /gi=3779241 /ug=Mm.20921 /len=1861	Mm.234832	54725	Q6F3J3 ; Q3V352 ; Q7TNL1 ; Q80VG4 ; Q8K3T6 ; Q8R4L1 ; Q8R5M8 ; Q9QYL3 ; Q9QYL4 ; Q9QYL5 ; Q9QYL6 ; Q9Z2H8	NP_001020771.1 ; NP_061240.3 ; NP_997558.2 ; NP_997559.1	NM_001025600 ; NM_018770 ; NM_207675 ; NM_207676
96766_s_at	tk19-2; Brt; Dtk; Rse; Sky; Tif; Etk-2; AI323366; Tyro3	AB000828	Tyro3	Cluster Incl AB000828:Mouse mRNA for receptor tyrosine kinase, complete cds /cds=(13,2655) /gb=AB000828 /gi=1871412 /ug=Mm.2901 /len=2845	Mm.2901	22174	P55144 ; Q6NZM6	NP_062265.2	NM_019392
92759_at	Lamb3	U43298	Lamb3	Cluster Incl U43298:Laminin, beta 3 /cds=(156,3662) /gb=U43298 /gi=1151214 /ug=Mm.4732 /len=4049	Mm.287014	16780	Q61087 ; Q61964 ; Q8C5B3 ; Q91V90	NP_032510.1	NM_008484
100059_at	b558; C2	M31775	Cyba	Cluster Incl M31775:Mouse cytochrome beta-558 mRNA, 3' end /cds=(0,574) /gb=M31775 /gi=192913 /ug=Mm.448 /len=677	Mm.271671	13057	Q61462 ; Q3TAM0 ; Q3U820 ; Q8C5D4	NP_031832.1	NM_007806
95541_at	D6Wsu176e	AW125506	D6Wsu176e	Cluster Incl AW125506:UI-M-BH2.2-aqm-e-08-0-UI.s1 Mus musculus cDNA, 3' end /clone=UI-M-BH2.2-aqm-e-08-0-UI /clone_end=3' /gb=AW125506 /gi=6101036 /ug=Mm.27673 /len=434	Mm.258484	27999	Q91VU0 ; Q6NSU0 ; Q7TML1 ; Q53YY7	NP_613053.3	NM_138587
97770_s_at	Fam3c; D6Wsu176e	AA733372	D6Wsu176e	Cluster Incl AA733372:vt74c06.r1 Mus musculus cDNA, 5' end /clone=IMAGE-1176874 /clone_end=5' /gb=AA733372 /gi=2755039 /ug=Mm.4176 /len=316	Mm.258484	27999	Q91VU0 ; Q6NSU0 ; Q7TML1 ; Q53YY7	NP_613053.3	NM_138587
103581_at	CTE-I; ACH2; Cte1; CTE-1; D12Ucla1; Acot1	Y14004	Acot1	Cluster Incl Y14004:Mus musculus mRNA for acyl-CoA thioesterase /cds=(8,1267) /gb=Y14004 /gi=2765361 /ug=Mm.1978 /len=1574	Mm.1978	26897	O55137 ; Q99L15	NP_036136.1	NM_012006
94378_at	RGS-r; Rgsr; Rgs14; Rgs16	U94828	Rgs16	Cluster Incl U94828:Mus musculus retinally abundant regulator of G-protein signaling mRGS-r (RGS-r) mRNA, complete cds /cds=(109,714) /gb=U94828 /gi=2605641 /ug=Mm.2555 /len=2250	Mm.181709	19734	P97428 ; Q7TNU9 ; Q542U0	NP_035397.1	NM_011267
99580_s_at	Ugt1-06; UGT1.6; Ugt1a6; Ugt1a7; Cat	U16818	Ugt1a2 ; Ugt1a6a ; Ugt1a10 ; Ugt1a7c ; Ugt1a5 ; Ugt1a9 ; Ugt1a6b ; Ugt1a1	Cluster Incl U16818:Mus musculus UDP glucuronosyltransferase (UGT1-06) mRNA, complete cds /cds=(128,1723) /gb=U16818 /gi=801898 /ug=Mm.42472 /len=2300	Mm.300095	22236 ; 394430 ; 394432 ; 394433 ; 394434 ; 394435 ; 394436 ; 94284	P70691 ; Q64435 ; Q62452 ; Q561M6 ; Q5FW80 ; Q6XL43 ; Q6XL44 ; Q6XL46 ; Q6XL48 ; Q6XL49 ; Q6XL50 ; Q76K67 ; Q8R0P3 ; Q545X2 ; Q6NSR5 ; Q6XL45 ; Q6XL47 ; Q6ZQM8	NP_038729.1 ; NP_659545.2 ; NP_958812.1 ; NP_964003.1 ; NP_964004.1 ; NP_964005.1 ; NP_964006.1 ; NP_964007.1	NM_013701 ; NM_145079 ; NM_201410 ; NM_201641 ; NM_201642 ; NM_201643 ; NM_201644 ; NM_201645
96119_s_at	ARP4; Bk89; FIAF; Ng27; PGAR; HFARP; PGARG; pp1158; Angptl4	AA797604	Angptl4	Cluster Incl AA797604:vw25f06.r1 Mus musculus cDNA, 5' end /clone=IMAGE-1244867 /clone_end=5' /gb=AA797604 /gi=2860559 /ug=Mm.26992 /len=429	Mm.196189	57875	Q9Z1P8 ; Q3UYS5 ; Q8CEZ7	NP_065606.1	NM_020581
99602_at	Tieg; mGIF; Egral; Tieg1; EGR[a]; Gdnfif; AI115143; Tkt	AF064088	Klf10	Cluster Incl AF064088:Mus musculus transcription factor GIF mRNA, complete cds /cds=(109,1548) /gb=AF064088 /gi=3139151 /ug=Mm.4292 /len=3036	Mm.4292	21847	O89091 ; Q61596 ; Q3U3K0 ; Q8C900	NP_038720.1	NM_013692
97520_s_at	neuronatin; Peg5; AW107673; 5730414I02Rik; Kcnq1	X83569	Nnat	Cluster Incl X83569:Neuronatin /cds=(66,230) /gb=X83569 /gi=619499 /ug=Mm.3210 /len=1102	Mm.233903	18111	Q61979 ; Q4L140 ; O35081 ; Q548Q0 ; Q9DCA0	NP_035053.1 ; NP_851291.1	NM_010923 ; NM_180960
94789_r_at	AA408537; AI596182; M(beta)5; B130022C14Rik; Lpl	X04663	Tubb5	Cluster Incl X04663:Mouse mRNA for beta-tubulin (isotype Mbeta 5) /cds=(78,1412) /gb=X04663 /gi=55047 /ug=Mm.1703 /len=1591	Mm.273538	22154	P99024 ; Q80ZV2 ; Q3TFB6 ; Q3THH9 ; Q3TIL1 ; Q3UF52 ; Q3UAV4	NP_035785.1	NM_011655
94835_f_at	Tubb2; M(beta)2; Tubb2a	M28739	Tubb2	Cluster Incl M28739:Tubulin, beta 2 /cds=(0,302) /gb=M28739 /gi=202226 /ug=Mm.22774 /len=488	Mm.246377	22151	Q62363 ; Q99J49 ; Q7TMM9	NP_033476.1	NM_009450
162138_s_at		AV343519	Cbx6	Cluster Incl AV343519:AV343519 Mus musculus cDNA, 3' end /clone=6430538A11 /clone_end=3' /gb=AV343519 /gi=6384578 /ug=Mm.80092 /len=232 /NOTE=replacement for probe set(s) 99774_f_at on MG-U74A		494448		NP_083039.2	NM_028763
103584_at	AI314065; AI464126; Stk38	AW124334	5830471E12Rik	Cluster Incl AW124334:UI-M-BH2.1-apq-f-05-0-UI.s1 Mus musculus cDNA, 3' end /clone=UI-M-BH2.1-apq-f-05-0-UI /clone_end=3' /gb=AW124334 /gi=6099864 /ug=Mm.19802 /len=227	Mm.361880	77208
102751_at	Tgfb-3; MGC118722; Ranbp2	M32745	Tgfb3	Cluster Incl M32745:Transforming growth factor, beta 3 /cds=(610,1842) /gb=M32745 /gi=201949 /ug=Mm.1291 /len=2879	Mm.3992	21809	P17125 ; Q99K17 ; Q3TRQ9 ; Q3TTJ9 ; Q3UFN7 ; Q91YU7	NP_033394.1	NM_009368
102916_s_at		AB010266	Tnxb	Cluster Incl AB010266:Mus musculus Creb-rp, Tnx and Cyp21 genes for cAMP response element binding protein-related protein, tenascin-X and steroid 21-hydroxylase, partial cds and complete sequences /cds=(0,12344) /gb=AB010266 /gi=2804287 /ug=Mm.16163 /len=	Mm.290527	81877	Q62308 ; Q3TAQ2 ; Q3V5L4	NP_112453.1	NM_031176
95016_at	Nrp; NP-1; Npn1; NPN-1; C530029I03; Nrp1	D50086	Nrp1	Cluster Incl D50086:Mouse mRNA for neuropilin, complete cds /cds=(347,3118) /gb=D50086 /gi=1783300 /ug=Mm.27448 /len=3652	Mm.271745	18186	P97333 ; Q6PAR3 ; Q80X28 ; Q3UFP7 ; Q3UQY7	NP_032763.1	NM_008737
103795_f_at	Tim2; C78111; AU019358; AU019662; Gaa	AA986114	Timd2	Cluster Incl AA986114:uc81h03.x1 Mus musculus cDNA, 3' end /clone=IMAGE-1432085 /clone_end=3' /gb=AA986114 /gi=3167989 /ug=Mm.24982 /len=580	Mm.234654	171284	Q8R183	NP_599010.3	NM_134249
95657_f_at	Uhrf1	AW125164	D13Wsu177e	Cluster Incl AW125164:UI-M-BH2.1-apz-e-09-0-UI.s1 Mus musculus cDNA, 3' end /clone=UI-M-BH2.1-apz-e-09-0-UI /clone_end=3' /gb=AW125164 /gi=6100694 /ug=Mm.29541 /len=210	Mm.157758	28126	Q921K0 ; Q8C2P2 ; Q9CPT5	NP_848720.1	NM_178605
93547_at	PEA2; Pebp2; PEBP2b; Pebpb2; AI893578; Cbfb	L03279	Cbfb	Cluster Incl L03279:Core binding factor beta /cds=UNKNOWN /gb=L03279 /gi=200177 /ug=Mm.2018 /len=2685	Mm.2018	12400	Q08024 ; Q3UYR3	NP_071704.2	NM_022309
92836_at	AI385707; AI480567; E030024M20Rik; Eln	AA919594	Eln	Cluster Incl AA919594:vz22b07.r1 Mus musculus cDNA, 5' end /clone=IMAGE-1316437 /clone_end=5' /gb=AA919594 /gi=3066373 /ug=Mm.13097 /len=222	Mm.275320	13717	P54320 ; Q8C9L8	NP_031951.2	NM_007925
101516_at	Cd59; AA987121; protectin; Cd59a	U60473	Cd59a	Cluster Incl U60473:CD59 antigen /cds=(81,452) /gb=U60473 /gi=2828534 /ug=Mm.8457 /len=1259	Mm.247265	12509	O55186 ; Q542R7	NP_031678.1	NM_007652
93320_at	CPTI; Cpt1; C730027G07; Cpt1a	AF017175	Cpt1a	Cluster Incl AF017175:Carnitine palmitoyltransferase 1, liver /cds=(0,2296) /gb=AF017175 /gi=2388721 /ug=Mm.18522 /len=4414	Mm.18522	12894	P97742 ; Q3UGT1 ; Q7TQD5	NP_038523.1	NM_013495
104406_at	Ptges	AI060798	Ptges	Cluster Incl AI060798:ub44a06.r1 Mus musculus cDNA, 5' end /clone=IMAGE-1380562 /clone_end=5' /gb=AI060798 /gi=3336221 /ug=Mm.28768 /len=445	Mm.28768	64292	Q9JM51 ; Q3T9C5 ; Q3UDM3 ; Q8BNP8	NP_071860.1	NM_022415
97013_f_at		AW046124	Cyba	Cluster Incl AW046124:UI-M-BH1-alf-e-03-0-UI.s1 Mus musculus cDNA, 3' end /clone=UI-M-BH1-alf-e-03-0-UI /clone_end=3' /gb=AW046124 /gi=5906653 /ug=Mm.88950 /len=249	Mm.271671	13057	Q61462 ; Q3TAM0 ; Q3U820 ; Q8C5D4	NP_031832.1	NM_007806
93606_s_at	ra175c; Bl2; ST17; Igsf4; Necl2; Tslc1; RA175A; RA175B; RA175C; RA175N; SgIGSF; SynCam; AI987920; 2900073G06Rik; 3100001I08Rik; Igsf4a	AB021966	Igsf4a	Cluster Incl AB021966:Mus musculus mRNA for adhesion protein RA175C, complete cds /cds=(0,920) /gb=AB021966 /gi=6525254 /ug=Mm.20921 /len=921	Mm.234832	54725	Q6F3J3 ; Q3V352 ; Q7TNL1 ; Q80VG4 ; Q8K3T6 ; Q8R4L1 ; Q8R5M8 ; Q9QYL3 ; Q9QYL4 ; Q9QYL5 ; Q9QYL6 ; Q9Z2H8	NP_001020771.1 ; NP_061240.3 ; NP_997558.2 ; NP_997559.1	NM_001025600 ; NM_018770 ; NM_207675 ; NM_207676
98633_at	Rsad2	AI854863	Tmem43	Cluster Incl AI854863:UI-M-BH0-akb-d-12-0-UI.s1 Mus musculus cDNA, 3' end /clone=UI-M-BH0-akb-d-12-0-UI /clone_end=3' /gb=AI854863 /gi=5498769 /ug=Mm.38801 /len=419	Mm.38801	74122	Q9DBS1	NP_083042.1	NM_028766
160261_i_at	Atp2a2	AI849416	Lats2	Cluster Incl AI849416:UI-M-AJ1-ahc-d-11-0-UI.s1 Mus musculus cDNA, 3' end /clone=UI-M-AJ1-ahc-d-11-0-UI /clone_end=3' /gb=AI849416 /gi=5493322 /ug=Mm.28021 /len=403 /NOTE=replacement for probe set(s) 97290_r_at on MG-U74A	Mm.347899	50523	Q7TSJ6 ; Q8VHE1 ; Q8VHE2	NP_056586.2	NM_015771
101753_s_at	Lzp-s	X51547	Lyzs ; Lzp-s	Cluster Incl X51547:Mouse Lzp-s mRNA for lysozyme P (EC 3.2.1.17) /cds=(0,446) /gb=X51547 /gi=49675 /ug=Mm.57081 /len=447	Mm.177539	17105 ; 17110	P08905 ; P17897 ; Q8VE78 ; Q3TXG2 ; Q3U5Q2 ; Q3U690	NP_038618.1 ; NP_059068.1	NM_013590 ; NM_017372
94948_at	Zrp1; Abhd10	AF097511	Trip6	Cluster Incl AF097511:Mus musculus zyxin related protein-1 (Zrp1) mRNA, complete cds /cds=(66,1508) /gb=AF097511 /gi=3851623 /ug=Mm.27063 /len=1664	Mm.27063	22051	Q3TMB5 ; Q3TX74 ; Q9Z1Y4	NP_035769.1	NM_011639
95673_s_at	Psap	AW124113	Basp1	Cluster Incl AW124113:UI-M-BH2.1-apr-b-09-0-UI.s1 Mus musculus cDNA, 3' end /clone=UI-M-BH2.1-apr-b-09-0-UI /clone_end=3' /gb=AW124113 /gi=6099643 /ug=Mm.29586 /len=265	Mm.29586	70350		NP_081671.1	NM_027395
101914_at	Mbp	AI846484	Angel2	Cluster Incl AI846484:UI-M-AN1-aff-a-11-0-UI.s1 Mus musculus cDNA, 3' end /clone=UI-M-AN1-aff-a-11-0-UI /clone_end=3' /gb=AI846484 /gi=5490390 /ug=Mm.90698 /len=393	Mm.289914	52477	Q3TEH1 ; Q3TL94 ; Q8BTT0 ; Q8K1C0 ; Q9JJB0	NP_067396.3	NM_021421
101047_at	D4; pilr-1; 1110061M03Rik; 2410026K10Rik; Rab22a	AW123697	2410026K10Rik	Cluster Incl AW123697:UI-M-BH2.1-apl-c-11-0-UI.s1 Mus musculus cDNA, 3' end /clone=UI-M-BH2.1-apl-c-11-0-UI /clone_end=3' /gb=AW123697 /gi=6099227 /ug=Mm.7 /len=413	Mm.260878	66478	Q8BLN1 ; Q8C1L8 ; Q8VCN6 ; Q9DCI2	NP_079860.1	NM_025584
104388_at	CCF18; MRP-2; Scya9; Scya10; Ran	U49513	Ccl9	Cluster Incl U49513:Small inducible cytokine A9 /cds=(28,396) /gb=U49513 /gi=1234834 /ug=Mm.2271 /len=1118	Mm.2271	20308	P51670 ; Q3U3N8 ; Q3U9T8 ; Q3UAJ6	NP_035468.1	NM_011338
160227_s_at		AI132491	Bysl	Cluster Incl AI132491:ue96h09.x1 Mus musculus cDNA, 3' end /clone=IMAGE-1499009 /clone_end=3' /gb=AI132491 /gi=3602507 /ug=Mm.27291 /len=406 /NOTE=replacement for probe set(s) 96645_at on MG-U74A	Mm.27291	53414	O54825 ; Q3THF4 ; Q3UPY9 ; Q543N4	NP_058555.2	NM_016859
93497_at	ASP; Plp; AI255234; Gpi1	K02782	C3	Cluster Incl K02782:Mouse complement component C3 mRNA, alpha and beta subunits, complete cds /cds=(56,5047) /gb=K02782 /gi=192278 /ug=Mm.19131 /len=5087	Mm.19131	12266	P01027 ; Q80XP1	NP_033908.1	NM_009778
102791_at	Lmp7; Lmp-7; Psmb8	U22033	Psmb8	Cluster Incl U22033:Large multifunctional protease 7 /cds=(0,830) /gb=U22033 /gi=972985 /ug=Mm.13913 /len=831	Mm.180191	16913	P28063 ; Q3UK42 ; Q7TMX9 ; Q91VH7 ; Q792S8	NP_034854.1	NM_010724
101876_s_at	27b; T22b; H-2T17; H2-Bl	M35247	H2-T10 ; H2-T22 ; H2-T9	Cluster Incl M35247:Histocompatibility 2, T region locus 17 /cds=(34,168) /gb=M35247 /gi=199665 /ug=Mm.88092 /len=1497	Mm.87776	15024 ; 15039 ; 15051	Q31205 ; Q31206 ; Q31207 ; Q31208 ; Q861Q6 ; Q9BCZ1 ; Q31615 ; Q3TSX0 ; Q8WLM9	NP_034525.1 ; NP_034527.1 ; NP_034529.1	NM_010395 ; NM_010397 ; NM_010399
103794_i_at	Tim2; C78111; AU019358; AU019662; Gaa	AA986114	Timd2	Cluster Incl AA986114:uc81h03.x1 Mus musculus cDNA, 3' end /clone=IMAGE-1432085 /clone_end=3' /gb=AA986114 /gi=3167989 /ug=Mm.24982 /len=580	Mm.234654	171284	Q8R183	NP_599010.3	NM_134249
93482_at	KRP; Mlck; MLCK108; MLCK210; AW489456; 9530072E15Rik; A930019C19Rik; Mylk	AI117835	Mylk	Cluster Incl AI117835:uc41b01.r1 Mus musculus cDNA, 5' end /clone=IMAGE-1400521 /clone_end=5' /gb=AI117835 /gi=3518159 /ug=Mm.7128 /len=397	Mm.33360	107589	Q6PDN3 ; Q80YN7 ; Q3TSJ7 ; Q80UX0 ; Q80YN8 ; Q8BJ10 ; Q8K026 ; Q9ERD3	NP_647461.2	NM_139300
101930_at	NfiX; Nfix	Y07688	Nfix	Cluster Incl Y07688:M.musculus mRNA for NfiX1-protein /cds=(316,1641) /gb=Y07688 /gi=1524166 /ug=Mm.9394 /len=1729	Mm.9394	18032	P70257 ; Q5CZY4 ; Q3THQ2 ; Q3U2D5	NP_035036.1	NM_010906
96092_at	HP-1; Rpa1	M96827	Hp	Cluster Incl M96827:C57BL/6J ob/ob haptoglobin mRNA, complete cds /cds=(48,1091) /gb=M96827 /gi=193753 /ug=Mm.26730 /len=1267	Mm.26730	15439	Q61646 ; Q3UBS3	NP_059066.1	NM_017370
102767_at	Pcsk6	AW121700	Gng12	Cluster Incl AW121700:UI-M-BH2.3-aoc-g-01-0-UI.s1 Mus musculus cDNA, 3' end /clone=UI-M-BH2.3-aoc-g-01-0-UI /clone_end=3' /gb=AW121700 /gi=6097033 /ug=Mm.13080 /len=387	Mm.234342	14701	Q9DAS9 ; Q544P3	NP_079554.1	NM_025278
99451_at	Man2b1	AW060510	C230093N12Rik	Cluster Incl AW060510:UI-M-BH1-ann-d-01-0-UI.s1 Mus musculus cDNA, 3' end /clone=UI-M-BH1-ann-d-01-0-UI /clone_end=3' /gb=AW060510 /gi=6008261 /ug=Mm.4065 /len=420	Mm.4065	98952	Q6KAR2 ; Q78T81 ; Q8K2K5 ; Q8R3X2	NP_705788.1	NM_153560
100068_at	Ahd-2; E1; Ahd2; Aldh1; Raldh1; Aldh1a2; Aldh1a1	M74570	Aldh1a1	Cluster Incl M74570:Mouse aldehyde dehydrogenase II mRNA, complete cds /cds=(44,1549) /gb=M74570 /gi=191803 /ug=Mm.4514 /len=2038	Mm.250866	11668	P24549	NP_038495.1	NM_013467
103099_f_at	Cgbp; PHF18; AI426635; 2410002I16Rik; 5830420C16Rik; Tnfrsf19	AI663971	Cxxc1	Cluster Incl AI663971:ui16h11.r1 Mus musculus cDNA, 5' end /clone=IMAGE-1851525 /clone_end=5' /gb=AI663971 /gi=4767554 /ug=Mm.17537 /len=400	Mm.17537	74322	Q9CWW7 ; Q541B1 ; Q3UIZ4	NP_083144.1	NM_028868
104716_at	CRBPI; Crbp; Rbp-1; Rbp1	X60367	Rbp1	Cluster Incl X60367:Retinol binding protein 1, cellular /cds=UNKNOWN /gb=X60367 /gi=50547 /ug=Mm.2450 /len=2633	Mm.279741	19659	Q00915 ; Q58EU7	NP_035384.1	NM_011254
93063_at	APP; Adap; Cvap; Abeta; appican; betaAPP; AL024401; E030013M08Rik	U82624	App	Cluster Incl U82624:Mus musculus amyloid precursor protein (APP) gene, partial cds, exons 16 and 17 /cds=(0,247) /gb=U82624 /gi=1778801 /ug=Mm.15571 /len=248	Mm.277585	11820	P12023 ; Q53ZT3 ; Q3TLN6 ; Q3TVS1 ; Q3TWF3 ; Q3TXI9 ; Q6GR78 ; Q8BPC7 ; Q8BPV5	NP_031497.2	NM_007471
103098_at	Baiap2	AW045765	Baiap2	Cluster Incl AW045765:UI-M-BH1-akt-c-06-0-UI.s1 Mus musculus cDNA, 3' end /clone=UI-M-BH1-akt-c-06-0-UI /clone_end=3' /gb=AW045765 /gi=5906294 /ug=Mm.17533 /len=338	Mm.197534	108100	Q8BKX1 ; Q3TV50 ; Q3UKP6	NP_570932.1	NM_130862
104578_f_at	3110023F10Rik; Npc1	AI195392	Actn1	Cluster Incl AI195392:ue72f02.r1 Mus musculus cDNA, 5' end /clone=IMAGE-1496667 /clone_end=5' /gb=AI195392 /gi=3747998 /ug=Mm.23961 /len=262	Mm.253564	109711	Q7TPR4 ; Q99LJ3	NP_598917.1	NM_134156
93472_at	Hsf4	AA796989	AI413331	Cluster Incl AA796989:vt01a04.r1 Mus musculus cDNA, 5' end /clone=IMAGE-1154478 /clone_end=5' /gb=AA796989 /gi=2859944 /ug=Mm.7049 /len=428	Mm.7281	98940
93353_at	Ldc; SLRR2D	AF013262	Lum	Cluster Incl AF013262:Lumican /cds=(109,1125) /gb=AF013262 /gi=2654773 /ug=Mm.18888 /len=1782	Mm.18888	17022	P51885 ; Q3TP25	NP_032550.1	NM_008524
99603_g_at	Tieg; mGIF; Egral; Tieg1; EGR[a]; Gdnfif; AI115143; Tkt	AF064088	Klf10	Cluster Incl AF064088:Mus musculus transcription factor GIF mRNA, complete cds /cds=(109,1548) /gb=AF064088 /gi=3139151 /ug=Mm.4292 /len=3036	Mm.4292	21847	O89091 ; Q61596 ; Q3U3K0 ; Q8C900	NP_038720.1	NM_013692
94516_f_at		M55181	Penk1	Cluster Incl M55181:Preproenkephalin 2 /cds=UNKNOWN /gb=M55181 /gi=201032 /ug=Mm.2899 /len=1408	Mm.2899	18619	P22005 ; Q62256 ; Q3UXY8 ; Q68G73	NP_001002927.1	NM_001002927
95523_at	Fbxo34	AI839718	6530401D17Rik	Cluster Incl AI839718:UI-M-AN0-acp-h-02-0-UI.s1 Mus musculus cDNA, 3' end /clone=UI-M-AN0-acp-h-02-0-UI /clone_end=3' /gb=AI839718 /gi=5473931 /ug=Mm.27579 /len=244	Mm.328305	76219	Q9D365 ; Q8BK31	NP_083817.1 ; NP_084099.1	NM_029541 ; NM_029823
101897_g_at	Cd1b; CD1.2; Ly-38; Cd1d2	M63697	Cd1d1 ; Cd1d2	Cluster Incl M63697:CD1d2 antigen /cds=(293,1303) /gb=M63697 /gi=192473 /ug=Mm.88779 /len=1728	Mm.157907	12479 ; 12480	P11609 ; P11610 ; Q6PG97 ; Q7TMK5 ; Q91XK9	NP_031665.1 ; NP_031666.1	NM_007639 ; NM_007640
100566_at	IGFBP-5; AI256729; AW208790; Igfbp5	L12447	Igfbp5	Cluster Incl L12447:Insulin-like growth factor binding protein 5 /cds=(387,1202) /gb=L12447 /gi=425405 /ug=Mm.578 /len=5561	Mm.309617	16011	Q07079 ; Q99KY8 ; Q3TT49 ; Q3UQV0	NP_034648.2	NM_010518
97909_at	Stmn1	AI838080	Stmn1	Cluster Incl AI838080:UI-M-AL0-abv-e-12-0-UI.s1 Mus musculus cDNA, 3' end /clone=UI-M-AL0-abv-e-12-0-UI /clone_end=3' /gb=AI838080 /gi=5472293 /ug=Mm.28479 /len=226	Mm.378957	16765	P54227 ; Q91XT3 ; Q545B6 ; Q8C2H3 ; Q9CXQ8 ; Q9CYU5 ; Q9DCP3	NP_062615.1	NM_019641
98038_at	Hmg4; Hmg2a; Col1a2	AF022465	Hmgb3	Cluster Incl AF022465:Mus musculus high mobility group protein homolog HMG4 (Hmg4) mRNA, complete cds /cds=(27,629) /gb=AF022465 /gi=2738988 /ug=Mm.340 /len=1502	Mm.336087	15354	O54879 ; Q544R9	NP_032279.1	NM_008253
104587_at	MGC141567; Lama4	U69176	Lama4	Cluster Incl U69176:Laminin, alpha 4 /cds=(386,5833) /gb=U69176 /gi=1568624 /ug=Mm.2399 /len=5993	Mm.258065	16775	P97927 ; Q6PHW3 ; Q91VV0 ; Q91YG8 ; Q3ULY0 ; Q8BSJ0	NP_034811.1	NM_010681
102707_f_at	1A1; spi2; Kalbp; Klkbp; MGC144822	X61597	Serpina3c	Cluster Incl X61597:M.musculus gene for kallikrein-binding protein /cds=(111,1364) /gb=X61597 /gi=52808 /ug=Mm.14191 /len=1690	Mm.14191	16625		NP_032484.1	NM_008458
96096_f_at	2610207I16Rik; Ccni	AI648018	Hsdl2	Cluster Incl AI648018:uk39c03.x1 Mus musculus cDNA, 3' end /clone=IMAGE-1971364 /clone_end=3' /gb=AI648018 /gi=4726696 /ug=Mm.26772 /len=543	Mm.272905	72479	Q3ULY5 ; Q3UVZ3 ; Q8C3H3 ; Q99JH2 ; Q99LV2	NP_077217.1	NM_024255
104280_at	C79089; persyn; Sncg	AF017255	Sncg	Cluster Incl AF017255:Mus musculus persyn mRNA, complete cds /cds=(68,439) /gb=AF017255 /gi=4090844 /ug=Mm.22231 /len=727	Mm.282800	20618	Q9Z0F7 ; Q5GQ64	NP_035560.1	NM_011430
101979_at	CR6; DDIT2; OIG37; C86281; AI327420; Gadd45g	AF055638	Gadd45g	Cluster Incl AF055638:Mus musculus unknown mRNA /cds=(93,572) /gb=AF055638 /gi=4321665 /ug=Mm.9653 /len=1084	Mm.281298	23882	Q9Z111 ; Q99M58 ; Q9R0S0	NP_035947.1	NM_011817
99518_at	Mfap5	AW121179	Mfap5	Cluster Incl AW121179:UI-M-BH2.3-aok-a-06-0-UI.s1 Mus musculus cDNA, 3' end /clone=UI-M-BH2.3-aok-a-06-0-UI /clone_end=3' /gb=AW121179 /gi=6096512 /ug=Mm.41931 /len=479	Mm.41931	50530	Q9QZJ6	NP_056591.1	NM_015776
97420_at	Usp8	AW230891	Lrg1	Cluster Incl AW230891:uo69b04.y1 Mus musculus cDNA, 5' end /clone=IMAGE-2647759 /clone_end=5' /gb=AW230891 /gi=6560187 /ug=Mm.29986 /len=523	Mm.348025	76905	Q91XL1	NP_084072.1	NM_029796
92858_at		AF002719	Slpi	Cluster Incl AF002719:Mus musculus secretory leukoprotease inhibitor gene, complete cds /cds=(20,415) /gb=AF002719 /gi=4100898 /ug=Mm.1395 /len=660	Mm.371583	20568	P97430	NP_035544.1	NM_011414
104427_at	Mtmr13; mMTMH1; AA414977; AI317167; 4833411B01Rik; B430219L04Rik; Cspg2	AA930526	Sbf2	Cluster Incl AA930526:vo45f08.r1 Mus musculus cDNA, 5' end /clone=IMAGE-1052871 /clone_end=5' /gb=AA930526 /gi=3080016 /ug=Mm.29172 /len=410	Mm.102970	319934	Q69ZA9 ; Q8BJ67 ; Q8BJD2 ; Q8BJP4 ; Q8BX53 ; Q8C135 ; Q9Z2D2 ; Q6NX80 ; Q80ZM6 ; Q91VH0	XP_488538.2	XM_488538
94445_at	Mest	AW125273	Pls3	Cluster Incl AW125273:UI-M-BH2.1-aps-h-07-0-UI.s1 Mus musculus cDNA, 3' end /clone=UI-M-BH2.1-aps-h-07-0-UI /clone_end=3' /gb=AW125273 /gi=6100803 /ug=Mm.28777 /len=414	Mm.28777	102866	Q99K51 ; Q3TUZ5 ; Q3UJG9 ; Q3UKB1	NP_663604.1	NM_145629
101486_at	mMECL-1; Mecl1; Psmb10	Y10875	Psmb10	Cluster Incl Y10875:Proteasome (prosomome, macropain) subunit, beta type 10 /cds=(100,921) /gb=Y10875 /gi=2062108 /ug=Mm.787 /len=960	Mm.787	19171	O35955 ; Q3UNP9 ; Q4FJX8	NP_038668.1	NM_013640
99081_at	C1nh; C1INH; Serping1	AF010254	Serping1	Cluster Incl AF010254:Complement component 1 inhibitor /cds=(66,1580) /gb=AF010254 /gi=3236325 /ug=Mm.38888 /len=1775	Mm.38888	12258	P97290	NP_033906.1	NM_009776
103611_at	IAP; Itgp; AA407862; AI848868; AW108519; 9130415E20Rik; B430305P08Rik; Calm1	AB012693	Cd47	Cluster Incl AB012693:Mus musculus mRNA for CD47, complete cds /cds=(72,1046) /gb=AB012693 /gi=3036964 /ug=Mm.20183 /len=1250	Mm.31752	16423	Q61735 ; Q3U967 ; Q8C7F4	NP_034711.1	NM_010581
93327_at	Lpl	AI842665	Tax1bp3	Cluster Incl AI842665:UI-M-AO1-aeo-a-02-0-UI.s1 Mus musculus cDNA, 3' end /clone=UI-M-AO1-aeo-a-02-0-UI /clone_end=3' /gb=AI842665 /gi=5476878 /ug=Mm.186 /len=288	Mm.371656	76281	Q9DBG9	NP_083840.1	NM_029564
160484_at	Rtn4	AI840118	Rtn4	Cluster Incl AI840118:UI-M-AL0-abt-h-07-0-UI.s1 Mus musculus cDNA, 3' end /clone=UI-M-AL0-abt-h-07-0-UI /clone_end=3' /gb=AI840118 /gi=5474331 /ug=Mm.4290 /len=470 /NOTE=replacement for probe set(s) 99601_at on MG-U74A	Mm.192580	68585	Q99P72 ; Q78NS1 ; Q7TNB7 ; Q80W95 ; Q8BGK7 ; Q8BGM9 ; Q8BH78 ; Q8BHF5 ; Q8K290 ; Q8K3G7 ; Q8K3G8 ; Q5DTK9	NP_077188.1 ; NP_918940.1 ; NP_918941.1 ; NP_918942.1 ; NP_918943.1	NM_024226 ; NM_194051 ; NM_194052 ; NM_194053 ; NM_194054
96283_at	Dgcr2	AI849180	Itm2c	Cluster Incl AI849180:UI-M-AJ1-agy-f-10-0-UI.s1 Mus musculus cDNA, 3' end /clone=UI-M-AJ1-agy-f-10-0-UI /clone_end=3' /gb=AI849180 /gi=5493086 /ug=Mm.29870 /len=397	Mm.29870	64294	Q91VK4 ; Q3U0F3	NP_071862.1	NM_022417
104398_at	Lrp2	AI846222	Tspan33	Cluster Incl AI846222:UI-M-AM1-agb-g-06-0-UI.s1 Mus musculus cDNA, 3' end /clone=UI-M-AM1-agb-g-06-0-UI /clone_end=3' /gb=AI846222 /gi=5490128 /ug=Mm.28655 /len=232	Mm.225289	232670	Q3TA03 ; Q8R3S2	NP_666285.1	NM_146173
99067_at	gas6; Gas-6; Gas6	X59846	Gas6	Cluster Incl X59846:M.musculus GAS 6 mRNA associated with growth-arrest /cds=(167,2188) /gb=X59846 /gi=407060 /ug=Mm.3982 /len=2573	Mm.3982	14456	Q61592	NP_062394.1	NM_019521
94354_at	Abca1	AI845514	Abca1	Cluster Incl AI845514:UI-M-AO1-aek-d-04-0-UI.s1 Mus musculus cDNA, 3' end /clone=UI-M-AO1-aek-d-04-0-UI /clone_end=3' /gb=AI845514 /gi=5489420 /ug=Mm.25221 /len=409	Mm.277376	11303	P41233 ; Q8BPY1	NP_038482.2	NM_013454
93731_at	Fkbp63; FKBP60; FKBP63; AW549641; 1810014L23; Mbp	AF090334	Fkbp9	Cluster Incl AF090334:Mus musculus FK506 binding protein (Fkbp63) mRNA, complete cds /cds=(74,1786) /gb=AF090334 /gi=3860028 /ug=Mm.20943 /len=2945	Mm.20943	27055	Q9Z247 ; Q80ZZ6	NP_036186.1	NM_012056
103033_at	Slp; H2-D1	X06454	C4 ; Slp	Cluster Incl X06454:Mouse mRNA for sex-limited protein Slp(w7) alpha-gamma chain /cds=(0,1784) /gb=X06454 /gi=54105 /ug=Mm.16106 /len=1893	Mm.328983	12268 ; 20567	P01029 ; Q62238 ; Q6NWV8 ; Q6P3Y0	NP_033910.1 ; NP_035543.1	NM_009780 ; NM_011413
102801_at	ORG; mOC-X; AI461847; MGC123552	L24430	Bglap-rs1	Cluster Incl L24430:Mus musculus osteocalcin-related protein gene, complete cds /cds=(72,359) /gb=L24430 /gi=455454 /ug=Mm.14096 /len=482		12095		NP_112736.2	NM_031368
104058_at	Smad4	AW047528	1110018J12Rik	Cluster Incl AW047528:UI-M-BH1-ama-d-09-0-UI.s1 Mus musculus cDNA, 3' end /clone=UI-M-BH1-ama-d-09-0-UI /clone_end=3' /gb=AW047528 /gi=5908057 /ug=Mm.21537 /len=418	Mm.271817	73825	Q9ER51 ; Q3TDD9 ; Q3U2U9 ; Q8BHS9 ; Q9D1A1	NP_082934.2	NM_028658
93806_at	1190008F14Rik; Lpl	AI848671	Sh3bgrl	Cluster Incl AI848671:UI-M-AH1-agv-e-02-0-UI.s1 Mus musculus cDNA, 3' end /clone=UI-M-AH1-agv-e-02-0-UI /clone_end=3' /gb=AI848671 /gi=5492577 /ug=Mm.21446 /len=385	Mm.260760	56726	Q9JJU8 ; Q3U9A8 ; Q3UB57 ; Q8BHV4	NP_064373.1	NM_019989
160979_at	Nrg1	AW120820	Ctbp2	Cluster Incl AW120820:UI-M-BH2.3-aoa-c-03-0-UI.s1 Mus musculus cDNA, 3' end /clone=UI-M-BH2.3-aoa-c-03-0-UI /clone_end=3' /gb=AW120820 /gi=6096153 /ug=Mm.24823 /len=240 /NOTE=replacement for probe set(s) 103777_at on MG-U74A	Mm.383174	13017	P56546 ; Q9ER82 ; Q3TM28 ; Q3UGL5 ; Q3UIX8 ; Q91YZ2	NP_034110.1	NM_009980
98472_at	gene 37; 37b; 37c; Qa1; Qa-1; T18c; T23b; T23d; Qed-1; H-2T23; T18c(37); MGC117681	Y00629	H2-T23	Cluster Incl Y00629:Histocompatibility 2, T region locus 23 /cds=(32,1105) /gb=Y00629 /gi=51013 /ug=Mm.35016 /len=1282	Mm.35016	15040	P06339 ; O98032 ; Q31153 ; Q4FZH9 ; Q52L73 ; Q62142 ; Q9TQB1	NP_034528.1	NM_010398
99180_at	Gtpbp4	AI851237	Gtpbp4	Cluster Incl AI851237:UI-M-BH0-akf-a-05-0-UI.s1 Mus musculus cDNA, 3' end /clone=UI-M-BH0-akf-a-05-0-UI /clone_end=3' /gb=AI851237 /gi=5495143 /ug=Mm.41800 /len=421	Mm.41800	69237	Q99ME9 ; Q3TPJ4 ; Q3UR29 ; Q8CCQ5	NP_081276.2	NM_027000
96765_at		AW120874	Peg3	Cluster Incl AW120874:UI-M-BH2.3-aoa-h-02-0-UI.s1 Mus musculus cDNA, 3' end /clone=UI-M-BH2.3-aoa-h-02-0-UI /clone_end=3' /gb=AW120874 /gi=6096207 /ug=Mm.29009 /len=298	Mm.7952	18616	O54978 ; Q5EBP7 ; Q6GQS0 ; Q80U47 ; Q8R5N0 ; Q3TQ69 ; Q3URU2	NP_001010988.1 ; NP_032843.2	NM_001010988 ; NM_008817
103620_s_at	Smn; Gemin1; AI849087; Smn1	U77714	Smn1	Cluster Incl U77714:Survival motor neuron /cds=(0,866) /gb=U77714 /gi=1946332 /ug=Mm.2025 /len=1250	Mm.2025	20595	P97801 ; Q5PXT3 ; Q5PXT4 ; Q5PXT5 ; Q3UMN7 ; Q549F9	NP_035550.1	NM_011420
93451_at	Lmo7	AW047919	Lmo7	Cluster Incl AW047919:UI-M-BH1-aln-c-05-0-UI.s1 Mus musculus cDNA, 3' end /clone=UI-M-BH1-aln-c-05-0-UI /clone_end=3' /gb=AW047919 /gi=5908448 /ug=Mm.6772 /len=413	Mm.218981	380928	Q6ZQ32 ; Q3UPW3 ; Q8C3P1	XP_354836.2	XM_354836
95462_at	LOC432649	AW060951	Bzw2	Cluster Incl AW060951:UI-M-BH1-anv-f-08-0-UI.s1 Mus musculus cDNA, 3' end /clone=UI-M-BH1-anv-f-08-0-UI /clone_end=3' /gb=AW060951 /gi=6008702 /ug=Mm.24745 /len=228	Mm.288669	66912	Q6PDC5 ; Q3TRM2 ; Q3V199 ; Q9D0N4 ; Q91VK1	NP_080116.2	NM_025840
95636_at	Dhx15	AW123628	0610010K14Rik	Cluster Incl AW123628:UI-M-BH2.1-api-e-09-0-UI.s1 Mus musculus cDNA, 3' end /clone=UI-M-BH2.1-api-e-09-0-UI /clone_end=3' /gb=AW123628 /gi=6099158 /ug=Mm.28094 /len=416	Mm.39265	104457	Q3TFE6 ; Q7TMP3 ; Q9D183 ; Q9DCT6	NP_081033.1	NM_026757
98896_at		AW122980	5830457O10Rik	Cluster Incl AW122980:UI-M-BH2.1-apb-a-09-0-UI.s1 Mus musculus cDNA, 3' end /clone=UI-M-BH2.1-apb-a-09-0-UI /clone_end=3' /gb=AW122980 /gi=6098510 /ug=Mm.28552 /len=423	Mm.28552	214987	Q8BHM2 ; Q8R5A5	NP_663387.2	NM_145412
96293_at	Ap2m1	AI842600	2410015N17Rik	Cluster Incl AI842600:UI-M-AQ1-aed-b-08-0-UI.s1 Mus musculus cDNA, 3' end /clone=UI-M-AQ1-aed-b-08-0-UI /clone_end=3' /gb=AI842600 /gi=5476813 /ug=Mm.29898 /len=329	Mm.29898	66422	Q9QY93	NP_075692.1	NM_023203
104735_at	Pfet1; Pfetin; AU046135; AW538430; 6430514H16; Tns1	AI842065	Kctd12	Cluster Incl AI842065:UI-M-AN1-afg-a-10-0-UI.s1 Mus musculus cDNA, 3' end /clone=UI-M-AN1-afg-a-10-0-UI /clone_end=3' /gb=AI842065 /gi=5476278 /ug=Mm.24647 /len=444	Mm.246466	239217	Q69ZA6 ; Q3T9E3 ; Q8C2V2 ; Q8CBQ4	NP_808383.2	NM_177715
100924_at	GATA-3; Gata-3; Gata3	X55123	Gata3	Cluster Incl X55123:GATA-binding protein 3 /cds=(207,1538) /gb=X55123 /gi=51052 /ug=Mm.606 /len=2056	Mm.313866	14462	P23772 ; Q3TZD6 ; Q3TZS0 ; Q3U0R5 ; Q3U223	NP_032117.1	NM_008091
99956_at	W; Bs; Fdc; Ssm; CD117; c-KIT; Tr-kit; Kit	Y00864	Kit	Cluster Incl Y00864:Mouse c-kit mRNA /cds=(28,2955) /gb=Y00864 /gi=50423 /ug=Mm.4394 /len=5098	Mm.247073	16590	P05532 ; Q6QJB7 ; Q6QJB8 ; Q7TS86 ; Q3ULJ6 ; Q8C8K9	NP_066922.1	NM_021099
96526_at	AW111866	AW228840	D030029J20Rik	Cluster Incl AW228840:up22f10.x1 Mus musculus cDNA, 3' end /clone=IMAGE-2655115 /clone_end=3' /gb=AW228840 /gi=6558136 /ug=Mm.2670 /len=133		99324
99108_s_at	GHBP; GHR/BP; AA986417	U15012	Ghr	Cluster Incl U15012:Growth hormone receptor /cds=(0,430) /gb=U15012 /gi=666863 /ug=Mm.3986 /len=513	Mm.3986	14600	Q91UZ4 ; P16882 ; Q3UNY8 ; Q3UP14	NP_034414.1	NM_010284
160535_at	NRF1; Lcrf1; TCF11; LCR-F1; TCF-11; AA408798; AW212678; Tyrp1	X78709	Nfe2l1	Cluster Incl X78709:Nuclear factor, erythroid derived 2,-like 1 /cds=(44,2269) /gb=X78709 /gi=473089 /ug=Mm.6743 /len=4040 /NOTE=replacement for probe set(s) 100999_at on MG-U74A	Mm.6743	18023	Q61985 ; Q6GTN8 ; Q6KAM4 ; Q9Z2E8 ; Q3U4L3 ; Q3U5L0 ; Q3UFI8 ; Q3V3M1 ; Q9CW60	NP_032712.2	NM_008686
101073_at	Lrp; A2mr; CD91; AI316852; Lrp1	X67469	Lrp1	Cluster Incl X67469:Low density lipoprotein receptor related protein /cds=(441,14078) /gb=X67469 /gi=49941 /ug=Mm.7221 /len=14849	Mm.271854	16971	Q61291 ; Q811K6 ; Q91ZX7 ; Q3U454 ; Q3U5J2 ; Q8C4T5	NP_032538.1	NM_008512
160298_at	Ccdc80	AW122012	2610001E17Rik	Cluster Incl AW122012:UI-M-BH2.3-aoj-h-09-0-UI.s1 Mus musculus cDNA, 3' end /clone=UI-M-BH2.3-aoj-h-09-0-UI /clone_end=3' /gb=AW122012 /gi=6097418 /ug=Mm.28517 /len=186 /NOTE=replacement for probe set(s) 98879_at on MG-U74A	Mm.181074	67896	Q4VA97 ; Q3V1Y4 ; Q6PDE5 ; Q8C043 ; Q8R2G6 ; Q9CRM1 ; Q9CT39 ; Q9D6Z4	NP_080715.1	NM_026439
104041_at	UBR4; Gm1032; N28143; RBAF600; mKIAA0462; 1810009A16Rik; A930005E13Rik; D930005K06Rik; Zubr1	AW122255	1810009A16Rik	Cluster Incl AW122255:UI-M-BH2.2-aov-g-06-0-UI.s1 Mus musculus cDNA, 3' end /clone=UI-M-BH2.2-aov-g-06-0-UI /clone_end=3' /gb=AW122255 /gi=6097722 /ug=Mm.21458 /len=454	Mm.318691	69116	Q52KI4 ; Q6PB49 ; Q6PFC7 ; Q80Y11 ; Q8BGB9 ; Q8C4W5 ; Q8CGE0 ; Q8CHF3	XP_355528.3	XM_355528
103341_at	Nupl1	U49350	Ctps	Cluster Incl U49350:Mus musculus CTP synthetase mRNA, complete cds /cds=(111,1886) /gb=U49350 /gi=1515356 /ug=Mm.1815 /len=2681	Mm.1815	51797	P70698 ; Q922Y4	NP_058028.1	NM_016748
98083_at	Klf6	AW049031	Copeb	Cluster Incl AW049031:UI-M-BH1-amp-g-08-0-UI.s1 Mus musculus cDNA, 3' end /clone=UI-M-BH1-amp-g-08-0-UI /clone_end=3' /gb=AW049031 /gi=5909560 /ug=Mm.34576 /len=473	Mm.275036	23849	O08584 ; Q3U9J1 ; Q3UGJ1 ; Q8BPQ2 ; Q8VDZ7	NP_035933.1	NM_011803
93038_f_at	Lipo 1; Lpc1; Anx-1; Lpc-1; Anx-A1	M69260	Anxa1	Cluster Incl M69260:Lipocortin 1 /cds=(14,1054) /gb=M69260 /gi=198844 /ug=Mm.14860 /len=1340	Mm.248360	16952	P10107 ; Q4FK88 ; Q3U5N9 ; Q3US43 ; Q4FJV4	NP_034860.1	NM_010730
102049_at	AV005916; Pdk4	AJ001418	Pdk4	Cluster Incl AJ001418:Mus musculus mRNA for pyruvate dehydrogenase kinase-like protein /cds=(116,1354) /gb=AJ001418 /gi=3005989 /ug=Mm.10283 /len=3449	Mm.235547	27273	O70571 ; Q544J2	NP_038771.1	NM_013743
104412_at	Gnai-1; AU046200; Gialpha1; Pik3r1	AI153412	Gnai1	Cluster Incl AI153412:uc53a01.r1 Mus musculus cDNA, 5' end /clone=IMAGE-1429320 /clone_end=5' /gb=AI153412 /gi=3681881 /ug=Mm.28859 /len=507	Mm.254629	14677	Q61018	NP_034435.1	NM_010305
98151_s_at	p120; P120; Catns; Ctnnd; AA409437; AU019353; mKIAA0384; Ctnnd1	Z17804	Ctnnd1	Cluster Incl Z17804:Catenin src /cds=(342,3077) /gb=Z17804 /gi=53544 /ug=Mm.35738 /len=4636	Mm.35738	12388	P30999 ; Q3TPD1 ; Q3TSU9 ; Q3UF77 ; Q80VQ2 ; Q80XQ4 ; Q8CHF8	NP_031641.1	NM_007615
104597_at	mGBP-2; Gbp2	AJ007970	Gbp2	Cluster Incl AJ007970:Mus musculus mRNA for mGBP-2 protein /cds=(163,1932) /gb=AJ007970 /gi=4158171 /ug=Mm.24038 /len=2464	Mm.24038	14469	Q9Z0E6 ; Q4FK03 ; Q3UDC0 ; Q3UDC7	NP_034390.1	NM_010260
94939_at	CD53; Ox-44; Tspan25; AI323659; Cd53	X97227	Cd53	Cluster Incl X97227:M.musculus mRNA for cell surface glycoprotein CD53 /cds=(0,659) /gb=X97227 /gi=1279545 /ug=Mm.2692 /len=660	Mm.316861	12508	Q61451 ; Q3TV80 ; Q3U0W1	NP_031677.1	NM_007651
96710_at	H2av; C530002L11Rik; Cd24a	AI854262	H2afv	Cluster Incl AI854262:UI-M-BH0-ajs-b-11-0-UI.s1 Mus musculus cDNA, 3' end /clone=UI-M-BH0-ajs-b-11-0-UI /clone_end=3' /gb=AI854262 /gi=5498168 /ug=Mm.27624 /len=547	Mm.27624	77605	Q3THW5 ; Q6ZWU0 ; Q8R029	XP_126043.4	XM_126043
101441_i_at	Itpr2; Ip3r2; Itpr5; AI649341; InsP3R-2; InsP3R-5	AF031127	Itpr2	Cluster Incl AF031127:Mus musculus inositol trisphosphate receptor type 2 (Itpr2) gene, partial cds /cds=(0,110) /gb=AF031127 /gi=2911341 /ug=Mm.7800 /len=111	Mm.333496	16439	Q9Z329	NP_034716.1 ; NP_064307.2	NM_010586 ; NM_019923
104119_at	Chd8	AI845028	2610024E20Rik	Cluster Incl AI845028:UI-M-BG0-ahy-a-01-0-UI.s1 Mus musculus cDNA, 3' end /clone=UI-M-BG0-ahy-a-01-0-UI /clone_end=3' /gb=AI845028 /gi=5488934 /ug=Mm.21977 /len=510	Mm.292258	225358	Q8K2H3 ; Q8K316	NP_666196.1	NM_146084
103422_at	Cd1a; Cd1d; CD1.1; Ly-38; AI747460; Cd1d1	M63695	Cd1d1	Cluster Incl M63695:CD1d1 antigen /cds=(91,1101) /gb=M63695 /gi=192471 /ug=Mm.1894 /len=1838	Mm.1894	12479	P11609 ; Q7TMK5 ; Q91XK9	NP_031665.1	NM_007639
160493_at	CD63; ME491; C75951; Tspan30; MGC103180; MGC107286; Cd63	D16432	Cd63	Cluster Incl D16432:Cd63 antigen /cds=(54,770) /gb=D16432 /gi=484052 /ug=Mm.4426 /len=878 /NOTE=replacement for probe set(s) 100045_at on MG-U74A	Mm.371552	12512	P41731 ; Q3UC80 ; Q5FW95 ; Q8BT06	NP_031679.1	NM_007653
97908_at	Rmnd5a	AW120676	1110007A06Rik	Cluster Incl AW120676:UI-M-BH2.3-anz-b-10-0-UI.s1 Mus musculus cDNA, 3' end /clone=UI-M-BH2.3-anz-b-10-0-UI /clone_end=3' /gb=AW120676 /gi=6095974 /ug=Mm.28474 /len=452	Mm.28474	68477	Q3TPH1 ; Q3UFE2 ; Q80YQ8 ; Q9JK27	NP_077250.1	NM_024288
98405_at	Serpinb9; PI9; CAP3; PI-9; Spi6; CAP-3; BB283241; ovalbumin; Sytl4	U96700	Serpinb9	Cluster Incl U96700:Serine protease inhibitor 6 /cds=(44,1168) /gb=U96700 /gi=2104734 /ug=Mm.3368 /len=1819	Mm.272569	20723	O08797	NP_033282.1	NM_009256
100611_at	Lys; Lzm; Lzp; Lzm-s1; AI326280	M21050	Lyzs	Cluster Incl M21050:Mouse lysozyme M gene /cds=(30,476) /gb=M21050 /gi=198950 /ug=Mm.654 /len=1264	Mm.45436	17105	P08905 ; Q8VE78 ; Q3TXG2 ; Q3U5Q2 ; Q3U690	NP_059068.1	NM_017372
96791_at	cfm; RP23-96I9.3; F830021D11Rik	AW047875	1500005K14Rik	Cluster Incl AW047875:UI-M-BH1-als-g-03-0-UI.s1 Mus musculus cDNA, 3' end /clone=UI-M-BH1-als-g-03-0-UI /clone_end=3' /gb=AW047875 /gi=5908404 /ug=Mm.29116 /len=324	Mm.34131	76566	Q5SVD0 ; Q9DB69		XM_893392
96594_at	Hspa4	AA615831	Hspa4	Cluster Incl AA615831:vo90h05.r1 Mus musculus cDNA, 5' end /clone=IMAGE-1066425 /clone_end=5' /gb=AA615831 /gi=2503059 /ug=Mm.30652 /len=257	Mm.239865	15525	Q61316 ; Q571M2 ; Q99L75 ; Q3UZ53 ; Q5NCS5 ; Q8C6R3	NP_032326.2	NM_008300
94362_at	Nras	AI843682	Nras	Cluster Incl AI843682:UI-M-AK1-aer-c-04-0-UI.s1 Mus musculus cDNA, 3' end /clone=UI-M-AK1-aer-c-04-0-UI /clone_end=3' /gb=AI843682 /gi=5477895 /ug=Mm.25265 /len=160	Mm.256975	18176	P08556 ; Q3TMF4 ; Q3UCX0 ; Q4FJP3 ; Q9D091	NP_035067.1	NM_010937
100882_at	mBD-1; AW260221	AF003525	Defb1	Cluster Incl AF003525:Defensin beta 1 /cds=(42,251) /gb=AF003525 /gi=2197074 /ug=Mm.5341 /len=398	Mm.5341	13214	P56386 ; Q3UQE2	NP_031869.1	NM_007843
160772_i_at	D11Ertd730e	AW214428	D11Ertd730e	Cluster Incl AW214428:uo48b01.x1 Mus musculus cDNA, 3' end /clone=IMAGE-2645737 /clone_end=3' /gb=AW214428 /gi=6520949 /ug=Mm.28200 /len=236 /NOTE=replacement for probe set(s) 96141_at on MG-U74A	Mm.28200	193116	Q63ZX3 ; Q6P923 ; Q8R3A1 ; Q8R5C1 ; Q91YV6 ; Q8BHJ9 ; Q8BL59 ; Q8BXD5	NP_683514.2 ; NP_945174.1	NM_148673 ; NM_198936
104408_s_at	sox18; Ra; Ragl; AI385749; Dll3	L35032	Sox18	Cluster Incl L35032:SRY-box containing gene 18 /cds=(88,1221) /gb=L35032 /gi=1663531 /ug=Mm.2878 /len=1585	Mm.264904	20672	P43680 ; Q3UND6	NP_033262.1	NM_009236
93174_at	B7h3; B7RP-2; AU016588; 6030411F23Rik; Cd276	AI593640	Cd276	Cluster Incl AI593640:vp43a11.y1 Mus musculus cDNA, 5' end /clone=IMAGE-1079420 /clone_end=5' /gb=AI593640 /gi=4602688 /ug=Mm.5356 /len=476	Mm.379283	102657	Q8VE98	NP_598744.1	NM_133983
99084_s_at	AA409661; BC017156; MGC28886; Falz	AA718792	Usp3	Cluster Incl AA718792:vt85c02.r1 Mus musculus cDNA, 5' end /clone=IMAGE-1177922 /clone_end=5' /gb=AA718792 /gi=2731066 /ug=Mm.38976 /len=429	Mm.38976	235441	Q91W36 ; Q3TT00	NP_659186.1	NM_144937
104750_at	IRG-47; 47kDa; Iigp4; Iipg4; Olfr56; Slc2a3	M63630	Ifi47	Cluster Incl M63630:Mus musculus predicted GTP binding protein (IRG-47) mRNA, complete cds /cds=(109,1371) /gb=M63630 /gi=193711 /ug=Mm.24769 /len=1681	Mm.24769	15953		NP_032356.1	NM_008330
101410_at	mCPE-R; CEP-R; Cpetr; Cpetr1; Notch4	AB000713	Cldn4	Cluster Incl AB000713:Mus musculus mCPE-R mRNA for CPE-receptor, complete cds /cds=(170,802) /gb=AB000713 /gi=2570126 /ug=Mm.7339 /len=1783	Mm.7339	12740	O35054 ; Q3UM35	NP_034033.1	NM_009903
92567_at	Col5a-2; D230017N05; 1110014L14Rik; Myh9	L02918	Col5a2	Cluster Incl L02918:Mouse procollagen type V alpha 2 (Col5a-2) mRNA, complete cds /cds=(0,4493) /gb=L02918 /gi=309180 /ug=Mm.10299 /len=4494	Mm.10299	12832	Q61431 ; Q7TMS0 ; Q80VS8 ; Q3TVR2 ; Q3U962 ; Q3UHK7 ; Q3UTT4 ; Q3V1J6 ; Q8BNA3	NP_031763.1	NM_007737
99107_at	GHBP; GHR/BP; AA986417; Tyrp1	M31680	Ghr	Cluster Incl M31680:Growth hormone receptor /cds=(98,1072) /gb=M31680 /gi=193506 /ug=Mm.3986 /len=1150	Mm.3986	14600	Q91UZ4 ; P16882 ; Q3UNY8 ; Q3UP14	NP_034414.1	NM_010284
95765_at	Adh1l; (w)Adh-2; alcohol dehydrogenase 1-like; alcohol dehydrogenase 5, pseudogene 1	U48971	Adh5	Cluster Incl U48971:Mus musculus class III alcohol dehydrogenase pseudogene /cds=(0,1124) /gb=U48971 /gi=1399469 /ug=Mm.87751 /len=1125	Mm.3874	11532	P28474 ; Q6P5I3 ; Q3TW83 ; Q8C662	NP_031436.2	NM_007410
100931_at	ASA; As2; AS-A; As-2; TISP73; AW212749; Arsa	X73230	Arsa	Cluster Incl X73230:Arylsulfatase A /cds=(641,2161) /gb=X73230 /gi=312271 /ug=Mm.620 /len=2919	Mm.620	11883	P50428 ; Q8K4U2 ; Q9DC66	NP_033843.2	NM_009713
102114_f_at		AI326963	Angptl4	Cluster Incl AI326963:mj76a06.x1 Mus musculus cDNA, 3' end /clone=IMAGE-482002 /clone_end=3' /gb=AI326963 /gi=4061392 /ug=Mm.42609 /len=479	Mm.196189	57875	Q9Z1P8 ; Q3UYS5 ; Q8CEZ7	NP_065606.1	NM_020581
161703_f_at	Fn1	AV003419	Anxa1	Cluster Incl AV003419:AV003419 Mus musculus cDNA /clone=0610027M10 /clone_end=3' /gb=AV003419 /gi=4780269 /ug=Mm.89732 /len=180 /NOTE=replacement for probe set(s) 97614_f_at on MG-U74A	Mm.248360	16952	P10107 ; Q4FK88 ; Q3U5N9 ; Q3US43 ; Q4FJV4	NP_034860.1	NM_010730
93084_at	Ant1; AU019225; Slc25a4	U27315	Slc25a4	Cluster Incl U27315:Adenine nucleotide translocator 1, skeletal muscle /cds=(86,982) /gb=U27315 /gi=902007 /ug=Mm.16228 /len=1273	Mm.16228	11739	P48962 ; Q8BVI9	XP_134169.2	XM_134169
93364_at	alpha-catenin; Catna1; AA517462; AI988031; Gad1	X59990	Ctnna1	Cluster Incl X59990:Catenin alpha 1 /cds=(72,2792) /gb=X59990 /gi=49934 /ug=Mm.18962 /len=3713	Mm.18962	12385	P26231 ; Q6NV50 ; Q3TGQ3 ; Q3TKE1 ; Q545R0	NP_033948.1	NM_009818
97158_at	R74626; BC030045; 4732420M22Rik; Rit2	AI840785	Zfp651	Cluster Incl AI840785:UI-M-AM0-adn-h-05-0-UI.s1 Mus musculus cDNA, 3' end /clone=UI-M-AM0-adn-h-05-0-UI /clone_end=3' /gb=AI840785 /gi=5474998 /ug=Mm.35235 /len=324	Mm.373883	270210		XP_620798.1	XM_620798
99158_at	SH3P2; Sh3d3; C78236; Ostf1	U58888	Ostf1	Cluster Incl U58888:Mus musculus SH3-containing protein SH3P2 mRNA, partial cds /cds=(0,755) /gb=U58888 /gi=1407662 /ug=Mm.4165 /len=1041	Mm.172222	20409	Q62422 ; Q3UF05	NP_059071.1	NM_017375
92350_at	Psap	AA165759	Mapre1	Cluster Incl AA165759:ms60e10.r1 Mus musculus cDNA, 5' end /clone=IMAGE-615978 /clone_end=5' /gb=AA165759 /gi=1743974 /ug=Mm.3926 /len=346	Mm.143877	13589	Q61166 ; Q3U4H0	NP_031922.1	NM_007896
160065_s_at	Clic4	AI837625	Csrp1	Cluster Incl AI837625:UI-M-AK0-adg-e-01-0-UI.s1 Mus musculus cDNA, 3' end /clone=UI-M-AK0-adg-e-01-0-UI /clone_end=3' /gb=AI837625 /gi=5471838 /ug=Mm.10919 /len=428 /NOTE=replacement for probe set(s) 92609_s_at on MG-U74A	Mm.196484	13007	P97315 ; Q4FJX4	NP_031817.1	NM_007791
96696_at		AI837110	Hrmt1l2	Cluster Incl AI837110:UI-M-AK0-adc-e-02-0-UI.s1 Mus musculus cDNA, 3' end /clone=UI-M-AK0-adc-e-02-0-UI /clone_end=3' /gb=AI837110 /gi=5471323 /ug=Mm.27545 /len=124	Mm.27545	15469	Q9JIF0 ; Q80WB1 ; Q3TPF5 ; Q3UIG8 ; Q80WV6 ; Q8C2D7 ; Q9CX58	NP_062804.1	NM_019830
97554_at	D11Ertd730e	AI838889	BC005624	Cluster Incl AI838889:UI-M-AN0-ack-f-08-0-UI.s1 Mus musculus cDNA, 3' end /clone=UI-M-AN0-ack-f-08-0-UI /clone_end=3' /gb=AI838889 /gi=5473102 /ug=Mm.33815 /len=183	Mm.306189	227707	Q99JW3	NP_659134.1	NM_144885
104082_at	Trim3	AI848325	Rab12	Cluster Incl AI848325:UI-M-AH1-ago-b-05-0-UI.s1 Mus musculus cDNA, 3' end /clone=UI-M-AH1-ago-b-05-0-UI /clone_end=3' /gb=AI848325 /gi=5492231 /ug=Mm.21759 /len=559	Mm.248313	19328	P35283 ; Q8K189	NP_077768.1	NM_024448
100144_at	C23; Nucl; D0Nds28; D1Nds28; B530004O11Rik	X07699	Ncl	Cluster Incl X07699:Nucleolin /cds=(0,2123) /gb=X07699 /gi=53453 /ug=Mm.4907 /len=2124	Mm.154378	17975	P09405 ; Q3TGR3 ; Q3TL52 ; Q3TT41 ; Q3UNP6 ; Q3V3X5 ; Q548M9 ; Q8BQD8 ; Q8CD23 ; Q8CE30 ; Q99K50 ; Q9CT46	NP_035010.2	NM_010880
101561_at	Mt-2; MT-II; AA409533	K02236	Mt2	Cluster Incl K02236:Metallothionein 2 /cds=(0,185) /gb=K02236 /gi=199131 /ug=Mm.89170 /len=186	Mm.147226	17750	P02798	NP_032656.1	NM_008630
99622_at	EZF; Zie; Gklf; Sirt1	U20344	Klf4	Cluster Incl U20344:Gut enriched Kruppel-like factor /cds=(310,1761) /gb=U20344 /gi=912487 /ug=Mm.4325 /len=2756	Mm.4325	16600	Q60793 ; Q3U2D6 ; Q3URS6 ; Q9R255	NP_034767.1	NM_010637
92268_at		AI854851	2700007P21Rik	Cluster Incl AI854851:UI-M-BH0-akb-c-10-0-UI.s1 Mus musculus cDNA, 3' end /clone=UI-M-BH0-akb-c-10-0-UI /clone_end=3' /gb=AI854851 /gi=5498757 /ug=Mm.3587 /len=476	Mm.268092	212772	Q7TPE6 ; Q8BIX3	NP_001020273.1 ; NP_776111.1	NM_001025102 ; NM_173750
160469_at	THBS1; TSP1; TSP-1; tbsp1; Thbs-1	M62470	Thbs1	Cluster Incl M62470:Thrombospondin 1 /cds=(0,3512) /gb=M62470 /gi=511868 /ug=Mm.4159 /len=3513 /NOTE=replacement for probe set(s) 99155_at on MG-U74A	Mm.4159	21825	P35441 ; Q80YQ1 ; Q3TP59 ; Q3TPD3 ; Q3TR40 ; Q8CGB2	NP_035710.2	NM_011580
95425_at	LCAD; C79855; AA960361; AU018452; Rsad2	U21489	Acadl	Cluster Incl U21489:Acetyl coenzyme A dehydrogenase, long-chain /cds=(0,1292) /gb=U21489 /gi=726094 /ug=Mm.2445 /len=1434	Mm.2445	11363	P51174	NP_031407.2	NM_007381
103406_at	Dctn5	AI853967	Xab1	Cluster Incl AI853967:UI-M-BH0-aiv-e-02-0-UI.s1 Mus musculus cDNA, 3' end /clone=UI-M-BH0-aiv-e-02-0-UI /clone_end=3' /gb=AI853967 /gi=5497873 /ug=Mm.18798 /len=434	Mm.348649	74254	Q8VCE2 ; Q4VAB2	NP_598517.1	NM_133756
95079_at	PDGF-alpha-R; CD140a; Pdgfr-2; AI115593; Pdgfra	M57683	Pdgfra	Cluster Incl M57683:Platelet derived growth factor receptor, alpha polypeptide /cds=(78,3347) /gb=M57683 /gi=199783 /ug=Mm.2924 /len=3564	Mm.221403	18595	P26618 ; Q8CGH8 ; Q3TQ37 ; Q3UTU2 ; Q7TSJ3 ; Q8C4N3	NP_035188.1	NM_011058
95430_f_at	MAST; ACP33; GL010; BM-019; C78576; D9Wsu18e; Mmp12	AI854154	Spg21	Cluster Incl AI854154:UI-M-BH0-ajw-h-03-0-UI.s1 Mus musculus cDNA, 3' end /clone=UI-M-BH0-ajw-h-03-0-UI /clone_end=3' /gb=AI854154 /gi=5498060 /ug=Mm.24460 /len=561	Mm.272475	27965	Q3U658 ; Q3UDT7 ; Q9CQC8	NP_613050.1	NM_138584
92539_at	42C; p10; p11; CAL12; CLP11; Cal1l; AA409961; AL024248; S100a10	M16465	S100a10	Cluster Incl M16465:Calpactin I light chain /cds=(68,361) /gb=M16465 /gi=192360 /ug=Mm.1 /len=600	Mm.1	20194	P08207 ; Q3TC45 ; Q3UF30	NP_033138.1	NM_009112
162486_f_at		AV122030	Dscr3	Cluster Incl AV122030:AV122030 Mus musculus cDNA /clone=2610510N09 /clone_end=3' /gb=AV122030 /gi=5307744 /ug=Mm.53549 /len=226 /NOTE=replacement for probe set(s) 103177_f_at on MG-U74A	Mm.7472	13185	O35075 ; Q542V5	NP_031860.1	NM_007834
95699_f_at	Hmox1	AI848094	Dnajc8	Cluster Incl AI848094:UI-M-AP1-agk-d-05-0-UI.s1 Mus musculus cDNA, 3' end /clone=UI-M-AP1-agk-d-05-0-UI /clone_end=3' /gb=AI848094 /gi=5492000 /ug=Mm.29685 /len=399	Mm.29685	68598	Q6NZB0	NP_765988.1	NM_172400
160255_at	DY6; AA589382; AV091586; 1110004P15Rik; 2310047C17Rik; Ahnak	AA657044	Ahnak	Cluster Incl AA657044:vr25h02.r1 Mus musculus cDNA, 5' end /clone=IMAGE-1121715 /clone_end=5' /gb=AA657044 /gi=2593198 /ug=Mm.27846 /len=430 /NOTE=replacement for probe set(s) 97246_at on MG-U74A	Mm.203866	66395	Q61484 ; Q3UYW8 ; Q8BKS2 ; Q8BRB8 ; Q8CEX7 ; Q8CGE7 ; Q8R2L7 ; Q8VDN3	NP_033773.1 ; NP_780317.2	NM_009643 ; NM_175108
93019_at	H2ax; H2A.X; AW228881; Hist5-2ax	Z35401	H2afx	Cluster Incl Z35401:M.musculus C3H gene for histone H2A.X /cds=(0,431) /gb=Z35401 /gi=515878 /ug=Mm.14767 /len=432	Mm.245931	15270	P27661	NP_034566.1	NM_010436
97553_at	Hspa8	AI841884	Galnt2	Cluster Incl AI841884:UI-M-AO0-acd-c-10-0-UI.s1 Mus musculus cDNA, 3' end /clone=UI-M-AO0-acd-c-10-0-UI /clone_end=3' /gb=AI841884 /gi=5476097 /ug=Mm.33808 /len=370	Mm.33808	108148	Q6PB93 ; Q3UA32 ; Q3UM52	NP_644678.2	NM_139272
103781_at	Stx4; Syn4; Stx4a	U76832	Stx4a	Cluster Incl U76832:Mus musculus plasma membrane protein syntaxin-4 mRNA, complete cds /cds=(0,896) /gb=U76832 /gi=1673624 /ug=Mm.24867 /len=897	Mm.24867	20909	P70452 ; Q80WT8 ; Q3TSL5 ; Q3UKQ8	NP_033320.1	NM_009294
99535_at	Ccrn4l	AW047630	Ccrn4l	Cluster Incl AW047630:UI-M-BH1-akm-g-06-0-UI.s1 Mus musculus cDNA, 3' end /clone=UI-M-BH1-akm-g-06-0-UI /clone_end=3' /gb=AW047630 /gi=5908159 /ug=Mm.42187 /len=385	Mm.86541	12457	O35710 ; Q3UEU2	NP_033964.1	NM_009834
101030_at	rhoB; Arh6; Arhb; AA017882; MGC117867	X99963	Rhob	Cluster Incl X99963:M.musculus rhoB gene /cds=(0,590) /gb=X99963 /gi=1491740 /ug=Mm.687 /len=591	Mm.687	11852	P62746 ; Q3TIC2 ; Q4FJM5	NP_031509.1	NM_007483
92550_at	keratin 19; K19; EndoC; Krt1-19; AI663979; Krt-1.19; MGC25344	M36120	Krt1-19	Cluster Incl M36120:Keratin complex 1, acidic, gene 19 /cds=(0,1211) /gb=M36120 /gi=198583 /ug=Mm.1012 /len=1212	Mm.273177	16669	P19001	NP_032497.1	NM_008471
100578_at	IMPD; Psap	M33934	Impdh2	Cluster Incl M33934:Mouse IMP dehydrogenase mRNA, complete cds /cds=(66,1610) /gb=M33934 /gi=198393 /ug=Mm.6065 /len=1707	Mm.6065	23918	P24547 ; O89058 ; Q3U9N8 ; Q3UAT9 ; Q3UPJ2	NP_035960.2	NM_011830
94061_at	CRHP; CRP1; Crip; Rps2	M13018	Crip1	Cluster Incl M13018:Cysteine rich intestinal protein /cds=(61,294) /gb=M13018 /gi=192725 /ug=Mm.22049 /len=404	Mm.272368	12925	P63254 ; P63255 ; Q6P3B4 ; Q3THF0 ; Q8C2N7	NP_031789.1	NM_007763
160150_f_at	Trpc4ap	AW125626	Cnn3	Cluster Incl AW125626:UI-M-BH2.2-aqj-h-02-0-UI.s1 Mus musculus cDNA, 3' end /clone=UI-M-BH2.2-aqj-h-02-0-UI /clone_end=3' /gb=AW125626 /gi=6101156 /ug=Mm.22171 /len=394 /NOTE=replacement for probe set(s) 94082_at on MG-U74A	Mm.275555	71994	Q9DAW9 ; Q99JN5 ; Q3TW23 ; Q3UVP1	NP_082320.1	NM_028044
104100_at	Myh6	AI845915	Ptrf	Cluster Incl AI845915:UI-M-AK1-aex-d-02-0-UI.s1 Mus musculus cDNA, 3' end /clone=UI-M-AK1-aex-d-02-0-UI /clone_end=3' /gb=AI845915 /gi=5489821 /ug=Mm.21864 /len=208	Mm.386772	19285	O54724	NP_033012.1	NM_008986
160253_at	Psap	AW125390	Ifitm3	Cluster Incl AW125390:UI-M-BH2.3-aqh-c-06-0-UI.s1 Mus musculus cDNA, 3' end /clone=UI-M-BH2.3-aqh-c-06-0-UI /clone_end=3' /gb=AW125390 /gi=6100920 /ug=Mm.27846 /len=455 /NOTE=replacement for probe set(s) 97244_at on MG-U74A	Mm.141021	66141	Q9CQW9 ; Q9D8L6	NP_079654.1	NM_025378
93323_at	Plp2; mIMA4; MGC102445; MGC103126; Metap2	AB031292	Plp2	Cluster Incl AB031292:Mus musculus Plp2 mRNA for proteolipid protein 2, complete cds /cds=(58,516) /gb=AB031292 /gi=5771450 /ug=Mm.18565 /len=603	Mm.18565	18824	Q9R1Q7 ; Q58E29 ; Q3U4I3 ; Q5XG69 ; Q69ZW7	NP_062729.1	NM_019755
98984_f_at	GPDH; Gdm1; Gpd-m; Gpdh-m; TISP38; AA408484; AI448216; AU021455; AW494132; Actb	D50430	Gpd2	Cluster Incl D50430:Mouse mRNA for glycerol-3-phosphate dehydrogenase, complete cds /cds=(96,2279) /gb=D50430 /gi=1339937 /ug=Mm.3711 /len=2410	Mm.3711	14571	Q64521 ; Q8K4U5 ; Q8VDT0 ; Q3TK51 ; Q3UDY8 ; Q8CBX6	NP_034404.2	NM_010274
96090_g_at	Ctnnd1	AI255972	4931406C07Rik	Cluster Incl AI255972:ui76a02.x1 Mus musculus cDNA, 3' end /clone=IMAGE-1888298 /clone_end=3' /gb=AI255972 /gi=3863497 /ug=Mm.26726 /len=511	Mm.261842	70984	Q91V76	NP_598493.1	NM_133732
96343_at	Actn4	AI836968	Actn4	Cluster Incl AI836968:UI-M-AJ0-aaz-c-09-0-UI.s1 Mus musculus cDNA, 3' end /clone=UI-M-AJ0-aaz-c-09-0-UI /clone_end=3' /gb=AI836968 /gi=5471181 /ug=Mm.29991 /len=445	Mm.276042	60595	P57780 ; Q61063 ; Q61064 ; Q3UDJ7 ; Q3ULT2 ; Q8BP35	NP_068695.1	NM_021895
98092_at	C15; D5Wsu111e; Plac8	AA790307	Plac8	Cluster Incl AA790307:vw17a10.r1 Mus musculus cDNA, 5' end /clone=IMAGE-1244058 /clone_end=5' /gb=AA790307 /gi=2850427 /ug=Mm.34609 /len=581	Mm.34609	231507	Q9JI48	NP_631937.1	NM_139198
160394_at	Gnai2	AI854302	Ttc15	Cluster Incl AI854302:UI-M-BH0-ajs-f-09-0-UI.s1 Mus musculus cDNA, 3' end /clone=UI-M-BH0-ajs-f-09-0-UI /clone_end=3' /gb=AI854302 /gi=5498208 /ug=Mm.30165 /len=584 /NOTE=replacement for probe set(s) 96928_at on MG-U74A	Mm.132006	217449	Q8K2L8 ; Q3TB00 ; Q3UGE1 ; Q8BJF6 ; Q8BUB5 ; Q8BVB3 ; Q8BVI0 ; Q8C0C3 ; Q99LT4	NP_848926.2	NM_178811
103642_at	G3BP; G3bp; C87777; AI849976; KIAA4115; mKIAA4115; B430204O07; RP23-336J1.4; Rapgef6	AB001927	MGI:1351465	Cluster Incl AB001927:Mus musculus mRNA for ras-GTPase-activating protein SH3-domain binding protein, complete cds /cds=(68,1465) /gb=AB001927 /gi=1902906 /ug=Mm.2038 /len=2686	Mm.39631	27041	P97855 ; Q571F9 ; Q3UR88	NP_038744.1	NM_013716
100012_at		U29539	Laptm5	Cluster Incl U29539:Mus musculus retinoic acid-inducible E3 protein mRNA, complete cds /cds=UNKNOWN /gb=U29539 /gi=924941 /ug=Mm.4554 /len=2450	Mm.271868	16792	Q61168 ; Q60924 ; Q6A0D3 ; Q3T982 ; Q3TAZ4 ; Q3TBE8 ; Q3TBF2 ; Q3TBK6 ; Q3TBQ5 ; Q3TC76 ; Q3TD09 ; Q3U2D0 ; Q3U6X9 ; Q3UD11 ; Q544S4 ; Q8BFZ0	NP_034816.1	NM_010686
95695_at	mCAC; Cact; C78826; 1110007P09Rik	AB017112	Slc25a20	Cluster Incl AB017112:Mus musculus mCAC gene, complete cds /cds=(0,905) /gb=AB017112 /gi=4239973 /ug=Mm.29666 /len=906	Mm.29666	57279	Q9Z2Z6 ; Q7TPW6 ; Q3U801	NP_065266.1	NM_020520
99607_at	OCP2; SKP1; p19A; 15kDa; EMC19; OCP-II; Tceb1l; 2610043E24Rik; 2610206H23Rik; Eif4a1	Z47088	Skp1a	Cluster Incl Z47088:Transcription elongation factor B (SIII), polypeptide 1 (15 kDa),-like /cds=UNKNOWN /gb=Z47088 /gi=861057 /ug=Mm.42944 /len=1219	Mm.42944	21402	Q9WTX5 ; Q3TL58 ; Q5SUR3	NP_035673.2	NM_011543
94833_at	TSC-36; Fstl; AI316791; AW107808; Krit1	M91380	Fstl1	Cluster Incl M91380:Follistatin-like /cds=(79,999) /gb=M91380 /gi=349005 /ug=Mm.22763 /len=2823	Mm.182434	14314	Q62356 ; Q6GTX2	NP_032073.2	NM_008047
94040_at	Mer; Prei1; MGC103398; MGC130271; MGC130272; Erh	D73368	Erh	Cluster Incl D73368:House mouse; Musculus domesticus adult thymus mRNA for Mer protein, complete cds /cds=(41,355) /gb=D73368 /gi=1620873 /ug=Mm.21952 /len=754	Mm.378913	13877	P84089	NP_031977.1	NM_007951
95646_at	CPTII; AI323697	U01170	Cpt2	Cluster Incl U01170:Carnitine palmitoyltransferase 2 /cds=(0,1976) /gb=U01170 /gi=425266 /ug=Mm.29499 /len=1977	Mm.307620	12896	P52825 ; Q3TFS0 ; Q3UDA8 ; Q3UN55 ; Q9CU20	NP_034079.1	NM_009949
100064_f_at	alpha-1 gap junction; Cx43; Npm1; Cnx43; Gja-1; AU042049; AW546267; Cx43alpha1; connexin43; Gja1	M63801	Gja1	Cluster Incl M63801:Mus musculus connexin 43 (alpha-1 gap junction) mRNA, complete cds /cds=(220,1368) /gb=M63801 /gi=191773 /ug=Mm.4504 /len=1408	Mm.378921	14609	P23242 ; Q7TMQ1 ; Q3UTR0 ; Q8C4N2 ; Q8CE05 ; Q9CT20 ; Q6T9D4 ; Q544I7	NP_034418.1	NM_010288
99034_at	Irx3; AI894186; Gja4	Y15001	Irx3	Cluster Incl Y15001:Mus musculus mRNA for iroquois homeobox protein 3 /cds=(0,1523) /gb=Y15001 /gi=2765437 /ug=Mm.39039 /len=1937	Mm.238044	16373	P81067 ; Q3UPZ3 ; Q5U3K8	NP_032419.2	NM_008393
104071_at	Arid2	AI852433	Tnpo2	Cluster Incl AI852433:UI-M-BH0-ajo-g-04-0-UI.s1 Mus musculus cDNA, 3' end /clone=UI-M-BH0-ajo-g-04-0-UI /clone_end=3' /gb=AI852433 /gi=5496304 /ug=Mm.21639 /len=544	Mm.220357	212999	Q99LG2 ; Q3U1S0 ; Q3U316	NP_663365.1	NM_145390
100960_g_at	S100A13; S100a13	X99921	S100a13	Cluster Incl X99921:M.musculus mRNA for S100 calcium-binding protein A13 /cds=(60,356) /gb=X99921 /gi=1694840 /ug=Mm.6523 /len=440	Mm.6523	20196	P97352 ; Q545H7	NP_033139.1	NM_009113
93498_s_at	AI790698; Mmp2	M97216	Aplp2	Cluster Incl M97216:Mouse DNA-binding protein mRNA, complete cds /cds=(0,1535) /gb=M97216 /gi=515628 /ug=Mm.19133 /len=1536	Mm.19133	11804	Q06335 ; Q60709 ; Q64348 ; Q7TT34 ; Q80US7 ; Q8R0R7 ; Q3TPZ7 ; Q3TV12 ; Q3U775 ; Q3U9N6 ; Q3UDL6 ; Q9CYS4	NP_033821.1	NM_009691
100569_at	Cal1h; AW215814; Anxa2	M14044	Anxa2	Cluster Incl M14044:Mouse calpactin I heavy chain (p36) mRNA, complete cds /cds=(7,1026) /gb=M14044 /gi=192353 /ug=Mm.584 /len=1307	Mm.238343	12306	P07356 ; Q3UCD3 ; Q99KH3 ; Q9CZI7 ; Q542G9	NP_031611.1	NM_007585
94788_f_at	AA408537; AI596182; M(beta)5; B130022C14Rik; Lpl	X04663	Tubb5	Cluster Incl X04663:Mouse mRNA for beta-tubulin (isotype Mbeta 5) /cds=(78,1412) /gb=X04663 /gi=55047 /ug=Mm.1703 /len=1591	Mm.273538	22154	P99024 ; Q80ZV2 ; Q3TFB6 ; Q3THH9 ; Q3TIL1 ; Q3UF52 ; Q3UAV4	NP_035785.1	NM_011655
96920_at	Usp39	AW125478	Htra1	Cluster Incl AW125478:UI-M-BH2.2-aqm-c-03-0-UI.s1 Mus musculus cDNA, 3' end /clone=UI-M-BH2.2-aqm-c-03-0-UI /clone_end=3' /gb=AW125478 /gi=6101008 /ug=Mm.30156 /len=468	Mm.30156	56213	Q9R118 ; Q8BN04 ; Q8BN05 ; Q91WS3 ; Q9QZK6	NP_062510.1	NM_019564
102327_at	SSAO; VAP1	AF078705	Aoc3	Cluster Incl AF078705:Amine oxidase, copper containing 3 /cds=(0,2297) /gb=AF078705 /gi=3603354 /ug=Mm.10734 /len=2298	Mm.67281	11754	O70423 ; Q66JM4 ; Q9R055	NP_033805.1	NM_009675
94258_at	D4; Gdid4; Ly-GDI; Arhgdib	L07918	Arhgdib	Cluster Incl L07918:Mus musculus GDP-dissociation inhibitor mRNA, preferentially expressed in hematopoietic cells, complete cds /cds=(32,634) /gb=L07918 /gi=193461 /ug=Mm.2241 /len=1099	Mm.2241	11857	Q61599 ; Q3TEB3	NP_031512.1	NM_007486
93534_at	DC; PG40; PGII; PGS2; mDcn; DSPG2; SLRR1B; Crebbp	X53929	Dcn	Cluster Incl X53929:Decorin /cds=(231,1295) /gb=X53929 /gi=53668 /ug=Mm.1987 /len=1372	Mm.56769	13179	P28654 ; Q6LAK9 ; Q3TSV1 ; Q3UKR1	NP_031859.1	NM_007833
104093_at	p50; WP34; pp52; Lsp-1; Lsp1	D49691	Lsp1	Cluster Incl D49691:Mouse mRNA for p50b (identical to LSP1 and pp52), complete cds /cds=(91,1083) /gb=D49691 /gi=728497 /ug=Mm.2183 /len=1464	Mm.234003	16985	P19973 ; Q8C494	NP_062264.1	NM_019391
96656_at	mKIAA1449; 8430408H12Rik; Add1	AI644179	Wdr48	Cluster Incl AI644179:vw55g04.x1 Mus musculus cDNA, 3' end /clone=IMAGE-1247766 /clone_end=3' /gb=AI644179 /gi=4722654 /ug=Mm.27339 /len=269	Mm.104789	67561	Q80TD4 ; Q922Z9 ; Q9CRR1 ; Q9CSL0 ; Q80XI0 ; Q8BH57 ; Q8BRM0	NP_080512.1	NM_026236
160829_at	TDAG51; Tdag; DT1P1B11; Slc30a5	U44088	Phlda1	Cluster Incl U44088:Mus musculus TDAG51 (TDAG51) mRNA, complete cds /cds=(551,1336) /gb=U44088 /gi=1469399 /ug=Mm.3117 /len=1954 /NOTE=replacement for probe set(s) 97978_at on MG-U74A	Mm.3117	21664	Q62392 ; Q3TY48 ; Q3UG87	NP_033370.1	NM_009344
160611_at	AU043077; AW111961; Ppic	AA212964	Cyp4v3	Cluster Incl AA212964:mw79c03.r1 Mus musculus cDNA, 5' end /clone=IMAGE-676900 /clone_end=5' /gb=AA212964 /gi=1811601 /ug=Mm.1554 /len=463 /NOTE=replacement for probe set(s) 102999_i_at, 103000_f_at on MG-U74A	Mm.245297	102294		NP_598730.1	NM_133969
99162_at		AW122398	Smndc1	Cluster Incl AW122398:UI-M-BH2.2-aow-d-11-0-UI.s1 Mus musculus cDNA, 3' end /clone=UI-M-BH2.2-aow-d-11-0-UI /clone_end=3' /gb=AW122398 /gi=6097899 /ug=Mm.41670 /len=506	Mm.313687	76479	Q8BGT7 ; Q3TGV3	NP_766017.1	NM_172429
98088_at	Apoe	X13333	Cd14	Cluster Incl X13333:CD14 antigen /cds=(32,1132) /gb=X13333 /gi=50338 /ug=Mm.3460 /len=1366	Mm.3460	12475	P10810 ; Q3TE16 ; Q3U6A3 ; Q3UB18 ; Q3UE54 ; Q4FJP7	NP_033971.1	NM_009841
94054_at		AI841808	Cttn	Cluster Incl AI841808:UI-M-AN0-acl-h-05-0-UI.s1 Mus musculus cDNA, 3' end /clone=UI-M-AN0-acl-h-05-0-UI /clone_end=3' /gb=AI841808 /gi=5476021 /ug=Mm.22024 /len=173	Mm.378902	13043	Q60598 ; Q3UGC2 ; Q8BNA5 ; Q921L6	NP_031829.2	NM_007803
98129_at	Tmsb10	AI852553	Tmsb10	Cluster Incl AI852553:UI-M-BH0-aiw-g-02-0-UI.s1 Mus musculus cDNA, 3' end /clone=UI-M-BH0-aiw-g-02-0-UI /clone_end=3' /gb=AI852553 /gi=5496459 /ug=Mm.3532 /len=276	Mm.3532	19240	Q6ZWY8 ; Q3V2M3	NP_079560.1	NM_025284
98531_g_at	Rnf4	AI849615	Gas5	Cluster Incl AI849615:UI-M-AH1-agr-g-09-0-UI.s1 Mus musculus cDNA, 3' end /clone=UI-M-AH1-agr-g-09-0-UI /clone_end=3' /gb=AI849615 /gi=5493521 /ug=Mm.35844 /len=337	Mm.270065	14455	Q99KJ3
92593_at	osf-2; PN; Osf2; peri; OSF-2; AI747096; Periostin; Bmpr1a	D13664	Postn	Cluster Incl D13664:Mus musculus osf-2 mRNA for osteoblast specific factor 2, complete cds /cds=(18,2453) /gb=D13664 /gi=393321 /ug=Mm.10681 /len=3187	Mm.236067	50706	Q62009 ; Q6GUA3 ; Q3U4U1	NP_056599.1	NM_015784
94842_at	Blmh	AI853630	Blmh	Cluster Incl AI853630:UI-M-BH0-ajp-h-03-0-UI.s1 Mus musculus cDNA, 3' end /clone=UI-M-BH0-ajp-h-03-0-UI /clone_end=3' /gb=AI853630 /gi=5497536 /ug=Mm.22876 /len=547	Mm.22876	104184	Q8R016 ; Q3TJR8	NP_848760.1	NM_178645
95752_at	Ddx21	AI837369	Sbds	Cluster Incl AI837369:UI-M-AP0-abm-a-02-0-UI.s1 Mus musculus cDNA, 3' end /clone=UI-M-AP0-abm-a-02-0-UI /clone_end=3' /gb=AI837369 /gi=5471582 /ug=Mm.29784 /len=371	Mm.280484	66711	P70122 ; Q3TG78	NP_075737.1	NM_023248
98455_at	mXBP; Atf-2; Creb2; CRE-BP; D18875; MGC105211; MGC105222; D130078H02Rik; Atf2	U46026	Atf2	Cluster Incl U46026:Activating transcription factor 2 /cds=(0,731) /gb=U46026 /gi=1655802 /ug=Mm.3466 /len=969	Mm.209903	11909	P16951 ; P70299 ; Q640L6 ; Q68FE3 ; Q8CGB4 ; Q3UKS5 ; Q3US39 ; Q3UT24 ; Q543G2 ; Q8BQY2	NP_001020264.1 ; NP_033845.1	NM_001025093 ; NM_009715
100951_at	Pkd2; TRPP2; C030034P18Rik	AF014010	Pkd2	Cluster Incl AF014010:Polycystic kidney disease 2 /cds=(83,2983) /gb=AF014010 /gi=2558834 /ug=Mm.6442 /len=5134	Mm.6442	18764	O35245 ; Q7TSI7 ; Q8BPR6	NP_032887.2	NM_008861
94004_at	AA408047; AI324678; Brd3	Z19543	Cnn2	Cluster Incl Z19543:M.musculus h2-calponin cDNA /cds=(102,1019) /gb=Z19543 /gi=51143 /ug=Mm.21776 /len=1821	Mm.157770	12798	Q08093 ; Q922F8 ; Q543F3	NP_031751.1	NM_007725
95530_at	AA959775; AW060250; 6330549H03Rik	AW060250	6330549H03Rik	Cluster Incl AW060250:UI-M-BH1-amv-e-11-0-UI.s1 Mus musculus cDNA, 3' end /clone=UI-M-BH1-amv-e-11-0-UI /clone_end=3' /gb=AW060250 /gi=6008041 /ug=Mm.27629 /len=581	Mm.397805	108667
97255_at	Cugbp2	AW061318	Cugbp2	Cluster Incl AW061318:UI-M-BH1-anw-e-02-0-UI.s1 Mus musculus cDNA, 3' end /clone=UI-M-BH1-anw-e-02-0-UI /clone_end=3' /gb=AW061318 /gi=6009069 /ug=Mm.27880 /len=402	Mm.147091	14007	Q3TNX4 ; Q3TTI4 ; Q3TUB8 ; Q3U668 ; Q3U7J8 ; Q3U9F2 ; Q3UVH4 ; Q9R0B2 ; Q9Z0H4 ; Q9Z187	NP_034290.1	NM_010160
96122_at	Tmem110	AW049373	2310016A09Rik	Cluster Incl AW049373:UI-M-BH1-ane-b-11-0-UI.s1 Mus musculus cDNA, 3' end /clone=UI-M-BH1-ane-b-11-0-UI /clone_end=3' /gb=AW049373 /gi=5909902 /ug=Mm.28108 /len=580	Mm.28108	69574	Q8C1N1 ; Q8R1G2	NP_853619.1	NM_181588
96640_at	Plk1	AI644158	3110001A13Rik	Cluster Incl AI644158:vw55c12.x1 Mus musculus cDNA, 3' end /clone=IMAGE-1247734 /clone_end=3' /gb=AI644158 /gi=4722633 /ug=Mm.27274 /len=458	Mm.277864	66540	Q3TGF2 ; Q9CR82	NP_079902.1	NM_025626
93459_s_at	Fzd4	AW122897	Fzd4	Cluster Incl AW122897:UI-M-BH2.1-apa-d-11-0-UI.s1 Mus musculus cDNA, 3' end /clone=UI-M-BH2.1-apa-d-11-0-UI /clone_end=3' /gb=AW122897 /gi=6098427 /ug=Mm.68712 /len=409	Mm.86755	14366	Q61088 ; Q3V1B2 ; Q8BKS3 ; Q8BKU9 ; Q8BLL2	NP_032081.2	NM_008055
92275_at	AP-2.2; Ap-2.2; AA409384; Tcfap2c	X94694	Tcfap2c	Cluster Incl X94694:Transcription factor AP-2, gamma /cds=(221,1570) /gb=X94694 /gi=1154872 /ug=Mm.3629 /len=2804	Mm.3629	21420	Q61312 ; Q3ULB3 ; Q3URU7 ; Q99L72	NP_033361.1	NM_009335
96095_i_at	2610207I16Rik; Ccni	AI648018	Hsdl2	Cluster Incl AI648018:uk39c03.x1 Mus musculus cDNA, 3' end /clone=IMAGE-1971364 /clone_end=3' /gb=AI648018 /gi=4726696 /ug=Mm.26772 /len=543	Mm.272905	72479	Q3ULY5 ; Q3UVZ3 ; Q8C3H3 ; Q99JH2 ; Q99LV2	NP_077217.1	NM_024255
102983_at	Mlp1; Madh1; Madr1; MusMLP; AI528653; Smad1	U58992	Smad1	Cluster Incl U58992:MAD homolog 1 (Drosophila) /cds=(70,1467) /gb=U58992 /gi=1518644 /ug=Mm.15185 /len=1639	Mm.223717	17125	P70340 ; Q6GT95	NP_032565.2	NM_008539
94060_at	Mmp14	AI852623	Kctd10	Cluster Incl AI852623:UI-M-BH0-aiu-e-12-0-UI.s1 Mus musculus cDNA, 3' end /clone=UI-M-BH0-aiu-e-12-0-UI /clone_end=3' /gb=AI852623 /gi=5496529 /ug=Mm.22044 /len=416	Mm.268504	330171	Q922M3	NP_080421.2	NM_026145
96750_at	Aak1	AW122179	Ilkap	Cluster Incl AW122179:UI-M-BH2.2-aov-a-01-0-UI.s1 Mus musculus cDNA, 3' end /clone=UI-M-BH2.2-aov-a-01-0-UI /clone_end=3' /gb=AW122179 /gi=6097626 /ug=Mm.28965 /len=496	Mm.337240	67444	Q8R0F6 ; Q9CS46 ; Q9Z0T2	NP_075832.1	NM_023343
93285_at	Ccnd3	AI845584	Dusp6	Cluster Incl AI845584:UI-M-AQ1-adx-c-06-0-UI.s1 Mus musculus cDNA, 3' end /clone=UI-M-AQ1-adx-c-06-0-UI /clone_end=3' /gb=AI845584 /gi=5489490 /ug=Mm.1791 /len=254	Mm.1791	67603	Q9DBB1 ; Q3U786 ; Q3UB30 ; Q3UG02 ; Q542I5	NP_080544.1	NM_026268
97491_at		AW123032	Hnrpr	Cluster Incl AW123032:UI-M-BH2.1-apb-g-02-0-UI.s1 Mus musculus cDNA, 3' end /clone=UI-M-BH2.1-apb-g-02-0-UI /clone_end=3' /gb=AW123032 /gi=6098562 /ug=Mm.31051 /len=361	Mm.31051	74326	Q99KG1 ; Q3U8W9 ; Q3UKV5 ; Q3UMT8 ; Q3UZI0 ; Q8BL32 ; Q8VHM5 ; Q9CT37	NP_083147.1	NM_028871
160373_i_at	Thumpd1	AI839175	Sdpr	Cluster Incl AI839175:UI-M-AO0-ach-g-10-0-UI.s1 Mus musculus cDNA, 3' end /clone=UI-M-AO0-ach-g-10-0-UI /clone_end=3' /gb=AI839175 /gi=5473388 /ug=Mm.29964 /len=478 /NOTE=replacement for probe set(s) 96328_at on MG-U74A	Mm.255909	20324	Q3V1P6 ; Q63918 ; Q8CBT4	NP_620080.1	NM_138741
96354_at		AI854802	Mbnl1	Cluster Incl AI854802:UI-M-BH0-aka-f-12-0-UI.s1 Mus musculus cDNA, 3' end /clone=UI-M-BH0-aka-f-12-0-UI /clone_end=3' /gb=AI854802 /gi=5498708 /ug=Mm.30007 /len=496	Mm.255723	56758	Q9JKP5 ; Q4VA08 ; Q8CHF5 ; Q3U570 ; Q3U581 ; Q3UWI5 ; Q8CAQ1	NP_064391.2	NM_020007
94420_f_at	Phll1; AU020726; AU021000; Plat	AB000777	Cry1	Cluster Incl AB000777:Cryptochrome 1 (photolyase-like) /cds=(19,1839) /gb=AB000777 /gi=1816438 /ug=Mm.26237 /len=2450	Mm.26237	12952	P97784	NP_031797.1	NM_007771
100927_at	OD107; Bcl2	U28960	Pltp	Cluster Incl U28960:Phospholipid transfer protein /cds=(0,1475) /gb=U28960 /gi=902887 /ug=Mm.6105 /len=1590	Mm.6105	18830	P55065 ; Q4FJT5 ; Q3UE59	NP_035255.1	NM_011125
100089_at	cyp C; CyP-20c; Gdi2	M74227	Ppic	Cluster Incl M74227:Mouse cyclophilin C (cyp C) mRNA, complete cds /cds=(51,689) /gb=M74227 /gi=192898 /ug=Mm.4587 /len=1287	Mm.4587	19038	P30412 ; Q3UC73	NP_032934.1	NM_008908
100570_at	BS4; NY-REN-18; 4931404D21Rik; 6330412F12Rik	U27462	6330412F12Rik	Cluster Incl U27462:Mus musculus BS4 peptide mRNA, complete cds /cds=(247,2280) /gb=U27462 /gi=863013 /ug=Mm.5856 /len=3312	Mm.5856	53312	P54729 ; Q3UYM1	NP_058016.1	NM_016736
93306_at	Eb1; BIM1p; AI462499; AI504412; AW260097; D2Ertd459e; 5530600P05Rik; Trim35	U51196	Mapre1	Cluster Incl U51196:Mus musculus APC-binding protein EB1 homolog mRNA, complete cds /cds=(66,872) /gb=U51196 /gi=1256433 /ug=Mm.18418 /len=1203	Mm.143877	13589	Q61166 ; Q3U4H0	NP_031922.1	NM_007896
93117_at	hnRNP A2/B1; Hnrpa2; hnrnp-A; 9130414A06Rik; Hnrpa2b1	AF073993	Hnrpa2b1	Cluster Incl AF073993:Mus musculus heterogenous nuclear ribonucleoprotein A2/B1 (hnRNP A2/B1) mRNA, complete cds /cds=(96,1121) /gb=AF073993 /gi=3329497 /ug=Mm.16767 /len=1677	Mm.155896	53379	O88569 ; Q6PCV9 ; Q3UTH2 ; Q3UVJ5 ; Q8C2A0 ; Q91ZR9	NP_058086.1 ; NP_872591.1	NM_016806 ; NM_182650
98587_at	NAP-1; AA407126; AI256722; D10Ertd68e; Nap1l1	X61449	Nap1l1	Cluster Incl X61449:M.musculus mRNA for clone DN38 /cds=(0,1034) /gb=X61449 /gi=50721 /ug=Mm.3797 /len=1322	Mm.290407	53605	P28656 ; Q3TF41 ; Q8BSH9 ; Q9CSP8 ; Q3UL14	NP_056596.1	NM_015781
99577_at	MGF; Gb; SF; Sl; Clo; Con; Mgf; SCF; SLF; Steel; contrasted; Kitl	M57647	Kitl	Cluster Incl M57647:Mouse mast cell growth factor (MGF) mRNA, complete cds /cds=(149,970) /gb=M57647 /gi=199151 /ug=Mm.4235 /len=2062	Mm.45124	17311	P20826 ; Q61854 ; Q78ED8 ; Q3TNJ7	NP_038626.1	NM_013598
96243_f_at	Sepp1	AW120804	Aldh9a1	Cluster Incl AW120804:UI-M-BH2.3-aoa-a-08-0-UI.s1 Mus musculus cDNA, 3' end /clone=UI-M-BH2.3-aoa-a-08-0-UI /clone_end=3' /gb=AW120804 /gi=6096137 /ug=Mm.29803 /len=289	Mm.330055	56752	Q9JLJ2 ; Q3TG52 ; Q3THE7 ; Q3TMT4 ; Q3U367 ; Q3UDG0 ; Q3V1N7 ; Q9CRH9	NP_064377.1	NM_019993
101451_at	Peg3; Pw1; End4; Gcap4; Zfp102; AL022617; mKIAA0287	AF038939	Peg3	Cluster Incl AF038939:Mus musculus zinc finger protein (Peg3) mRNA, complete cds /cds=(13,4728) /gb=AF038939 /gi=2791677 /ug=Mm.7952 /len=5560	Mm.7952	18616	O54978 ; Q5EBP7 ; Q6GQS0 ; Q80U47 ; Q8R5N0 ; Q3TQ69 ; Q3URU2	NP_001010988.1 ; NP_032843.2	NM_001010988 ; NM_008817
100509_at	Rest	AW121012	Rnf19	Cluster Incl AW121012:UI-M-BH2.3-aod-h-06-0-UI.s1 Mus musculus cDNA, 3' end /clone=UI-M-BH2.3-aod-h-06-0-UI /clone_end=3' /gb=AW121012 /gi=6096345 /ug=Mm.5181 /len=204	Mm.5181	30945	P50636 ; Q3TM18 ; Q3UGT2	NP_038951.1	NM_013923
100464_at	AI840585; 3110043O21Rik	AI840585	3110043O21Rik	Cluster Incl AI840585:UI-M-AM0-adq-a-06-0-UI.s1 Mus musculus cDNA, 3' end /clone=UI-M-AM0-adq-a-06-0-UI /clone_end=3' /gb=AI840585 /gi=5474798 /ug=Mm.491 /len=447	Mm.331544	73205	Q6DFW0 ; Q3TJP2 ; Q3U3D8 ; Q8K3B2	XP_283954.2	XM_283954
98609_at	Sint1; Msf; MSF1; PNUTL4; Ndrg3	AJ250723	2007-09-09	Cluster Incl AJ250723:Mus musculus mRNA for septin-like protein Sint1 (Sint1 gene) /cds=(177,1181) /gb=AJ250723 /gi=6165418 /ug=Mm.38450 /len=2942	Mm.38450	53860	Q80UG5 ; Q3TDR9 ; Q3URP2	NP_059076.1	NM_017380
101461_f_at	Praja1; Pja1	U06944	Pja1	Cluster Incl U06944:Praja1 /cds=(328,1602) /gb=U06944 /gi=2828789 /ug=Mm.8211 /len=1978	Mm.8211	18744	O55176 ; Q3UXQ1	NP_032879.2	NM_008853
103761_at	LBP-9; Crtr-1; AA575098; 1810030F05Rik; 4932442M07Rik; D930018N21Rik; Tcfcp2l1	AA734817	Tcfcp2l1	Cluster Incl AA734817:vp38c07.r1 Mus musculus cDNA, 5' end /clone=IMAGE-1078956 /clone_end=5' /gb=AA734817 /gi=2756484 /ug=Mm.24621 /len=440	Mm.24621	81879	Q99PF2 ; Q3UNW5	NP_076244.1	NM_023755
103202_at	Rpl5	AW047476	Gbp4	Cluster Incl AW047476:UI-M-BH1-all-g-04-0-UI.s1 Mus musculus cDNA, 3' end /clone=UI-M-BH1-all-g-04-0-UI /clone_end=3' /gb=AW047476 /gi=5908005 /ug=Mm.1909 /len=248	Mm.1909	55932	Q61107 ; Q8VEC5	NP_061204.2	NM_018734
162399_f_at		AV276058		Cluster Incl AV276058:AV276058 Mus musculus cDNA, 3' end /clone=4932432H12 /clone_end=3' /gb=AV276058 /gi=6264095 /ug=Mm.50737 /len=241 /NOTE=replacement for probe set(s) 102528_f_at on MG-U74A
92224_at	Tna; Clec3b	X79199	Clec3b	Cluster Incl X79199:Tetranectin (plasminogen-binding protein) /cds=(73,681) /gb=X79199 /gi=671561 /ug=Mm.34588 /len=988	Mm.34588	21922	P43025 ; Q8CFZ6	NP_035736.1	NM_011606
160337_at	Gphn	AI847162	MGI:1919030	Cluster Incl AI847162:UI-M-AO1-aep-d-11-0-UI.s1 Mus musculus cDNA, 3' end /clone=UI-M-AO1-aep-d-11-0-UI /clone_end=3' /gb=AI847162 /gi=5491068 /ug=Mm.29357 /len=158 /NOTE=replacement for probe set(s) 95107_at on MG-U74A	Mm.29357	71780	Q9JHU9	NP_076116.1	NM_023627
100084_at	p81; R75297; AW146364; MGC107499; App	X60671	Vil2	Cluster Incl X60671:M.musculus mRNA for ezrin /cds=(95,1855) /gb=X60671 /gi=50880 /ug=Mm.4551 /len=2701	Mm.277812	22350	P26040 ; Q3TCP5 ; Q3UL48 ; Q3UXR4 ; Q8CBU4 ; Q4KML7	NP_033536.1	NM_009510
96088_at	Ndr2; SYLD; AI182517; AU040374; Hspa5	AB033921	Ndrg2	Cluster Incl AB033921:Mus musculus mRNA for Ndr1 related protein Ndr2, complete cds /cds=(35,1150) /gb=AB033921 /gi=6141565 /ug=Mm.26722 /len=2010	Mm.26722	29811	Q9QYG0 ; Q69ZN2 ; Q3TI48 ; Q3TY42 ; Q3U3T5 ; Q8C661 ; Q9CTJ5	NP_038892.1	NM_013864
104099_at	Pgrp; PGRP; Tag7; Tasg7; PGRP-S; Pglyrp; Tnfsf3l; Casp8	AF076482	Pglyrp1	Cluster Incl AF076482:Tumor necrosis factor super family 3-like /cds=(35,583) /gb=AF076482 /gi=3342530 /ug=Mm.21855 /len=680	Mm.21855	21946	O88593 ; Q4FK86	NP_033428.1	NM_009402
95064_at	Abi1	AI849271	Acaa2	Cluster Incl AI849271:UI-M-AJ1-agz-g-06-0-UI.s1 Mus musculus cDNA, 3' end /clone=UI-M-AJ1-agz-g-06-0-UI /clone_end=3' /gb=AI849271 /gi=5493177 /ug=Mm.29165 /len=405	Mm.245724	52538	Q8BWT1 ; Q3TIT9 ; Q3UKH3	NP_803421.1	NM_177470
99444_at	Ramp2	AJ250490	Ramp2	Cluster Incl AJ250490:Mus musculus mRNA for receptor activity modifying protein 2 (Ramp2 gene) /cds=(30,599) /gb=AJ250490 /gi=6119626 /ug=Mm.40358 /len=808	Mm.358667	54409	Q9WUP0	NP_062317.1	NM_019444
97818_at	Snx4	AI838691	Snx4	Cluster Incl AI838691:UI-M-AO0-aca-g-07-0-UI.s1 Mus musculus cDNA, 3' end /clone=UI-M-AO0-aca-g-07-0-UI /clone_end=3' /gb=AI838691 /gi=5472904 /ug=Mm.28196 /len=387	Mm.28196	69150	Q80X54 ; Q91YJ2	NP_542124.1	NM_080557
95124_i_at	Csnk2a2	AW122337	Rbx1	Cluster Incl AW122337:UI-M-BH2.2-aos-g-04-0-UI.s1 Mus musculus cDNA, 3' end /clone=UI-M-BH2.2-aos-g-04-0-UI /clone_end=3' /gb=AW122337 /gi=6097822 /ug=Mm.29405 /len=403	Mm.29405	56438	P62878 ; Q3TWS3 ; Q3V497 ; Q9D105	NP_062686.1	NM_019712
96785_at		AF110520	Ankrd47	Cluster Incl AF110520:Mus musculus major histocompatibility complex region NG27, NG28, RPS28, NADH oxidoreductase, NG29, KIFC1, Fas-binding protein, BING1, tapasin, RalGDS-like, KE2, BING4, beta 1,3-galactosyl transferase, and RPS18 genes, complete cds; S	Mm.196330	80880	Q3V260 ; Q6P8V1 ; Q9Z1P7	NP_109622.1	NM_030697
99126_at	A430022B11; Hmgcr	L04961	Xist	Cluster Incl L04961:Inactive X specific transcripts /cds=UNKNOWN /gb=L04961 /gi=202420 /ug=Mm.4095 /len=14739	Mm.274770	213742			NR_001463 ; NR_001570
161650_at		AV090497	Slpi	Cluster Incl AV090497:AV090497 Mus musculus cDNA /clone=2310050J20 /clone_end=3' /gb=AV090497 /gi=5238045 /ug=Mm.70021 /len=282 /NOTE=replacement for probe set(s) 97040_at on MG-U74A	Mm.371583	20568	P97430	NP_035544.1	NM_011414
97916_at	AA407821; 2900064A13Rik	AI116222	5730494N06Rik	Cluster Incl AI116222:uc18c11.r1 Mus musculus cDNA, 5' end /clone=IMAGE-1398356 /clone_end=5' /gb=AI116222 /gi=3516546 /ug=Mm.30116 /len=321	Mm.379179	70612	Q8CIB6 ; Q9CYF7	NP_081754.1	NM_027478
99127_at	E46; Sca10; C77170; AI325283; Tbc1d9b	X61506	Sca10	Cluster Incl X61506:Mouse E46 mRNA for E46 protein /cds=(198,1478) /gb=X61506 /gi=50794 /ug=Mm.4098 /len=1668	Mm.248906	54138	P28658 ; Q3TCF4 ; Q3TKP3 ; Q543S3 ; Q8BWX1	NP_058539.1	NM_016843
92851_at	D3Ertd555e; Hmga1	U49430	Cp	Cluster Incl U49430:Ceruloplasmin /cds=(105,3293) /gb=U49430 /gi=1224107 /ug=Mm.13787 /len=3363	Mm.13787	12870	Q61147 ; Q6P5C8 ; Q8BU82 ; Q8BV37	NP_031778.1	NM_007752
100718_at	Thym; MGC102090; MGC103390; Ptma	X56135	Ptma	Cluster Incl X56135:Mouse mRNA for prothymosin alpha /cds=(170,505) /gb=X56135 /gi=54796 /ug=Mm.19187 /len=1191	Mm.19187	19231	P26350 ; Q3U6E4 ; Q3U8X6 ; Q3UA54 ; Q3UQV6 ; Q8C2T3	NP_032998.1	NM_008972
104148_at	Gpd1; G6pd1; Gpd-1; AI785303; Bcl2l1	AA939571	H6pd	Cluster Incl AA939571:vz51d08.r1 Mus musculus cDNA, 5' end /clone=IMAGE-1329999 /clone_end=5' /gb=AA939571 /gi=3100348 /ug=Mm.22183 /len=420	Mm.22183	100198	Q8QZU3 ; Q3TFM8 ; Q8BLH1 ; Q8BMC8 ; Q8CFX1	NP_775547.2	NM_173371
104576_at	Ski	AW212397	Ski	Cluster Incl AW212397:uo86e12.x1 Mus musculus cDNA, 3' end /clone=IMAGE-2649454 /clone_end=3' /gb=AW212397 /gi=6518452 /ug=Mm.23941 /len=165	Mm.28520	20481	Q60698 ; Q6NV61 ; Q8K0R3 ; Q99KU4 ; Q3UWI7 ; Q3UZ15 ; Q9CTE9	NP_035515.1	NM_011385
104154_at	p53; bbl; bfy; bhy; Trp53	AB021961	Trp53	Cluster Incl AB021961:Mus musculus mutant p53 mRNA, complete cds /cds=(100,1272) /gb=AB021961 /gi=5421849 /ug=Mm.222 /len=1429	Mm.222	22059	P02340 ; O70366 ; Q549C9 ; Q64451 ; Q6TDG9 ; Q80ZA1 ; Q91XH8 ; Q9ER40 ; Q3UGQ1 ; Q8C526	NP_035770.1	NM_011640
98600_at	cal; EMAPI; Emap1; S100c; S100a14; MGC107585; S100a11	U41341	S100a11	Cluster Incl U41341:Mus musculus endothelial monocyte-activating polypeptide I mRNA, complete cds /cds=(0,296) /gb=U41341 /gi=1150723 /ug=Mm.383 /len=331	Mm.280038	20195	P50543 ; Q545S1	NP_058020.1	NM_016740
96346_at	Socs2	AI854020	Cdo1	Cluster Incl AI854020:UI-M-BH0-ajm-b-01-0-UI.s1 Mus musculus cDNA, 3' end /clone=UI-M-BH0-ajm-b-01-0-UI /clone_end=3' /gb=AI854020 /gi=5497926 /ug=Mm.29996 /len=262	Mm.241056	12583	P60334 ; Q3UED8	NP_149026.1	NM_033037
99109_at	pip92; ch1; AI317238; Alox5	M59821	Ier2	Cluster Incl M59821:Mouse growth factor-inducible protein (pip92) mRNA, complete cds /cds=(103,768) /gb=M59821 /gi=200354 /ug=Mm.399 /len=1515	Mm.399	15936	P17950 ; Q3T9S0 ; Q3TD12 ; Q3U7A5	NP_034629.2	NM_010499
102399_at	Hif1a	AW123909	Rbpms	Cluster Incl AW123909:UI-M-BH2.1-app-h-07-0-UI.s1 Mus musculus cDNA, 3' end /clone=UI-M-BH2.1-app-h-07-0-UI /clone_end=3' /gb=AW123909 /gi=6099439 /ug=Mm.12436 /len=451	Mm.323997	19663	Q9WVB0 ; Q8C586 ; Q921Q0 ; Q9CPU5	NP_062707.1	NM_019733
95731_at	PA26; SEST1; AU044290; MGC118148; 1110002G11Rik; 2610200G18Rik	AI843106	Sesn1	Cluster Incl AI843106:UI-M-AK1-aes-e-01-0-UI.s1 Mus musculus cDNA, 3' end /clone=UI-M-AK1-aes-e-01-0-UI /clone_end=3' /gb=AI843106 /gi=5477319 /ug=Mm.29742 /len=302	Mm.139418	140742		NP_001013388.1	NM_001013370
97240_g_at	Psap	AI845106	D19Ertd721e	Cluster Incl AI845106:UI-M-BG0-ahs-a-04-0-UI.s1 Mus musculus cDNA, 3' end /clone=UI-M-BG0-ahs-a-04-0-UI /clone_end=3' /gb=AI845106 /gi=5489012 /ug=Mm.27839 /len=141	Mm.27839	225896	Q922Y1 ; Q3UCP8	NP_666205.1	NM_146093
93085_at	lmp2; Lmp2; Lmp-2; Psmb9	D44456	Psmb9	Cluster Incl D44456:Mus musculus bactrianus (strain M.Bac-Iran) mRNA for low molecular mass polypeptide complex subunit 2, complete cds /cds=(21,680) /gb=D44456 /gi=2467350 /ug=Mm.16251 /len=806	Mm.374795	16912	P28076 ; O35522 ; Q3TAR7 ; Q3U7A7 ; Q4FK25	NP_038613.1	NM_013585
94493_at	Cpetr2; AI182374; Tsn	AF095905	Cldn3	Cluster Incl AF095905:Mus musculus CPETR2 (Cpetr2) mRNA, complete cds /cds=(55,714) /gb=AF095905 /gi=4262394 /ug=Mm.28921 /len=1090	Mm.158662	12739	Q9Z0G9 ; Q3TMQ3 ; Q545A5	NP_034032.1	NM_009902
97105_at	KIAA1726; mKIAA1726; A230108E06; C230027N18Rik; Copg2as2	AI642677	C230027N18Rik	Cluster Incl AI642677:vw02c06.x1 Mus musculus cDNA, 3' end /clone=IMAGE-1230730 /clone_end=3' /gb=AI642677 /gi=4721152 /ug=Mm.32738 /len=351	Mm.295686	330940	Q5DTV4		XM_146893
160109_at	sox-4; Sox-4; AA682046; Sox4	X70298	Sox4	Cluster Incl X70298:SRY-box containing gene 4 /cds=(656,1978) /gb=X70298 /gi=296696 /ug=Mm.18789 /len=2069 /NOTE=replacement for probe set(s) 93344_at on MG-U74A	Mm.240627	20677	Q06831 ; Q5SW95 ; Q3U5A1 ; Q8BPK5 ; Q8BQ53 ; Q8CE56	NP_033264.2	NM_009238
92642_at	CAII; Car-2; Ltw-5; Lvtw-5; AI131712; Car2	M25944	Car2	Cluster Incl M25944:Mouse carbonic anhydrase II (CAII) mRNA, 3' end /cds=(0,62) /gb=M25944 /gi=199078 /ug=Mm.1186 /len=742	Mm.1186	12349	P00920 ; Q6LDQ7 ; Q7TPE1 ; Q9DCT3	NP_033931.3	NM_009801
98504_at	Rock-II; ROKalpha; mKIAA0619; Rho-kinase; B230113H15Rik; Rock2	U58513	Rock2	Cluster Incl U58513:Mus musculus Rho-associated, coiled-coil forming protein kinase p160 ROCK-2 mRNA, complete cds /cds=(0,4166) /gb=U58513 /gi=1514697 /ug=Mm.35815 /len=4167	Mm.276024	19878	P70336 ; Q6A035 ; Q3TR46 ; Q3UEZ9 ; Q3UMT5 ; Q8CC95	NP_033098.1	NM_009072
104374_at	spi2/eb4; Spi2-2; Spi2.2; Spi2/eb.4; Serpina3n	M64086	Serpina3n	Cluster Incl M64086:Mouse spi2 proteinase inhibitor (spi2/eb4) mRNA, complete cds /cds=(60,1316) /gb=M64086 /gi=201039 /ug=Mm.22650 /len=2035	Mm.22650	20716	Q91WP6	NP_033278.1	NM_009252
101444_at	AW556087; Gtrosa26as; Gt(ROSA)26asSor; zfp507	U83176	Thumpd3	Cluster Incl U83176:Gene trap ROSA 26 antisense /cds=(90,1607) /gb=U83176 /gi=1778860 /ug=Mm.781 /len=1974	Mm.781	14911	Q99M45 ; P97770 ; Q9D3P0	NP_032214.1	NM_008188
102861_at	Impt1; HET; ITM; BWR1A; TSSC5; Orctl2; BWSCR1A; AW260131; Slc22a1l; p45-BWR1A; Slc22a18	AF028739	Slc22a18	Cluster Incl AF028739:Imprinted polyspecific membrane transporter-like gene 1 /cds=(179,1399) /gb=AF028739 /gi=2583224 /ug=Mm.15093 /len=1466	Mm.271740	18400	Q9ER36 ; O35428 ; O54959 ; O88283 ; Q78KK3	NP_032793.1	NM_008767
92834_at		X51528	Rpl13a	Cluster Incl X51528:Tissue specific transplantation antigen P198-7 /cds=(18,629) /gb=X51528 /gi=55049 /ug=Mm.13020 /len=654		22121		NP_033464.2	NM_009438
95446_at	Kif1b	AW120502	6330577E15Rik	Cluster Incl AW120502:UI-M-BH1-ami-f-05-0-UI.s2 Mus musculus cDNA, 3' end /clone=UI-M-BH1-ami-f-05-0-UI /clone_end=3' /gb=AW120502 /gi=6095835 /ug=Mm.24600 /len=199	Mm.181610	67788	Q8BP27 ; Q3TH62 ; Q3TI03 ; Q3TJK0 ; Q3UIQ6	NP_080653.1	NM_026377
99010_at	Islr; AW553146; Zfp592	AB024538	Islr	Cluster Incl AB024538:Mus musculus Islr(immunoglobulin superfamily containing leucine-rich repeat) mRNA, complete cds /cds=(89,1375) /gb=AB024538 /gi=6172374 /ug=Mm.38426 /len=2038	Mm.335196	26968	Q6GU68	NP_036173.1	NM_012043
103708_at	H2-Eb1	AI132207	Eif1a	Cluster Incl AI132207:ue28g02.x1 Mus musculus cDNA, 3' end /clone=IMAGE-1481714 /clone_end=3' /gb=AI132207 /gi=3602223 /ug=Mm.24090 /len=450	Mm.262037	13664	Q60872 ; Q3UC76 ; Q4FJR7	NP_034250.2	NM_010120
99095_at	Myn; AA960152; AI875693; Fos	M63903	Max	Cluster Incl M63903:Max protein /cds=(160,642) /gb=M63903 /gi=199986 /ug=Mm.3931 /len=1941	Mm.268548	17187	P28574 ; Q8C4Y1	NP_032584.1	NM_008558
102395_at	PMP22; Tr; HNPP; 22kDa; Gas-3; trembler; Pmp22	Z38110	Pmp22	Cluster Incl Z38110:M.musculus PMP22 mRNA for peripheral myelin protein /cds=(0,482) /gb=Z38110 /gi=558353 /ug=Mm.1237 /len=483	Mm.1237	18858	P16646 ; Q5SXS3	NP_032911.1	NM_008885
94878_at	Chd6	AW125224	Btbd1	Cluster Incl AW125224:UI-M-BH2.1-aps-d-02-0-UI.s1 Mus musculus cDNA, 3' end /clone=UI-M-BH2.1-aps-d-02-0-UI /clone_end=3' /gb=AW125224 /gi=6100754 /ug=Mm.23839 /len=356	Mm.71103	83962	P58544 ; Q6GQU7	NP_666305.1	NM_146193
94817_at	HSP47; J6; Cbp1; Cbp2; gp46; Hsp47; BERF-1; Serpinh2; colligin; App	X60676	Serpinh1	Cluster Incl X60676:M.musculus HSP47 mRNA /cds=(256,1509) /gb=X60676 /gi=51449 /ug=Mm.22708 /len=2273	Mm.22708	12406	P19324 ; Q3TJK3 ; Q3TMD2 ; Q3TWG9 ; Q5U4D0 ; Q8BV87 ; Q8BVU9	NP_033955.1	NM_009825
160350_at		AW060750	Gstz1	Cluster Incl AW060750:UI-M-BH1-anu-b-12-0-UI.s1 Mus musculus cDNA, 3' end /clone=UI-M-BH1-anu-b-12-0-UI /clone_end=3' /gb=AW060750 /gi=6008501 /ug=Mm.29652 /len=549 /NOTE=replacement for probe set(s) 95691_at on MG-U74A	Mm.358602	14874	Q9WVL0 ; Q9JJA0	NP_034493.1	NM_010363
104680_at	Ramp1; Daxx	AJ250489	Ramp1	Cluster Incl AJ250489:Mus musculus mRNA for receptor activity modifying protein 1 (Ramp1 gene) /cds=(59,505) /gb=AJ250489 /gi=6119624 /ug=Mm.3272 /len=844	Mm.3272	51801	Q9WTJ5 ; Q8VII7 ; Q3TNJ3 ; Q3UNB0 ; Q8K3B6 ; Q9CT60	NP_058590.1	NM_016894
102710_at	Prp48; 9930118P07Rik; Apbb1ip	AF020313	Apbb1ip	Cluster Incl AF020313:Mus musculus proline-rich protein 48 mRNA, partial cds /cds=(0,895) /gb=AF020313 /gi=2624971 /ug=Mm.14255 /len=2223	Mm.14255	54519	Q8R5A3 ; Q3TS23 ; Q8CB05	NP_062329.1	NM_019456
93064_at	Nip2l; Nip21; BNIP2beta; 5730523P12Rik; Bmpr1a	AF035207	Bnip2	Cluster Incl AF035207:Mus musculus Nip2l mRNA, complete cds /cds=(133,1113) /gb=AF035207 /gi=2911347 /ug=Mm.1561 /len=2213	Mm.159777	12175	O54940 ; Q3TTX3 ; Q3TWC8 ; Q8K4H0 ; Q91VL0	NP_001008239.1 ; NP_058067.2	NM_001008238 ; NM_016787
160395_at		AW046672	Nudcd2	Cluster Incl AW046672:UI-M-BH1-alm-a-10-0-UI.s1 Mus musculus cDNA, 3' end /clone=UI-M-BH1-alm-a-10-0-UI /clone_end=3' /gb=AW046672 /gi=5907201 /ug=Mm.30177 /len=461 /NOTE=replacement for probe set(s) 96933_at on MG-U74A	Mm.276504	52653	Q9CQ48	NP_080299.3	NM_026023
99087_at	Tln2	AW060179	Zwint	Cluster Incl AW060179:UI-M-BH1-amu-d-09-0-UI.s1 Mus musculus cDNA, 3' end /clone=UI-M-BH1-amu-d-09-0-UI /clone_end=3' /gb=AW060179 /gi=6007945 /ug=Mm.38994 /len=244	Mm.62876	52696	Q9CQU5 ; Q91VI4 ; Q3UYT8	NP_079911.1	NM_025635
101110_at	Col6a-3; AI507288; Col6a3	AF064749	Col6a3	Cluster Incl AF064749:Mus musculus type VI collagen alpha 3 subunit mRNA, complete cds /cds=(61,8034) /gb=AF064749 /gi=3236369 /ug=Mm.7562 /len=8775	Mm.7562	12835	O88493 ; O88494 ; Q05504 ; Q66K11 ; Q6PES2 ; Q80VJ0 ; Q99K31 ; Q9Z0I9	XP_484897.2	XM_484897
96024_at	ahcy; CuBP; SAHH; AA987153; AL024110; MGC118063; Ddx5	L32836	Ahcy	Cluster Incl L32836:Mus musculus (clone C7/B9) S-adenosyl homocysteine hydrolase (ahcy) mRNA, complete cds /cds=(5,1303) /gb=L32836 /gi=904131 /ug=Mm.2573 /len=2057	Mm.378880	269378	P50247 ; Q5M9P0 ; Q3TF14 ; Q3U4D1 ; Q3U5U5 ; Q8BPI7	NP_057870.2	NM_016661
96813_f_at	Eif4b	AI852973	Otud5	Cluster Incl AI852973:UI-M-BH0-aiz-g-09-0-UI.s1 Mus musculus cDNA, 3' end /clone=UI-M-BH0-aiz-g-09-0-UI /clone_end=3' /gb=AI852973 /gi=5496879 /ug=Mm.29297 /len=375	Mm.142827	54644	Q9JIG6 ; Q3TDY8 ; Q3U2S4 ; Q3UE33 ; Q9CV50 ; Q91YL5	NP_613070.2	NM_138604
97317_at	Scn8a	AW122933	Enpp2	Cluster Incl AW122933:UI-M-BH2.1-apa-h-09-0-UI.s1 Mus musculus cDNA, 3' end /clone=UI-M-BH2.1-apa-h-09-0-UI /clone_end=3' /gb=AW122933 /gi=6098463 /ug=Mm.28107 /len=399	Mm.250256	18606	Q9R1E6 ; Q6PDE0	NP_056559.1	NM_015744
97284_at	Cspg2	AI853789	Bcl2l13	Cluster Incl AI853789:UI-M-BH0-ajg-f-10-0-UI.s1 Mus musculus cDNA, 3' end /clone=UI-M-BH0-ajg-f-10-0-UI /clone_end=3' /gb=AI853789 /gi=5497695 /ug=Mm.27990 /len=458	Mm.27990	94044	P59017 ; Q3TNR7 ; Q3UGC5 ; Q543S1	NP_705736.1	NM_153516
99993_at	Apn; Cd13; Lap1; p150; Lap-1; Mmp12	U77083	Anpep	Cluster Incl U77083:Leucine arylaminopeptidase 1, intestinal /cds=(33,2933) /gb=U77083 /gi=1674500 /ug=Mm.4487 /len=3367	Mm.4487	16790	P97449 ; Q3TB69 ; Q3UP74	NP_032512.1	NM_008486
93768_f_at	Stxbp5	AW124052	2700059D21Rik	Cluster Incl AW124052:UI-M-BH2.1-apn-e-06-0-UI.s1 Mus musculus cDNA, 3' end /clone=UI-M-BH2.1-apn-e-06-0-UI /clone_end=3' /gb=AW124052 /gi=6099582 /ug=Mm.21183 /len=246	Mm.379632	433693	Q641L8 ; Q9DAH4	NP_001007590.1	NM_001007589
100893_at	LCB2; AI173915; mKIAA0526; Serinc3	U27455	Sptlc2	Cluster Incl U27455:Serine palmitoyltransferase, long chain base subunit 2v /cds=(27,1709) /gb=U27455 /gi=2267216 /ug=Mm.565 /len=1893	Mm.565	20773	P97363 ; Q6A053 ; Q3UT78 ; Q3UZQ0 ; Q542D6 ; Q8C9F8	NP_035609.1	NM_011479
94839_at	Nucb; C77483; MTEST82; B230337F23Rik; Arhgdia	M96823	Nucb1	Cluster Incl M96823:Mouse nucleobindin mRNA, complete cds /cds=(18,1385) /gb=M96823 /gi=200113 /ug=Mm.2283 /len=2116	Mm.258923	18220	Q02819 ; Q3TCI1 ; Q3TU42 ; Q8BRD3	NP_032775.1	NM_008749
102381_at	ACS4; Facl4; Lacs4; AU018108; 9430020A05Rik; Acsl4	AA619207	Acsl4	Cluster Incl AA619207:vo73e09.r1 Mus musculus cDNA, 5' end /clone=IMAGE-1064776 /clone_end=5' /gb=AA619207 /gi=2523083 /ug=Mm.12166 /len=367	Mm.143689	50790	Q9QUJ7 ; Q5D071 ; Q8BW44 ; Q91YN3	NP_001028772.1 ; NP_062350.3 ; NP_997508.1	NM_001033600 ; NM_019477 ; NM_207625
93571_at	Spnb-2; elf1; elf3; SPTB2; SPTBN1; AL033301; KIAA4049; mKIAA4049; 9930031C03Rik	M74773	Spnb2	Cluster Incl M74773:Beta-spectrin 2, non-erythrocytic /cds=(366,7457) /gb=M74773 /gi=598330 /ug=Mm.20405 /len=7524	Mm.123110	20742	P70435 ; Q5DTR4 ; Q62499 ; Q8R1C2 ; Q9QWJ7 ; Q9Z2V0 ; Q3TEM7 ; Q3TTX2 ; Q3TZN6 ; Q8BQ35 ; Q8C509	NP_033286.1 ; NP_787030.1	NM_009260 ; NM_175836
104378_at	PON2; AI481612; MGC68232; 6330405I24Rik; Pon2	L48514	Pon2	Cluster Incl L48514:Paraoxonase 2 /cds=(24,1088) /gb=L48514 /gi=1333637 /ug=Mm.22681 /len=1179	Mm.126984	330260	Q62086 ; Q8VDG8 ; Q3TAD3	NP_899131.1	NM_183308
97203_at	F52; Mlp; Mrp; D4Bc1; Macs2; Macs3; Macs-2; Macs-3; AL022768; AW215397; AW536807; MacMARCKS; Fth1	X61399	Marcksl1	Cluster Incl X61399:Mouse F52 mRNA for a novel protein /cds=UNKNOWN /gb=X61399 /gi=50943 /ug=Mm.2769 /len=1584	Mm.2769	17357	P28667 ; Q3TEZ4	NP_034937.1	NM_010807
96764_at	IIGP; Iigp; AI046432; AW111922; 2900074L10Rik; Lcp1	AJ007971	Iigp1	Cluster Incl AJ007971:Mus musculus mRNA for IIGP protein /cds=(104,1345) /gb=AJ007971 /gi=4158173 /ug=Mm.29008 /len=2280	Mm.261140	60440	Q9QZ85 ; Q9Z1M3	NP_068564.3	NM_021792
101502_at	mtgif; AA959811; AI462167; Tgif	X89749	Tgif	Cluster Incl X89749:M.musculus mRNA for mTGIF protein /cds=(279,1097) /gb=X89749 /gi=1495713 /ug=Mm.8155 /len=1186	Mm.101034	21815	P70284 ; Q3TVD4	NP_033398.2	NM_009372
95522_i_at	KRAZ2; mszf22; mszf49; Zfp68	AB024005	Zfp68	Cluster Incl AB024005:Mus musculus mRNA for KRAB-containing zinc-finger protein KRAZ2, complete cds /cds=(307,2127) /gb=AB024005 /gi=4514560 /ug=Mm.27575 /len=2247	Mm.27575	24135	O88238 ; Q60910 ; Q3U546 ; Q3UPV8 ; Q8BLK6 ; Q8VEM6 ; Q9Z116	NP_038872.1	NM_013844
97426_at	emp-1; TMP	X98471	Emp1	Cluster Incl X98471:Epithelial membrane protein 1 /cds=(0,482) /gb=X98471 /gi=1580765 /ug=Mm.30024 /len=483	Mm.182785	13730	P47801 ; Q3UXM2 ; Q4FK43	NP_034258.1	NM_010128
93095_at	Hmg1; MGC103168; MGC103169; MGC117896; MGC117897; Hmgb1	U00431	Hmgb1	Cluster Incl U00431:Mus musculus HMG-1 mRNA, complete cds /cds=(145,792) /gb=U00431 /gi=437101 /ug=Mm.16421 /len=1308	Mm.378939	15289	P63158 ; Q6P202 ; Q8BNM0 ; Q8BQ02 ; Q8C7C4 ; Q58EV5	NP_034569.1	NM_010439
97839_at	Egr2	AI841960	Snx6	Cluster Incl AI841960:UI-M-AH0-acu-c-10-0-UI.s2 Mus musculus cDNA, 3' end /clone=UI-M-AH0-acu-c-10-0-UI /clone_end=3' /gb=AI841960 /gi=5476173 /ug=Mm.28240 /len=335	Mm.28240	72183	Q6P8X1 ; Q8R0Z4 ; Q9CZ03	NP_081274.2	NM_026998
99633_at	Ms10ae; norbin; AU042419; MMS10-AE; mKIAA0607	AB017608	Ncdn	Cluster Incl AB017608:Mus musculus gene for neurochondrin-1, complete cds /cds=(0,2189) /gb=AB017608 /gi=4512258 /ug=Mm.43445 /len=2190	Mm.220885	26562	Q80TW1 ; Q91YH7 ; Q3TCW4 ; Q9CW81 ; Q9Z0E0	NP_036116.2	NM_011986
93501_f_at	Scs; 4930547K18Rik; Fth1	AF058955	Sucla2	Cluster Incl AF058955:Mus musculus ATP-specific succinyl-CoA synthetase beta subunit (Scs) mRNA, partial cds /cds=(0,1280) /gb=AF058955 /gi=3766200 /ug=Mm.19154 /len=1991	Mm.38951	20916	Q9Z2I9 ; Q3TVH1 ; Q3U6C7 ; Q3UCC6 ; Q9CTE2	NP_035636.1	NM_011506
100889_at	Hdac6	AI838576	BC042901	Cluster Incl AI838576:UI-M-AO0-abz-c-02-0-UI.s1 Mus musculus cDNA, 3' end /clone=UI-M-AO0-abz-c-02-0-UI /clone_end=3' /gb=AI838576 /gi=5472789 /ug=Mm.54120 /len=181	Mm.54120	233033	Q80XS6	NP_778186.1	NM_175021
101510_at	Psme1; PA28a; AW413925; MGC113815	AB007136	Psme1	Cluster Incl AB007136:Protease (prosome, macropain) 28 subunit, alpha /cds=(81,830) /gb=AB007136 /gi=3219281 /ug=Mm.830 /len=977	Mm.830	19186	P97371 ; Q5HZK3	NP_035319.1	NM_011189
93930_at	MLN50; Def-4; SH3P6; AA408629; Dct	U58882	Lasp1	Cluster Incl U58882:LIM and SH3 protein 1 /cds=(0,617) /gb=U58882 /gi=1407650 /ug=Mm.89941 /len=1199	Mm.271967	16796	Q61792 ; Q543N3	NP_034818.1	NM_010688
104445_at	4631408O11Rik	AW046694	4631408O11Rik	Cluster Incl AW046694:UI-M-BH1-alm-d-07-0-UI.s1 Mus musculus cDNA, 3' end /clone=UI-M-BH1-alm-d-07-0-UI /clone_end=3' /gb=AW046694 /gi=5907223 /ug=Mm.2935 /len=253	Mm.2935	66693
99552_at	Slugh; Snail2; Snai2	U79550	Snai2	Cluster Incl U79550:Slug, chicken homolog /cds=(43,852) /gb=U79550 /gi=1711202 /ug=Mm.4272 /len=1945	Mm.4272	20583	P97469 ; Q3UZ96	NP_035545.1	NM_011415
96285_at	Myadm; D7Wsu62e; Tmpo	AJ001616	Myadm	Cluster Incl AJ001616:Mus musculus mRNA for myeloid associated differentiation protein /cds=(187,1077) /gb=AJ001616 /gi=2463264 /ug=Mm.29874 /len=2822	Mm.29874	50918	O35682 ; Q8BGS9 ; Q8BPS8	NP_058665.1	NM_016969
93517_at	Col6a-2; MGC36205; Col6a2	Z18272	Col6a2	Cluster Incl Z18272:Procollagen, type VI, alpha 2 /cds=(0,1115) /gb=Z18272 /gi=57957 /ug=Mm.1949 /len=1562	Mm.1949	12834	Q02788 ; Q8K229 ; Q8C972	NP_666119.1	NM_146007
103873_i_at	C86558; MGC144297; 2610030H06Rik	AA684456	2310015N07Rik	Cluster Incl AA684456:vm64c06.s1 Mus musculus cDNA, 5' end /clone=IMAGE-1003018 /clone_end=5' /gb=AA684456 /gi=2671042 /ug=Mm.21173 /len=217	Mm.379111	66365	Q8C3X2 ; Q8JZY3 ; Q9D7C1	NP_079791.1	NM_025515
99610_at	SYT; Syt; Ssxt; D130059H17; Ss18	X93357	Ss18 ; Gm1826	Cluster Incl X93357:Synovial sarcoma, translocated to X Chromosome /cds=(179,1435) /gb=X93357 /gi=1072383 /ug=Mm.4296 /len=3107	Mm.296783	268996 ; 433448	Q62280 ; Q6P1I1 ; Q3TM96 ; Q3U3G9 ; Q8BJH8 ; Q8BJJ6 ; Q8BKL1 ; Q8VHA8	NP_033306.1 ; XP_485027.1	NM_009280 ; XM_485027
102056_f_at	Igsf4a	AA839379	2610002J02Rik	Cluster Incl AA839379:vw48g12.r1 Mus musculus cDNA, 5' end /clone=IMAGE-1247110 /clone_end=5' /gb=AA839379 /gi=2915474 /ug=Mm.10374 /len=500	Mm.10374	67513	Q3UN58	XP_131827.3	XM_131827
96596_at	TDD5; Tdd5; Smpd1	U52073	Ndrg1 ; Ndrl	Cluster Incl U52073:Mus musculus TDD5 mRNA, complete cds /cds=(135,1280) /gb=U52073 /gi=1903378 /ug=Mm.30837 /len=2916	Mm.30837	17988 ; 17990	Q62433 ; Q3TD08 ; Q3TSR4 ; Q545R3	NP_032707.1 ; NP_035014.1	NM_008681 ; NM_010884
93055_at	Racgap1	AW049376	Ankrd46	Cluster Incl AW049376:UI-M-BH1-ane-c-05-0-UI.s1 Mus musculus cDNA, 3' end /clone=UI-M-BH1-ane-c-05-0-UI /clone_end=3' /gb=AW049376 /gi=5909905 /ug=Mm.15351 /len=492	Mm.15351	68839	Q8BTZ5 ; Q8BV97	NP_780343.1	NM_175134
100527_at	Clcn5	AW124744	D11Ertd99e	Cluster Incl AW124744:UI-M-BH2.1-aqa-d-10-0-UI.s1 Mus musculus cDNA, 3' end /clone=UI-M-BH2.1-aqa-d-10-0-UI /clone_end=3' /gb=AW124744 /gi=6100274 /ug=Mm.52 /len=485	Mm.52	52469	Q9D2R6	NP_080894.1	NM_026618
93546_s_at	PEBP2b; PEA2; Pebp2; Pebpb2; AI893578; Cbfb	D14572	Cbfb	Cluster Incl D14572:Mouse mRNA for PEBP2b1 protein, complete cds /cds=(232,795) /gb=D14572 /gi=303693 /ug=Mm.2018 /len=2805	Mm.2018	12400	Q08024 ; Q3UYR3	NP_071704.2	NM_022309
96272_at	Zcchc3	AI848471	Ptprf	Cluster Incl AI848471:UI-M-AH1-ags-h-12-0-UI.s1 Mus musculus cDNA, 3' end /clone=UI-M-AH1-ags-h-12-0-UI /clone_end=3' /gb=AI848471 /gi=5492377 /ug=Mm.29855 /len=427	Mm.29855	19268	Q4JFB8 ; Q4U1Z0 ; Q64696 ; Q6PG86 ; Q3TT24 ; Q3V0J9 ; Q9EQ17	NP_035343.1	NM_011213
94456_at		AI841497	Set	Cluster Incl AI841497:UI-M-AH0-acy-d-12-0-UI.s1 Mus musculus cDNA, 3' end /clone=UI-M-AH0-acy-d-12-0-UI /clone_end=3' /gb=AI841497 /gi=5475710 /ug=Mm.28805 /len=411	Mm.335942	56086	Q9EQU5 ; Q921H2 ; Q9CRT3 ; Q3T9S3	NP_076360.1	NM_023871
160481_at	PEPCK; Pck-1; AI265463	AF009605	Pck1	Cluster Incl AF009605:Mus musculus phosphoenolpyruvate carboxykinase (PEPCK) gene, complete cds /cds=(140,2008) /gb=AF009605 /gi=4102181 /ug=Mm.42246 /len=2618 /NOTE=replacement for probe set(s) 99568_at on MG-U74A	Mm.266867	18534	Q9Z2V4 ; Q8CI37 ; Q3UEH3 ; Q8BSX3	NP_035174.1	NM_011044
92223_at	C1qg; Ciqc; AI385742; Ryr2	X66295	C1qg	Cluster Incl X66295:Complement component 1, q subcomponent, c polypeptide /cds=(38,778) /gb=X66295 /gi=50228 /ug=Mm.3453 /len=1019	Mm.3453	12262	Q02105 ; Q6DI63	NP_031600.1	NM_007574
97903_at	Fbxo18	AW050078	Tsen34	Cluster Incl AW050078:UI-M-BH1-amm-f-12-0-UI.s1 Mus musculus cDNA, 3' end /clone=UI-M-BH1-amm-f-12-0-UI /clone_end=3' /gb=AW050078 /gi=5910607 /ug=Mm.28454 /len=298	Mm.379100	66078	Q8BMZ5 ; Q9CWG3	NP_077130.1	NM_024168
93964_s_at	p54; rck; HLR2; mRCK/P54; E230023J21Rik; Ddx6	AF038995	Ddx6	Cluster Incl AF038995:Mus musculus putative RNA helicase RCK mRNA, partial cds /cds=(0,1359) /gb=AF038995 /gi=2745893 /ug=Mm.97095 /len=1360	Mm.267061	13209	P54823 ; O54979 ; Q3UFI3 ; Q8BW68	NP_031867.1 ; NP_851841.1	NM_007841 ; NM_181324
93143_at	Kcnj15	AI844196	1190005I06Rik	Cluster Incl AI844196:UI-M-AL1-ahk-b-11-0-UI.s1 Mus musculus cDNA, 3' end /clone=UI-M-AL1-ahk-b-11-0-UI /clone_end=3' /gb=AI844196 /gi=5488102 /ug=Mm.5185 /len=351	Mm.358723	68918	Q8K1L6	NP_932105.1	NM_197988
94413_at	HAP; HET; SAFB1; D18386; AU018122; E130307D12; 3110021E02Rik; 5330423C17Rik	AW121487	Safb	Cluster Incl AW121487:UI-M-BH2.2-aon-h-09-0-UI.s1 Mus musculus cDNA, 3' end /clone=UI-M-BH2.2-aon-h-09-0-UI /clone_end=3' /gb=AW121487 /gi=6096820 /ug=Mm.26089 /len=168	Mm.255066	224903		XP_128715.5	XM_128715
101931_at	PSS-1; AU044268; AW539008; mKIAA0024; Frem2	AF042731	Ptdss1	Cluster Incl AF042731:Mus musculus phosphatidylserine synthase-1 mRNA, complete cds /cds=(93,1514) /gb=AF042731 /gi=2811227 /ug=Mm.9440 /len=2455	Mm.281464	19210	Q99LH2 ; Q6A0E5 ; Q3UV14	NP_032985.2	NM_008959
103257_at	AU018104; AW109744; 4930577M16Rik; C730036B01Rik; Ptch1	AA690483	Tmem56	Cluster Incl AA690483:vu52f06.r1 Mus musculus cDNA, 5' end /clone=IMAGE-1195043 /clone_end=5' /gb=AA690483 /gi=2691419 /ug=Mm.2073 /len=302	Mm.26088	99887	Q8CGF5 ; Q9D4Q8	NP_849267.1	NM_178936
102752_at	Shyc; Sra-1; KIAA0068; P140SRA-1; mKIAA0068; E030028J09Rik; Dct	AF072697	Cyfip1	Cluster Incl AF072697:Mus musculus SHYC (Shyc) mRNA, complete cds /cds=(33,3794) /gb=AF072697 /gi=3293550 /ug=Mm.12912 /len=4112	Mm.37249	20430	O88558 ; Q5DU50 ; Q7TSZ5 ; Q80VN6 ; Q99LY1 ; Q3U7Q7 ; Q7TMB8 ; Q8C8R2 ; Q8CE85	NP_035500.1	NM_011370
103362_at	EP4; Ptgerep4; Ptger4	D13458	Ptger4	Cluster Incl D13458:Prostaglandin E receptor EP4 subtype /cds=(133,1674) /gb=D13458 /gi=303699 /ug=Mm.18509 /len=2442	Mm.18509	19219	P32240 ; Q91VE4 ; Q3UM94 ; Q8BZK1	NP_032991.1	NM_008965
104126_at	Cstf2t	AI854864	Cstf2t	Cluster Incl AI854864:UI-M-BH0-akb-e-01-0-UI.s1 Mus musculus cDNA, 3' end /clone=UI-M-BH0-akb-e-01-0-UI /clone_end=3' /gb=AI854864 /gi=5498770 /ug=Mm.22031 /len=197	Mm.22031	83410	Q8C7E9	NP_112539.1	NM_031249
100123_f_at	CD29; Fnrb; gpIIa; AA409975; AA960159; 4633401G24Rik; Itgb1	X15202	Itgb1	Cluster Incl X15202:Mouse mRNA for fibronectin receptor beta-chain (VLA5-homolog.) /cds=(0,2398) /gb=X15202 /gi=50986 /ug=Mm.4712 /len=3491	Mm.263396	16412	P09055 ; Q60993 ; Q3TIW5 ; Q3TWH6 ; Q8BTU0 ; Q8BUD1 ; Q8BVU1	NP_034708.1	NM_010578
160464_s_at	Ndr1; RTP; DRG1; NMSL; TDD5; CAP43; CMT4D; HMSNL; PROXY1; Smpd1	U60593	Ndrl	Cluster Incl U60593:Mus musculus cytoplasmic protein Ndr1 (Ndr1) mRNA, complete cds /cds=(154,1338) /gb=U60593 /gi=1402856 /ug=Mm.4063 /len=2905 /NOTE=replacement for probe set(s) 99125_at on MG-U74A	Mm.30837	17990		NP_032707.1	NM_008681
96610_at	Calm1	AW046442	Atp6v1h	Cluster Incl AW046442:UI-M-BH1-akp-e-03-0-UI.s1 Mus musculus cDNA, 3' end /clone=UI-M-BH1-akp-e-03-0-UI /clone_end=3' /gb=AW046442 /gi=5906971 /ug=Mm.27082 /len=451	Mm.27082	108664	Q8BVE3 ; Q3U9S9	NP_598587.2	NM_133826
101585_at	PPMR; Vema; HPR6.6; AA415812; Mgll	AF042491	Pgrmc1	Cluster Incl AF042491:Mus musculus putative membrane associated progesterone receptor component mRNA, complete cds /cds=(13,600) /gb=AF042491 /gi=2801792 /ug=Mm.9052 /len=1786	Mm.9052	53328	O55022 ; Q3TFP8 ; Q3TH84 ; Q3TXU8	NP_058063.2	NM_016783
96047_at	RBP; Rbp-4; Rbp4	U63146	Rbp4	Cluster Incl U63146:Mus musculus retinol binding protein (RBP) mRNA, complete cds /cds=(0,605) /gb=U63146 /gi=1515449 /ug=Mm.2605 /len=606	Mm.2605	19662	Q00724 ; Q3TF08	NP_035385.1	NM_011255
103046_at	AW456718	U37091	Car4	Cluster Incl U37091:Mus musculus carbonic anhydrase IV gene, complete cds /cds=(44,961) /gb=U37091 /gi=1326079 /ug=Mm.1641 /len=1201	Mm.1641	12351	Q64444 ; Q3U3I1	NP_031633.1	NM_007607
96010_at	Mecp2	AW047023	Kpna3	Cluster Incl AW047023:UI-M-BH1-alp-h-11-0-UI.s1 Mus musculus cDNA, 3' end /clone=UI-M-BH1-alp-h-11-0-UI /clone_end=3' /gb=AW047023 /gi=5907552 /ug=Mm.25548 /len=399	Mm.25548	16648	O35344 ; Q543M7 ; Q9CT07	NP_032492.1	NM_008466
96913_at	Elovl6	AW122615	Hadhb	Cluster Incl AW122615:UI-M-BH2.2-aol-b-06-0-UI.s1 Mus musculus cDNA, 3' end /clone=UI-M-BH2.2-aol-b-06-0-UI /clone_end=3' /gb=AW122615 /gi=6098142 /ug=Mm.30147 /len=244	Mm.291463	231086	Q99JY0 ; Q3TEH9	NP_663533.1	NM_145558
96605_at	Keg2; AU040201; AU041743; Lpl	AI787183	0610011I04Rik	Cluster Incl AI787183:ui86a11.y1 Mus musculus cDNA, 5' end /clone=IMAGE-1889276 /clone_end=5' /gb=AI787183 /gi=5334899 /ug=Mm.27061 /len=245	Mm.27061	66058	Q3UCE2 ; Q8BV92 ; Q99JK9 ; Q9DCS1 ; Q9R1Q6	NP_079602.3	NM_025326
94238_at	Ccdc71	AW228316	Prss23	Cluster Incl AW228316:up21f09.y1 Mus musculus cDNA, 5' end /clone=IMAGE-2655017 /clone_end=5' /gb=AW228316 /gi=6557612 /ug=Mm.22345 /len=193	Mm.250438	76453	Q9D6X6 ; Q544M8 ; Q8BZS4 ; Q8CF39	NP_083890.2	NM_029614
102807_at	Prune	AW048054	Prune	Cluster Incl AW048054:UI-M-BH1-alv-g-07-0-UI.s1 Mus musculus cDNA, 3' end /clone=UI-M-BH1-alv-g-07-0-UI /clone_end=3' /gb=AW048054 /gi=5908583 /ug=Mm.14155 /len=457	Mm.14155	229589	Q80VU0 ; Q8BIW1	NP_775482.1	NM_173347
101106_at	Csnk1a1	AI853331	E430034L04Rik	Cluster Incl AI853331:UI-M-BH0-air-a-07-0-UI.s1 Mus musculus cDNA, 3' end /clone=UI-M-BH0-air-a-07-0-UI /clone_end=3' /gb=AI853331 /gi=5497237 /ug=Mm.7514 /len=347	Mm.290530	23881	P97379 ; Q3TEL4 ; Q3U541 ; Q3U6B1 ; Q3U931 ; Q3UL55 ; Q542W3 ; Q5DU21	NP_035946.2	NM_011816
93793_at	Dct	AW122780	Lasp1	Cluster Incl AW122780:UI-M-BH2.1-aoy-c-12-0-UI.s1 Mus musculus cDNA, 3' end /clone=UI-M-BH2.1-aoy-c-12-0-UI /clone_end=3' /gb=AW122780 /gi=6098310 /ug=Mm.21387 /len=148	Mm.271967	16796	Q61792 ; Q543N3	NP_034818.1	NM_010688
100428_at	B2t; AA589349; Lamc2	U43327	Lamc2	Cluster Incl U43327:Laminin, gamma 2 /cds=(39,3617) /gb=U43327 /gi=1151216 /ug=Mm.4717 /len=5159	Mm.329272	16782	Q61092 ; Q9R086 ; Q3UI29 ; Q61965	NP_032511.2	NM_008485
94415_at	Bach1	AA710439	6230421P05Rik	Cluster Incl AA710439:vt42e01.r1 Mus musculus cDNA, 5' end /clone=IMAGE-1165752 /clone_end=5' /gb=AA710439 /gi=2720357 /ug=Mm.26147 /len=510	Mm.26147	109033
92554_at	Ribeye; AA407280; D7Ertd45e; Nrg1	AF059735	Ctbp2	Cluster Incl AF059735:Mus musculus C-terminal binding protein 2 CtBP2 mRNA, complete cds /cds=(0,1337) /gb=AF059735 /gi=3513570 /ug=Mm.10172 /len=1338	Mm.383174	13017	P56546 ; Q9ER82 ; Q3TM28 ; Q3UGL5 ; Q3UIX8 ; Q91YZ2	NP_034110.1	NM_009980
98432_at	paladin; Pald; MMPAL; mKIAA1274; Arhgdia	X99384	X99384	Cluster Incl X99384:M.musculus mRNA for paladin gene /cds=(46,2625) /gb=X99384 /gi=1545958 /ug=Mm.3437 /len=4055	Mm.269699	27355	Q66JP9 ; P70261 ; Q8C2I4	NP_038781.1	NM_013753
94106_at		AI853048		Cluster Incl AI853048:UI-M-BH0-ajn-f-11-0-UI.s1 Mus musculus cDNA, 3' end /clone=UI-M-BH0-ajn-f-11-0-UI /clone_end=3' /gb=AI853048 /gi=5496954 /ug=Mm.1024 /len=348	Mm.1024
94259_at	Sid3177; Tebp; Ptges; cPGES; sid3177; 5730442A20Rik; Slc12a4	AB024935	Ptges3	Cluster Incl AB024935:Mus musculus Sid3177 mRNA, complete cds /cds=(111,593) /gb=AB024935 /gi=5931546 /ug=Mm.22421 /len=1510	Mm.305816	56351	Q9R0Q7 ; Q3TJG6 ; Q9CRH1 ; Q9D7V0 ; Q542V4	NP_062740.1	NM_019766
93747_at	Gnb5	AW122599	AW742319	Cluster Incl AW122599:UI-M-BH2.2-aox-h-11-0-UI.s1 Mus musculus cDNA, 3' end /clone=UI-M-BH2.2-aox-h-11-0-UI /clone_end=3' /gb=AW122599 /gi=6098125 /ug=Mm.21092 /len=456	Mm.308180	57874	O09003 ; Q6PGH3 ; Q8K2C9 ; Q8BGM8	NP_067320.1	NM_021345
95489_at	Anxa6	AW047953	Fliih	Cluster Incl AW047953:UI-M-BH1-aln-f-07-0-UI.s1 Mus musculus cDNA, 3' end /clone=UI-M-BH1-aln-f-07-0-UI /clone_end=3' /gb=AW047953 /gi=5908482 /ug=Mm.25044 /len=331	Mm.339755	14248	Q9JJ28 ; Q3TUY1	NP_071292.1	NM_022009
160827_at	RASSF4; AW821980; 2010003K16Rik; 4632403N06Rik; Plp1	AI835968	Rin2 ; LOC547368	Cluster Incl AI835968:UI-M-AI0-aao-h-12-0-UI.s1 Mus musculus cDNA, 3' end /clone=UI-M-AI0-aao-h-12-0-UI /clone_end=3' /gb=AI835968 /gi=5470181 /ug=Mm.3069 /len=409 /NOTE=replacement for probe set(s) 97961_at on MG-U74A	Mm.228799	547368 ; 74030	Q9D684 ; Q3TBT4 ; Q3TR60 ; Q3U461 ; Q3U6Z8 ; Q3U8Y2 ; Q3UAK3 ; Q3UC54	NP_083000.3 ; XP_623023.1	NM_028724 ; XM_623023
95129_at	Qk	AW121057	Ncor2	Cluster Incl AW121057:UI-M-BH2.3-aof-d-08-0-UI.s1 Mus musculus cDNA, 3' end /clone=UI-M-BH2.3-aof-d-08-0-UI /clone_end=3' /gb=AW121057 /gi=6096390 /ug=Mm.29412 /len=220	Mm.278646	20602	Q9WU42 ; Q80ZV7 ; Q3TG88 ; Q3TTT3 ; Q3TZ10	NP_035554.1	NM_011424
95717_at	Fkbp1a	AI851229	Elp3	Cluster Incl AI851229:UI-M-BH0-ajx-h-09-0-UI.s1 Mus musculus cDNA, 3' end /clone=UI-M-BH0-ajx-h-09-0-UI /clone_end=3' /gb=AI851229 /gi=5495135 /ug=Mm.29719 /len=284	Mm.29719	74195	Q8R369 ; Q8C2K2 ; Q9CZX0	NP_083087.1	NM_028811
95746_at	Tyrp1	AW123765	Atp6v1a1	Cluster Incl AW123765:UI-M-BH2.1-apm-b-07-0-UI.s1 Mus musculus cDNA, 3' end /clone=UI-M-BH2.1-apm-b-07-0-UI /clone_end=3' /gb=AW123765 /gi=6099295 /ug=Mm.29771 /len=402	Mm.217787	11964	Q3TKS0 ; Q3U5W3 ; Q3U777 ; Q3UDZ9 ; Q3US31 ; Q8CHX2	NP_031534.2	NM_007508
96426_at	Ptmb4	U38967	Tmsb4x	Cluster Incl U38967:Prothymosin beta 4 /cds=(0,134) /gb=U38967 /gi=1072099 /ug=Mm.22566 /len=542	Mm.142729	19241	P20065 ; Q6ZWX2	NP_067253.1	NM_021278
96049_at	BG; PGI; DSPG1; PG-S1; SLRR1A; Bgn	X53928	Bgn	Cluster Incl X53928:M.musculus mRNA for PGI (biglycan) /cds=(234,1343) /gb=X53928 /gi=53666 /ug=Mm.2608 /len=1964	Mm.2608	12111	P28653 ; Q6PG76 ; Q3TAF9 ; Q3TNY9 ; Q3UXK8 ; Q7TMW3	NP_031568.2	NM_007542
104458_at		AI841235	Tcf3	Cluster Incl AI841235:UI-M-AM0-adu-a-05-0-UI.s1 Mus musculus cDNA, 3' end /clone=UI-M-AM0-adu-a-05-0-UI /clone_end=3' /gb=AI841235 /gi=5475448 /ug=Mm.29567 /len=126	Mm.321330	21415	Q9Z1J1 ; Q3TPB1	NP_033358.1	NM_009332
100928_at	Fbln2	X75285	Fbln2	Cluster Incl X75285:Fibulin 2 /cds=(50,3715) /gb=X75285 /gi=437046 /ug=Mm.6120 /len=4377	Mm.249146	14115	P37889 ; Q3TGL4 ; Q99K58	NP_032018.1	NM_007992
97464_at	C77232; AA793007; AW536850; 3110006P09Rik; Zfp706	AI844416	Zfp706	Cluster Incl AI844416:UI-M-AL1-ahp-g-01-0-UI.s1 Mus musculus cDNA, 3' end /clone=UI-M-AL1-ahp-g-01-0-UI /clone_end=3' /gb=AI844416 /gi=5488322 /ug=Mm.3035 /len=432	Mm.371631	68036	Q9D115 ; Q7TMZ1	NP_080797.1	NM_026521
103889_at	Tbl1xr1	AI834833	Tbl1xr1	Cluster Incl AI834833:UI-M-AM0-ads-g-05-0-UI.s1 Mus musculus cDNA, 3' end /clone=UI-M-AM0-ads-g-05-0-UI /clone_end=3' /gb=AI834833 /gi=5469046 /ug=Mm.21286 /len=407	Mm.202966	81004	Q8BHJ5 ; Q3USS7 ; Q3UWL6 ; Q8C4A2	NP_109657.2	NM_030732
160426_at	40kDa; RPA40; AA409007; AA959927; AL024089; Acat1	D31966	Rpo1-1	Cluster Incl D31966:Mouse mRNA for RNA polymerase I 40kD subunit, complete cds /cds=(70,1137) /gb=D31966 /gi=575585 /ug=Mm.3458 /len=1312 /NOTE=New probe set not represented on MG-U74A	Mm.3458	20016	P52432 ; Q3UJZ9	NP_033111.1	NM_009085
99637_at	Col15a1	AF011450	Col15a1	Cluster Incl AF011450:Procollagen, type XV /cds=(156,4259) /gb=AF011450 /gi=2558824 /ug=Mm.4352 /len=5176	Mm.233547	12819	O35206 ; Q3UZ71 ; Q7TT25	NP_034058.1	NM_009928
96102_i_at	MHR23B; p58; mHR23B; AV001138; 0610007D13Rik; Vim	X92411	Rad23b	Cluster Incl X92411:RAD23b homolog (S. cerevisiae) /cds=(0,1250) /gb=X92411 /gi=1044898 /ug=Mm.26879 /len=1251	Mm.196846	19359	P54728 ; Q6NVC3 ; Q3TJ52 ; Q3TQQ6 ; Q3TUA4 ; Q3U041 ; Q3UQN3	NP_033037.1	NM_009011
94302_at	Mcb1; Af1; Psmd4	AF013099	Psmd4	Cluster Incl AF013099:Mus musculus multiubiquitin-chain-binding protein (Mcb1) mRNA, complete cds /cds=(12,1142) /gb=AF013099 /gi=2293572 /ug=Mm.2261 /len=1252	Mm.2261	19185	O35226 ; Q3ULG4 ; Q9CY29	NP_032977.1	NM_008951
97937_at	Klf5	AA611766	Klf5	Cluster Incl AA611766:vo85f08.r1 Mus musculus cDNA, 5' end /clone=IMAGE-1065927 /clone_end=5' /gb=AA611766 /gi=2461801 /ug=Mm.30262 /len=181	Mm.30262	12224	Q9Z0Z7 ; Q923C0	NP_033899.2	NM_009769
101445_at	Dnmt1; Met1; Cxxc9; MTase; Met-1; Dnmt1o	AF036008	Dnmt1	Cluster Incl AF036008:Mus musculus DNA (cytosine-5)-methyltransferase (Dnmt1) gene, 5' exons for somatic and pachytene spermatocyte-specific forms /cds=(79,158) /gb=AF036008 /gi=2689717 /ug=Mm.7814 /len=159	Mm.128580	13433	P13864 ; Q7TSJ0 ; Q3UHZ3 ; Q3UPE8 ; Q3UWN4	NP_034196.2	NM_010066
96329_at	Sorbs1	AI837793	2410104I19Rik	Cluster Incl AI837793:UI-M-AK0-adl-e-09-0-UI.s1 Mus musculus cDNA, 3' end /clone=UI-M-AK0-adl-e-09-0-UI /clone_end=3' /gb=AI837793 /gi=5472006 /ug=Mm.29965 /len=480	Mm.29965	67959	Q3TGC6 ; Q3UEB3 ; Q91VR6	NP_082640.1 ; NP_598452.2	NM_028364 ; NM_133691
94331_at	STAT6; Stat6	L47650	Stat6	Cluster Incl L47650:Signal transducer and activator of transcription 6 /cds=(279,2792) /gb=L47650 /gi=1008876 /ug=Mm.2489 /len=3213	Mm.121721	20852	P52633 ; Q8R4D4 ; Q3UX41 ; Q8R2F1	NP_033310.1	NM_009284
96947_at	Rhoa	AW046273	Etfb	Cluster Incl AW046273:UI-M-BH1-ala-f-05-0-UI.s1 Mus musculus cDNA, 3' end /clone=UI-M-BH1-ala-f-05-0-UI /clone_end=3' /gb=AW046273 /gi=5906802 /ug=Mm.30200 /len=374	Mm.30200	110826	Q9DCW4 ; Q810V3	NP_080971.2	NM_026695
161270_i_at		AV319920	Wnk1	Cluster Incl AV319920:AV319920 Mus musculus cDNA, 3' end /clone=6030414A10 /clone_end=3' /gb=AV319920 /gi=6289753 /ug=Mm.85283 /len=250 /NOTE=replacement for probe set(s) 101750_at on MG-U74A	Mm.333349	232341	P83741 ; Q3TU87 ; Q3UZP3 ; Q6A083 ; Q6VYA0 ; Q6SLK2 ; Q7TPR2 ; Q8K2Q3	NP_941992.1	NM_198703
94845_at	Mtap2	AW125736	Zc3h11a	Cluster Incl AW125736:UI-M-BH2.2-aqi-g-02-0-UI.s1 Mus musculus cDNA, 3' end /clone=UI-M-BH2.2-aqi-g-02-0-UI /clone_end=3' /gb=AW125736 /gi=6101231 /ug=Mm.23014 /len=426	Mm.245357	70579	Q6NZF1 ; Q3TIV2 ; Q3UL31 ; Q3UZ63	NP_653113.3	NM_144530
94410_f_at	C76605; 2700094L05Rik; Pacs2	AA611413	Ccdc12	Cluster Incl AA611413:vo51e11.r1 Mus musculus cDNA, 5' end /clone=IMAGE-1053452 /clone_end=5' /gb=AA611413 /gi=2461492 /ug=Mm.25941 /len=402	Mm.249115	72654	Q8R344 ; Q9CZH5	NP_082588.1	NM_028312
94813_at	gas1; Gas-1; AW554192; Gas1	X65128	Gas1	Cluster Incl X65128:Growth arrest specific 1 /cds=(424,1578) /gb=X65128 /gi=51045 /ug=Mm.22701 /len=2961	Mm.22701	14451	Q01721 ; Q7TNT6	NP_032112.1	NM_008086
101090_at	Fbn-1; Tsk; Fib-1; AI536462; B430209H23; Fbn1	L29454	Fbn1	Cluster Incl L29454:Fibrillin 1 /cds=(2379,10994) /gb=L29454 /gi=575509 /ug=Mm.735 /len=11953	Mm.271644	14118	Q61554 ; Q60784 ; Q7TMG6 ; Q99L19 ; Q3TNW1 ; Q3TRZ5 ; Q3TZV7 ; O88840	NP_032019.1	NM_007993
96020_at	Ryr2	M22531	C1qb	Cluster Incl M22531:Mouse complement C1q B chain mRNA, complete cds /cds=(156,917) /gb=M22531 /gi=192266 /ug=Mm.2570 /len=1059	Mm.2570	12260	P14106 ; Q3U6I5 ; Q3U793 ; Q3US82	NP_033907.1	NM_009777
103904_at	IGFBP-6; Igfbp6	X81584	Igfbp6	Cluster Incl X81584:M.musculus mRNA for insulin-like growth factor binding protein-6 /cds=(192,908) /gb=X81584 /gi=550386 /ug=Mm.21373 /len=1138	Mm.358609	16012	P47880 ; Q91X24	NP_032370.1	NM_008344
97928_at	nclf; AW743417; D9Bwg1455e; 1810065L06Rik; Odz4	AW045278	Cln6	Cluster Incl AW045278:UI-M-BH1-akn-c-07-0-UI.s1 Mus musculus cDNA, 3' end /clone=UI-M-BH1-akn-c-07-0-UI /clone_end=3' /gb=AW045278 /gi=5905807 /ug=Mm.30232 /len=250	Mm.283636	76524			NM_001033175
97535_at	Ywhah	D87661	Ywhah ; LOC545556	Cluster Incl D87661:Mus musculus mRNA for 14-3-3 eta, complete cds /cds=(184,924) /gb=D87661 /gi=1526540 /ug=Mm.3308 /len=1098	Mm.332314	22629 ; 545556	P68510 ; Q3TGZ9 ; Q8BJH3	NP_035868.1 ; XP_619940.1	NM_011738 ; XM_619940
96736_at	Lpp	AI850370	Lpp	Cluster Incl AI850370:UI-M-BG1-aig-c-02-0-UI.s1 Mus musculus cDNA, 3' end /clone=UI-M-BG1-aig-c-02-0-UI /clone_end=3' /gb=AI850370 /gi=5494276 /ug=Mm.28900 /len=432	Mm.209385	210126	Q8BFW7 ; P60762 ; Q6R5F3 ; Q99JW8 ; Q3U5J6 ; Q3UBK1 ; Q3UIS6 ; Q3UU32 ; Q8C3I4 ; Q569V4	NP_848780.2	NM_178665
92586_at	GLUD; Glud; Gdh-X; Gludl; AI118167; Glud1	X57024	Glud1	Cluster Incl X57024:Glutamate dehydrogenase /cds=(76,1752) /gb=X57024 /gi=51081 /ug=Mm.10600 /len=2942	Mm.10600	14661	P26443 ; Q3TSQ7 ; Q8C273	NP_032159.1	NM_008133
160196_at	Smap1	AI843662	Smap1	Cluster Incl AI843662:UI-M-AK1-aer-a-08-0-UI.s1 Mus musculus cDNA, 3' end /clone=UI-M-AK1-aer-a-08-0-UI /clone_end=3' /gb=AI843662 /gi=5477875 /ug=Mm.24837 /len=323 /NOTE=replacement for probe set(s) 95476_at on MG-U74A	Mm.329963	98366	Q68EF3 ; Q91VZ6 ; Q497I6	NP_082810.1	NM_028534
104241_at	C80750; MGC31718; Dst	AI854379	Mef2d	Cluster Incl AI854379:UI-M-BG1-aic-f-11-0-UI.s1 Mus musculus cDNA, 3' end /clone=UI-M-BG1-aic-f-11-0-UI /clone_end=3' /gb=AI854379 /gi=5498285 /ug=Mm.28184 /len=374	Mm.28184	17261	Q3URR2 ; Q8K1D1 ; Q921S6	NP_598426.1	NM_133665
95542_at	Hdac5	AI835858	Tpm4	Cluster Incl AI835858:UI-M-AI0-aat-c-09-0-UI.s1 Mus musculus cDNA, 3' end /clone=UI-M-AI0-aat-c-09-0-UI /clone_end=3' /gb=AI835858 /gi=5470071 /ug=Mm.27685 /len=469	Mm.295124	326618	Q6IRU2	NP_001001491.1	NM_001001491
97953_g_at	TSC2; Tcs2; Tsc2	U39818	Tsc2	Cluster Incl U39818:Tuberous sclerosis 2 /cds=(90,5534) /gb=U39818 /gi=1236401 /ug=Mm.30435 /len=5637	Mm.30435	22084	Q61037 ; Q7TT21 ; Q3TBX9 ; Q3TCQ7 ; Q3TP98 ; Q3TQ10 ; Q3UG84 ; Q3UG88 ; Q3UGI8 ; Q3UHB2 ; Q3UI96	NP_035777.1	NM_011647
96165_at	KIS; Kist; AA673513; AI449218; AU021979; 4732477C12Rik; Uhmk1	AW125109	Uhmk1	Cluster Incl AW125109:UI-M-BH2.1-apx-h-05-0-UI.s1 Mus musculus cDNA, 3' end /clone=UI-M-BH2.1-apx-h-05-0-UI /clone_end=3' /gb=AW125109 /gi=6100639 /ug=Mm.28370 /len=376	Mm.209150	16589	P97343 ; Q8C0N6 ; Q8C8G1	NP_034763.3	NM_010633
100606_at	PrP; PrPC; Sinc; CD230; PrPSc; Prn-i; Prn-p; PrP<C>; AA960666; AI325101	M18070	Prnp	Cluster Incl M18070:Mouse (with short incubation period) prion protein (PRNP) gene, complete cds /cds=(10,774) /gb=M18070 /gi=200528 /ug=Mm.648 /len=775	Mm.648	19122	P04925 ; Q3TZI7 ; Q3UBH0 ; Q3UF68 ; Q3UG89 ; Q4FJQ7	NP_035300.1	NM_011170
93750_at	MGC28083	J04953	Gsn	Cluster Incl J04953:Gelsolin /cds=(18,2213) /gb=J04953 /gi=193463 /ug=Mm.21109 /len=2438	Mm.21109	227753	P13020 ; Q3TGJ9 ; Q3U9Q8 ; Q3UCW8 ; Q3UPB1 ; Q6PAC1	NP_666232.2	NM_146120
100894_at	orc5; Orc5; MmORC5; AL033327; H2-Ob	AJ007360	Orc5l	Cluster Incl AJ007360:Mus musculus mRNA for ORC5-related protein /cds=(65,1372) /gb=AJ007360 /gi=4938333 /ug=Mm.566 /len=2079	Mm.21724	26429	Q9WUV0 ; Q3TMI6	NP_036089.1	NM_011959
100540_at	Nfe2l1	M63848	Lta4h	Cluster Incl M63848:Mouse leukotriene A-4 hydrolase mRNA, complete cds /cds=(80,1915) /gb=M63848 /gi=198883 /ug=Mm.533 /len=2039	Mm.271071	16993	P24527 ; Q3UY71	NP_032543.1	NM_008517
97538_at	g; Gur; Gus; Gut; asd; Gus-r; Gus-s; Gus-t; Gus-u; AI747421; Icam1	M19279	Gusb	Cluster Incl M19279:Beta-glucuronidase structural /cds=(12,1958) /gb=M19279 /gi=193524 /ug=Mm.3317 /len=2454	Mm.371672	110006	P12265 ; Q8VEM0 ; Q99KJ6 ; Q3TW82 ; Q6IR10 ; Q8BPE3	NP_034498.1	NM_010368
99500_at	Nkcc1; mBSC2; sy-ns; Slc12a2	U13174	Slc12a2	Cluster Incl U13174:Solute carrier family 12, member 2 /cds=(129,3746) /gb=U13174 /gi=3885309 /ug=Mm.4168 /len=6504	Mm.4168	20496	P55012 ; Q3TP36	NP_033220.1	NM_009194
94323_at	Nutf2	AW048132	Nutf2	Cluster Incl AW048132:UI-M-BH1-alq-f-07-0-UI.s1 Mus musculus cDNA, 3' end /clone=UI-M-BH1-alq-f-07-0-UI /clone_end=3' /gb=AW048132 /gi=5908661 /ug=Mm.22667 /len=271	Mm.269188	68051	P61971 ; Q3TI35 ; Q3U8H8	NP_080808.1	NM_026532
98447_at	mc/EPB; Cebp; CBF-A	M62362	Cebpa	Cluster Incl M62362:CCAAT/enhancer binding protein (C/EBP), alpha /cds=(0,1187) /gb=M62362 /gi=192381 /ug=Mm.34537 /len=1188	Mm.349667	12606	P53566 ; Q3U2H8	NP_031704.1	NM_007678
104288_at	Ppp2r5c	AI853265	Cul4a	Cluster Incl AI853265:UI-M-BH0-ajl-c-07-0-UI.s1 Mus musculus cDNA, 3' end /clone=UI-M-BH0-ajl-c-07-0-UI /clone_end=3' /gb=AI853265 /gi=5497171 /ug=Mm.22276 /len=433	Mm.212861	99375	Q8R1T2 ; Q91VY0 ; Q91Z44 ; Q3TCH7 ; Q3THM3 ; Q3TLY0 ; Q3UD60 ; Q8BJG5 ; Q9CTG1 ; Q9CW15	NP_666319.1	NM_146207
160387_at	Scn3a	AI853900	Cd302	Cluster Incl AI853900:UI-M-BH0-aju-c-10-0-UI.s1 Mus musculus cDNA, 3' end /clone=UI-M-BH0-aju-c-10-0-UI /clone_end=3' /gb=AI853900 /gi=5497806 /ug=Mm.30109 /len=379 /NOTE=replacement for probe set(s) 96897_at on MG-U74A	Mm.227281	66205	Q78KD8 ; Q9D0X7 ; Q9DCG2	NP_079698.2	NM_025422
104306_at	Dct	AI847886	Dpp3	Cluster Incl AI847886:UI-M-AM1-afu-g-07-0-UI.s1 Mus musculus cDNA, 3' end /clone=UI-M-AM1-afu-g-07-0-UI /clone_end=3' /gb=AI847886 /gi=5491792 /ug=Mm.22369 /len=392	Mm.234769	75221	Q99KK7 ; Q6NXZ0 ; Q3THP1 ; Q3UDD5 ; Q3UDF3 ; Q3UDY7 ; Q8BU29 ; Q8C0I6	NP_598564.1	NM_133803
96614_at	Actb	AA763368	4933426M11Rik	Cluster Incl AA763368:vw53e04.r1 Mus musculus cDNA, 5' end /clone=IMAGE-1247550 /clone_end=5' /gb=AA763368 /gi=2813115 /ug=Mm.27112 /len=450	Mm.341776	217684	Q3TP03 ; Q3U749 ; Q6ZQF4 ; Q8BGE4 ; Q8C0M5	NP_848797.1	NM_178682
93507_at	mouse TIMP-2; Timp-2; D11Bwg1104e; Timp2	X62622	Timp2	Cluster Incl X62622:Tissue inhibitor of metalloproteinase 2 /cds=(226,888) /gb=X62622 /gi=54801 /ug=Mm.19191 /len=1714	Mm.206505	21858	P25785 ; Q6GXA8 ; Q6PI17 ; Q8BSJ3	NP_035724.2	NM_011594
93593_f_at	H4; H-4; Ymp; MI-35; HNMP-1; Ankrd1	U87948	Emp3	Cluster Incl U87948:Epithelial membrane protein 3 /cds=(201,692) /gb=U87948 /gi=2358253 /ug=Mm.20829 /len=695	Mm.20829	13732	O35912 ; Q3UIF8	NP_034259.1	NM_010129
96207_at	Rbms1	AW046449	Rbms1	Cluster Incl AW046449:UI-M-BH1-akp-e-11-0-UI.s1 Mus musculus cDNA, 3' end /clone=UI-M-BH1-akp-e-11-0-UI /clone_end=3' /gb=AW046449 /gi=5906978 /ug=Mm.28645 /len=373	Mm.259667	56878	Q91W59 ; Q3TPK8 ; Q3TTE1 ; Q3TTX8 ; Q3TW38 ; Q3UI25 ; Q3UKR8 ; Q3UXU2 ; Q3V0L4	NP_064692.1	NM_020296
93011_at	GECI; Apg8l; AI196471; MNCb-0091; 3110025G09Rik; 9130422N19Rik; Csrp1	AW123904	Gabarapl1	Cluster Incl AW123904:UI-M-BH2.1-app-g-10-0-UI.s1 Mus musculus cDNA, 3' end /clone=UI-M-BH2.1-app-g-10-0-UI /clone_end=3' /gb=AW123904 /gi=6099434 /ug=Mm.14638 /len=433	Mm.14638	57436	Q8R3R8 ; Q3TG14 ; Q3TJB9 ; Q3TXZ5	NP_065615.1	NM_020590
162459_f_at	Col4a1	AV010209	Col6a1	Cluster Incl AV010209:AV010209 Mus musculus cDNA /clone=1110023J18 /clone_end=3' /gb=AV010209 /gi=4787196 /ug=Mm.52761 /len=220 /NOTE=replacement for probe set(s) 103144_f_at on MG-U74A	Mm.2509	12833	Q04857 ; Q99LW4 ; Q8BT34 ; Q8C6Y0	NP_034063.1	NM_009933
99596_f_at	Gia; C76432; Gnai-2; Galphai2; Gnai2	M13963	Gnai2	Cluster Incl M13963:Guanine nucleotide binding protein, alpha inhibiting 2 /cds=(97,1164) /gb=M13963 /gi=193513 /ug=Mm.4284 /len=1316	Mm.196464	14678	P08752 ; Q8JZT4 ; Q922Y6 ; Q3TXK7 ; Q3UE18	NP_032164.2	NM_008138
98908_at	Psl4; Usmg3; MGC90867; 4833416I09Rik; Mthfd2	AW125510	Sppl3	Cluster Incl AW125510:UI-M-BH2.2-aqm-e-12-0-UI.s1 Mus musculus cDNA, 3' end /clone=UI-M-BH2.2-aqm-e-12-0-UI /clone_end=3' /gb=AW125510 /gi=6101040 /ug=Mm.28586 /len=389	Mm.355894	74585	Q9CUS9 ; Q5RJH9 ; Q66L48	NP_083288.2	NM_029012
98543_at	cathepsin S; Ctss	AJ223208	Ctss	Cluster Incl AJ223208:Mus musculus mRNA for cathepsin S, partial /cds=(0,139) /gb=AJ223208 /gi=4138249 /ug=Mm.3619 /len=366	Mm.3619	13040	O70370 ; Q99M14 ; Q3U5K1 ; Q3UBR4 ; Q3UD32 ; Q8BSZ5	NP_067256.1	NM_021281
92375_at	CGI-18; ASC1p50; AI550520; 1810015P09Rik; Sgk3	AW211207	Ascc1	Cluster Incl AW211207:ul29a03.y1 Mus musculus cDNA, 5' end /clone=IMAGE-2099692 /clone_end=5' /gb=AW211207 /gi=6517147 /ug=Mm.4002 /len=531	Mm.155839	69090	Q9D8Z1 ; Q3TAC2 ; Q3UMX8	NP_081213.1	NM_026937
99849_at		C85523	1200016E24Rik	Cluster Incl C85523:C85523 Mus musculus cDNA, 3' end /clone=J0209F01 /clone_end=3' /gb=C85523 /gi=2917480 /ug=Mm.63525 /len=566	Mm.332931	319202
160118_at	Mmp14; MT1-MMP; AI325305; MT-MMP-1	AF022432	Mmp14	Cluster Incl AF022432:untitled /cds=(0,1745) /gb=AF022432 /gi=2624990 /ug=Mm.19945 /len=2009 /NOTE=replacement for probe set(s) 93537_at on MG-U74A	Mm.280175	17387	P53690 ; Q6GX97 ; Q3TQH0 ; Q3U2T0 ; Q6DFU5 ; Q8BTX2	NP_032634.2	NM_008608
96187_at	Pkp4	AI837021	Pkp4	Cluster Incl AI837021:UI-M-AP0-abj-a-11-0-UI.s2 Mus musculus cDNA, 3' end /clone=UI-M-AP0-abj-a-11-0-UI /clone_end=3' /gb=AI837021 /gi=5471234 /ug=Mm.28486 /len=182	Mm.260938	227937	Q68FH0 ; Q3UIX3	NP_080637.1	NM_026361
102195_at	HGK; Nik; AU045934; Tm9sf3	U88984	Map4k4	Cluster Incl U88984:Mus musculus NIK mRNA, complete cds /cds=(0,3701) /gb=U88984 /gi=1872545 /ug=Mm.987 /len=3915	Mm.19073	26921	P97820 ; Q6PH98 ; Q6ZQ68 ; Q3UTY9	NP_032722.1	NM_008696
160577_at	IIa; mKIAA0611; Mmp14	AF011336	Atp9a	Cluster Incl AF011336:Mus musculus putative E1-E2 ATPase mRNA, partial cds /cds=(0,3064) /gb=AF011336 /gi=2944186 /ug=Mm.10288 /len=3217 /NOTE=replacement for probe set(s) 102051_at on MG-U74A	Mm.330819	11981	O70228 ; Q505G9 ; Q6DI68 ; Q8C288 ; Q8C4G3	NP_056546.2	NM_015731
95096_at	Qk	AI846695	Qk	Cluster Incl AI846695:UI-M-AN1-afi-f-06-0-UI.s1 Mus musculus cDNA, 3' end /clone=UI-M-AN1-afi-f-06-0-UI /clone_end=3' /gb=AI846695 /gi=5490601 /ug=Mm.29313 /len=374	Mm.262294	19317	O88972 ; Q61111 ; Q9Z246 ; Q3UQQ1 ; Q9CW34 ; Q9QUH4 ; Q9QYS9 ; Q61110	NP_068681.1	NM_021881
160458_at	Las1l	AI853261	Mcam	Cluster Incl AI853261:UI-M-BH0-ajl-c-03-0-UI.s1 Mus musculus cDNA, 3' end /clone=UI-M-BH0-ajl-c-03-0-UI /clone_end=3' /gb=AI853261 /gi=5497167 /ug=Mm.39103 /len=272 /NOTE=replacement for probe set(s) 99092_at on MG-U74A	Mm.275003	84004	Q9JHQ2 ; Q9JHQ3 ; Q8R2Y2 ; Q9EPF1 ; Q9ESS7	NP_075548.1	NM_023061
98153_at	Cctg; TriC-P5; AL024092; Tcp1-rs3; Cutl1	L20509	Cct3	Cluster Incl L20509:Chaperonin subunit 3 (gamma) /cds=(83,1717) /gb=L20509 /gi=347838 /ug=Mm.3576 /len=1937	Mm.256034	12462	P80318 ; Q3TBM6 ; Q3U0I3 ; Q3U4U6 ; Q3UJP4	NP_033966.1	NM_009836
94261_at	Thrap3	AI836625	Thrap3	Cluster Incl AI836625:UI-M-AP0-abh-a-12-0-UI.s1 Mus musculus cDNA, 3' end /clone=UI-M-AP0-abh-a-12-0-UI /clone_end=3' /gb=AI836625 /gi=5470838 /ug=Mm.22440 /len=218	Mm.378017	230753	Q569Z6 ; Q3U503	NP_666265.3	NM_146153
100915_at	Pafah1b1	AW125698	Myh9	Cluster Incl AW125698:UI-M-BH2.2-aqi-f-10-0-UI.s1 Mus musculus cDNA, 3' end /clone=UI-M-BH2.2-aqi-f-10-0-UI /clone_end=3' /gb=AW125698 /gi=6101228 /ug=Mm.5938 /len=128	Mm.29677	17886	Q8VDD5 ; O89055 ; Q6KAN6 ; Q7TQJ6 ; Q811I2 ; Q811J9 ; Q99JJ3 ; Q3UFT0 ; Q3UHT9 ; Q3UHU4 ; Q8BIE2 ; Q8BIM8	NP_071855.1 ; NP_851844.1	NM_022410 ; NM_181327
160257_at	Fkbp; 12kDa; Fkbp1; FKBP12; mFKBP1; mFKBP12; Fkbp1a	X60203	Fkbp1a	Cluster Incl X60203:FK506 binding protein 1a (12kDa) /cds=(97,423) /gb=X60203 /gi=50970 /ug=Mm.27941 /len=1556 /NOTE=replacement for probe set(s) 97275_at on MG-U74A	Mm.278458	14225	P26883 ; Q3UBA0 ; Q3UKJ3 ; Q3ULN5 ; Q545E9	NP_032045.1	NM_008019
104738_at	Zrf1; Zrf2; MIDA1; AU020218; Dnajc2	D63784	Dnajc2	Cluster Incl D63784:Mouse mRNA for MIDA1, complete cds /cds=(112,1977) /gb=D63784 /gi=1060924 /ug=Mm.2467 /len=2037	Mm.266312	22791	P54103 ; Q99KR5 ; Q3TE39 ; Q3TRX6 ; Q3TTG9 ; Q3TTI5 ; Q3UVT4 ; Q61866	NP_033609.1 ; NP_033610.1	NM_009583 ; NM_009584
103436_at	GP-1; Gtpbp; C85212; AL022987; AW045683; Eef2	U87965	Gtpbp1	Cluster Incl U87965:Mus musculus putative G-protein (GP-1) mRNA, complete cds /cds=(153,1904) /gb=U87965 /gi=1916926 /ug=Mm.19080 /len=1945	Mm.19080	14904	O08582 ; Q3UD96 ; Q3UGW6 ; Q545R1 ; Q80ZY5	NP_038846.2	NM_013818
99935_at	ZO1; ZO-1; Tjp1	D14340	Tjp1	Cluster Incl D14340:Tight junction protein 1 /cds=(403,5640) /gb=D14340 /gi=303709 /ug=Mm.4342 /len=7046	Mm.4342	21872	P39447 ; Q91YW2	NP_033412.1	NM_009386
98433_at	BID; AI875481; AU022477; 2700049M22Rik; Csf1r	U75506	Bid	Cluster Incl U75506:BH3 interacting domain death agonist /cds=(18,605) /gb=U75506 /gi=1669513 /ug=Mm.34384 /len=791	Mm.235081	12122	P70444 ; Q99M39	NP_031570.2	NM_007544
160714_at	Sfrp1	AI046826	Gab1	Cluster Incl AI046826:uh55b05.r1 Mus musculus cDNA, 5' end /clone=IMAGE-1749297 /clone_end=5' /gb=AI046826 /gi=3295113 /ug=Mm.24573 /len=405 /NOTE=replacement for probe set(s) 104724_at on MG-U74A	Mm.277409	14388	Q9QYY0 ; Q505A4 ; Q8C867	NP_067331.2	NM_021356
101554_at	Nfkbi; AI462015	U57524	Nfkbia	Cluster Incl U57524:Mus musculus I kappa B alpha gene, exons 2-6, partial cds /cds=(0,717) /gb=U57524 /gi=4097334 /ug=Mm.8884 /len=815	Mm.170515	18035	Q9Z1E3 ; Q3U9W9 ; Q3UB40	NP_035037.1	NM_010907
104634_at	Ctsd	AA874589	Lims1	Cluster Incl AA874589:vx78a06.r1 Mus musculus cDNA, 5' end /clone=IMAGE-1281298 /clone_end=5' /gb=AA874589 /gi=2979278 /ug=Mm.24345 /len=559	Mm.57734	110829	Q4ZJB3 ; Q3UAT7 ; Q8BTR6 ; Q99JW4 ; Q9D5T4	NP_080424.1	NM_026148
93116_at	Pkacb; Prkacb	J02626	Prkacb	Cluster Incl J02626:Protein kinase, cAMP dependent, catalytic, beta /cds=(192,1247) /gb=J02626 /gi=200386 /ug=Mm.16766 /len=1272	Mm.16766	18749	P68181 ; Q3TQH5 ; Q3UDD0 ; Q3UTH5 ; Q8C4J3 ; Q8CBP8	NP_035230.1	NM_011100
102279_at	Ube1l	AW046479	Ube1l	Cluster Incl AW046479:UI-M-BH1-akz-b-01-0-UI.s1 Mus musculus cDNA, 3' end /clone=UI-M-BH1-akz-b-01-0-UI /clone_end=3' /gb=AW046479 /gi=5907008 /ug=Mm.1183 /len=452	Mm.277125	74153	Q504P1 ; Q9ET02 ; Q8BLP7 ; Q8BTN4 ; Q9DBK7	NP_076227.1	NM_023738
104258_at	2310004B09Rik; Abtb1	AA881576	Acyp2	Cluster Incl AA881576:vx20d07.r1 Mus musculus cDNA, 5' end /clone=IMAGE-1265005 /clone_end=5' /gb=AA881576 /gi=2990886 /ug=Mm.28407 /len=521	Mm.22109	75572	P56375	NP_083620.1	NM_029344
99188_at	D12; Ed2; mED2; Q-SNARE; AV002165; 5730403H22Rik; Tpd52l2	AA615161	2010315L10Rik	Cluster Incl AA615161:vn96a04.r1 Mus musculus cDNA, 5' end /clone=IMAGE-1039758 /clone_end=5' /gb=AA615161 /gi=2502389 /ug=Mm.41890 /len=495	Mm.41890	67023	Q9CQ56 ; Q3TUK0 ; Q5I940	NP_080193.1 ; NP_084044.1	NM_025917 ; NM_029768
99491_at	CRF2-4; Crfb4; Il10r2; D21S58h; IL-10R2; AI528744; D16H21S58; 6620401D04Rik; Dct	U53696	Il10rb	Cluster Incl U53696:Interleukin 10 receptor, beta /cds=(2,1051) /gb=U53696 /gi=1305488 /ug=Mm.4154 /len=1670	Mm.4154	16155	Q61190 ; Q3TU35 ; Q8VHM7	NP_032375.1	NM_008349
97511_at	Mgll	AI846600	Mgll	Cluster Incl AI846600:UI-M-AQ1-aef-e-03-0-UI.s1 Mus musculus cDNA, 3' end /clone=UI-M-AQ1-aef-e-03-0-UI /clone_end=3' /gb=AI846600 /gi=5490506 /ug=Mm.31616 /len=436	Mm.272197	23945	O35678 ; Q3UFN1 ; Q3UFX6 ; Q3V2R0	NP_035974.1	NM_011844
160711_at	Mx1	AI844846	Decr1	Cluster Incl AI844846:UI-M-AH1-agx-b-07-0-UI.s1 Mus musculus cDNA, 3' end /clone=UI-M-AH1-agx-b-07-0-UI /clone_end=3' /gb=AI844846 /gi=5488717 /ug=Mm.24395 /len=416 /NOTE=replacement for probe set(s) 104705_at on MG-U74A	Mm.24395	67460	Q9CQ62 ; Q4FJK0	NP_080448.1	NM_026172
103035_at	Y3; TAP; APT1; Ham1; MTP1; PSF1; ABC17; Abcb2; Ham-1; RING4; Tap-1; H2-Ab1	U60020	Tap1	Cluster Incl U60020:Transporter 1, ABC (ATP binding cassette) /cds=(0,2174) /gb=U60020 /gi=1399904 /ug=Mm.16122 /len=2175	Mm.207996	21354	P21958 ; Q62428 ; Q62429 ; Q64333 ; Q78E61 ; Q5D0F3 ; Q3TBA3 ; Q3U543 ; Q3U6V4 ; Q62427	NP_038711.1	NM_013683
95737_at	Hspa8	AW120814	1200015A19Rik	Cluster Incl AW120814:UI-M-BH2.3-aoa-b-07-0-UI.s1 Mus musculus cDNA, 3' end /clone=UI-M-BH2.3-aoa-b-07-0-UI /clone_end=3' /gb=AW120814 /gi=6096147 /ug=Mm.29750 /len=314	Mm.288737	67808	Q8BTC6 ; Q9DBS2	NP_080664.1	NM_026388
92578_at	Emap2; EMAPII; Itga4	U10118	Scye1	Cluster Incl U10118:Mus musculus endothelial-monocyte activating polypeptide II mRNA, complete cds /cds=(63,995) /gb=U10118 /gi=498911 /ug=Mm.10507 /len=1068	Mm.235137	13722	P31230 ; Q3TUZ1 ; Q3UZG4 ; Q8C2U7	NP_031952.1	NM_007926
104559_at	Mgll	AI848162	BC003940	Cluster Incl AI848162:UI-M-AH1-agq-c-02-0-UI.s1 Mus musculus cDNA, 3' end /clone=UI-M-AH1-agq-c-02-0-UI /clone_end=3' /gb=AI848162 /gi=5492068 /ug=Mm.23826 /len=492	Mm.262300	192173	Q8QZS4 ; Q99J88 ; Q3UGS4	XP_203523.2	XM_203523
99039_g_at	AS; Adss2; AI314886; Carhsp1	L24554	Adss	Cluster Incl L24554:Mus musculus adenylosuccinate synthetase mRNA, complete cds /cds=(82,1452) /gb=L24554 /gi=404056 /ug=Mm.39061 /len=1559	Mm.338021	11566	P46664 ; Q8C909 ; Q9CQL9	NP_031448.2	NM_007422
96255_at	Nix; Nip3L; C86132; D14Ertd719e; Bnip3l	AF067395	Bnip3l	Cluster Incl AF067395:Mus musculus NIX (Nix) mRNA, nuclear gene encoding mitochondrial protein, complete cds /cds=(99,755) /gb=AF067395 /gi=4138823 /ug=Mm.29820 /len=1285	Mm.29820	12177	Q9Z2F7 ; Q91Z78 ; Q3TEW0 ; Q545J6	NP_033891.1	NM_009761
96852_at	Fcgr3	AW122197	Prkar1a	Cluster Incl AW122197:UI-M-BH2.2-aov-b-08-0-UI.s1 Mus musculus cDNA, 3' end /clone=UI-M-BH2.2-aov-b-08-0-UI /clone_end=3' /gb=AW122197 /gi=6097654 /ug=Mm.30039 /len=436	Mm.30039	19084	Q9DBC7 ; Q3TYK4 ; Q3UBA7 ; Q3UKU7 ; Q8C3Z4 ; Q9CS50	NP_068680.1	NM_021880
96754_s_at	Actb	AI844751	Etf1	Cluster Incl AI844751:UI-M-AL1-ahq-e-01-0-UI.s1 Mus musculus cDNA, 3' end /clone=UI-M-AL1-ahq-e-01-0-UI /clone_end=3' /gb=AI844751 /gi=5488657 /ug=Mm.28982 /len=437	Mm.329353	225363	Q8BWY3 ; P70199 ; Q3TDF8 ; Q3TF02 ; Q3TL10 ; Q3TPZ6 ; Q3U6V5	NP_659115.2	NM_144866
101634_at	N038; B23; NO38; MGC102162; MGC107291; Npm1	M33212	Npm1	Cluster Incl M33212:Mouse nucleolar protein N038 mRNA, complete cds /cds=(78,956) /gb=M33212 /gi=200010 /ug=Mm.6343 /len=1260	Mm.350638	18148	Q61937 ; Q5U438 ; Q3U536 ; Q5SQB7	NP_032748.1	NM_008722
98099_at	Tsc2	AW045760	Nudt9	Cluster Incl AW045760:UI-M-BH1-akt-b-12-0-UI.s1 Mus musculus cDNA, 3' end /clone=UI-M-BH1-akt-b-12-0-UI /clone_end=3' /gb=AW045760 /gi=5906289 /ug=Mm.34750 /len=413	Mm.241484	74167	Q8BVU5 ; Q3TZ68	NP_083070.2	NM_028794
160281_at	Sh2b1	AI840773	2700023B17Rik	Cluster Incl AI840773:UI-M-AM0-adn-g-04-0-UI.s1 Mus musculus cDNA, 3' end /clone=UI-M-AM0-adn-g-04-0-UI /clone_end=3' /gb=AI840773 /gi=5474986 /ug=Mm.28285 /len=298 /NOTE=replacement for probe set(s) 97851_at on MG-U74A	Mm.367230	67070	Q8K2F8	NP_080224.1	NM_025948
100603_at	Dncic2; AW554389; 3110079H08Rik; Fen1	AF063231	Dncic2	Cluster Incl AF063231:Dynein, cytoplasmic, intermediate chain 2 /cds=(77,1915) /gb=AF063231 /gi=3493590 /ug=Mm.6441 /len=2458	Mm.249479	13427	O88487 ; Q3TGH7 ; Q3TPJ8 ; Q3UDA2 ; Q9CRN8	NP_034194.1	NM_010064
100397_at	Ly83; DAP12; KARAP; Tyrobp	AF024637	Tyrobp	Cluster Incl AF024637:TYRO protein tyrosine kinase binding protein /cds=(0,344) /gb=AF024637 /gi=2906001 /ug=Mm.46301 /len=345	Mm.46301	22177	O54885 ; Q3U419	NP_035792.1	NM_011662
160669_at	TAT-SF1; 1600023H17Rik; 2600017A12Rik; 2700077B20Rik; Htatsf1	AI848835	Htatsf1	Cluster Incl AI848835:UI-M-AJ1-ahb-c-02-0-UI.s1 Mus musculus cDNA, 3' end /clone=UI-M-AJ1-ahb-c-02-0-UI /clone_end=3' /gb=AI848835 /gi=5492741 /ug=Mm.2152 /len=455 /NOTE=replacement for probe set(s) 104051_at on MG-U74A	Mm.2152	72459	Q8BGC0 ; Q9CT41 ; Q9DAU3	NP_082518.1	NM_028242
99979_at	Cyp1-b1; CP1B; P4501b1; Cyp1b1	X78445	Cyp1b1	Cluster Incl X78445:M.musculus Cyp1-b-1 mRNA for cytochrome P450 /cds=(179,1810) /gb=X78445 /gi=506463 /ug=Mm.4443 /len=2006	Mm.214016	13078	Q64429 ; Q80V82 ; Q3UTK2 ; Q3UVA8 ; Q8BRY0 ; Q8C685 ; Q9CUA1	NP_034124.1	NM_009994
94366_at	Inoc1	AW121767	2310079N02Rik	Cluster Incl AW121767:UI-M-BH2.3-aoe-f-01-0-UI.s1 Mus musculus cDNA, 3' end /clone=UI-M-BH2.3-aoe-f-01-0-UI /clone_end=3' /gb=AW121767 /gi=6097113 /ug=Mm.25296 /len=374	Mm.25296	66566	Q9CQA9 ; Q8C373 ; Q9CX79	NP_079912.1	NM_025636
97972_at	mKF-1; kf-1; Zfp103; AW146237; AW212918	AB012161	Rnf103	Cluster Incl AB012161:Mus musculus gene for KF-1, complete cds /cds=(0,2051) /gb=AB012161 /gi=4521316 /ug=Mm.310 /len=2052	Mm.310	22644	Q9R1W3 ; Q3TGP6 ; Q3UYK9	NP_033569.1	NM_009543
99598_g_at	Gnai2	AI841629	Gnai2	Cluster Incl AI841629:UI-M-AO0-acg-c-01-0-UI.s1 Mus musculus cDNA, 3' end /clone=UI-M-AO0-acg-c-01-0-UI /clone_end=3' /gb=AI841629 /gi=5475842 /ug=Mm.4284 /len=436	Mm.196464	14678	P08752 ; Q8JZT4 ; Q922Y6 ; Q3TXK7 ; Q3UE18	NP_032164.2	NM_008138
104390_at	LANP; pp32; Anp32; PHAP1; I1PP2A; W91701; Anp32a	AI836916	Anp32a	Cluster Incl AI836916:UI-M-AJ0-aav-c-12-0-UI.s1 Mus musculus cDNA, 3' end /clone=UI-M-AJ0-aav-c-12-0-UI /clone_end=3' /gb=AI836916 /gi=5471129 /ug=Mm.22717 /len=489	Mm.269088	11737	O35381	NP_033802.2	NM_009672
102196_at	Gna11; Dsk7; E430025L19	U37413	Gna11	Cluster Incl U37413:Guanine nucleotide binding protein, alpha 11 /cds=(57,1136) /gb=U37413 /gi=1051237 /ug=Mm.989 /len=1342	Mm.260925	14672	P21278 ; Q91X95 ; Q3UPA1 ; Q8C2E2	NP_034431.1	NM_010301
160792_at	Snapap	AI853318	Snapap	Cluster Incl AI853318:UI-M-BH0-ajl-h-06-0-UI.s1 Mus musculus cDNA, 3' end /clone=UI-M-BH0-ajl-h-06-0-UI /clone_end=3' /gb=AI853318 /gi=5497224 /ug=Mm.28793 /len=270 /NOTE=replacement for probe set(s) 96235_at on MG-U74A	Mm.331182	20615	Q9Z266 ; Q3U8V4 ; Q3UY32	NP_598615.1	NM_133854
101093_at	Bru; Raw; Svc; Col4a-1; Del(8)44H; Col4a1	M15832	Col4a1	Cluster Incl M15832:Procollagen, type IV, alpha 1 /cds=(0,689) /gb=M15832 /gi=192282 /ug=Mm.738 /len=690	Mm.738	12826	P02463 ; Q6GQS7 ; Q6PHB5 ; Q99LQ8 ; Q3UHJ4 ; Q3UJE7 ; Q3UQV2	NP_034061.1	NM_009931
104471_at	Sfc6; Hdac5; mHDA2; Tef	AF006603	Hdac6	Cluster Incl AF006603:Mus musculus histone deacetylase mHDA2 mRNA, complete cds /cds=(0,3287) /gb=AF006603 /gi=4165860 /ug=Mm.29854 /len=3651	Mm.29854	15185	Q9Z2V5 ; Q8CGC3 ; Q3U4Q5 ; Q3UG37	NP_034543.2	NM_010413
96158_at	Tnfaip1	AW123477	BC017133	Cluster Incl AW123477:UI-M-BH2.1-apj-g-12-0-UI.s1 Mus musculus cDNA, 3' end /clone=UI-M-BH2.1-apj-g-12-0-UI /clone_end=3' /gb=AW123477 /gi=6099007 /ug=Mm.28332 /len=423	Mm.287208	232164	Q69ZQ4 ; Q8BL93 ; Q91W45	NP_666281.2	NM_146169
160483_at	ME2; TFE; E2-2; E2.2; ITF2; SEF2; Hnf-4; ITF-2; SEF-2; Tcf-4; ASP-I2; ITF-2b; SEF2-1; MITF-2A; MITF-2B; 5730422P05Rik; Lpl	U16322	Tcf4	Cluster Incl U16322:Transcription factor 4 /cds=(526,2538) /gb=U16322 /gi=1185386 /ug=Mm.4269 /len=3792 /NOTE=replacement for probe set(s) 99588_at on MG-U74A	Mm.4269	21413	Q60722 ; Q3ULV5 ; Q3UZE5 ; Q8BPX7 ; Q8CE98 ; Q91XK1 ; Q91YV0	NP_038713.1	NM_013685
95026_at	Jarid2	AW047688	0610039N19Rik	Cluster Incl AW047688:UI-M-BH1-alo-d-11-0-UI.s1 Mus musculus cDNA, 3' end /clone=UI-M-BH1-alo-d-11-0-UI /clone_end=3' /gb=AW047688 /gi=5908217 /ug=Mm.27506 /len=324	Mm.305108	67442	Q64FW2 ; Q78JX8 ; Q9CW85	NP_080435.3	NM_026159
102853_at	Mmipi; HCAP; SmcD; Cspg6; Mmip1; Bamacan; Smc3	Y15128	Cspg6	Cluster Incl Y15128:Mus musculus mRNA for novel leucine zipper protein, Mmipi /cds=(180,1637) /gb=Y15128 /gi=2564277 /ug=Mm.14910 /len=2612	Mm.14910	13006	Q9CW03 ; Q6P5E5 ; Q6PIE1 ; Q3TMK9 ; Q3TPG9 ; Q3UNU2 ; Q3US85 ; Q6PFZ4	NP_031816.2	NM_007790
104193_at	2810485I05Rik	AW047583	2810485I05Rik	Cluster Incl AW047583:UI-M-BH1-akm-b-04-0-UI.s1 Mus musculus cDNA, 3' end /clone=UI-M-BH1-akm-b-04-0-UI /clone_end=3' /gb=AW047583 /gi=5908112 /ug=Mm.27493 /len=426	Mm.246174	72826	Q3UMA6 ; Q80XP8 ; Q80YR1 ; Q8CI69	NP_789806.1	NM_176836
97843_at	Ncoa4	AI834866	Ncoa4	Cluster Incl AI834866:UI-M-AN1-afe-a-11-0-UI.s1 Mus musculus cDNA, 3' end /clone=UI-M-AN1-afe-a-11-0-UI /clone_end=3' /gb=AI834866 /gi=5469079 /ug=Mm.28261 /len=488	Mm.371598	27057	Q9WV42 ; Q3UI10 ; Q3UJ63 ; Q3UKL9 ; Q8BSH1 ; Q8K2F6 ; Q9CUF2 ; Q9CXF3 ; Q5U4H9	NP_001029160.1 ; NP_062718.2	NM_001033988 ; NM_019744
93564_at	Yars	AW122542	Yars	Cluster Incl AW122542:UI-M-BH2.2-aox-c-12-0-UI.s1 Mus musculus cDNA, 3' end /clone=UI-M-BH2.2-aox-c-12-0-UI /clone_end=3' /gb=AW122542 /gi=6098066 /ug=Mm.20353 /len=471	Mm.145488	107271	Q91WQ3 ; Q3TEC8 ; Q3U9A1 ; Q3UTA7	NP_598912.2	NM_134151
92857_at		AI853960	Rpl22	Cluster Incl AI853960:UI-M-BH0-aiv-d-02-0-UI.s1 Mus musculus cDNA, 3' end /clone=UI-M-BH0-aiv-d-02-0-UI /clone_end=3' /gb=AI853960 /gi=5497866 /ug=Mm.13917 /len=388	Mm.307846	19934	P67984 ; Q4VAG4	NP_033105.1	NM_009079
98544_at	gmk; GMK; Guk-1; AA409738; AL033299; AL033300; AV026611; Guk1	U53514	Guk1	Cluster Incl U53514:Mus musculus guanylate kinase (gmk) mRNA, complete cds /cds=(24,620) /gb=U53514 /gi=1408589 /ug=Mm.3624 /len=663	Mm.3624	14923	Q64520 ; Q564F2 ; Q564G0	NP_032219.1	NM_008193
97335_at	Tim2; C78111; AU019358; AU019662; Gaa	AA795198	Timd2	Cluster Incl AA795198:vq95b01.r1 Mus musculus cDNA, 5' end /clone=IMAGE-1110025 /clone_end=5' /gb=AA795198 /gi=2858153 /ug=Mm.29550 /len=192	Mm.234654	171284	Q8R183	NP_599010.3	NM_134249
93324_at	Brf1; ERF1; cMG1; Berg36; TIS11b; AW742437; AW743212; D530020L18Rik; Zfp36l1	M58566	Zfp36l1	Cluster Incl M58566:Mouse TIS11 primary response gene, complete cds /cds=(67,1083) /gb=M58566 /gi=202064 /ug=Mm.18571 /len=2659	Mm.235132	12192	P23950 ; Q91YI7 ; Q543H2	NP_031590.1	NM_007564
161342_r_at		AV136028		Cluster Incl AV136028:AV136028 Mus musculus cDNA /clone=2810023I24 /clone_end=3' /gb=AV136028 /gi=5321758 /ug=Mm.58650 /len=259 /NOTE=replacement for probe set(s) 94605_at on MG-U74A
104643_at		AI850846	BC037006	Cluster Incl AI850846:UI-M-BH0-ajt-b-11-0-UI.s1 Mus musculus cDNA, 3' end /clone=UI-M-BH0-ajt-b-11-0-UI /clone_end=3' /gb=AI850846 /gi=5494752 /ug=Mm.31267 /len=341	Mm.31267	211652	Q571D0 ; Q8K1Y3 ; Q8VD17 ; Q922W3	XP_109956.5	XM_109956
103754_at	Ube2d3	AI847826	Ube2d3	Cluster Incl AI847826:UI-M-AM1-afu-a-09-0-UI.s1 Mus musculus cDNA, 3' end /clone=UI-M-AM1-afu-a-09-0-UI /clone_end=3' /gb=AI847826 /gi=5491732 /ug=Mm.24529 /len=301	Mm.49884	66105	P61079 ; Q3U5V6 ; Q9D1S1 ; Q9D7F5 ; Q4QQL2	NP_079632.1	NM_025356
98451_at	Hsj1; mDj8; MGC113758; 2700059H22Rik; 4932438A13Rik	AI843164	Dnajb10	Cluster Incl AI843164:UI-M-AK1-aet-b-03-0-UI.s1 Mus musculus cDNA, 3' end /clone=UI-M-AK1-aet-b-03-0-UI /clone_end=3' /gb=AI843164 /gi=5477377 /ug=Mm.34635 /len=375	Mm.248776	56812	Q9QYI5 ; Q921S2 ; Q3TB24 ; Q8BPF6	NP_064662.1 ; NP_835156.1	NM_020266 ; NM_178055
95453_f_at	S100; S100a; AI266795; S100a1	AF087687	S100a1	Cluster Incl AF087687:Mus musculus calcium-binding protein S100A1 mRNA, complete cds /cds=(110,394) /gb=AF087687 /gi=3746891 /ug=Mm.24662 /len=506	Mm.24662	20193	P56565 ; Q91V77 ; Q9D3M4	NP_035439.1	NM_011309
99104_at	adipoQ; Acdc; apM1; 30kDa; GBP28; Acrp30; Adipoq	U49915	Adipoq	Cluster Incl U49915:Mus musculus adipocyte specific protein adipoQ (adipoQ) mRNA, complete cds /cds=(16,759) /gb=U49915 /gi=1399497 /ug=Mm.3969 /len=1152	Mm.3969	11450	Q60994 ; Q8BRW2 ; Q6GTX4	NP_033735.2	NM_009605
100343_f_at	Tuba-1; MGC102097; MGC102098; MGC102099; Tyrp1	M28729	Tuba1	Cluster Incl M28729:Tubulin alpha1 /cds=(0,596) /gb=M28729 /gi=202222 /ug=Mm.88110 /len=786	Mm.88212	22142	P68369 ; P68373 ; O89052 ; Q3TIZ0 ; Q52L87	NP_035783.1	NM_011653
104717_at	Nfia	AI848330	Zfp644	Cluster Incl AI848330:UI-M-AH1-ago-b-10-0-UI.s1 Mus musculus cDNA, 3' end /clone=UI-M-AH1-ago-b-10-0-UI /clone_end=3' /gb=AI848330 /gi=5492236 /ug=Mm.24505 /len=456	Mm.249474	52397	Q3TSI7 ; Q3UMJ0 ; Q6PFV3 ; Q80TH4 ; Q8BW98 ; Q8K0R1 ; Q9CT79	NP_081132.2	NM_026856
97984_i_at	Kns2	AA709672	Kns2	Cluster Incl AA709672:vt35h09.r1 Mus musculus cDNA, 5' end /clone=IMAGE-1165121 /clone_end=5' /gb=AA709672 /gi=2719590 /ug=Mm.31297 /len=364	Mm.278357	16593	O88447 ; Q5UE59 ; Q7TNF4 ; Q8CD76	NP_001020529.1 ; NP_001020530.1 ; NP_001020531.1 ; NP_001020532.1 ; NP_001020533.1 ; NP_001020534.1 ; NP_032476.1	NM_001025358 ; NM_001025359 ; NM_001025360 ; NM_001025361 ; NM_001025362 ; NM_001025363 ; NM_008450
94008_at	Senp7	AW045358	Tceb1	Cluster Incl AW045358:UI-M-BH1-ako-c-05-0-UI.s1 Mus musculus cDNA, 3' end /clone=UI-M-BH1-ako-c-05-0-UI /clone_end=3' /gb=AW045358 /gi=5905887 /ug=Mm.21811 /len=296	Mm.289248	67923	P83940	NP_080732.1	NM_026456
98402_at	Acf7; MACF; Aclp7; mACF7; ABP620; R74989; mKIAA0465; Macf1	AI843799	Macf1	Cluster Incl AI843799:UI-M-AN1-afc-e-09-0-UI.s1 Mus musculus cDNA, 3' end /clone=UI-M-AN1-afc-e-09-0-UI /clone_end=3' /gb=AI843799 /gi=5478012 /ug=Mm.3350 /len=402	Mm.3350	11426	Q9QXZ0 ; Q4QQN2 ; Q5DTZ2 ; Q69ZZ9 ; Q80TZ5 ; Q80ZZ3 ; Q3TRV6 ; Q3UPG9 ; Q3V3W8 ; Q8C221 ; Q8C8N4 ; Q4PLL5	XP_110503.4	XM_110503
98465_f_at	Ifi16; Atp1a1	M31419	Ifi204	Cluster Incl M31419:Interferon activated gene 204 /cds=(127,2049) /gb=M31419 /gi=198399 /ug=Mm.34817 /len=2353	Mm.212870	15951	P15092 ; Q8CGE8 ; Q921V9 ; Q3U7K5 ; Q3UCH9 ; Q8C4X3	NP_032355.1	NM_008329
160679_at	Igh-4	AW121381	Kif1c	Cluster Incl AW121381:UI-M-BH2.2-aom-f-08-0-UI.s1 Mus musculus cDNA, 3' end /clone=UI-M-BH2.2-aom-f-08-0-UI /clone_end=3' /gb=AW121381 /gi=6096714 /ug=Mm.2204 /len=508 /NOTE=replacement for probe set(s) 104127_at on MG-U74A	Mm.99996	16562	O35071 ; Q6A011 ; Q8R3Z3 ; Q8VI89 ; Q3V3Y9	NP_694743.1	NM_153103
160963_at	AA409679; Adarb1	AI551141	9630050M13Rik	Cluster Incl AI551141:vx41d08.x1 Mus musculus cDNA, 3' end /clone=IMAGE-1277775 /clone_end=3' /gb=AI551141 /gi=4483504 /ug=Mm.23044 /len=398 /NOTE=replacement for probe set(s) 103528_at on MG-U74A	Mm.23044	269233	Q8K2R1	XP_194000.2	XM_194000
96192_at	MGC105187; Sp3	AF062567	Sp3	Cluster Incl AF062567:Mus musculus transcription factor Sp3 mRNA, partial cds /cds=(0,2177) /gb=AF062567 /gi=3132609 /ug=Mm.28513 /len=3616	Mm.124328	20687	O70494 ; Q68FF2 ; Q8CF64 ; Q8K378	NP_001018052.1 ; NP_035580.1	NM_001018042 ; NM_011450
93865_s_at	H-2T10; H2-Bl	M35244	H2-T10 ; H2-T22 ; H2-T9	Cluster Incl M35244:Histocompatibility 2, T region locus 10 /cds=UNKNOWN /gb=M35244 /gi=199663 /ug=Mm.87776 /len=1714	Mm.87776	15024 ; 15039 ; 15051	Q31205 ; Q31206 ; Q31207 ; Q31208 ; Q861Q6 ; Q9BCZ1 ; Q31615 ; Q3TSX0 ; Q8WLM9	NP_034525.1 ; NP_034527.1 ; NP_034529.1	NM_010395 ; NM_010397 ; NM_010399
96320_at	Sepp1	AW121862	2310044H10Rik	Cluster Incl AW121862:UI-M-BH2.3-aoi-c-03-0-UI.s1 Mus musculus cDNA, 3' end /clone=UI-M-BH2.3-aoi-c-03-0-UI /clone_end=3' /gb=AW121862 /gi=6097236 /ug=Mm.29937 /len=495	Mm.294759	69683	Q3TAS6 ; Q3TFU1 ; Q5UCC3 ; Q5UCC5 ; Q8VCD8 ; Q99JJ8	NP_932108.1	NM_197991
161025_f_at	Dll3	AI836162	Sox18	Cluster Incl AI836162:UI-M-AQ0-aai-f-09-0-UI.s2 Mus musculus cDNA, 3' end /clone=UI-M-AQ0-aai-f-09-0-UI /clone_end=3' /gb=AI836162 /gi=5470375 /ug=Mm.37506 /len=345 /NOTE=replacement for probe set(s) 92298_at on MG-U74A	Mm.264904	20672	P43680 ; Q3UND6	NP_033262.1	NM_009236
95424_at	Sumo3	AW120986	Sumo3	Cluster Incl AW120986:UI-M-BH2.3-aod-f-01-0-UI.s1 Mus musculus cDNA, 3' end /clone=UI-M-BH2.3-aod-f-01-0-UI /clone_end=3' /gb=AW120986 /gi=6096319 /ug=Mm.24433 /len=498	Mm.24433	20610	Q9Z172 ; Q3TBL9 ; Q3UDI5	NP_064313.1	NM_019929
98122_at	Crp3; Etohi4; A730077C12Rik; Lmo4	AF074600	Lmo4	Cluster Incl AF074600:Mus musculus LIM domain transcription factor LMO4 mRNA, complete cds /cds=(0,497) /gb=AF074600 /gi=3702853 /ug=Mm.35004 /len=498	Mm.29187	16911	P61969 ; Q542S1	NP_034853.1	NM_010723
95886_g_at	Crebbp	AA177826		Cluster Incl AA177826:mt07e04.r1 Mus musculus cDNA, 5' end /clone=IMAGE-620382 /clone_end=5' /gb=AA177826 /gi=1759088 /ug=Mm.23990 /len=521	Mm.132238
99930_s_at	PS-2short; PS2; Ad4h; ALG-3; AI266870; Psen2	U57325	Psen2	Cluster Incl U57325:Mus musculus PS-2short mRNA, complete cds /cds=(124,579) /gb=U57325 /gi=2315275 /ug=Mm.4338 /len=1146	Mm.330850	19165	Q61144 ; Q5EM20 ; Q3U4P5	NP_035313.1	NM_011183
94055_at	Ems1; 1110020L01Rik; Cttn	U03184	Cttn	Cluster Incl U03184:Cortactin /cds=(130,1770) /gb=U03184 /gi=414990 /ug=Mm.22024 /len=1867	Mm.378902	13043	Q60598 ; Q3UGC2 ; Q8BNA5 ; Q921L6	NP_031829.2	NM_007803
104196_at	Llgl1	AA711908	Zfp262	Cluster Incl AA711908:vu59e03.r1 Mus musculus cDNA, 5' end /clone=IMAGE-1195708 /clone_end=5' /gb=AA711908 /gi=2721826 /ug=Mm.27512 /len=474	Mm.165401	67785	Q6ZQB9 ; Q80X47 ; Q8K1H5 ; Q3UFQ2	XP_355521.2	XM_355521
161104_at	AA408298; AI874685; 4921515A04Rik; 9430099J10Rik	AI846811	2007-09-10	Cluster Incl AI846811:UI-M-AI1-afk-a-05-0-UI.s1 Mus musculus cDNA, 3' end /clone=UI-M-AI1-afk-a-05-0-UI /clone_end=3' /gb=AI846811 /gi=5490717 /ug=Mm.24485 /len=354 /NOTE=replacement for probe set(s) 95918_at on MG-U74A	Mm.397041	103080		NP_001020081.1 ; NP_001020082.1	NM_001024910 ; NM_001024911
104645_at	Klf7	AI853712	Klf7	Cluster Incl AI853712:UI-M-BH0-ajq-d-05-0-UI.s1 Mus musculus cDNA, 3' end /clone=UI-M-BH0-ajq-d-05-0-UI /clone_end=3' /gb=AI853712 /gi=5497583 /ug=Mm.31321 /len=496	Mm.29466	93691	Q99JB0 ; Q3UES6 ; Q8BUB8 ; Q8BZ72	NP_291041.2	NM_033563
160427_at	Gpiap1	AW046323	Hrb2	Cluster Incl AW046323:UI-M-BH1-ale-e-01-0-UI.s1 Mus musculus cDNA, 3' end /clone=UI-M-BH1-ale-e-01-0-UI /clone_end=3' /gb=AW046323 /gi=5906852 /ug=Mm.34606 /len=297 /NOTE=replacement for probe set(s) 98091_at on MG-U74A	Mm.34606	52705	Q8BGA5 ; Q52KQ6 ; Q3UIG9 ; Q5EBJ5 ; Q8BVE7	NP_848725.1	NM_178610
96742_at	Eq1; EQ-1; 1810032B19Rik; 5033416F05Rik; Mospd3	AA717826	Dpt	Cluster Incl AA717826:vt98g09.r1 Mus musculus cDNA, 5' end /clone=IMAGE-1179232 /clone_end=5' /gb=AA717826 /gi=2730100 /ug=Mm.28935 /len=255	Mm.28935	56429	Q9QZZ6	NP_062733.1	NM_019759
95448_at	Cnbp	AI839371	Psmc2	Cluster Incl AI839371:UI-M-AN0-acj-g-11-0-UI.s1 Mus musculus cDNA, 3' end /clone=UI-M-AN0-acj-g-11-0-UI /clone_end=3' /gb=AI839371 /gi=5473584 /ug=Mm.2462 /len=393	Mm.2462	19181	P46471 ; Q3TGX5 ; Q3U5V3 ; Q3UIH5 ; Q8BVQ9	NP_035318.1	NM_011188
160320_at	CAP; Sh3d5; SH3P12; mKIAA1296; 2310065E01Rik; 9530001P15Rik; Tyrp1	U58883	Sorbs1	Cluster Incl U58883:Mus musculus c-Cbl associated protein CAP mRNA, complete cds /cds=(345,2399) /gb=U58883 /gi=1407652 /ug=Mm.29030 /len=2684 /NOTE=replacement for probe set(s) 94525_at on MG-U74A	Mm.210815	20411	Q62417 ; Q3TU57 ; Q3V225	NP_001030134.1 ; NP_001030135.1 ; NP_001030136.1 ; NP_033192.2 ; NP_848139.1	NM_001034962 ; NM_001034963 ; NM_001034964 ; NM_009166 ; NM_178362
100555_at	Dct	AI846152	Dscr1	Cluster Incl AI846152:UI-M-AN1-afj-h-05-0-UI.s2 Mus musculus cDNA, 3' end /clone=UI-M-AN1-afj-h-05-0-UI /clone_end=3' /gb=AI846152 /gi=5490058 /ug=Mm.56 /len=408	Mm.265744	54720	Q9JHG6 ; Q542V6 ; Q7TNY3	NP_062339.2	NM_019466
103367_at	Ggm2; Ggm-2; Galgt1; GalNAcT; GalNAc-T; Gal-NAc-T; 4933429D13Rik; B4galnt1	U18975	Galgt1	Cluster Incl U18975:Ganglioside expression 2 /cds=(3,1604) /gb=U18975 /gi=945034 /ug=Mm.1853 /len=2109	Mm.386762	14421	Q09200 ; Q8VDF0 ; Q3UN35	NP_032106.1	NM_008080
99191_at	Cul7	AI844939	Cri1	Cluster Incl AI844939:UI-M-BG0-ahv-g-09-0-UI.s1 Mus musculus cDNA, 3' end /clone=UI-M-BG0-ahv-g-09-0-UI /clone_end=3' /gb=AI844939 /gi=5488845 /ug=Mm.41906 /len=413	Mm.44244	58521	Q3T9D1 ; Q8BP25 ; Q9CQ17 ; Q9CYM0 ; Q9CZL9 ; Q9DCR4	NP_079889.1	NM_025613
101540_at	Jza1; JZA-3; E130317C12Rik; Tdg	AF069519	Tdg	Cluster Incl AF069519:Mus musculus T-G mismatch-specific thymine-DNA glycosylase TDGb isoform mRNA, complete cds /cds=(108,1301) /gb=AF069519 /gi=3420292 /ug=Mm.88099 /len=2859	Mm.347607	21665	P56581 ; Q5U3M5 ; Q3TLR4 ; Q3TPW4 ; Q542A9 ; Q5U3M4 ; Q6PJW4 ; Q8BPK0	NP_035691.1 ; NP_766140.1	NM_011561 ; NM_172552
95159_at	LOC620544	AI846849	Mrps18b	Cluster Incl AI846849:UI-M-AI1-afk-e-04-0-UI.s1 Mus musculus cDNA, 3' end /clone=UI-M-AI1-afk-e-04-0-UI /clone_end=3' /gb=AI846849 /gi=5490755 /ug=Mm.29484 /len=332	Mm.29484	66973	Q99N84 ; Q542W5	NP_080154.1	NM_025878
103816_at	Jam; JAM; Jcam; JAM-1; JAM-A; Jcam1; Ly106; ESTM33; AA638916; 9130004G24	U89915	F11r	Cluster Incl U89915:Mus musculus junctional adhesion molecule (Jam) mRNA, complete cds /cds=(70,972) /gb=U89915 /gi=3462454 /ug=Mm.20903 /len=2029	Mm.294882	16456	Q8VC39	NP_766235.1	NM_172647
98909_at	Psap	AW060843	Lias	Cluster Incl AW060843:UI-M-BH1-amx-d-06-0-UI.s1 Mus musculus cDNA, 3' end /clone=UI-M-BH1-amx-d-06-0-UI /clone_end=3' /gb=AW060843 /gi=6008594 /ug=Mm.28591 /len=419	Mm.195776	79464	Q99M04 ; Q543M1 ; Q8CCZ4	NP_077791.1	NM_024471
103027_at	Gorasp2	AA739413	1810030O07Rik	Cluster Incl AA739413:vv53b11.r1 Mus musculus cDNA, 5' end /clone=IMAGE-1226109 /clone_end=5' /gb=AA739413 /gi=2775599 /ug=Mm.15974 /len=388	Mm.15974	69155	Q8C5K5 ; Q3TFM9 ; Q3UW61	NP_780350.1	NM_175141
103580_at	Csnk1d	AI845588	BC013529	Cluster Incl AI845588:UI-M-AQ1-adx-c-11-0-UI.s1 Mus musculus cDNA, 3' end /clone=UI-M-AQ1-adx-c-11-0-UI /clone_end=3' /gb=AI845588 /gi=5489494 /ug=Mm.19761 /len=398	Mm.33716	215751	Q91WR6 ; Q3TMR5 ; Q3UN36 ; Q8BQR3	NP_663393.1	NM_145418
98429_at	LysoII; Ranbp5	AB009653	Lypla2	Cluster Incl AB009653:Mus musculus mRNA for lysophospholipase II, complete cds /cds=(105,800) /gb=AB009653 /gi=4589452 /ug=Mm.34302 /len=1593	Mm.34302	26394	Q9WTL7 ; Q3TJD6	NP_036072.1	NM_011942
104354_at	Fms; CD115; Csfmr; Fim-2; CSF-1R; M-CSFR; AI323359; Csf1r	X06368	Csf1r	Cluster Incl X06368:Colony stimulating factor 1 receptor /cds=(75,3005) /gb=X06368 /gi=50980 /ug=Mm.22574 /len=3665	Mm.22574	12978	P09581 ; Q6NXV8 ; Q3TAZ7 ; Q3TBH6 ; Q3U1X4 ; Q3U1Y3 ; Q3U210 ; Q3U3P1 ; Q3U3W0 ; Q3U4N8 ; Q3UKC6	NP_031805.1	NM_007779
96623_at	Ugcg	AI853172	Ugcg	Cluster Incl AI853172:UI-M-BH0-ajh-b-06-0-UI.s1 Mus musculus cDNA, 3' end /clone=UI-M-BH0-ajh-b-06-0-UI /clone_end=3' /gb=AI853172 /gi=5497078 /ug=Mm.27173 /len=435	Mm.198803	22234	O88693	NP_035803.1	NM_011673
95493_at	Col6a1; Col6a-1; AI747156; Col4a1	X66405	Col6a1	Cluster Incl X66405:Procollagen, type VI, alpha 1 /cds=(131,3208) /gb=X66405 /gi=50478 /ug=Mm.2509 /len=3991	Mm.2509	12833	Q04857 ; Q99LW4 ; Q8BT34 ; Q8C6Y0	NP_034063.1	NM_009933
103969_at	Srpk2	AA981154		Cluster Incl AA981154:vx57h02.r1 Mus musculus cDNA, 5' end /clone=IMAGE-1279347 /clone_end=5' /gb=AA981154 /gi=3159690 /ug=Mm.25715 /len=218	Mm.288728
103345_at	brain; Spna-2; 2610027H02Rik; Spna2	AW046708	Spna2	Cluster Incl AW046708:UI-M-BH1-alt-d-05-0-UI.s1 Mus musculus cDNA, 3' end /clone=UI-M-BH1-alt-d-05-0-UI /clone_end=3' /gb=AW046708 /gi=5907277 /ug=Mm.18249 /len=412	Mm.204969	20740	P16546 ; Q58ES7 ; Q6PA04 ; Q3TNY2 ; Q3TYI8	XP_207079.4 ; XP_622887.1	XM_207079 ; XM_622887
99597_at	Gnai2	AI841629	Gnai2	Cluster Incl AI841629:UI-M-AO0-acg-c-01-0-UI.s1 Mus musculus cDNA, 3' end /clone=UI-M-AO0-acg-c-01-0-UI /clone_end=3' /gb=AI841629 /gi=5475842 /ug=Mm.4284 /len=436	Mm.196464	14678	P08752 ; Q8JZT4 ; Q922Y6 ; Q3TXK7 ; Q3UE18	NP_032164.2	NM_008138
97900_at	Hmgb2	AI845714	Txndc9	Cluster Incl AI845714:UI-M-AQ1-ady-h-04-0-UI.s1 Mus musculus cDNA, 3' end /clone=UI-M-AQ1-ady-h-04-0-UI /clone_end=3' /gb=AI845714 /gi=5489620 /ug=Mm.28438 /len=384	Mm.28438	98258	Q9CQ79 ; Q3TKD2	NP_742051.1	NM_172054
98876_at	Zfp422-rs1	AI854160	Mrpl11	Cluster Incl AI854160:UI-M-BH0-ajw-h-10-0-UI.s1 Mus musculus cDNA, 3' end /clone=UI-M-BH0-ajw-h-10-0-UI /clone_end=3' /gb=AI854160 /gi=5498066 /ug=Mm.28494 /len=521	Mm.28494	66419	Q9CQF0 ; Q3TJX7	NP_079829.1	NM_025553
98953_at	Pik3ca	AW048032	1500010M16Rik	Cluster Incl AW048032:UI-M-BH1-alv-b-08-0-UI.s1 Mus musculus cDNA, 3' end /clone=UI-M-BH1-alv-b-08-0-UI /clone_end=3' /gb=AW048032 /gi=5908526 /ug=Mm.28753 /len=587	Mm.28753	68969	Q9CXU9	NP_081168.1	NM_026892
104301_at	Lrch3	AI852414	2410018G20Rik	Cluster Incl AI852414:UI-M-BH0-aip-e-01-0-UI.s1 Mus musculus cDNA, 3' end /clone=UI-M-BH0-aip-e-01-0-UI /clone_end=3' /gb=AI852414 /gi=5496360 /ug=Mm.22351 /len=425	Mm.22351	72083	Q9CQ25	NP_083630.1	NM_029354
103817_at	casp; CASP; 5730529N23Rik; Nbn	AJ006469	Crtap	Cluster Incl AJ006469:Mus musculus mRNA for cartilage-associated protein (CASP) /cds=(71,1273) /gb=AJ006469 /gi=3687319 /ug=Mm.20904 /len=1685	Mm.20904	56693	Q9CYD3 ; Q8C8C5	NP_064306.1	NM_019922
103888_at	hermes; AU017537; 2010300K22Rik; 2700019M19Rik; Hif1a	AA636171	Rbpms	Cluster Incl AA636171:vn15d02.r1 Mus musculus cDNA, 5' end /clone=IMAGE-1021251 /clone_end=5' /gb=AA636171 /gi=2559950 /ug=Mm.21285 /len=392	Mm.323997	19663	Q9WVB0 ; Q8C586 ; Q921Q0 ; Q9CPU5	NP_062707.1	NM_019733
104331_at	Arid1a	AA832935	Arid1a	Cluster Incl AA832935:uc93c01.r1 Mus musculus cDNA, 5' end /clone=IMAGE-1433184 /clone_end=5' /gb=AA832935 /gi=2906663 /ug=Mm.22478 /len=391	Mm.22478	93760	Q8R024 ; Q925Q1 ; Q640Q1 ; Q8C846	NP_291044.1	NM_033566
97349_at	AW212977; 2610019M19Rik; 4930488L10Rik; Mtap6	AA727410	Frmd6	Cluster Incl AA727410:vu99g08.r1 Mus musculus cDNA, 5' end /clone=IMAGE-1210334 /clone_end=5' /gb=AA727410 /gi=2745117 /ug=Mm.2962 /len=506	Mm.2962	319710	Q8C0V9 ; Q78J70	NP_082403.2	NM_028127
99579_at	ATP1B3; AA409958; AI664000; AW212096; Lmna	U59761	Atp1b3	Cluster Incl U59761:ATPase, Na+/K+ beta 3 polypeptide /cds=(148,984) /gb=U59761 /gi=1762431 /ug=Mm.424 /len=1842	Mm.424	11933	P97370 ; Q3U9D4 ; Q3UFH4 ; Q544Q7	NP_031528.1	NM_007502
95654_at		AF109905	Clic1	Cluster Incl AF109905:Mus musculus major histocompatibility locus class III regions Hsc70t gene, partial cds; smRNP, G7A, NG23, MutS homolog, CLCP, NG24, NG25, and NG26 genes, complete cds; and unknown genes /cds=(0,725) /gb=AF109905 /gi=3986751 /ug=Mm.29	Mm.29524	114584	Q9Z1Q5 ; Q3TIP8 ; Q542F1	NP_254279.1	NM_033444
92348_at	Thra	AI841022	Thra	Cluster Incl AI841022:UI-M-AM0-ado-g-06-0-UI.s1 Mus musculus cDNA, 3' end /clone=UI-M-AM0-ado-g-06-0-UI /clone_end=3' /gb=AI841022 /gi=5475275 /ug=Mm.39157 /len=350	Mm.265917	21833	P63058 ; Q80Y90 ; Q542U8	NP_835161.1	NM_178060
160123_at	Php14; 1700008C22Rik; Glg1	AI835524	Phpt1	Cluster Incl AI835524:UI-M-AI0-aam-e-04-0-UI.s1 Mus musculus cDNA, 3' end /clone=UI-M-AI0-aam-e-04-0-UI /clone_end=3' /gb=AI835524 /gi=5469737 /ug=Mm.20274 /len=188 /NOTE=replacement for probe set(s) 93554_at on MG-U74A	Mm.177990	75454	Q9DAK9	NP_083569.1	NM_029293
97241_at	2B28; T25529; MGC6696; 4930455J02Rik; Psap	AI787713	D19Ertd721e	Cluster Incl AI787713:ul21f04.y1 Mus musculus cDNA, 5' end /clone=IMAGE-2088223 /clone_end=5' /gb=AI787713 /gi=5335420 /ug=Mm.27839 /len=526	Mm.27839	225896	Q922Y1 ; Q3UCP8	NP_666205.1	NM_146093
104334_at	2310004I24Rik	AW060314	2310004I24Rik	Cluster Incl AW060314:UI-M-BH1-amv-d-12-0-UI.s1 Mus musculus cDNA, 3' end /clone=UI-M-BH1-amv-d-12-0-UI /clone_end=3' /gb=AW060314 /gi=6008030 /ug=Mm.22511 /len=589	Mm.22511	66358	Q99KS6 ; Q9D7K9	NP_079786.1	NM_025510
102322_at	Ugdh; Udpgdh; Cct6a	AF061017	Ugdh	Cluster Incl AF061017:UDP-glucose dehydrogenase /cds=(110,1591) /gb=AF061017 /gi=3127128 /ug=Mm.10709 /len=2328	Mm.344831	22235	O70475 ; Q3TI06 ; Q3TJ71 ; Q3TJE8 ; Q3TS38 ; Q3UIZ1	NP_033492.1	NM_009466
160192_at	Hnrnpg; Hnrpg; MGC102184; Eef2	AF031568	Rbmxrt	Cluster Incl AF031568:Mus musculus heterogeneous nuclear ribonucleoprotein G (Hnrnpg) mRNA, complete cds /cds=(147,1313) /gb=AF031568 /gi=2625129 /ug=Mm.24718 /len=1626 /NOTE=replacement for probe set(s) 95459_at on MG-U74A	Mm.24718	19656	O35479 ; Q91VM5	NP_033059.1	NM_009033
94973_at	mKIAA1082; 5830462I21Rik; Lars	AA840126	Jmjd1b	Cluster Incl AA840126:ud01d09.r1 Mus musculus cDNA, 5' end /clone=IMAGE-1433873 /clone_end=5' /gb=AA840126 /gi=2915835 /ug=Mm.27232 /len=471	Mm.277906	277250	Q5U5V7 ; Q6P9K3 ; Q6ZPY7 ; Q8K2A5 ; Q3TQV8 ; Q3UI14 ; Q8CCE2 ; Q9CU57	XP_619530.1	XM_619530
102382_at	MOP3; Arnt3; Bmal1; BMAL1b; bmal1b'; Arntl	AB014494	Arntl	Cluster Incl AB014494:Aryl hydrocarbon receptor nuclear translocator-like /cds=(406,2286) /gb=AB014494 /gi=3402482 /ug=Mm.12177 /len=2792	Mm.12177	11865	Q9WTL8 ; Q68HB9 ; Q3UHZ2	NP_031515.1	NM_007489
96674_at	C81142; Trn-SR; KIAA4133; MGC90049; mKIAA4133; D6Ertd313e; 5730544L10Rik; C430013M08Rik; Tnpo3	AW123553	Tnpo3	Cluster Incl AW123553:UI-M-BH2.1-aqb-f-12-0-UI.s1 Mus musculus cDNA, 3' end /clone=UI-M-BH2.1-aqb-f-12-0-UI /clone_end=3' /gb=AW123553 /gi=6099083 /ug=Mm.27404 /len=400	Mm.276381	320938	Q6P2B1 ; Q571K5 ; Q3UL39 ; Q6DI95 ; Q8BKX4 ; Q9CSV3	NP_796270.2	NM_177296
93693_at	Prl	AI835373	F830020C16Rik	Cluster Incl AI835373:UI-M-AQ0-aah-h-10-0-UI.s1 Mus musculus cDNA, 3' end /clone=UI-M-AQ0-aah-h-10-0-UI /clone_end=3' /gb=AI835373 /gi=5469586 /ug=Mm.844 /len=285	Mm.344074	219150	Q3TT45 ; Q80WC2 ; Q8BJA3 ; Q8BWE7 ; Q99LV1	NP_796312.2	NM_177338
96617_at	Atf3	AI844737	Drap1	Cluster Incl AI844737:UI-M-AL1-ahq-c-11-0-UI.s1 Mus musculus cDNA, 3' end /clone=UI-M-AL1-ahq-c-11-0-UI /clone_end=3' /gb=AI844737 /gi=5488643 /ug=Mm.27128 /len=178	Mm.275446	66556	Q9D6N5 ; Q4FJW2	NP_077138.1	NM_024176
98833_at	SLN1; Str1; SLN-1; Stmy1; Mmp3	X66402	Mmp3	Cluster Incl X66402:Matrix metalloproteinase 3 /cds=(24,1457) /gb=X66402 /gi=296167 /ug=Mm.4993 /len=1740	Mm.4993	17392	P28862 ; Q6GXA4 ; Q3UFJ0 ; Q922W6	NP_034939.1	NM_010809
92598_at	Atp6v1b2	AI843029	Atp6v1b2	Cluster Incl AI843029:UI-M-AK1-aeq-e-08-0-UI.s1 Mus musculus cDNA, 3' end /clone=UI-M-AK1-aeq-e-08-0-UI /clone_end=3' /gb=AI843029 /gi=5477242 /ug=Mm.10727 /len=298	Mm.249096	11966	P62814 ; Q3TG74 ; Q3TL62 ; Q3TVK6 ; Q3TWR0 ; Q3U791 ; Q3U7C8 ; Q3U9Z0 ; Q3UAW7	NP_031535.2	NM_007509
94902_at	SOD3; EC-SOD; AI314465; MGC13799; Sod3	U38261	Sod3	Cluster Incl U38261:Mus musculus extracellular superoxide dismutase (SOD3) mRNA, complete cds /cds=(269,1024) /gb=U38261 /gi=1915962 /ug=Mm.2407 /len=1834	Mm.2407	20657	O09164 ; O88592 ; Q64466 ; Q3UM12 ; Q542X9	NP_035565.1	NM_011435
97556_at	Anp32e	AI843178	Anp32e	Cluster Incl AI843178:UI-M-AK1-aet-c-07-0-UI.s1 Mus musculus cDNA, 3' end /clone=UI-M-AK1-aet-c-07-0-UI /clone_end=3' /gb=AI843178 /gi=5477391 /ug=Mm.33875 /len=452	Mm.218657	66471	P97822 ; Q3TH89 ; Q3TX26	NP_075699.2	NM_023210
94394_at	AI573426; MGC129444; MGC129445; Rras	M21019	Rras	Cluster Incl M21019:Harvey rat sarcoma oncogene, subgroup R /cds=(11,667) /gb=M21019 /gi=200676 /ug=Mm.257 /len=949	Mm.373539	20130	P10833 ; Q3U1N3	NP_033127.1	NM_009101
160588_at	Znf131; AW558871; 2610109I01Rik; Psme2	AI047791	Zfp131	Cluster Incl AI047791:uh83e04.r1 Mus musculus cDNA, 5' end /clone=IMAGE-1764318 /clone_end=5' /gb=AI047791 /gi=3296078 /ug=Mm.11787 /len=313 /NOTE=replacement for probe set(s) 102365_at on MG-U74A	Mm.139115	72465	Q80UU7 ; Q3UYZ4 ; Q8C8D0 ; Q8K3J5 ; Q9D042	NP_082521.1	NM_028245
98937_at	Dct	AW049795	Tbrg1	Cluster Incl AW049795:UI-M-BH1-anm-f-07-0-UI.s1 Mus musculus cDNA, 3' end /clone=UI-M-BH1-anm-f-07-0-UI /clone_end=3' /gb=AW049795 /gi=5910324 /ug=Mm.28689 /len=562	Mm.28689	21376	Q6KAP9 ; Q6P067 ; Q80XA1 ; Q3TLE7 ; Q3UB74 ; Q3UCG2 ; Q8CGC5 ; Q9CSZ5	NP_079565.1	NM_025289
96259_at	Psa; goku; MP100; R74825; MGC102199; Glg1	U35646	Npepps	Cluster Incl U35646:Puromycin-sensitive aminopeptidase /cds=(105,2867) /gb=U35646 /gi=1184160 /ug=Mm.29824 /len=3051	Mm.29824	19155	Q11011 ; Q5PR74 ; Q3UZE0	NP_032968.2	NM_008942
101392_at	Nat11	AW122839	Chmp7	Cluster Incl AW122839:UI-M-BH2.1-aoz-e-09-0-UI.s1 Mus musculus cDNA, 3' end /clone=UI-M-BH2.1-aoz-e-09-0-UI /clone_end=3' /gb=AW122839 /gi=6098369 /ug=Mm.7196 /len=382	Mm.159637	105513	Q8R1T1 ; Q923B8	NP_598839.2	NM_134078
100392_at	Apel; 6030430G11Rik; Cygb	AB023494	Apln	Cluster Incl AB023494:Mus musculus mRNA for preproapelin, complete cds /cds=(0,233) /gb=AB023494 /gi=6009587 /ug=Mm.89852 /len=234	Mm.29262	30878	Q9R0R4 ; Q544B5	NP_038940.1	NM_013912
96758_s_at	Tbl3	AI172965	Sec14l2	Cluster Incl AI172965:ud62h05.x1 Mus musculus cDNA, 3' end /clone=IMAGE-1450521 /clone_end=3' /gb=AI172965 /gi=3720545 /ug=Mm.28994 /len=513	Mm.253922	67815	Q99J08	NP_653103.1	NM_144520
104766_at	Psmc3	AI851198	Nola1	Cluster Incl AI851198:UI-M-BH0-ajx-e-09-0-UI.s1 Mus musculus cDNA, 3' end /clone=UI-M-BH0-ajx-e-09-0-UI /clone_end=3' /gb=AI851198 /gi=5495104 /ug=Mm.24873 /len=193	Mm.24873	68147	Q9CY66 ; Q3TKG5	NP_080854.1	NM_026578
104573_at	Arpc4	AA921069	Bola2	Cluster Incl AA921069:vy83h09.r1 Mus musculus cDNA, 5' end /clone=IMAGE-1312865 /clone_end=5' /gb=AA921069 /gi=3067848 /ug=Mm.23925 /len=263	Mm.358692	66162	Q8BGS2	NP_780312.1	NM_175103
96925_at	3930401K13Rik	AW122429	Glt25d1	Cluster Incl AW122429:UI-M-BH2.2-aow-g-07-0-UI.s1 Mus musculus cDNA, 3' end /clone=UI-M-BH2.2-aow-g-07-0-UI /clone_end=3' /gb=AW122429 /gi=6097940 /ug=Mm.30161 /len=477	Mm.273836	234407	Q6PGL1 ; Q3UHG2 ; Q3URB8 ; Q3V3R5 ; Q6PE14 ; Q8C426 ; Q8K297	NP_666323.1	NM_146211
100113_s_at	KAP3; SMAP; Tcf12	D50367	Kifap3	Cluster Incl D50367:Mus musculus mRNA for KAP3B, complete cds /cds=(193,2511) /gb=D50367 /gi=1526420 /ug=Mm.4651 /len=3908	Mm.4651	16579	P70188 ; Q3UZA5 ; Q9CRX5 ; Q6GTS3	NP_034759.1	NM_010629
93081_at	mRbAp46; AA409861; AI173248; AU019541; BB114024; Rbbp7	U35142	Rbbp7	Cluster Incl U35142:Mus musculus retinoblastoma-binding protein (mRbAp46) mRNA, complete cds /cds=(259,1536) /gb=U35142 /gi=1016276 /ug=Mm.1603 /len=1748	Mm.270186	245688	Q60973 ; Q3UJI2 ; Q3UX20 ; Q3UX53 ; Q8C5H3	NP_033057.2	NM_009031
99527_at	nrf3; Nrf3; Itk	AB013852	Nfe2l3	Cluster Incl AB013852:Mus musculus mRNA for Nrf3, complete cds /cds=(237,2219) /gb=AB013852 /gi=4521228 /ug=Mm.42138 /len=2544	Mm.42138	18025	Q9WTM4 ; Q3U5G2 ; Q3UUW2 ; Q3UVS3 ; Q3UZC1 ; Q9D246 ; Q9D3M5	NP_035033.1	NM_010903
102984_g_at	Mlp1; Madh1; Madr1; MusMLP; AI528653; Smad1	U58992	Smad1	Cluster Incl U58992:MAD homolog 1 (Drosophila) /cds=(70,1467) /gb=U58992 /gi=1518644 /ug=Mm.15185 /len=1639	Mm.223717	17125	P70340 ; Q6GT95	NP_032565.2	NM_008539
96258_at	Bcl2l11	AI843448	Mgst3	Cluster Incl AI843448:UI-M-AQ1-aec-e-01-0-UI.s1 Mus musculus cDNA, 3' end /clone=UI-M-AQ1-aec-e-01-0-UI /clone_end=3' /gb=AI843448 /gi=5477661 /ug=Mm.29823 /len=382	Mm.218286	66447	Q9CPU4 ; Q3UXC5 ; Q9D8B0	NP_079845.1	NM_025569
97813_at	NF-kappa-B p65; Rela	M61909	Rela	Cluster Incl M61909:Avian reticuloendotheliosis viral (v-rel) oncogene homolog A /cds=(60,1709) /gb=M61909 /gi=200025 /ug=Mm.28170 /len=2424	Mm.249966	19697	Q04207 ; Q4U113 ; Q3U3Q8 ; Q548Y4 ; Q8BTL4	NP_033071.1	NM_009045
162245_f_at		AV332872	Myo6	Cluster Incl AV332872:AV332872 Mus musculus cDNA, 3' end /clone=6330539N18 /clone_end=3' /gb=AV332872 /gi=6372924 /ug=Mm.99066 /len=268 /NOTE=replacement for probe set(s) 100253_f_at on MG-U74A	Mm.4040	17920	Q64331 ; Q6A077 ; Q3UYR2 ; Q8BK95	NP_032688.1	NM_008662
96774_at	Hnrpab	AW047139	Plekhc1	Cluster Incl AW047139:UI-M-BH1-alu-c-08-0-UI.s1 Mus musculus cDNA, 3' end /clone=UI-M-BH1-alu-c-08-0-UI /clone_end=3' /gb=AW047139 /gi=5907668 /ug=Mm.29048 /len=363	Mm.379356	218952	Q8CIB5 ; Q3TLE2 ; Q3UMA4	NP_666166.2	NM_146054
160976_at	Dia1; Drf1; KIAA4062; p140mDia; mKIAA4062; D18Wsu154e; Diap1	AA222943	Diap1	Cluster Incl AA222943:mw01f05.r1 Mus musculus cDNA, 5' end /clone=IMAGE-663297 /clone_end=5' /gb=AA222943 /gi=1843205 /ug=Mm.2465 /len=405 /NOTE=replacement for probe set(s) 103764_at on MG-U74A	Mm.195916	13367	O08808 ; Q5DTQ4 ; Q6NS79 ; Q3U104 ; Q3US76 ; Q3UX40 ; Q9CSJ1	NP_031884.1	NM_007858
96829_at	Tubb5	AW047083	D19Wsu162e	Cluster Incl AW047083:UI-M-BH1-alr-f-05-0-UI.s1 Mus musculus cDNA, 3' end /clone=UI-M-BH1-alr-f-05-0-UI /clone_end=3' /gb=AW047083 /gi=5907612 /ug=Mm.29398 /len=311	Mm.329895	226178	Q6PD43 ; Q8R0W8 ; Q3TF48 ; Q3U3M2 ; Q8BGW2	NP_666211.2	NM_146099
98594_at		AW125453	1190002N15Rik	Cluster Incl AW125453:UI-M-BH2.2-aqm-a-02-0-UI.s1 Mus musculus cDNA, 3' end /clone=UI-M-BH2.2-aqm-a-02-0-UI /clone_end=3' /gb=AW125453 /gi=6100983 /ug=Mm.38211 /len=290	Mm.258746	68861	Q3TS89 ; Q3USZ8	XP_147036.4	XM_147036
97468_at	sid1334; Cks1; AA407784; 2410005G18Rik; 2610005D03Rik; Cks1b	AB025409	Cks1b	Cluster Incl AB025409:Mus musculus mRNA for sid1334p, complete cds /cds=(78,317) /gb=AB025409 /gi=5931566 /ug=Mm.3049 /len=757	Mm.3049	54124	P61025 ; Q6ZWX7 ; Q9D0L3 ; Q9D108	NP_058600.1	NM_016904
97869_at	Ppp1cc	AI844043	Etfdh	Cluster Incl AI844043:UI-M-AL1-ahi-d-11-0-UI.s1 Mus musculus cDNA, 3' end /clone=UI-M-AL1-ahi-d-11-0-UI /clone_end=3' /gb=AI844043 /gi=5487949 /ug=Mm.28336 /len=378	Mm.28336	66841	Q921G7 ; Q6PF96 ; Q3U7K2	NP_080070.1	NM_025794
93454_at	AA4; Ly68; AA4.1; C1qr1; C1qrp; AA145088; AW555904; 6030404G09Rik	AF081789	C1qr1	Cluster Incl AF081789:Mus musculus cell surface antigen AA4 (AA4) mRNA, complete cds /cds=(120,2054) /gb=AF081789 /gi=3695112 /ug=Mm.681 /len=3070	Mm.681	17064	O89103 ; Q3U2X0 ; Q8C5P4	NP_034870.1	NM_010740
102375_at	Rrg1; Rai15; NN8-4AG; AW536703; MGC29044; Braf	AI843738	Smyd5	Cluster Incl AI843738:UI-M-AK1-aer-h-04-0-UI.s1 Mus musculus cDNA, 3' end /clone=UI-M-AK1-aer-h-04-0-UI /clone_end=3' /gb=AI843738 /gi=5477951 /ug=Mm.1196 /len=328	Mm.219946	232187	Q91YL6 ; Q3TRB2 ; Q3TYX3	NP_659167.1	NM_144918
96865_at	MARCKS; Macs; PKCSL; Hspa5	M60474	Marcks	Cluster Incl M60474:Myristoylated alanine rich protein kinase C substrate /cds=(380,1309) /gb=M60474 /gi=199026 /ug=Mm.30059 /len=2597	Mm.30059	17118	P26645	NP_032564.1	NM_008538
103400_at	Tug1	D50523	AI316828	Cluster Incl D50523:Mouse mRNA for TI-227 /cds=UNKNOWN /gb=D50523 /gi=1166394 /ug=Mm.18728 /len=3577	Mm.390314	544752			NR_002321 ; NR_002322
95596_at	1110054H05Rik; 5730434B08Rik; 6230415M23Rik; Foxk2	AW122957	Foxk2	Cluster Incl AW122957:UI-M-BH2.1-aoz-e-12-0-UI.s2 Mus musculus cDNA, 3' end /clone=UI-M-BH2.1-aoz-e-12-0-UI /clone_end=3' /gb=AW122957 /gi=6098487 /ug=Mm.27918 /len=443	Mm.209750	68837	Q3UCQ1 ; Q811H2	XP_126489.4	XM_126489
97865_g_at	2510049I19Rik	AW258842	2510049I19Rik	Cluster Incl AW258842:um74d01.y1 Mus musculus cDNA, 5' end /clone=IMAGE-2300929 /clone_end=5' /gb=AW258842 /gi=6631823 /ug=Mm.28327 /len=321	Mm.28327	67922	Q78XM1 ; Q8K5E4 ; Q9CR80	NP_080731.1	NM_026455
101940_at	nSMase; nSMase1; AW108287; Smpd2	AJ222800	Smpd2	Cluster Incl AJ222800:Mus musculus mRNA for neutral sphingomyelinase /cds=(309,1568) /gb=AJ222800 /gi=3021479 /ug=Mm.953 /len=1627	Mm.953	20598	O70572 ; Q8BW85 ; Q8C6H6	NP_033239.1	NM_009213
102387_at	MGC6735; Pea15	AA799042	BC003885	Cluster Incl AA799042:vn40d08.r1 Mus musculus cDNA, 5' end /clone=IMAGE-1023663 /clone_end=5' /gb=AA799042 /gi=2861997 /ug=Mm.12193 /len=350	Mm.379366	225215	Q99L28 ; Q3U5N8 ; Q5EBK7	NP_941011.1	NM_198609
104611_at	Actb	AI854008	Wdr26	Cluster Incl AI854008:UI-M-BH0-aiv-h-12-0-UI.s1 Mus musculus cDNA, 3' end /clone=UI-M-BH0-aiv-h-12-0-UI /clone_end=3' /gb=AI854008 /gi=5497914 /ug=Mm.24158 /len=494	Mm.289082	226757	Q8C6G8 ; Q3TK81
95742_at	Unc84a	AW045451	Psmd13	Cluster Incl AW045451:UI-M-BH1-akr-g-10-0-UI.s1 Mus musculus cDNA, 3' end /clone=UI-M-BH1-akr-g-10-0-UI /clone_end=3' /gb=AW045451 /gi=5906020 /ug=Mm.29760 /len=340	Mm.29760	23997	Q9WVJ2 ; Q3TB19 ; Q3TR74 ; Q542R0	NP_036005.1	NM_011875
103878_at	Ap3b1; pe; Hps2; rim2; pearl; C78395; AU015684; Inpp5d	AF103809	Ap3b1	Cluster Incl AF103809:Mus musculus Ap-3 complex beta3A subunit (Ap3b1) mRNA, complete cds /cds=(63,3380) /gb=AF103809 /gi=3885987 /ug=Mm.21185 /len=3938	Mm.21185	11774	Q9Z1T1 ; Q3TQ07 ; Q3TQ33 ; Q3UPG0	NP_033810.1	NM_009680
103277_s_at	Mopa; OPA-1; 230kDa; Tnrc11; Trap230; Rasa4	AF071310	Med12	Cluster Incl AF071310:Mus musculus OPA-containing protein 1 mRNA, complete cds /cds=(205,6429) /gb=AF071310 /gi=3426321 /ug=Mm.20873 /len=6478	Mm.20873	59024	O88542 ; Q571H3 ; Q62006 ; Q6PGB4 ; Q6PGD8	NP_067496.1	NM_021521
96056_at	rhoC; Arh9; Arhc; AI324259; Hspa8	X80638	Rhoc	Cluster Incl X80638:M.musculus rhoC mRNA /cds=(40,621) /gb=X80638 /gi=1279555 /ug=Mm.262 /len=1036	Mm.262	11853	Q62159 ; Q3TUN0	NP_031510.1	NM_007484
104524_at	Gltp	AI842825	MGI:1929253	Cluster Incl AI842825:UI-M-AP1-agi-h-07-0-UI.s1 Mus musculus cDNA, 3' end /clone=UI-M-AP1-agi-h-07-0-UI /clone_end=3' /gb=AI842825 /gi=5477038 /ug=Mm.22986 /len=341	Mm.275766	56356	Q9JL62 ; Q7TMS6 ; Q3U011	NP_062795.2	NM_019821
93310_at	Igf2bp3	AI836423	Psmc6	Cluster Incl AI836423:UI-M-AI0-aak-b-03-0-UI.s1 Mus musculus cDNA, 3' end /clone=UI-M-AI0-aak-b-03-0-UI /clone_end=3' /gb=AI836423 /gi=5470636 /ug=Mm.18472 /len=565	Mm.379127	67089	P62334 ; Q3TKK1 ; Q8QZS9	NP_080235.2	NM_025959
160383_at	EB1; SIG81; COX7AR; COX7RP; SIG-81; Silg81; MGC103208; Lrp2	X80899	Cox7a2l	Cluster Incl X80899:M.musculus mRNA for cytochrome C oxidase subunit VII homologue /cds=(26,361) /gb=X80899 /gi=758146 /ug=Mm.30072 /len=1054 /NOTE=replacement for probe set(s) 96877_at on MG-U74A	Mm.362119	20463	Q61387 ; Q99KD6	NP_033213.1	NM_009187
93070_at	Tyrp1	AI847564	Ranbp5	Cluster Incl AI847564:UI-M-AM1-afv-g-08-0-UI.s1 Mus musculus cDNA, 3' end /clone=UI-M-AM1-afv-g-08-0-UI /clone_end=3' /gb=AI847564 /gi=5491470 /ug=Mm.15701 /len=348	Mm.221452	70572	Q8BKC5 ; Q6NZC1 ; Q7TN23 ; Q3TEG2 ; Q3TT04 ; Q9CYG6	NP_076068.1	NM_023579
160131_at		AI854404	Amotl2	Cluster Incl AI854404:UI-M-BH0-ait-a-02-0-UI.s1 Mus musculus cDNA, 3' end /clone=UI-M-BH0-ait-a-02-0-UI /clone_end=3' /gb=AI854404 /gi=5498310 /ug=Mm.21145 /len=406 /NOTE=replacement for probe set(s) 93759_at on MG-U74A	Mm.21145	56332	Q8K371 ; Q3TP05 ; Q3TPM1	NP_062738.1	NM_019764
101973_at		Y15163	Cited2	Cluster Incl Y15163:Mus musculus mRNA for mrg1 protein /cds=(219,1028) /gb=Y15163 /gi=3059126 /ug=Mm.9524 /len=1943	Mm.272321	17684	O35740 ; Q6PGA9	NP_034958.2	NM_010828
100959_at	S100A13; S100a13	X99921	S100a13	Cluster Incl X99921:M.musculus mRNA for S100 calcium-binding protein A13 /cds=(60,356) /gb=X99921 /gi=1694840 /ug=Mm.6523 /len=440	Mm.6523	20196	P97352 ; Q545H7	NP_033139.1	NM_009113
160739_at	Prkwnk1; mKIAA0344; 6430573H23Rik; Wnk1	AI835081	Wnk1	Cluster Incl AI835081:UI-M-AI1-afn-h-02-0-UI.s1 Mus musculus cDNA, 3' end /clone=UI-M-AI1-afn-h-02-0-UI /clone_end=3' /gb=AI835081 /gi=5469294 /ug=Mm.27341 /len=449 /NOTE=replacement for probe set(s) 94996_at on MG-U74A	Mm.333349	232341	P83741 ; Q3TU87 ; Q3UZP3 ; Q6A083 ; Q6VYA0 ; Q6SLK2 ; Q7TPR2 ; Q8K2Q3	NP_941992.1	NM_198703
98094_f_at	Atp1b3	AI843627	Amfr	Cluster Incl AI843627:UI-M-AO1-aen-f-03-0-UI.s1 Mus musculus cDNA, 3' end /clone=UI-M-AO1-aen-f-03-0-UI /clone_end=3' /gb=AI843627 /gi=5477840 /ug=Mm.34641 /len=425	Mm.34641	23802	Q9R049 ; Q3TCI2 ; Q3U007	NP_035917.1	NM_011787
94492_at	sid23; ADF; Dsn; corn1; sid23p; AU042046; 2610043P17Rik; Cd37	AB025406	Dstn	Cluster Incl AB025406:Mus musculus mRNA for sid23p, complete cds /cds=(34,531) /gb=AB025406 /gi=5931560 /ug=Mm.28919 /len=1639	Mm.28919	56431	Q9R0P5 ; Q4FK36	NP_062745.1	NM_019771
98604_at	NNP-1; AL033305; AL033306; AU018604; Mtdh	U79774	Nnp1	Cluster Incl U79774:Mus musculus NNP-1 var (NNP-1) mRNA, complete cds /cds=(43,1527) /gb=U79774 /gi=2258277 /ug=Mm.38344 /len=1946	Mm.38344	18114	P56183	NP_035055.1	NM_010925
98527_at	eci	Z14050	Dci	Cluster Incl Z14050:M.musculus gene for dodecenoyl-CoA delta-isomerase, exons 1 and 2 /cds=(0,869) /gb=Z14050 /gi=414903 /ug=Mm.35833 /len=870	Mm.291743	13177	P42125 ; Q8QZV3 ; Q9DBN7	NP_034153.2	NM_010023
104714_at	AA959601; AW538057; Zizimin1; D14Wsu89e; mKIAA1058; B230309H04Rik; Dock9	AW125299	Dock9	Cluster Incl AW125299:UI-M-BH2.1-apy-c-05-0-UI.s1 Mus musculus cDNA, 3' end /clone=UI-M-BH2.1-apy-c-05-0-UI /clone_end=3' /gb=AW125299 /gi=6100829 /ug=Mm.24477 /len=374	Mm.373976	105445	Q8BIK4 ; Q6PF84 ; Q7TN11 ; Q3UYH1	XP_358315.3	XM_358315
98950_at	Gtr2; RAGC; TIB929; YGR163W; AU041672; MGC47404; Bcl2l13	AB017616	Rragc	Cluster Incl AB017616:Mus musculus YGR163w mRNA homologue, complete cds /cds=(24,1220) /gb=AB017616 /gi=4519622 /ug=Mm.28746 /len=2507	Mm.220922	54170	Q6IQZ6 ; Q8CFT7 ; Q9Z124 ; Q3TL69 ; Q99K70 ; Q9CUI2	NP_059503.1	NM_017475
93088_at	Ly-m11; beta2-m; B2m	X01838	B2m	Cluster Incl X01838:Beta-2 microglobulin /cds=(52,411) /gb=X01838 /gi=50104 /ug=Mm.163 /len=647	Mm.163	12010	P01887 ; Q99LP2 ; Q3U679 ; Q91XJ8 ; Q9D239	NP_033865.2	NM_009735
103885_at	Ccnt2	AW049156	Prpf31	Cluster Incl AW049156:UI-M-BH1-amq-d-05-0-UI.s1 Mus musculus cDNA, 3' end /clone=UI-M-BH1-amq-d-05-0-UI /clone_end=3' /gb=AW049156 /gi=5909685 /ug=Mm.21246 /len=351	Mm.246863	68988	Q6P7X2 ; Q8VBW3 ; Q8BQ91 ; Q8C8U4 ; Q8CCF0 ; Q8CCG6 ; Q8CF52	NP_081604.2	NM_027328
94464_at	CLCN3; Clc3; Clcn3	AF029347	Clcn3	Cluster Incl AF029347:Mus musculus chloride channel protein 3 (CLCN3) mRNA, complete cds /cds=(0,2456) /gb=AF029347 /gi=2599549 /ug=Mm.28842 /len=2457	Mm.259751	12725	P51791 ; Q6PEV2 ; Q6PGA5 ; Q3TF45 ; Q3TTK0 ; Q3UEX5 ; Q8K4X0	NP_031737.1 ; NP_776301.1	NM_007711 ; NM_173876
161122_f_at	Ndufab1	AV032952	Ndufab1	Cluster Incl AV032952:AV032952 Mus musculus cDNA /clone=1500038M12 /clone_end=3' /gb=AV032952 /gi=4832500 /ug=Mm.45671 /len=144 /NOTE=replacement for probe set(s) 98757_r_at on MG-U74A, 139974_i_at on MG-U74C	Mm.347976	70316	Q9CR21	NP_082453.2	NM_028177
97543_at	Nedd5; AW208991; mKIAA0158; Dnmt1	D49382	2007-09-02	Cluster Incl D49382:Mus musculus Nedd5 mRNA for septin, complete cds /cds=(53,1138) /gb=D49382 /gi=4519167 /ug=Mm.336 /len=3170	Mm.242324	18000	P42208 ; Q3U9Y5	NP_035021.1	NM_010891
103001_at	Vrf; VEGF-B; Smpd1	U43836	Vegfb	Cluster Incl U43836:Mus musculus VEGF-related factor mvrf186 precursor mRNA, complete cds /cds=(192,815) /gb=U43836 /gi=1703480 /ug=Mm.15607 /len=1236	Mm.15607	22340	P49766 ; Q5D0B1 ; Q3UG04	NP_035827.1	NM_011697
96341_at	Syf2	AI849280	Syf2	Cluster Incl AI849280:UI-M-AJ1-agz-h-05-0-UI.s1 Mus musculus cDNA, 3' end /clone=UI-M-AJ1-agz-h-05-0-UI /clone_end=3' /gb=AI849280 /gi=5493186 /ug=Mm.29989 /len=520	Mm.29989	68592	Q9D198	NP_081056.1	NM_026780
103736_at	Inppl1	AI837786	Sash1	Cluster Incl AI837786:UI-M-AK0-adl-e-02-0-UI.s1 Mus musculus cDNA, 3' end /clone=UI-M-AK0-adl-e-02-0-UI /clone_end=3' /gb=AI837786 /gi=5471999 /ug=Mm.24385 /len=412	Mm.338275	70097	P59808 ; Q6ZQ46 ; Q8BRY6	NP_780364.2	NM_175155
98981_s_at	ALF1; HEB; ME1; REB; HTF4; HTF-4; Tcf12	X64840	Tcf12	Cluster Incl X64840:Transcription factor 12 /cds=(66,2186) /gb=X64840 /gi=49924 /ug=Mm.36894 /len=3007	Mm.171615	21406	Q61286 ; Q3TE72 ; Q3UXQ3 ; Q3UZ69 ; Q3UZA4 ; Q8BP24 ; Q8K1X3	NP_035674.1	NM_011544
161859_f_at	Sncg	AV062363	Sncg	Cluster Incl AV062363:AV062363 Mus musculus cDNA /clone=2010003B02 /clone_end=3' /gb=AV062363 /gi=5182191 /ug=Mm.75366 /len=250 /NOTE=replacement for probe set(s) 98644_at on MG-U74A	Mm.282800	20618	Q9Z0F7 ; Q5GQ64	NP_035560.1	NM_011430
94105_at	Cdc42; AI747189; AU018915	L78075	Cdc42	Cluster Incl L78075:Cell division cycle 42 /cds=(0,575) /gb=L78075 /gi=1321598 /ug=Mm.1022 /len=576	Mm.1022	12540	P60766 ; Q6P201 ; Q99JI7 ; Q3THZ7 ; Q3TJK6 ; Q3UL78 ; Q545V0 ; Q8BQ51	NP_033991.1	NM_009861
96012_f_at	Matr3	AI835367	Matr3	Cluster Incl AI835367:UI-M-AQ0-aah-h-02-0-UI.s1 Mus musculus cDNA, 3' end /clone=UI-M-AQ0-aah-h-02-0-UI /clone_end=3' /gb=AI835367 /gi=5469580 /ug=Mm.25575 /len=407	Mm.215034	17184	Q8K310 ; Q4FJT0 ; Q6ZQ61 ; Q3TTX0 ; Q3TZN1 ; Q3UFN8 ; Q5BL18	NP_034901.2	NM_010771
92848_at	Oat; AI194874	X64837	Oat	Cluster Incl X64837:M.musculus Oat mRNA for ornithine aminotransferase /cds=(114,1433) /gb=X64837 /gi=53458 /ug=Mm.13694 /len=2125	Mm.13694	18242	P29758 ; Q3TG75 ; Q3UJK5 ; Q3UKT3	NP_058674.1	NM_016978
92632_at	Cybb	AI842328	Calm3	Cluster Incl AI842328:UI-M-AM1-afz-b-11-0-UI.s1 Mus musculus cDNA, 3' end /clone=UI-M-AM1-afz-b-11-0-UI /clone_end=3' /gb=AI842328 /gi=5476506 /ug=Mm.1147 /len=389	Mm.288630	12315	P62204 ; Q8BNC9 ; Q498A3	NP_031616.1	NM_007590
100056_at	ORF MD6; FBW2; Fwd2; 2700071L08Rik; Fbxw2	X54352	Fbxw2	Cluster Incl X54352:M.domesticus MD6 mRNA /cds=(123,1391) /gb=X54352 /gi=49679 /ug=Mm.4465 /len=1825	Mm.4465	30050	Q60584 ; Q99L53 ; Q9QUH1 ; Q8BS25 ; Q8CCH8 ; Q9CPQ6	NP_038918.2	NM_013890
103804_at	mRECK; St15; Ptk9l	AB006960	Reck	Cluster Incl AB006960:Mus musculus mRECK mRNA, complete cds /cds=(6,2921) /gb=AB006960 /gi=3810870 /ug=Mm.20862 /len=4094	Mm.331573	53614	Q9Z0J1	NP_057887.1	NM_016678
95432_f_at	Tomm70a	AI844034	Tomm70a	Cluster Incl AI844034:UI-M-AL1-ahi-d-02-0-UI.s1 Mus musculus cDNA, 3' end /clone=UI-M-AL1-ahi-d-02-0-UI /clone_end=3' /gb=AI844034 /gi=5487940 /ug=Mm.24463 /len=404	Mm.213292	28185	Q9CZW5 ; Q80TT4 ; Q3TSX8 ; Q8BNI6	NP_613065.2	NM_138599
94485_at	Gng7	AI840013	Peci	Cluster Incl AI840013:UI-M-AH0-acu-e-04-0-UI.s1 Mus musculus cDNA, 3' end /clone=UI-M-AH0-acu-e-04-0-UI /clone_end=3' /gb=AI840013 /gi=5474226 /ug=Mm.28883 /len=356	Mm.28883	23986	Q9WUR2 ; Q99M61 ; Q3TCD4 ; Q9D785	NP_035998.1	NM_011868
94345_at	Mbp	AI843709	Il6st	Cluster Incl AI843709:UI-M-AK1-aer-e-08-0-UI.s1 Mus musculus cDNA, 3' end /clone=UI-M-AK1-aer-e-08-0-UI /clone_end=3' /gb=AI843709 /gi=5477922 /ug=Mm.25142 /len=419	Mm.4364	16195	Q00560 ; Q6PDI9 ; Q3TDT5 ; Q3UQA0	NP_034690.2	NM_010560
101961_at	A72.5; C78067; AU019800; AU021329; AU043350; AW146323; Lrpap1	U67327	Bub3	Cluster Incl U67327:Mus musculus WD40-repeat type I transmembrane protein A72.5 mRNA, complete cds /cds=(291,1031) /gb=U67327 /gi=1762983 /ug=Mm.927 /len=1336	Mm.927	12237	Q9WVA3 ; Q8BH42 ; Q9CSI6 ; Q6ZWM5	NP_033904.2	NM_009774
95679_at	Ube2i	AI835912	Cdk2ap2	Cluster Incl AI835912:UI-M-AI0-aao-a-07-0-UI.s1 Mus musculus cDNA, 3' end /clone=UI-M-AI0-aao-a-07-0-UI /clone_end=3' /gb=AI835912 /gi=5470120 /ug=Mm.29609 /len=455	Mm.29609	52004	Q9CPY4	NP_080649.1	NM_026373
104017_at	mACS4 variant2; Facl4; Lacs4; AU018108; 9430020A05Rik; Acsl4	AB033887	Acsl4	Cluster Incl AB033887:Mus musculus mACS4 variant2 mRNA for Acyl-CoA synthetase 4 variant2, complete cds /cds=(317,2452) /gb=AB033887 /gi=6172344 /ug=Mm.26894 /len=2495	Mm.143689	50790	Q9QUJ7 ; Q5D071 ; Q8BW44 ; Q91YN3	NP_001028772.1 ; NP_062350.3 ; NP_997508.1	NM_001033600 ; NM_019477 ; NM_207625
97866_at	2510049I19Rik	AI842858	2510049I19Rik	Cluster Incl AI842858:UI-M-AN1-afb-c-09-0-UI.s1 Mus musculus cDNA, 3' end /clone=UI-M-AN1-afb-c-09-0-UI /clone_end=3' /gb=AI842858 /gi=5477071 /ug=Mm.28327 /len=254	Mm.28327	67922	Q78XM1 ; Q8K5E4 ; Q9CR80	NP_080731.1	NM_026455
94270_at	K18; CK18; Endo B; Krt1-18	M22832	Krt1-18	Cluster Incl M22832:Mus musculus cytokeratin (endoB) gene, complete cds /cds=(58,1329) /gb=M22832 /gi=340757 /ug=Mm.22479 /len=1373	Mm.22479	16668	P05784 ; Q3TIX1 ; Q3TJH6 ; Q3TJW7	NP_034794.1	NM_010664
101080_at	Hsf4	AB009993	Col5a1	Cluster Incl AB009993:Mus musculus mRNA for collagen a1(V), complete cds /cds=(131,5647) /gb=AB009993 /gi=3219171 /ug=Mm.7281 /len=6156	Mm.7281	12831	O88207 ; Q3TYX9 ; Q3UG94	NP_056549.1	NM_015734
95282_at		J04633	Hspca ; LOC544800 ; LOC545508	Cluster Incl J04633:Mouse heat shock protein 86 mRNA, complete cds, and 28S ribosomal RNA, partial sequence /cds=(260,2461) /gb=J04633 /gi=194030 /ug=Mm.1843 /len=2975	Mm.1843	15519 ; 544800 ; 545508	P07901 ; Q3TJU7 ; Q3TKA2 ; Q3TKB9 ; Q3TKG0 ; Q3UIF3 ; Q8C2A9 ; Q8C5U3 ; Q80Y52	NP_034610.1 ; XP_618911.1 ; XP_619878.1	NM_010480 ; XM_618911 ; XM_619878
96847_at	Tk1	AI845393	Vps28	Cluster Incl AI845393:UI-M-AO1-aej-a-03-0-UI.s1 Mus musculus cDNA, 3' end /clone=UI-M-AO1-aej-a-03-0-UI /clone_end=3' /gb=AI845393 /gi=5489299 /ug=Mm.30028 /len=278	Mm.30028	66914	Q9D1C8 ; Q8BMZ7	NP_080118.1	NM_025842
96299_at		AI847298		Cluster Incl AI847298:UI-M-AN1-afh-c-08-0-UI.s1 Mus musculus cDNA, 3' end /clone=UI-M-AN1-afh-c-08-0-UI /clone_end=3' /gb=AI847298 /gi=5491204 /ug=Mm.29909 /len=328	Mm.341397
97456_at	ACS2; ACS5; Facl5; 1700030F05Rik; Sqle	AI838021	Acsl5	Cluster Incl AI838021:UI-M-AP0-abl-g-11-0-UI.s1 Mus musculus cDNA, 3' end /clone=UI-M-AP0-abl-g-11-0-UI /clone_end=3' /gb=AI838021 /gi=5472234 /ug=Mm.30263 /len=392	Mm.292056	433256	Q8JZR0 ; Q9CPV7 ; Q3UC67 ; Q3UKS0 ; Q9D9S0	NP_082252.1	NM_027976
95796_g_at	Supt4h2	U96810	Supt4h1 ; Supt4h2	Cluster Incl U96810:Mus musculus Supt4h2 gene, complete cds /cds=(0,353) /gb=U96810 /gi=3779195 /ug=Mm.87825 /len=354	Mm.622	20922 ; 20923	P63271	NP_033322.1 ; NP_035639.1	NM_009296 ; NM_011509
99629_at	Rab7	AW060710	Ei24	Cluster Incl AW060710:UI-M-BH1-anl-g-04-0-UI.s1 Mus musculus cDNA, 3' end /clone=UI-M-BH1-anl-g-04-0-UI /clone_end=3' /gb=AW060710 /gi=6008461 /ug=Mm.4337 /len=535	Mm.4337	13663	Q61070 ; Q3T9X1 ; Q3TVX9 ; Q3UGS7 ; Q8C5G8	NP_031941.1	NM_007915
94951_at	1810030A06Rik; 5830482G23Rik; Las1l	AI853260	Las1l	Cluster Incl AI853260:UI-M-BH0-ajl-c-02-0-UI.s1 Mus musculus cDNA, 3' end /clone=UI-M-BH0-ajl-c-02-0-UI /clone_end=3' /gb=AI853260 /gi=5497166 /ug=Mm.27117 /len=354	Mm.274318	76130	Q6KAR5 ; Q8C742	NP_690035.2	NM_152822
93667_at	Fbxw7	AW120511	Fbxw7	Cluster Incl AW120511:UI-M-BH1-ana-a-04-0-UI.s2 Mus musculus cDNA, 3' end /clone=UI-M-BH1-ana-a-04-0-UI /clone_end=3' /gb=AW120511 /gi=6095844 /ug=Mm.80527 /len=454	Mm.196475	50754	Q8VBV4	NP_536353.2	NM_080428
101984_at	ATOX1; Atx1; AI256639; Ccl21b	AF004591	Atox1	Cluster Incl AF004591:Mus musculus copper transport protein Atox1 (ATOX1) mRNA, complete cds /cds=(38,244) /gb=AF004591 /gi=2209342 /ug=Mm.9703 /len=432	Mm.217759	11927	O08997	NP_033850.1	NM_009720
97460_at	Car10	AW122823	Ube2r2	Cluster Incl AW122823:UI-M-BH2.1-aoz-c-09-0-UI.s1 Mus musculus cDNA, 3' end /clone=UI-M-BH2.1-aoz-c-09-0-UI /clone_end=3' /gb=AW122823 /gi=6098353 /ug=Mm.30272 /len=219	Mm.207678	67615	Q8VDE5 ; Q6ZWZ2 ; Q8BW18	NP_080551.1	NM_026275
101527_at	S-II; MGC103154	M18209	Tcea1	Cluster Incl M18209:Mouse transcription factor S-II, clone PSII-2 /cds=(121,921) /gb=M18209 /gi=201936 /ug=Mm.87235 /len=2466	Mm.207263	21399	P10711 ; Q03317 ; Q3UPE0 ; Q3UWX7	NP_035671.1	NM_011541
92629_f_at	HDGF; AI118077; D3Ertd299e; Hdgf	D63707	Hdgf	Cluster Incl D63707:Mouse mRNA for hepatoma derived growth factor (HDGF), complete cds /cds=(61,774) /gb=D63707 /gi=945418 /ug=Mm.1141 /len=1563	Mm.292208	15191	P51859	NP_032257.2	NM_008231
93911_at		AI315090	Ncoa6ip	Cluster Incl AI315090:uj23g10.x1 Mus musculus cDNA, 3' end /clone=IMAGE-1920834 /clone_end=3' /gb=AI315090 /gi=4030357 /ug=Mm.89567 /len=467	Mm.171323	116940	Q6PEA7 ; Q8R0W9 ; Q6DI60 ; Q8CCI3 ; Q923W1	NP_473430.2	NM_054089
100878_at		AW124985	Strn3	Cluster Incl AW124985:UI-M-BH2.1-apv-d-07-0-UI.s1 Mus musculus cDNA, 3' end /clone=UI-M-BH2.1-apv-d-07-0-UI /clone_end=3' /gb=AW124985 /gi=6100515 /ug=Mm.531 /len=339	Mm.65979	94186	Q9ERG2 ; Q3TNV4 ; Q3UTR6	NP_443205.1	NM_052973
103435_at	AU043147; AW046177; Tm9sf3	AW045910	9430080K19Rik	Cluster Incl AW045910:UI-M-BH1-aku-c-03-0-UI.s1 Mus musculus cDNA, 3' end /clone=UI-M-BH1-aku-c-03-0-UI /clone_end=3' /gb=AW045910 /gi=5906439 /ug=Mm.19073 /len=454	Mm.19073	68120
104612_g_at	Actb	AI854008	Wdr26	Cluster Incl AI854008:UI-M-BH0-aiv-h-12-0-UI.s1 Mus musculus cDNA, 3' end /clone=UI-M-BH0-aiv-h-12-0-UI /clone_end=3' /gb=AI854008 /gi=5497914 /ug=Mm.24158 /len=494	Mm.289082	226757	Q8C6G8 ; Q3TK81
161147_f_at		AV221100		Cluster Incl AV221100:AV221100 Mus musculus cDNA, 3' end /clone=3230402O16 /clone_end=3' /gb=AV221100 /gi=6170277 /ug=Mm.54475 /len=277 /NOTE=replacement for probe set(s) 100791_s_at on MG-U74A
94963_at	Vcl	AI462105	Vcl	Cluster Incl AI462105:ub70b01.x1 Mus musculus cDNA, 3' end /clone=IMAGE-1383049 /clone_end=3' /gb=AI462105 /gi=4316135 /ug=Mm.27206 /len=422	Mm.279361	22330	Q64727 ; Q9ESQ3	NP_033528.3	NM_009502
100596_at	Lp56; Lpsb; MGC18519; Cxcl12	M32032	Selenbp1	Cluster Incl M32032:Selenium binding protein 1 /cds=(59,1477) /gb=M32032 /gi=200951 /ug=Mm.636 /len=1622	Mm.196558	20341	P17563 ; Q91X87	NP_033176.2	NM_009150
94236_at	Nisch	AI838152	Nisch	Cluster Incl AI838152:UI-M-AL0-abw-e-06-0-UI.s1 Mus musculus cDNA, 3' end /clone=UI-M-AL0-abw-e-06-0-UI /clone_end=3' /gb=AI838152 /gi=5472365 /ug=Mm.22330 /len=451	Mm.298728	64652	Q80TM9 ; Q91XW6 ; Q99LG6 ; Q9EPW8 ; Q9WUM6 ; Q8C354 ; Q8C4X9 ; Q8CBH0 ; Q8CF63	NP_073147.1	NM_022656
160100_at	Epb4.1	AI834847	Efhd2	Cluster Incl AI834847:UI-M-AN0-acm-c-02-0-UI.s2 Mus musculus cDNA, 3' end /clone=UI-M-AN0-acm-c-02-0-UI /clone_end=3' /gb=AI834847 /gi=5469060 /ug=Mm.17917 /len=244 /NOTE=replacement for probe set(s) 93289_at on MG-U74A	Mm.17917	27984	Q9D8Y0 ; Q8C845	NP_080270.2	NM_025994
97356_at	1810008O21Rik; Rpa1	AI839653	1810008O21Rik	Cluster Incl AI839653:UI-M-AJ0-aax-h-05-0-UI.s2 Mus musculus cDNA, 3' end /clone=UI-M-AJ0-aax-h-05-0-UI /clone_end=3' /gb=AI839653 /gi=5473866 /ug=Mm.29633 /len=462	Mm.29633	69094	Q3TKH9 ; Q9D938	NP_081214.1	NM_026938
160273_at	Cpeb1	AA960603	Zfp36l2	Cluster Incl AA960603:vw64d05.s1 Mus musculus cDNA, 3' end /clone=IMAGE-1248585 /clone_end=3' /gb=AA960603 /gi=3126503 /ug=Mm.28161 /len=329 /NOTE=replacement for probe set(s) 97810_at on MG-U74A	Mm.259321	12193	P23949 ; Q9EQL7 ; Q9EQL8 ; Q3TCE3 ; Q3TU59	NP_001001806.1 ; NP_031591.2	NM_001001806 ; NM_007565
93984_at	IF1; If1; Atpi; Lpl	AF002718	Atpif1	Cluster Incl AF002718:Mus musculus ATPase inhibitor (IF1) mRNA, complete cds /cds=(30,350) /gb=AF002718 /gi=2367440 /ug=Mm.2171 /len=509	Mm.2171	11983	O35143 ; Q9D879	NP_031538.2	NM_007512
96002_at	25.1; NEDF; CGI-49; D6Ertd286e; 4921505F14Rik; 9130011K15Rik; Frmd4b	AW123936	Vps24	Cluster Incl AW123936:UI-M-BH2.3-aqc-c-01-0-UI.s1 Mus musculus cDNA, 3' end /clone=UI-M-BH2.3-aqc-c-01-0-UI /clone_end=3' /gb=AW123936 /gi=6099466 /ug=Mm.25331 /len=368	Mm.181278	66700	Q9CQ10 ; Q9D792	NP_080059.2	NM_025783
100622_at	GPx; Aop2; CP-3; Ltw4; Ltw-4; ORF06; Prdx5; Brp-12; Lvtw-4; aiPLA2; 1-cysPrx; AA690119; Aop2-rs3; KIAA0106; Prdx6-rs3; mKIAA0106; 9430088D19Rik	AF093857	Prdx6	Cluster Incl AF093857:untitled /cds=(49,723) /gb=AF093857 /gi=4139185 /ug=Mm.6587 /len=1436	Mm.186185	11758	O08709 ; Q6A0D0 ; Q53ZU7 ; Q6GT24 ; Q8BPD3	NP_031479.1	NM_007453
93574_at	PEDF; Pedf; Sdf3; EPC-1; Pedfl; AI195227; Serpinf1	AF036164	Serpinf1	Cluster Incl AF036164:Mus musculus pigment epithelium-derived factor (PEDF) mRNA, complete cds /cds=(33,1286) /gb=AF036164 /gi=3808220 /ug=Mm.2044 /len=1648	Mm.2044	20317	P97298	NP_035470.2	NM_011340
99123_s_at	Ywhaq	AW061280	Fxc1	Cluster Incl AW061280:UI-M-BH1-anw-a-07-0-UI.s1 Mus musculus cDNA, 3' end /clone=UI-M-BH1-anw-a-07-0-UI /clone_end=3' /gb=AW061280 /gi=6009031 /ug=Mm.4050 /len=155	Mm.220330	14356	Q9WV96 ; Q545D2	NP_062375.1	NM_019502
104381_at	LXR; RLD1; Unr1; AU018371; Nr1h3	AF085745	Nr1h3	Cluster Incl AF085745:Mus musculus nuclear orphan receptor LXR-alpha mRNA, complete cds /cds=(84,1421) /gb=AF085745 /gi=4322470 /ug=Mm.22690 /len=1665	Mm.22690	22259	Q9Z0Y9 ; Q91X41	NP_038867.1	NM_013839
97926_s_at	Nr1c3; PPAR-gamma; PPAR-gamma2; Pparg	U10374	Pparg	Cluster Incl U10374:Peroxisome proliferator activator receptor gamma /cds=(0,1427) /gb=U10374 /gi=507776 /ug=Mm.3020 /len=1428	Mm.3020	19016	P37238 ; Q4FJR2 ; Q6GU14	NP_035276.1	NM_011146
101398_at	munc-18b; C79054; Sxtbp2; Unc18b; Munc-18b; Munc-18-2; Csf2rb1	U19520	Stxbp2	Cluster Incl U19520:Syntaxin binding protein 2 /cds=(22,1803) /gb=U19520 /gi=642025 /ug=Mm.7247 /len=1827	Mm.7247	20911	Q64324 ; Q99J48 ; Q548T0	NP_035633.1	NM_011503
92256_at	Ctsb	AI853714	Ctsb	Cluster Incl AI853714:UI-M-BH0-ajq-d-07-0-UI.s1 Mus musculus cDNA, 3' end /clone=UI-M-BH0-ajq-d-07-0-UI /clone_end=3' /gb=AI853714 /gi=5497585 /ug=Mm.35482 /len=361	Mm.236553	13030	P10605 ; Q6LAF6 ; Q3TC17 ; Q3TVS6 ; Q3UDW7	NP_031824.1	NM_007798
92623_at	Csde1	AI847171	Csde1	Cluster Incl AI847171:UI-M-AO1-aep-e-08-0-UI.s1 Mus musculus cDNA, 3' end /clone=UI-M-AO1-aep-e-08-0-UI /clone_end=3' /gb=AI847171 /gi=5491077 /ug=Mm.11204 /len=208	Mm.277713	229663	Q91W50 ; Q3TXH7 ; Q3U1S6 ; Q3U4S7 ; Q3U672 ; Q3UJ74 ; Q80TP8 ; Q8JZN2 ; Q8R3R1	NP_659150.1	NM_144901
103886_at	Tpt1	AI850356	Dp1	Cluster Incl AI850356:UI-M-BG1-aig-a-12-0-UI.s1 Mus musculus cDNA, 3' end /clone=UI-M-BG1-aig-a-12-0-UI /clone_end=3' /gb=AI850356 /gi=5494262 /ug=Mm.21251 /len=443	Mm.280075	13476	Q60870 ; Q5QGU0 ; Q921E4 ; Q9CQG4	NP_031900.2	NM_007874
95629_at	Gpr155	AI843679	Trappc1	Cluster Incl AI843679:UI-M-AK1-aer-c-01-0-UI.s1 Mus musculus cDNA, 3' end /clone=UI-M-AK1-aer-c-01-0-UI /clone_end=3' /gb=AI843679 /gi=5477892 /ug=Mm.28073 /len=184	Mm.28073	245828		NP_001019377.1	NM_001024206
104056_at	AW546090; 5730448P06Rik; Narg1	AI573367	D16Bwg1543e	Cluster Incl AI573367:ud42d02.y1 Mus musculus cDNA, 5' end /clone=IMAGE-1448547 /clone_end=5' /gb=AI573367 /gi=4536741 /ug=Mm.21532 /len=448	Mm.392226	52910
104625_at	Mrj; mDj4; MGC102124; H13	AA874130	Dnajb6	Cluster Incl AA874130:vw87g02.r1 Mus musculus cDNA, 5' end /clone=IMAGE-1261970 /clone_end=5' /gb=AA874130 /gi=2978819 /ug=Mm.24265 /len=204	Mm.290110	23950	O54946 ; Q3TE94 ; Q3U6L0 ; Q3UNJ5 ; Q3UYT7 ; Q8C616 ; Q9DAN5	NP_035977.1	NM_011847
94252_at	eIF2 gamma X; Eif-2gx; AA409828; AA547477; AI314668; Dgcr2	AJ006587	Eif2s3x	Cluster Incl AJ006587:Mus musculus mRNA for translation initiation factor eIF2 gamma X /cds=(8,1426) /gb=AJ006587 /gi=3790183 /ug=Mm.22387 /len=1787	Mm.379053	26905	Q9Z0N1 ; Q6NY07 ; Q922Z6 ; Q9CRE9	NP_036140.1	NM_012010
101058_at	Amy-1; C030014B17Rik; Amy2	J00356	Amy1	Cluster Incl J00356:mouse alpha-amylase-1 mrna without leader /cds=(48,1583) /gb=J00356 /gi=191906 /ug=Mm.7074 /len=1615	Mm.378882	11722	P00688 ; P00687 ; Q61297 ; Q99KE6 ; Q4VBW6 ; Q8C5B4 ; Q921Y7	NP_031472.1	NM_007446
94860_at	Elf4	AW121821	Timm17a	Cluster Incl AW121821:UI-M-BH2.3-anx-d-12-0-UI.s2 Mus musculus cDNA, 3' end /clone=UI-M-BH2.3-anx-d-12-0-UI /clone_end=3' /gb=AW121821 /gi=6097189 /ug=Mm.2368 /len=370	Mm.2368	21854	Q9Z0V8 ; Q545U2	NP_035720.1	NM_011590
96278_at	Adsl	AI846553	1110020C13Rik	Cluster Incl AI846553:UI-M-AN1-aff-h-09-0-UI.s1 Mus musculus cDNA, 3' end /clone=UI-M-AN1-aff-h-09-0-UI /clone_end=3' /gb=AI846553 /gi=5490459 /ug=Mm.29865 /len=300	Mm.29865	66151	Q3U3U4 ; Q9CQJ5	NP_079661.1	NM_025385
97265_at	N28078; Stk24	AI835060	1810013D10Rik	Cluster Incl AI835060:UI-M-AI1-afn-e-12-0-UI.s1 Mus musculus cDNA, 3' end /clone=UI-M-AI1-afn-e-12-0-UI /clone_end=3' /gb=AI835060 /gi=5469273 /ug=Mm.27900 /len=540	Mm.27900	66278	Q8K0W2	XP_485608.2	XM_485608
93269_at		AI848952	Glo1	Cluster Incl AI848952:UI-M-AJ1-ahd-a-06-0-UI.s1 Mus musculus cDNA, 3' end /clone=UI-M-AJ1-ahd-a-06-0-UI /clone_end=3' /gb=AI848952 /gi=5492858 /ug=Mm.17362 /len=482	Mm.379295	109801	Q9CPU0	NP_079650.2	NM_025374
160363_at	YL-1; Tcfl1; Vps72	D43643	Vps72	Cluster Incl D43643:Mouse YL-1 mRNA for YL-1 protein (nuclear protein with DNA-binding ability), complete cds /cds=(27,1133) /gb=D43643 /gi=806525 /ug=Mm.29819 /len=1289 /NOTE=replacement for probe set(s) 96253_at on MG-U74A	Mm.133919	21427	Q62481 ; Q3U2N4 ; Q810A9 ; Q99K81	NP_033362.1	NM_009336
101991_at	Rab1	D16215	Fmo1	Cluster Incl D16215:Mouse mRNA for flavin-containing monooxygenase, complete cds /cds=(206,1804) /gb=D16215 /gi=286077 /ug=Mm.976 /len=2126	Mm.976	14261	P50285 ; Q3UNX7	NP_034361.1	NM_010231
97857_at	Zdhhc3	AW047762	Zdhhc3	Cluster Incl AW047762:UI-M-BH1-alk-d-04-0-UI.s1 Mus musculus cDNA, 3' end /clone=UI-M-BH1-alk-d-04-0-UI /clone_end=3' /gb=AW047762 /gi=5908291 /ug=Mm.28300 /len=387	Mm.28300	69035	Q8R173	NP_081193.2	NM_026917
94537_at	Cat	AI838859	Mylc2b	Cluster Incl AI838859:UI-M-AN0-ack-c-06-0-UI.s1 Mus musculus cDNA, 3' end /clone=UI-M-AN0-ack-c-06-0-UI /clone_end=3' /gb=AI838859 /gi=5473072 /ug=Mm.29057 /len=349	Mm.306770	67938	Q3THE2 ; Q3TVH2 ; Q9CQL8	NP_075891.1	NM_023402
160317_at	Tyrp1	AI835712	Rab34	Cluster Incl AI835712:UI-M-AI0-aan-c-03-0-UI.s1 Mus musculus cDNA, 3' end /clone=UI-M-AI0-aan-c-03-0-UI /clone_end=3' /gb=AI835712 /gi=5469925 /ug=Mm.28941 /len=413 /NOTE=replacement for probe set(s) 94500_at on MG-U74A	Mm.275864	19376	Q64008 ; Q3TV85	NP_258436.2	NM_033475
104483_at	Col9a-1; Ccnd2	L12215	Col9a1	Cluster Incl L12215:Mouse collagen alpha 1 type IX mRNA, complete cds /cds=(0,2765) /gb=L12215 /gi=192675 /ug=Mm.30037 /len=2766	Mm.154662	12839	Q05722 ; Q80VN9 ; Q8BSQ4 ; Q8BT32 ; Q8CEP0 ; Q9CT83 ; Q9D0D2	NP_031766.2	NM_007740
95117_at	CD222; CI-MPR; Mpr300; AI661837; M6P/IGF2R; Igf2r	U04710	Igf2r	Cluster Incl U04710:Insulin-like growth factor 2 receptor /cds=(132,7580) /gb=U04710 /gi=451552 /ug=Mm.2938 /len=8877	Mm.26553	16004	Q07113 ; Q4L138 ; Q7TMR1 ; Q80VF2 ; Q8K0J1 ; Q8C2F9 ; Q8C6V9	NP_034645.1	NM_010515
94796_at	Sfpq	AA710643		Cluster Incl AA710643:vt51d05.r1 Mus musculus cDNA, 5' end /clone=IMAGE-1166601 /clone_end=5' /gb=AA710643 /gi=2720561 /ug=Mm.1800 /len=254	Mm.260539
98535_at	Comt; D16Wsu103e; D330014B15Rik; Morn1	AF076156	Comt	Cluster Incl AF076156:Catechol-O-methyltransferase /cds=(163,960) /gb=AF076156 /gi=3493252 /ug=Mm.35853 /len=1255	Mm.100940	12846	O88587 ; Q91XH4	NP_031770.1	NM_007744
94295_at	Diws1t; SPIN; TFII-I; WBSCR6; BAP-135; 6030441I21Rik; Gtf2i	AF017085	Gtf2i	Cluster Incl AF017085:Mus musculus BAP-135 homolog (Diws1t) mRNA, complete cds /cds=(87,3023) /gb=AF017085 /gi=2653820 /ug=Mm.22593 /len=4091	Mm.261570	14886	Q9ESZ8 ; Q3UHU8	NP_034495.1	NM_010365
96132_at	EIG 180; Drapc1; EIG180; AB023957; AU041258; Mbp	AB023957	Apcdd1	Cluster Incl AB023957:Mus musculus EIG 180 mRNA for ethanol induced gene product, complete cds /cds=(140,481) /gb=AB023957 /gi=6468203 /ug=Mm.28143 /len=728	Mm.386842	494504	Q3TA99 ; Q3U128 ; Q9R0R2	XP_619546.1	XM_619546
93787_f_at	Mrpl18	AI837302	Mrpl18	Cluster Incl AI837302:UI-M-AK0-ade-h-11-0-UI.s1 Mus musculus cDNA, 3' end /clone=UI-M-AK0-ade-h-11-0-UI /clone_end=3' /gb=AI837302 /gi=5471515 /ug=Mm.21356 /len=392	Mm.290166	67681	Q9CQL5 ; Q8BTQ6	NP_080586.1	NM_026310
96635_at	Dst	AW125392	Gle1l ; LOC383774	Cluster Incl AW125392:UI-M-BH2.3-aqh-c-08-0-UI.s1 Mus musculus cDNA, 3' end /clone=UI-M-BH2.3-aqh-c-08-0-UI /clone_end=3' /gb=AW125392 /gi=6100922 /ug=Mm.27235 /len=463	Mm.275121	383774 ; 74412	Q8R322 ; Q3TT10 ; Q3TU23 ; Q3UD65 ; Q8BT16 ; Q9D4A6	NP_083199.1 ; XP_619843.1	NM_028923 ; XM_619843
104621_at		AW046060	2007-03-06	Cluster Incl AW046060:UI-M-BH1-akv-d-12-0-UI.s1 Mus musculus cDNA, 3' end /clone=UI-M-BH1-akv-d-12-0-UI /clone_end=3' /gb=AW046060 /gi=5906589 /ug=Mm.24236 /len=322	Mm.272185	223455	Q6PCS1 ; Q6ZQ89 ; Q80V02 ; Q80VC7 ; Q8BXX6 ; Q8K2D5 ; Q8BJA0	NP_766194.2	NM_172606
100342_i_at	Tuba-1; MGC102097; MGC102098; MGC102099; Tyrp1	M28729	Tuba1	Cluster Incl M28729:Tubulin alpha1 /cds=(0,596) /gb=M28729 /gi=202222 /ug=Mm.88110 /len=786	Mm.370346	22142	P68369 ; P68373 ; O89052 ; Q3TIZ0 ; Q52L87	NP_035783.1	NM_011653
93288_at	34kDa; p34-Arc; MGC141099; 2210023N03Rik; Actb	AI835883	Arpc2	Cluster Incl AI835883:UI-M-AI0-aat-f-08-0-UI.s1 Mus musculus cDNA, 3' end /clone=UI-M-AI0-aat-f-08-0-UI /clone_end=3' /gb=AI835883 /gi=5470096 /ug=Mm.17912 /len=426	Mm.337038	76709	Q9CVB6 ; Q4FZG5 ; Q3U870 ; Q3UA52	XP_129773.2	XM_129773
96834_at	Ehd1	AI843586	Sfrs9	Cluster Incl AI843586:UI-M-AO1-aeh-f-08-0-UI.s1 Mus musculus cDNA, 3' end /clone=UI-M-AO1-aeh-f-08-0-UI /clone_end=3' /gb=AI843586 /gi=5477764 /ug=Mm.29426 /len=398	Mm.287826	108014	Q9D0B0 ; Q3TXM9	NP_079849.1	NM_025573
94298_at	P35B; FX; AI256181; Tstap35b; MGC113801	X53619	Tsta3	Cluster Incl X53619:M.musculus P35B gene, exon 1 /cds=(0,815) /gb=X53619 /gi=53556 /ug=Mm.22596 /len=816	Mm.22596	22122	P23591 ; Q5HZI6	NP_112478.1	NM_031201
103721_at	Npnt	AA592182	Npnt	Cluster Incl AA592182:vo15b01.r1 Mus musculus cDNA, 5' end /clone=IMAGE-1049929 /clone_end=5' /gb=AA592182 /gi=2405845 /ug=Mm.24198 /len=494	Mm.279310	114249	Q6NV58 ; Q80VP6 ; Q91XL5 ; Q91ZD3 ; Q923T5 ; Q3TYB4 ; Q91V88	NP_001025007.1 ; NP_277060.2	NM_001029836 ; NM_033525
102647_g_at	Myst3	AW122284	Usp34	Cluster Incl AW122284:UI-M-BH2.2-aos-b-02-0-UI.s1 Mus musculus cDNA, 3' end /clone=UI-M-BH2.2-aos-b-02-0-UI /clone_end=3' /gb=AW122284 /gi=6097765 /ug=Mm.13148 /len=336	Mm.119155	17847	Q6ZQ93 ; Q3UF93 ; Q3UPN0 ; Q6P563 ; Q7TMJ6 ; Q8CCH0	XP_483996.2	XM_483996
102062_at	SRG3; Rsc8; BAF155; AI115498; Smarcc1	U85614	Smarcc1	Cluster Incl U85614:Mus musculus SRG3 mRNA, complete cds /cds=(60,3362) /gb=U85614 /gi=1816634 /ug=Mm.1050 /len=4765	Mm.85410	20588	P97496 ; Q3UMX0 ; Q3UNN4 ; Q3UPK0 ; Q3UWG2 ; Q3UZD0	NP_033237.1	NM_009211
160550_i_at	Magoh; Mago-m	AF035939	Magoh	Cluster Incl AF035939:Mago-nashi homolog, proliferation-associated (Drosophila) /cds=(50,490) /gb=AF035939 /gi=2909827 /ug=Mm.808 /len=623 /NOTE=replacement for probe set(s) 101496_f_at, 101497_r_at on MG-U74A	Mm.808	17149	P61327	NP_034890.1	NM_010760
160375_at	ca3; Car-3; BB219044	AJ006474	Car3	Cluster Incl AJ006474:Mus musculus ca3 gene 5'UTR and exon 1 /cds=(68,98) /gb=AJ006474 /gi=3183982 /ug=Mm.300 /len=99 /NOTE=replacement for probe set(s) 96349_at on MG-U74A	Mm.300	12350	P16015	NP_031632.2	NM_007606
103397_at	RAB; Rip; C85612; AU045498; C130049H11Rik; D730048C23Rik; Hrb	AA795486	Hrb	Cluster Incl AA795486:vq95e08.r1 Mus musculus cDNA, 5' end /clone=IMAGE-1110086 /clone_end=5' /gb=AA795486 /gi=2858441 /ug=Mm.18713 /len=273	Mm.6461	15463	Q8K2K6	NP_034602.1	NM_010472
103421_at	SDR2; Sdfr2; AI131732; Itm2b	D50464	Sdfr2	Cluster Incl D50464:Mouse SDR2 mRNA, complete cds /cds=(128,1906) /gb=D50464 /gi=1747305 /ug=Mm.18910 /len=2394	Mm.66293	20321	P97301 ; Q8K385 ; Q3TJV0 ; Q3UMF5	NP_033172.1	NM_009146
100877_at	AI414869; AI848234; 1300010F03Rik	AI194274	1810058I24Rik	Cluster Incl AI194274:ui14c07.r1 Mus musculus cDNA, 5' end /clone=IMAGE-1851276 /clone_end=5' /gb=AI194274 /gi=3745481 /ug=Mm.53 /len=480	Mm.228046	67705			XR_002347
94007_at	Lpp	AW122469	Morf4l1 ; LOC433598 ; LOC433955	Cluster Incl AW122469:UI-M-BH2.2-aou-d-04-0-UI.s1 Mus musculus cDNA, 3' end /clone=UI-M-BH2.2-aou-d-04-0-UI /clone_end=3' /gb=AW122469 /gi=6097989 /ug=Mm.21802 /len=224	Mm.379029	21761 ; 433598 ; 433955	P60762 ; Q5DTS9 ; Q569V4	NP_077751.1 ; XP_485245.1 ; XP_485690.1	NM_024431 ; XM_485245 ; XM_485690
160277_at		AW125618	Stx12	Cluster Incl AW125618:UI-M-BH2.2-aqj-g-06-0-UI.s1 Mus musculus cDNA, 3' end /clone=UI-M-BH2.2-aqj-g-06-0-UI /clone_end=3' /gb=AW125618 /gi=6101148 /ug=Mm.28237 /len=255 /NOTE=replacement for probe set(s) 97837_at on MG-U74A	Mm.28237	100226	Q9ER00 ; Q3TDG9 ; Q3TIL5 ; Q3UIV9	NP_598648.1	NM_133887
102255_at	Osmr; OSMRB; Glul	AB015978	Osmr	Cluster Incl AB015978:Oncostatin receptor /cds=(779,3691) /gb=AB015978 /gi=3721859 /ug=Mm.10760 /len=4026	Mm.10760	18414	O70458 ; O88821 ; Q3TRK8	NP_035149.1	NM_011019
95488_at	KIAA0183; Vim	AW045756	BC010304	Cluster Incl AW045756:UI-M-BH1-akt-b-04-0-UI.s1 Mus musculus cDNA, 3' end /clone=UI-M-BH1-akt-b-04-0-UI /clone_end=3' /gb=AW045756 /gi=5906285 /ug=Mm.25018 /len=357	Mm.315118	218236	Q6A0A9 ; Q7TMZ0 ; Q91Z16 ; Q3V3S0		XM_990484
160807_at	AW061257; AW493985; D10Jhu12e; Agpat3	AW124201	Agpat3	Cluster Incl AW124201:UI-M-BH2.1-aph-b-08-0-UI.s1 Mus musculus cDNA, 3' end /clone=UI-M-BH2.1-aph-b-08-0-UI /clone_end=3' /gb=AW124201 /gi=6099731 /ug=Mm.29485 /len=394 /NOTE=replacement for probe set(s) 97321_at on MG-U74A	Mm.141230	28169	Q9D517 ; Q3TXT9	NP_443747.2	NM_053014
97820_at	galK; Gk; Glk; GALK; Glk1; AA409894; Galk1	AB027012	Galk1	Cluster Incl AB027012:Mus musculus galK mRNA for galactokinase, complete cds /cds=(0,1175) /gb=AB027012 /gi=5931607 /ug=Mm.2820 /len=1293	Mm.213873	14635	Q9R0N0 ; Q66JU8 ; Q6PCS0 ; Q80UL3 ; Q8R3J1 ; Q91W15 ; Q3ULT5 ; Q3UNP2 ; Q3USL0 ; Q3USM4 ; Q9CWW5 ; Q9CXZ9 ; Q9JIA6	NP_058601.1	NM_016905
94020_at	Twf2; Ptk9r; AU014993; A6-related; Ptk9l	Y17808	Ptk9l	Cluster Incl Y17808:Mus musculus mRNA for A6 related protein /cds=(17,1066) /gb=Y17808 /gi=4468631 /ug=Mm.21852 /len=1435	Mm.274346	23999	Q3TD06 ; Q3TZG2 ; Q8BN77 ; Q9DCK8 ; Q9Z0P5	NP_036006.1	NM_011876
99178_at	Gpm6b	AI845652	Gpm6b	Cluster Incl AI845652:UI-M-AQ1-ady-b-04-0-UI.s1 Mus musculus cDNA, 3' end /clone=UI-M-AQ1-ady-b-04-0-UI /clone_end=3' /gb=AI845652 /gi=5489558 /ug=Mm.41791 /len=357	Mm.222320	14758	P35803 ; Q3US81 ; Q3V0Z9	NP_075611.1	NM_023122
93111_at	IPOB; Impnb; MGC8315; AA409963; Psap	D45836	Kpnb1	Cluster Incl D45836:Mouse mRNA for nuclear pore-targeting complex component of 97kDa, complete cds /cds=(198,2828) /gb=D45836 /gi=871889 /ug=Mm.16710 /len=3897	Mm.251013	16211	P70168 ; Q6GTI5 ; Q7TSZ6 ; Q99KM9 ; Q3TFE8 ; Q3UHW8	NP_032405.2	NM_008379
101558_s_at	psmb5; MGC118075; Hnrpr	AB003304	Psmb5	Cluster Incl AB003304:Proteasome beta type subunit 5 /cds=(7,801) /gb=AB003304 /gi=2897805 /ug=Mm.8911 /len=874	Mm.378991	19173	O55234 ; Q91X53 ; Q8BTY5 ; Q9CWR4	NP_035316.1	NM_011186
95105_at	Usp31	AI847697	Higd2a	Cluster Incl AI847697:UI-M-AP1-agm-d-08-0-UI.s1 Mus musculus cDNA, 3' end /clone=UI-M-AP1-agm-d-08-0-UI /clone_end=3' /gb=AI847697 /gi=5491603 /ug=Mm.29353 /len=441	Mm.29353	67044	Q9CQJ1	NP_080209.1	NM_025933
93852_at	Bcas3	AW045443	Mef2a	Cluster Incl AW045443:UI-M-BH1-akr-f-12-0-UI.s1 Mus musculus cDNA, 3' end /clone=UI-M-BH1-akr-f-12-0-UI /clone_end=3' /gb=AW045443 /gi=5906012 /ug=Mm.87279 /len=292	Mm.132788	17258	Q60929 ; Q4VA09 ; Q6P8Q3	NP_001028885.1	NM_001033713
99543_s_at	dGK1; Ptpn1	AJ133749	Dguok	Cluster Incl AJ133749:Mus musculus mRNA for deoxyguanosine kinase 1 /cds=(5,838) /gb=AJ133749 /gi=4877286 /ug=Mm.42234 /len=1040	Mm.42234	27369	Q9QX60 ; Q504N4 ; Q91XI5 ; Q3TKB4 ; Q8CBU2	NP_038792.1	NM_013764
102993_at	Ggta-1; Gal; GALT; AW108479; alpha3GalT; Ggta1	M85153	Ggta1	Cluster Incl M85153:Glycoprotein galactosyltransferase alpha 1, 3 /cds=(444,1559) /gb=M85153 /gi=193563 /ug=Mm.1548 /len=3450	Mm.281124	14594	P23336 ; Q91W00 ; Q3TXW0 ; Q8C2H7 ; Q9DBU1	NP_034413.1	NM_010283
100574_f_at	Amf; Org; Gpi-1; Gpi1s; Gpi-1r; Gpi-1s; Gpi-1t; Gpi1-r; Gpi1-s; Gpi1-t; MGC113776	L09104	Gpi1	Cluster Incl L09104:Glucose phosphate isomerase 1 complex /cds=(2066,2938) /gb=L09104 /gi=309267 /ug=Mm.589 /len=3194	Mm.589	14751	P06745 ; O89062 ; Q5RJI3 ; Q8C675	NP_032181.1	NM_008155
94207_at	Atp5b	AI842377	Pdia6	Cluster Incl AI842377:UI-M-AM1-agc-b-12-0-UI.s1 Mus musculus cDNA, 3' end /clone=UI-M-AM1-agc-b-12-0-UI /clone_end=3' /gb=AI842377 /gi=5476590 /ug=Mm.2220 /len=171	Mm.222825	71853	Q922R8 ; Q3THH1 ; Q3TJL8 ; Q3TML0 ; Q9DAB4	NP_082235.1	NM_027959
97948_at	Rb; pRb; Rb-1; Rcbtb2	M26391	Rb1	Cluster Incl M26391:Retinoblastoma 1 /cds=(98,2863) /gb=M26391 /gi=200452 /ug=Mm.304 /len=4591	Mm.273862	19645	P13405 ; Q4VA62 ; Q3UFM7 ; Q3UJG1 ; Q3URY9 ; Q3V0V3 ; Q9CT40	NP_033055.1	NM_009029
97419_at	Sf3b3	AW060956	Commd7	Cluster Incl AW060956:UI-M-BH1-anv-g-02-0-UI.s1 Mus musculus cDNA, 3' end /clone=UI-M-BH1-anv-g-02-0-UI /clone_end=3' /gb=AW060956 /gi=6008707 /ug=Mm.29985 /len=493	Mm.294478	99311	Q8BG94 ; Q56A13 ; Q8BQS7 ; Q8BTK9 ; Q8CF03	NP_598611.1	NM_133850
94834_at	ctsH; AL022844; Ldlr	U06119	Ctsh	Cluster Incl U06119:Cathepsin H /cds=(47,1048) /gb=U06119 /gi=454100 /ug=Mm.2277 /len=1381	Mm.2277	13036	P49935 ; Q922Q7 ; Q3UCD6	NP_031827.1	NM_007801
93509_at	HR6B; Rad6b; E2-14k; 2610301N02Rik; Lmna	U57690	Ube2b	Cluster Incl U57690:Ubiquitin-conjugating enzyme E2B (RAD6 homology) /cds=(43,501) /gb=U57690 /gi=1373352 /ug=Mm.1920 /len=923	Mm.280233	22210	P63147 ; Q3UGS2	NP_033484.2	NM_009458
99562_at	LAMAN; AW107687; Man2b1	U87240	Man2b1	Cluster Incl U87240:Mannosidase 2, alpha B1 /cds=(58,3036) /gb=U87240 /gi=1914842 /ug=Mm.4219 /len=3119	Mm.4219	17159	O09159 ; Q3TB95 ; Q3TBM1 ; Q3UGH3	NP_034894.1	NM_010764
99672_at	Clcn4; Clc4-2; MGC117899; Tyrp1	Z49916	Clcn4-2	Cluster Incl Z49916:M.musculus mRNA for CLCN4 /cds=(377,2620) /gb=Z49916 /gi=929679 /ug=Mm.4408 /len=2739	Mm.297883	12727	Q61418 ; Q99JZ2 ; Q8BQG0 ; Q8CBL5 ; Q3LRV6	NP_035464.2	NM_011334
95733_at	Racgap1	AI838274	Slc29a1	Cluster Incl AI838274:UI-M-AO0-aby-a-05-0-UI.s1 Mus musculus cDNA, 3' end /clone=UI-M-AO0-aby-a-05-0-UI /clone_end=3' /gb=AI838274 /gi=5472487 /ug=Mm.29744 /len=324	Mm.29744	63959	Q9JIM1 ; Q3TCZ2 ; Q3UJY1	NP_075018.1	NM_022880
95442_at	Dnajc5	AI835706	BC010787	Cluster Incl AI835706:UI-M-AI0-aan-b-08-0-UI.s1 Mus musculus cDNA, 3' end /clone=UI-M-AI0-aan-b-08-0-UI /clone_end=3' /gb=AI835706 /gi=5469919 /ug=Mm.24571 /len=329	Mm.253329	235043	Q91XE8 ; Q9JME6	NP_848692.2	NM_178577
92829_at	10kDa; mt-cpn10; MGC117526; Tpbpa	U09659	Hspe1	Cluster Incl U09659:Mus musculus chaperonin 10 mRNA, complete cds /cds=(78,386) /gb=U09659 /gi=495205 /ug=Mm.12970 /len=462	Mm.215667	15528	Q64433 ; Q4KL76	NP_032329.1	NM_008303
92855_at	MGC6503; Sui1-rs1; MGC101938; Grb2	Z50159	Eif1	Cluster Incl Z50159:M.musculus mRNA for Sui1 /cds=(0,230) /gb=Z50159 /gi=927434 /ug=Mm.13886 /len=355	Mm.13886	20918	P48024 ; Q3UBT8 ; Q4V9T8	NP_035638.1	NM_011508
95627_at	TAZ; C78399; 2310058J06Rik; 2610021I22Rik; Mapk6	AW046038	Wwtr1	Cluster Incl AW046038:UI-M-BH1-akv-b-03-0-UI.s1 Mus musculus cDNA, 3' end /clone=UI-M-BH1-akv-b-03-0-UI /clone_end=3' /gb=AW046038 /gi=5906567 /ug=Mm.28060 /len=433	Mm.227202	97064	Q9EPK5 ; Q3UQ69 ; Q3UQM0	NP_598545.1	NM_133784
93866_s_at	Mglap; Mgp	D00613	Mgp	Cluster Incl D00613:Matrix gamma-carboxyglutamate (gla) protein /cds=(18,332) /gb=D00613 /gi=220478 /ug=Mm.87793 /len=540	Mm.243085	17313	P19788 ; Q3TVX6 ; Q6NSS4 ; Q8VEK8	NP_032623.1	NM_008597
160078_at	png; Png; PHI-1; AOM172; PLCB3N; Uhrf1	X97490	Ppp1r14b	Cluster Incl X97490:M.musculus mRNA for PNG protein /cds=(96,707) /gb=X97490 /gi=1478204 /ug=Mm.140 /len=980 /NOTE=replacement for probe set(s) 92859_at on MG-U74A	Mm.140	18938	Q62084 ; Q640Q7 ; Q3TMQ9	NP_032915.2	NM_008889
103875_at	AW552001; Ngrn	AA967717	Ngrn	Cluster Incl AA967717:uh03f10.r1 Mus musculus cDNA, 5' end /clone=IMAGE-1616875 /clone_end=5' /gb=AA967717 /gi=3141610 /ug=Mm.21175 /len=433	Mm.21175	83485	Q8C401 ; Q99KS2 ; Q99PU9	NP_113552.2	NM_031375
93830_at	Mfge8	AI851199	Nono ; LOC434808	Cluster Incl AI851199:UI-M-BH0-ajx-e-10-0-UI.s1 Mus musculus cDNA, 3' end /clone=UI-M-BH0-ajx-e-10-0-UI /clone_end=3' /gb=AI851199 /gi=5495105 /ug=Mm.21559 /len=301	Mm.280069	434808 ; 53610	Q99K48 ; Q3TF40 ; Q3TFC2 ; Q3TMM5 ; Q3TTV7 ; Q3UM20 ; Q4FK11	NP_075633.1 ; XP_486722.1	NM_023144 ; XM_486722
93276_at	Hn1; Anxa2	U90123	Hn1	Cluster Incl U90123:Hematological and neurological expressed sequence 1 /cds=(95,559) /gb=U90123 /gi=1864164 /ug=Mm.1775 /len=1384	Mm.1775	15374	P97825	NP_032284.1	NM_008258
94455_at	SMX4; USS2; 1010001J12Rik; 6030401D18Rik; Rpl37	AA795062	Lsm3	Cluster Incl AA795062:vs09d03.r1 Mus musculus cDNA, 5' end /clone=IMAGE-1137701 /clone_end=5' /gb=AA795062 /gi=2858017 /ug=Mm.28803 /len=536	Mm.246693	67678	P62311	NP_080585.1	NM_026309
104704_at	Tyrp1	AI837630	Clcn4-2	Cluster Incl AI837630:UI-M-AK0-adg-e-08-0-UI.s1 Mus musculus cDNA, 3' end /clone=UI-M-AK0-adg-e-08-0-UI /clone_end=3' /gb=AI837630 /gi=5471843 /ug=Mm.24387 /len=441	Mm.297883	12727	Q61418 ; Q99JZ2 ; Q8BQG0 ; Q8CBL5 ; Q3LRV6	NP_035464.2	NM_011334
104052_at	Hdlbp	AI840921	Tiprl	Cluster Incl AI840921:UI-M-AM0-adm-f-12-0-UI.s1 Mus musculus cDNA, 3' end /clone=UI-M-AM0-adm-f-12-0-UI /clone_end=3' /gb=AI840921 /gi=5475134 /ug=Mm.21520 /len=204	Mm.21520	226591	Q8BH58	NP_663488.1	NM_145513
93354_at	Apoc1	Z22661	Apoc1	Cluster Incl Z22661:Apolipoprotein CI /cds=(49,315) /gb=Z22661 /gi=410495 /ug=Mm.189 /len=408	Mm.182440	11812	P34928 ; Q505B2	NP_031495.1	NM_007469
95648_at	MOB1; MOB4B; MGC6884; 4022402H07Rik; Ptpn1	AA655507	Mobk1b	Cluster Incl AA655507:vs25d01.r1 Mus musculus cDNA, 5' end /clone=IMAGE-1139233 /clone_end=5' /gb=AA655507 /gi=2591661 /ug=Mm.29500 /len=522	Mm.29500	232157	Q921Y0 ; Q91VP0 ; Q3TJA6	NP_663546.1	NM_145571
104554_at	ear-2; EAR2; Erbal2; AV090102; COUP-TF3; Ppia	L25674	Nr2f6	Cluster Incl L25674:Mus musculus ear-2 transcription factor mRNA, complete cds /cds=(113,1282) /gb=L25674 /gi=409757 /ug=Mm.2376 /len=1643	Mm.28989	13864	P43136 ; Q3UIT0 ; Q922G8	NP_034280.1	NM_010150
96060_at	Serpinb6; Spi3; AI876477; ovalbumin; Serpinb6a	U25844	Serpinb6a	Cluster Incl U25844:Serine protease inhibitor 3 /cds=(67,1203) /gb=U25844 /gi=818902 /ug=Mm.2623 /len=1317	Mm.252210	20719	Q60854 ; Q3U3L3 ; Q5T1C8 ; Q8BZR2	NP_033280.1	NM_009254
93579_at	Atp6v0c	AW121613	Jagn1	Cluster Incl AW121613:UI-M-BH2.2-aoq-d-12-0-UI.s1 Mus musculus cDNA, 3' end /clone=UI-M-BH2.2-aoq-d-12-0-UI /clone_end=3' /gb=AW121613 /gi=6096946 /ug=Mm.2053 /len=135	Mm.2053	67767	Q5XKN4 ; Q9CQ67 ; Q9CX52	NP_080641.1	NM_026365
101039_at	Col4a-2; MGC7371; AU019502; canstatin; Col4a2	X04647	Col4a2	Cluster Incl X04647:Procollagen, type IV, alpha 2 /cds=(0,2216) /gb=X04647 /gi=1022322 /ug=Mm.6954 /len=3189	Mm.181021	12827	P08122 ; Q66JS5 ; Q6RCT6 ; Q6RCT7 ; Q6U9X1 ; Q3TPV9 ; Q8BPI9 ; Q8BPK3	NP_034062.2	NM_009932
96098_at	Chchd2	AI848416	Mrpl36	Cluster Incl AI848416:UI-M-AH1-ags-b-11-0-UI.s1 Mus musculus cDNA, 3' end /clone=UI-M-AH1-ags-b-11-0-UI /clone_end=3' /gb=AI848416 /gi=5492322 /ug=Mm.26775 /len=499	Mm.26775	94066	Q99N90 ; Q3V2T6	NP_444393.1	NM_053163
99167_at	Aqr	AW122550	Commd4	Cluster Incl AW122550:UI-M-BH2.2-aox-d-08-0-UI.s1 Mus musculus cDNA, 3' end /clone=UI-M-BH2.2-aox-d-08-0-UI /clone_end=3' /gb=AW122550 /gi=6098074 /ug=Mm.41687 /len=462	Mm.41687	66199	Q9CQ02 ; Q3T9Z4	NP_079693.1	NM_025417
103893_at	Trmt1	AW048781	Fbxo38	Cluster Incl AW048781:UI-M-BH1-amg-b-03-0-UI.s1 Mus musculus cDNA, 3' end /clone=UI-M-BH1-amg-b-03-0-UI /clone_end=3' /gb=AW048781 /gi=5909310 /ug=Mm.21295 /len=404	Mm.21295	107035	Q8BMI0 ; Q8R576 ; Q8BM64	NP_598897.1	NM_134136
104237_at	Dcoh2; Dcohm; 2700061N24Rik; Pcbd2	AI838071	Pcbd2	Cluster Incl AI838071:UI-M-AL0-abv-e-02-0-UI.s1 Mus musculus cDNA, 3' end /clone=UI-M-AL0-abv-e-02-0-UI /clone_end=3' /gb=AI838071 /gi=5472284 /ug=Mm.28145 /len=327	Mm.28145	72562	Q9CZL5	NP_082557.1	NM_028281
100636_at	PHAS-I; AA959816; Tcf25	U28656	Eif4ebp1	Cluster Incl U28656:Eukaryotic translation initiation factor 4E binding protein 1 /cds=(50,403) /gb=U28656 /gi=881557 /ug=Mm.6700 /len=793	Mm.6700	13685	Q60876 ; Q3TDS8 ; Q3TII9	NP_031944.2	NM_007918
93500_at	ALAS-H; Alas-1; Alas-h; Alas1	M63245	Alas1	Cluster Incl M63245:Mus musculus amino levulinate synthase (ALAS-H) mRNA, 3' end /cds=(0,1369) /gb=M63245 /gi=1220401 /ug=Mm.19143 /len=1448	Mm.290578	11655	Q8VC19 ; Q3V0B2	NP_065584.1	NM_020559
99636_at		AI848033	Poldip2	Cluster Incl AI848033:UI-M-AH1-agp-f-05-0-UI.s1 Mus musculus cDNA, 3' end /clone=UI-M-AH1-agp-f-05-0-UI /clone_end=3' /gb=AI848033 /gi=5491939 /ug=Mm.43487 /len=257	Mm.197493	67811	Q91VA6	NP_080665.1	NM_026389
102815_at	Anx11; A830099O17Rik; Anxa11	U65986	Anxa11	Cluster Incl U65986:Annexin XI /cds=(134,1645) /gb=U65986 /gi=1815638 /ug=Mm.1427 /len=2370	Mm.294083	11744	P97384 ; Q921F1	NP_038497.1	NM_013469
99196_at	AI647035; 1110018D06Rik; Mbnl1	AI848532	Pcnp	Cluster Incl AI848532:UI-M-AP1-agf-f-07-0-UI.s2 Mus musculus cDNA, 3' end /clone=UI-M-AP1-agf-f-07-0-UI /clone_end=3' /gb=AI848532 /gi=5492438 /ug=Mm.41939 /len=378	Mm.31983	328694		NP_001019793.1	NM_001024622
95716_at	Psap	AW125041	Ywhag	Cluster Incl AW125041:UI-M-BH2.1-apx-b-01-0-UI.s1 Mus musculus cDNA, 3' end /clone=UI-M-BH2.1-apx-b-01-0-UI /clone_end=3' /gb=AW125041 /gi=6100571 /ug=Mm.29717 /len=227	Mm.233813	22628	P61982 ; Q3TP56	NP_061359.2	NM_018871
94489_at	PRL-1; Prl-1; AA415290; AU019864; MGC25304; MGC102117; C130021B01; Arl6ip1	U84411	Ptp4a1	Cluster Incl U84411:Mus musculus protein tyrosine phosphatase (PRL-1) mRNA, complete cds /cds=(713,1234) /gb=U84411 /gi=1814023 /ug=Mm.28909 /len=2849	Mm.374437	19243	Q63739	NP_035330.1	NM_011200
160512_at	MGC28978; MGC37062; MGC37382; Apbb2	AA606318	BC017643	Cluster Incl AA606318:vo06f02.r1 Mus musculus cDNA, 5' end /clone=IMAGE-1040667 /clone_end=5' /gb=AA606318 /gi=2454776 /ug=Mm.46558 /len=511 /NOTE=replacement for probe set(s) 100114_at on MG-U74A	Mm.27182	217370	Q3TYS2 ; Q8VD13	NP_659081.1	NM_144832
101055_at	PPCA; AU019505; Ppgb	J05261	Ppgb	Cluster Incl J05261:Protective protein for beta-galactosidase /cds=(213,1637) /gb=J05261 /gi=200492 /ug=Mm.7046 /len=1987	Mm.7046	19025	P16675 ; Q3UFS5 ; Q544R6 ; Q9D2D1	NP_032932.1	NM_008906
104158_at	Ttc3	AW046671	Snw1	Cluster Incl AW046671:UI-M-BH1-alm-a-09-0-UI.s1 Mus musculus cDNA, 3' end /clone=UI-M-BH1-alm-a-09-0-UI /clone_end=3' /gb=AW046671 /gi=5907200 /ug=Mm.27094 /len=240	Mm.271174	66354	Q9CSN1 ; Q80VH1 ; Q3TM37 ; Q9CV75	NP_079783.1	NM_025507
97496_f_at	Cct4	AW048944	Prkcdbp	Cluster Incl AW048944:UI-M-BH1-amo-e-07-0-UI.s1 Mus musculus cDNA, 3' end /clone=UI-M-BH1-amo-e-07-0-UI /clone_end=3' /gb=AW048944 /gi=5909473 /ug=Mm.3124 /len=296	Mm.3124	109042	Q91VJ2 ; Q8C064 ; Q9CRW1	NP_082720.1	NM_028444
95020_at	Cd47	AI848868	Cd47	Cluster Incl AI848868:UI-M-AJ1-ahb-f-03-0-UI.s1 Mus musculus cDNA, 3' end /clone=UI-M-AJ1-ahb-f-03-0-UI /clone_end=3' /gb=AI848868 /gi=5492774 /ug=Mm.27466 /len=496	Mm.31752	16423	Q61735 ; Q3U967 ; Q8C7F4	NP_034711.1	NM_010581
97880_at	Tyrp1	AW061024	Dlst	Cluster Incl AW061024:UI-M-BH1-amn-g-03-0-UI.s1 Mus musculus cDNA, 3' end /clone=UI-M-BH1-amn-g-03-0-UI /clone_end=3' /gb=AW061024 /gi=6008775 /ug=Mm.28365 /len=457	Mm.296221	78920	Q9D2G2 ; Q8CIE8 ; Q3UEA0 ; Q4FK55 ; Q8BHN4	NP_084501.1	NM_030225
93967_at	Josd3	AI850979	Anapc11	Cluster Incl AI850979:UI-M-BH0-akd-h-04-0-UI.s1 Mus musculus cDNA, 3' end /clone=UI-M-BH0-akd-h-04-0-UI /clone_end=3' /gb=AI850979 /gi=5494885 /ug=Mm.21645 /len=216	Mm.21645	66156	Q9CPX9 ; Q3UWH1	NP_079665.1	NM_025389
95661_at	Tspan29; Actb	L08115	Cd9	Cluster Incl L08115:CD9 antigen /cds=(54,734) /gb=L08115 /gi=388911 /ug=Mm.2956 /len=1130	Mm.210676	12527	P40240 ; Q3U9W0	NP_031683.1	NM_007657
96254_at	hsp40; HSPF1; Hsp40; 0610007I11Rik; Psap	AB028272	Dnajb1	Cluster Incl AB028272:Mus musculus hsp40 mRNA for heat shock protein 40, complete cds /cds=(139,1161) /gb=AB028272 /gi=6531981 /ug=Mm.2982 /len=2279	Mm.282092	81489	Q9QYJ3 ; Q3TIT6 ; Q3TU79 ; Q3TYL7	NP_061278.1	NM_018808
98015_at	SCAMP3; Sc3; Hsp90ab1	AF005036	Scamp3	Cluster Incl AF005036:Mus musculus secretory carrier membrane protein (SCAMP3) mRNA, complete cds /cds=(14,1063) /gb=AF005036 /gi=2232236 /ug=Mm.3230 /len=1391	Mm.257052	24045	O35609 ; Q3TDM8 ; Q3TUV6 ; Q3UK26 ; Q3UXS0	NP_036016.1	NM_011886
97261_at	Hsj2; Nedd7; Dnaja1	AF055664	Dnaja1	Cluster Incl AF055664:Heat shock protein, DNAJ-like 2 /cds=(91,1284) /gb=AF055664 /gi=3025863 /ug=Mm.27897 /len=2242	Mm.27897	15502	P63037 ; Q3TK61 ; Q5NTY0	NP_032324.1	NM_008298
96647_at	Ssb	AA645440	Dcun1d5	Cluster Incl AA645440:vq66d12.s1 Mus musculus cDNA, 5' end /clone=IMAGE-1107287 /clone_end=5' /gb=AA645440 /gi=2571869 /ug=Mm.27293 /len=456	Mm.27293	76863	Q5XKI2 ; Q9CUS4 ; Q9CXV9	NP_084051.1	NM_029775
96725_at	Dopey2	AI838398	Cic	Cluster Incl AI838398:UI-M-AJ0-aav-h-02-0-UI.s2 Mus musculus cDNA, 3' end /clone=UI-M-AJ0-aav-h-02-0-UI /clone_end=3' /gb=AI838398 /gi=5472611 /ug=Mm.28833 /len=260	Mm.28833	71722	Q924A2 ; Q3UH79 ; Q3UHP4	NP_082158.1	NM_027882
92770_at	cacy; 2A9; PRA; 5B10; Cacy; CALCYCLIN; Actb	X66449	S100a6	Cluster Incl X66449:Calcyclin /cds=(159,428) /gb=X66449 /gi=50271 /ug=Mm.1221 /len=551	Mm.100144	20200	P14069 ; Q545I9	NP_035443.1	NM_011313
161895_s_at	Gm883; BC054822; MGC32441; mFLJ00182; RP23-384C18.6; Wdr81	AV103742	BC054822	Cluster Incl AV103742:AV103742 Mus musculus cDNA /clone=2510001A03 /clone_end=3' /gb=AV103742 /gi=5251290 /ug=Mm.75901 /len=214 /NOTE=replacement for probe set(s) 98684_at on MG-U74A	Mm.340378	192652	Q68EM0 ; Q6KAR1 ; Q6P8W0 ; Q8R159 ; Q3TA90 ; Q3TUS9 ; Q3UU62	XP_354626.2	XM_354626
101892_f_at	ft1; Ft; Fif; Ft1; AL023020; Fts	Z67963	Fts	Cluster Incl Z67963:Fused toes /cds=(213,1091) /gb=Z67963 /gi=1067144 /ug=Mm.88777 /len=2173	Mm.324588	14339	Q64362 ; Q3TYE3	NP_034371.1	NM_010241
98073_at	CASP; CDP; Cux; Cux1; Cux-1; Phox2; AA407197; KIAA4047; MGC102214; mKIAA4047; Cutl1	U66249	Cutl1	Cluster Incl U66249:Mus musculus Cut alternatively spliced product (CASP) mRNA, partial cds /cds=(0,957) /gb=U66249 /gi=1518859 /ug=Mm.34465 /len=1757	Mm.320317	13047	P53564 ; P70381 ; P70403 ; Q6AXG1 ; Q7TQJ4 ; Q91WN6 ; Q9JJB6 ; Q3V2M8 ; Q5BL05 ; Q9CVV0	NP_034116.2 ; NP_941004.1	NM_009986 ; NM_198602
97750_at	MLR; P40; Lamr; 67kDa; Lamr1; P40-3; P40-8; Lamrl1; AL022858; MGC117921; MGC118614; Rpsa	X06406	Rpsa	Cluster Incl X06406:Mouse mRNA for translational controlled 40 kDa polyyeptide p40 /cds=(77,964) /gb=X06406 /gi=52852 /ug=Mm.4071 /len=1031	Mm.4071	16785	P14206 ; Q8BHL0 ; Q8BNL2 ; Q9CY13 ; Q91V31	NP_035159.2	NM_011029
98759_f_at	MGC102558; MGC117866; MGC118411; Tyrp1	M28727	Tuba1 ; Tuba2 ; Tuba6 ; LOC545473	Cluster Incl M28727:Tubulin alpha 2 /cds=(0,1058) /gb=M28727 /gi=202224 /ug=Mm.4591 /len=1198	Mm.291784	22142 ; 22143 ; 22146 ; 545473	P68369 ; P05213 ; P68373 ; Q5XJF8 ; Q99KA2 ; O89052 ; Q3TGF0 ; Q3TIW2 ; Q3TIZ0 ; Q3TPJ1 ; Q3TY23 ; Q3U8B1 ; Q3UAW8 ; Q3ULN1 ; Q52L87 ; Q4KMW2	NP_033474.1 ; NP_035783.1 ; NP_035784.1 ; XP_619826.1	NM_009448 ; NM_011653 ; NM_011654 ; XM_619826
160780_at	Tcf-3; Tcf7l1; Tcf3	AJ223069	Tcf3	Cluster Incl AJ223069:Mus musculus mRNA for TCF-3 protein /cds=(4,1758) /gb=AJ223069 /gi=3123637 /ug=Mm.28396 /len=1949 /NOTE=replacement for probe set(s) 96173_at on MG-U74A	Mm.321330	21415	Q9Z1J1 ; Q3TPB1	NP_033358.1	NM_009332
95507_at	Sid6061; C76571; C76678; Prps-1; 2310010D17Rik; Prps1	AB025048	Prps1	Cluster Incl AB025048:Mus musculus mRNA for Sid6061p, complete cds /cds=(69,1025) /gb=AB025048 /gi=5931550 /ug=Mm.25198 /len=1912	Mm.287178	19139	Q9D7G0 ; Q3TI27 ; Q3UPD5 ; Q76MX9	NP_067438.1	NM_021463
95590_at	AV009521; AV170001; AW545564; 1500026A19Rik; 2600005J22Rik; Alg5	AA615951	Alg5	Cluster Incl AA615951:vo95c11.r1 Mus musculus cDNA, 5' end /clone=IMAGE-1066868 /clone_end=5' /gb=AA615951 /gi=2503187 /ug=Mm.27890 /len=621	Mm.144218	66248	Q9DB25 ; Q9CTE8	NP_079718.1	NM_025442
103793_at	LRP; VAULT1; 2310009M24Rik; Mvp	AI874858	Mvp	Cluster Incl AI874858:ul26a09.x1 Mus musculus cDNA, 3' end /clone=IMAGE-2099416 /clone_end=3' /gb=AI874858 /gi=5548907 /ug=Mm.24972 /len=364	Mm.228797	78388	Q9EQK5 ; Q922X6 ; Q3THX5 ; Q3U7S9 ; Q8C2S9	NP_542369.1	NM_080638
99187_f_at	Tpd52l2	AI835662	2010315L10Rik	Cluster Incl AI835662:UI-M-AJ0-aau-e-03-0-UI.s1 Mus musculus cDNA, 3' end /clone=UI-M-AJ0-aau-e-03-0-UI /clone_end=3' /gb=AI835662 /gi=5469875 /ug=Mm.41890 /len=268	Mm.41890	67023	Q9CQ56 ; Q3TUK0 ; Q5I940	NP_080193.1 ; NP_084044.1	NM_025917 ; NM_029768
102248_f_at	mCASK; LIN-2; Pals3; DXPri1; DXRib1; mLin-2; MGC7449; Pax6	Y17138	Cask	Cluster Incl Y17138:Calcium/calmodulin-dependent serine protein kinase /cds=(492,3266) /gb=Y17138 /gi=3087817 /ug=Mm.10735 /len=4393	Mm.383172	12361	O70589 ; Q91VJ0 ; Q3TNZ0 ; Q3UW92	NP_033936.1 ; NP_666345.1	NM_009806 ; NM_146233
98905_at	CDC10; Cdc10; KIAA4020; mKIAA4020; E430034N22	AJ223782	2007-09-07	Cluster Incl AJ223782:Mus musculus CDC10 gene, promoter, exon 1 and joined CDS /cds=(68,1378) /gb=AJ223782 /gi=2827746 /ug=Mm.2858 /len=2392	Mm.270259	235072	O55131 ; Q5DTS3 ; Q3UGE0 ; Q3UNN1 ; Q8C2A3	NP_033989.2	NM_009859
160106_at	mbh1; gCap39; Col1a2	X54511	Capg	Cluster Incl X54511:M.musculus mbh1 gene for Myc basic motif homologue-1 (mbh1) /cds=(231,1280) /gb=X54511 /gi=53017 /ug=Mm.18626 /len=1396 /NOTE=replacement for probe set(s) 93331_at on MG-U74A	Mm.18626	12332	P24452 ; Q3TNN6 ; Q3UJ44 ; Q99LB4	NP_031625.1	NM_007599
97507_at	mama; 90K; CyCAP; Ppicap; MAC-2BP; Dgcr2	X67809	Lgals3bp	Cluster Incl X67809:Peptidylprolyl isomerase C-associated protein /cds=(168,1901) /gb=X67809 /gi=297032 /ug=Mm.3152 /len=2168	Mm.3152	19039	O35649 ; Q07797 ; Q3U631 ; Q3U8K4 ; Q3UDL5	NP_035280.1	NM_011150
97823_g_at		AW122689	Pak2	Cluster Incl AW122689:UI-M-BH2.2-aot-a-10-0-UI.s1 Mus musculus cDNA, 3' end /clone=UI-M-BH2.2-aot-a-10-0-UI /clone_end=3' /gb=AW122689 /gi=6098219 /ug=Mm.28202 /len=467	Mm.234204	224105	Q8CIN4 ; Q5DTJ2 ; Q811J8 ; Q8K0Z3 ; Q8BGF1 ; Q8BVX1	NP_796300.1	NM_177326
93588_at	orf; T10-2A2; AL024127; 2600014O15Rik; Ablim1	Z54179	Gtl3	Cluster Incl Z54179:M.musculus mRNA (evolutionary conserved transcript) /cds=(221,802) /gb=Z54179 /gi=1655636 /ug=Mm.2080 /len=1217	Mm.2080	14894	P70212 ; Q3T9D6 ; Q8BTU1	NP_032213.1	NM_008187
102890_at	Snt1; AW228934; Psap	U00677	Snta1	Cluster Incl U00677:Syntrophin, acidic 1 /cds=(110,1621) /gb=U00677 /gi=404930 /ug=Mm.1541 /len=2109	Mm.1541	20648	Q61234 ; Q3UVD6	NP_033254.1	NM_009228
95359_at	90kDa; Hsp84; Hsp90; Hspcb; C81438; Hsp84-1; AL022974; MGC115780; Hsp90ab1	M18186	Hspcb	Cluster Incl M18186:Mouse 84 kD heat shock protein mRNA, complete cds /cds=(94,2268) /gb=M18186 /gi=194024 /ug=Mm.2180 /len=2509	Mm.2180	15516	P11499 ; Q80YC2 ; Q811H6 ; Q3UIQ7 ; Q71LX8	NP_032328.2	NM_008302
97458_at	Gnb1	AI845935	Gnb1	Cluster Incl AI845935:UI-M-AK1-aex-f-04-0-UI.s1 Mus musculus cDNA, 3' end /clone=UI-M-AK1-aex-f-04-0-UI /clone_end=3' /gb=AI845935 /gi=5489841 /ug=Mm.30267 /len=380	Mm.2344	14688	P62874 ; Q61621 ; Q3TQ70 ; Q3U1B1	NP_032168.1	NM_008142
94907_f_at	Smad5	AW045632	1110001J03Rik	Cluster Incl AW045632:UI-M-BH1-alg-e-06-0-UI.s1 Mus musculus cDNA, 3' end /clone=UI-M-BH1-alg-e-06-0-UI /clone_end=3' /gb=AW045632 /gi=5906161 /ug=Mm.24091 /len=248	Mm.158971	66117	Q9CR13	NP_079639.1	NM_025363
93175_at	Sepp1	AI049206	A130022J15Rik	Cluster Incl AI049206:ub39g05.r1 Mus musculus cDNA, 5' end /clone=IMAGE-1380152 /clone_end=5' /gb=AI049206 /gi=3297493 /ug=Mm.5357 /len=501	Mm.251789	101351	Q8BYW9	NP_780522.1	NM_175313
94840_at	Hexa; Hex-1	U05837	Hexa	Cluster Incl U05837:Hexosaminidase A /cds=(150,1736) /gb=U05837 /gi=2182207 /ug=Mm.2284 /len=1960	Mm.2284	15211	P29416 ; Q3THQ0 ; Q3TKF6 ; Q3TVI2 ; Q3TW10 ; Q3TXV7 ; Q3U936 ; Q3UCP6 ; Q8BNS6 ; Q91XG3	NP_034551.2	NM_010421
94910_at	Nde1	AW120739	Nde1	Cluster Incl AW120739:UI-M-BH2.3-any-c-04-0-UI.s1 Mus musculus cDNA, 3' end /clone=UI-M-BH2.3-any-c-04-0-UI /clone_end=3' /gb=AW120739 /gi=6096072 /ug=Mm.24105 /len=445	Mm.24105	67203	Q9ERR0 ; Q3UBS6 ; Q3UIC1 ; Q9CZA6	NP_075806.1	NM_023317
92581_at	Acadm; MCAD; AU018656; Gtf2ird1	U07159	Acadm	Cluster Incl U07159:Acetyl coenzyme A dehydrogenase, medium chain /cds=(7,1272) /gb=U07159 /gi=463908 /ug=Mm.10530 /len=1846	Mm.10530	11364	P45952 ; Q91WS8 ; Q3V2I9 ; Q8BJT5	NP_031408.1	NM_007382
104092_at	Usp31; AI115503; BC021769; MGC25724; 2810449C13Rik; D330022K21Rik; Rbms1	AW124926	Usp48	Cluster Incl AW124926:UI-M-BH2.1-apu-g-03-0-UI.s1 Mus musculus cDNA, 3' end /clone=UI-M-BH2.1-apu-g-03-0-UI /clone_end=3' /gb=AW124926 /gi=6100456 /ug=Mm.21824 /len=395	Mm.218478	170707	Q571J9 ; Q3TM39 ; Q3V0C5 ; Q8VDJ1	XP_485461.2 ; XP_488519.1	XM_485461 ; XM_488519
94428_at	Tbc1d20	AI842668	Ilvbl	Cluster Incl AI842668:UI-M-AO1-aeo-a-05-0-UI.s1 Mus musculus cDNA, 3' end /clone=UI-M-AO1-aeo-a-05-0-UI /clone_end=3' /gb=AI842668 /gi=5476881 /ug=Mm.2644 /len=378	Mm.2644	216136	Q3UNZ4 ; Q3UZY5 ; Q8BU33	NP_776112.1	NM_173751
103442_at	Nrg1	AI843399	BC003479	Cluster Incl AI843399:UI-M-AQ1-adz-g-11-0-UI.s1 Mus musculus cDNA, 3' end /clone=UI-M-AQ1-adz-g-11-0-UI /clone_end=3' /gb=AI843399 /gi=5477612 /ug=Mm.21475 /len=471	Mm.21475	216820	Q3UNS3 ; Q99J47	NP_663403.1	NM_145428
92573_at	PP2A; PR65; 6330556D22Rik; Ednrb	AB021743	Ppp2r1a	Cluster Incl AB021743:Mus musculus mRNA for PR65 (type 2A serine/threonine protein phosphatase A subunit), complete cds /cds=(0,1769) /gb=AB021743 /gi=4514638 /ug=Mm.1034 /len=1770	Mm.294138	51792	Q76MZ3 ; Q7TMX2 ; Q8C2E1	NP_058587.1	NM_016891
96124_at	Sdcbp	AI835632	2310001H13Rik	Cluster Incl AI835632:UI-M-AJ0-aau-a-04-0-UI.s1 Mus musculus cDNA, 3' end /clone=UI-M-AJ0-aau-a-04-0-UI /clone_end=3' /gb=AI835632 /gi=5469845 /ug=Mm.28115 /len=320	Mm.305318	67095	Q3TM26 ; Q63ZV1 ; Q6PD31 ; Q80TL6 ; Q80VE1 ; Q8BWK8 ; Q8BYA3	NP_780323.1	NM_175114
97315_at	RBP4; HSRBP4; 2310002G05Rik; 2610028L19Rik; Smad4	AW121730	Polr2d	Cluster Incl AW121730:UI-M-BH2.3-aoe-b-02-0-UI.s1 Mus musculus cDNA, 3' end /clone=UI-M-BH2.3-aoe-b-02-0-UI /clone_end=3' /gb=AW121730 /gi=6097063 /ug=Mm.28097 /len=372	Mm.279898	69241	Q9D7M8	NP_081278.1 ; NP_081377.1	NM_027002 ; NM_027101
102886_at	K-glypican; AF311610; AI385680; AI661372; 9530073D23Rik; Top1	X83577	Gpc4	Cluster Incl X83577:Glypican 4 /cds=(469,2142) /gb=X83577 /gi=758626 /ug=Mm.1528 /len=2744	Mm.1528	14735	P51655	NP_032176.1	NM_008150
102047_at	AW536594; Afp	AF043326	Nmt1	Cluster Incl AF043326:Mus musculus N-myristoyltransferase 1 mRNA, complete cds /cds=(22,1512) /gb=AF043326 /gi=3005066 /ug=Mm.10265 /len=1548	Mm.10265	18107	O70310 ; Q3UJC3	NP_032733.1	NM_008707
99064_at	Unp	AF026469	Usp4	Cluster Incl AF026469:Ubiquitous nuclear protein /cds=(50,2938) /gb=AF026469 /gi=2655203 /ug=Mm.3974 /len=3629	Mm.3974	22258	P35123 ; Q5DTK8 ; Q3TEX8 ; Q3TPN5 ; Q3TQZ9 ; Q6NXV6 ; Q8BTL9 ; Q921M8	NP_035808.1	NM_011678
99536_at	Kip2; AI449053; 2810434I23Rik; Cib2	AB016080	Cib2	Cluster Incl AB016080:Mus musculus mRNA for calcium binding protein Kip 2, complete cds /cds=(61,624) /gb=AB016080 /gi=4115809 /ug=Mm.42192 /len=736	Mm.42192	56506	Q9Z309 ; Q544Z8	NP_062660.1	NM_019686
94967_at	Fxna; MGC28180; mKIAA1815; D19Ertd410e; D19Wsu12e	AI851365	D19Wsu12e	Cluster Incl AI851365:UI-M-BH0-akh-e-08-0-UI.s1 Mus musculus cDNA, 3' end /clone=UI-M-BH0-akh-e-08-0-UI /clone_end=3' /gb=AI851365 /gi=5495271 /ug=Mm.27216 /len=481	Mm.267131	226090	Q6ZPH9 ; Q8K2F9 ; Q3UVK0 ; Q8BIW0 ; Q8BYX7	XP_358328.2	XM_358328
101514_at	Bet3; AI835942; AU019197; 1110058K12Rik; Hspa8	AF041433	Trappc3	Cluster Incl AF041433:Mus musculus bet3 (Bet3) mRNA, complete cds /cds=(82,624) /gb=AF041433 /gi=2791805 /ug=Mm.8392 /len=753	Mm.8392	27096	O55013 ; Q3U9K9	NP_038746.1	NM_013718
96063_at	Ku80; Ku86; AI314015; Xrcc5	X66323	Xrcc5	Cluster Incl X66323:X-ray repair complementing defective repair in Chinese hamster cells 5 /cds=(27,2225) /gb=X66323 /gi=53585 /ug=Mm.2627 /len=2515	Mm.246952	22596	P27641 ; Q8K1K7 ; Q9R169 ; Q3TE46 ; Q3TJT0 ; Q3TN82 ; Q80UT1 ; Q8C4N6 ; Q9CRI5	NP_033559.1	NM_009533
96675_at	Fkbp8	AW124245	Unc50	Cluster Incl AW124245:UI-M-BH2.1-aph-f-06-0-UI.s1 Mus musculus cDNA, 3' end /clone=UI-M-BH2.1-aph-f-06-0-UI /clone_end=3' /gb=AW124245 /gi=6099775 /ug=Mm.27404 /len=375	Mm.27404	67387	Q9CQ61	NP_080399.1	NM_026123
160633_at	ALY; REF1; Refbp1; Thoc4	U89876	Thoc4	Cluster Incl U89876:Mus musculus transcriptional coactivator ALY (ALY) mRNA, complete cds /cds=(27,794) /gb=U89876 /gi=1916289 /ug=Mm.1886 /len=1132 /NOTE=replacement for probe set(s) 103417_at on MG-U74A	Mm.1886	21681	O08583	NP_035698.1	NM_011568
97424_at	Fbxo21	AW049647	Arl6ip5	Cluster Incl AW049647:UI-M-BH1-and-g-07-0-UI.s1 Mus musculus cDNA, 3' end /clone=UI-M-BH1-and-g-07-0-UI /clone_end=3' /gb=AW049647 /gi=5910176 /ug=Mm.30009 /len=487	Mm.291014	65106	Q8R5J9	NP_075368.1	NM_022992
95586_at	P2X4; AI504491; AW555605; D5Ertd444e; Timp2	AF089751	P2rx4	Cluster Incl AF089751:Mus musculus ATP receptor P2X4 subunit mRNA, complete cds /cds=(31,1197) /gb=AF089751 /gi=4019303 /ug=Mm.27861 /len=1944	Mm.290884	18438	Q9JJX3 ; Q9JJX4 ; Q9JJX5 ; Q9JJX6 ; Q9WUN9 ; Q9Z256 ; Q9Z257 ; Q3TR36 ; Q3UCX4	NP_035156.1	NM_011026
100903_at	Adprt2; C78626; PARP-2; Adprtl2; Aspartl2; Parp2	AJ007780	Parp2	Cluster Incl AJ007780:Mus musculus mRNA for poly(ADP-ribose) polymerase-2 /cds=(15,1694) /gb=AJ007780 /gi=4138232 /ug=Mm.5728 /len=1707	Mm.281482	11546	O88554	NP_033762.1	NM_009632
95102_at	Scotin	AW123754	MGI:1915044	Cluster Incl AW123754:UI-M-BH2.1-apm-a-08-0-UI.s1 Mus musculus cDNA, 3' end /clone=UI-M-BH2.1-apm-a-08-0-UI /clone_end=3' /gb=AW123754 /gi=6099284 /ug=Mm.29345 /len=395	Mm.196533	66940	Q91Z37 ; Q8BJ86 ; Q8BJ87 ; Q8BLE9 ; Q8BU09 ; Q9CQP5 ; Q9D7I0	NP_080134.1 ; NP_080657.1	NM_025858 ; NM_026381
97809_at		AF109906	Ehmt2	Cluster Incl AF109906:Mus musculus MHC class III region RD gene, partial cds; Bf, C2, G9A, NG22, G9, HSP70, HSP70, HSC70t, and smRNP genes, complete cds; G7A gene, partial cds; and unknown genes /cds=(0,3002) /gb=AF109906 /gi=3986763 /ug=Mm.28155 /len=300	Mm.35345	110147	Q9Z148 ; Q3U4G9 ; Q8BP38	NP_665829.1 ; NP_671493.1	NM_145830 ; NM_147151
96687_f_at	4930422G04Rik	AI853864	2010100O12Rik	Cluster Incl AI853864:UI-M-BH0-ajr-f-08-0-UI.s1 Mus musculus cDNA, 3' end /clone=UI-M-BH0-ajr-f-08-0-UI /clone_end=3' /gb=AI853864 /gi=5497770 /ug=Mm.27477 /len=461	Mm.371623	67067	P60603	NP_080222.1	NM_025946
93082_at	Rpa1	AW124081	Za20d3	Cluster Incl AW124081:UI-M-BH2.1-apn-g-11-0-UI.s1 Mus musculus cDNA, 3' end /clone=UI-M-BH2.1-apn-g-11-0-UI /clone_end=3' /gb=AW124081 /gi=6099611 /ug=Mm.1608 /len=417	Mm.209349	65098	Q9DCH6	NP_075361.2	NM_022985
98550_at	Set	AI854006	Set	Cluster Incl AI854006:UI-M-BH0-aiv-h-10-0-UI.s1 Mus musculus cDNA, 3' end /clone=UI-M-BH0-aiv-h-10-0-UI /clone_end=3' /gb=AI854006 /gi=5497912 /ug=Mm.36677 /len=407	Mm.335942	56086	Q9EQU5 ; Q921H2 ; Q9CRT3 ; Q3T9S3	NP_076360.1	NM_023871
104467_at	Cpd	AA763004	Cpd	Cluster Incl AA763004:vw60b02.r1 Mus musculus cDNA, 5' end /clone=IMAGE-1248171 /clone_end=5' /gb=AA763004 /gi=2812751 /ug=Mm.2975 /len=545	Mm.276736	12874	O89001 ; Q5SVH8	NP_031780.1	NM_007754
104327_at	Tef	AA755234	AI265322	Cluster Incl AA755234:vr92d02.r1 Mus musculus cDNA, 5' end /clone=IMAGE-1136163 /clone_end=5' /gb=AA755234 /gi=2802432 /ug=Mm.22459 /len=176	Mm.426354	106543
160280_at	Cav; Cav-1; caveolin 1; caveolin-1; Cav1	AI747654	Cav1	Cluster Incl AI747654:ul19g02.x1 Mus musculus cDNA, 3' end /clone=IMAGE-2088050 /clone_end=3' /gb=AI747654 /gi=5125856 /ug=Mm.28278 /len=552 /NOTE=replacement for probe set(s) 97850_at on MG-U74A	Mm.28278	12389	P49817	NP_031642.1	NM_007616
160102_at	Cctq; AI132397; Ctsd	Z37164	Cct8	Cluster Incl Z37164:M.musculus Cctq mRNA encoding cytosolic chaperone containing TCP-1, theta subunit (CCTtheta) /cds=(85,1731) /gb=Z37164 /gi=695624 /ug=Mm.17989 /len=1844 /NOTE=replacement for probe set(s) 93292_at on MG-U74A	Mm.328673	12469	P42932 ; Q6A0F1 ; Q3UKQ2 ; Q3UL22 ; Q8BVY8 ; Q9CRW7 ; Q9CS06	NP_033970.2	NM_009840
104367_at	Lox	AW124983	Eps15	Cluster Incl AW124983:UI-M-BH2.1-apv-d-05-0-UI.s1 Mus musculus cDNA, 3' end /clone=UI-M-BH2.1-apv-d-05-0-UI /clone_end=3' /gb=AW124983 /gi=6100513 /ug=Mm.22627 /len=398	Mm.318250	13858	P42567 ; Q5JC28 ; Q80ZL3 ; Q8C431	NP_031969.1	NM_007943
103752_r_at	Map3k14	AW227545	Strn	Cluster Incl AW227545:up10e09.x1 Mus musculus cDNA, 3' end /clone=IMAGE-2651656 /clone_end=3' /gb=AW227545 /gi=6556841 /ug=Mm.24516 /len=445	Mm.311915	268980	O55106 ; Q5BKR9 ; Q3TT86 ; Q3UWX9 ; Q8BKL4	NP_035630.2	NM_011500
95675_at	Glk; MAPKKKK3; RAB8IPL1; 4833416M01Rik; 4833416M07Rik; 9530052P13Rik; Map4k3	AW121182	Map4k3	Cluster Incl AW121182:UI-M-BH2.3-aok-a-10-0-UI.s1 Mus musculus cDNA, 3' end /clone=UI-M-BH2.3-aok-a-10-0-UI /clone_end=3' /gb=AW121182 /gi=6096515 /ug=Mm.29588 /len=516	Mm.311948	225028	Q99JP0 ; Q8BV99 ; Q8C4I1	XP_128800.5	XM_128800
100534_at	Trax; R74833; Prnp	AI183109	Tsnax	Cluster Incl AI183109:ub91h12.r1 Mus musculus cDNA, 5' end /clone=IMAGE-1395911 /clone_end=5' /gb=AI183109 /gi=3733747 /ug=Mm.5248 /len=358	Mm.5248	53424	Q9QZE7 ; Q3TXK6 ; Q3UJR2	NP_058605.1	NM_016909
160575_at	Dct	AW045426	Cggbp1	Cluster Incl AW045426:UI-M-BH1-akr-e-06-0-UI.s1 Mus musculus cDNA, 3' end /clone=UI-M-BH1-akr-e-06-0-UI /clone_end=3' /gb=AW045426 /gi=5905995 /ug=Mm.10160 /len=371 /NOTE=replacement for probe set(s) 102034_at on MG-U74A	Mm.10160	106143	Q8K2K1 ; Q8BHG9	NP_848762.1	NM_178647
97797_at	Asnsd1	AW123142	2210409M21Rik	Cluster Incl AW123142:UI-M-BH2.1-apd-b-05-0-UI.s1 Mus musculus cDNA, 3' end /clone=UI-M-BH2.1-apd-b-05-0-UI /clone_end=3' /gb=AW123142 /gi=6098672 /ug=Mm.28111 /len=572	Mm.285783	70396	Q3TGY6 ; Q3THX2 ; Q3U2Y8 ; Q3U317 ; Q8BFS9 ; Q91YY3	NP_598489.2	NM_133728
93986_at	4930504E06Rik	AA939576	2410003A14Rik	Cluster Incl AA939576:vz51e01.r1 Mus musculus cDNA, 5' end /clone=IMAGE-1330008 /clone_end=5' /gb=AA939576 /gi=3100353 /ug=Mm.21714 /len=400	Mm.21714	67872	Q5EBG4	XP_133876.4	XM_133876
93043_at	SDR1; Sdfr1; AW554172; Cct4	D50463	Sdfr1	Cluster Incl D50463:Mouse SDR1 mRNA, complete cds /cds=(27,872) /gb=D50463 /gi=1747303 /ug=Mm.15125 /len=1900	Mm.15125	20320	P97300 ; Q3U519 ; Q8C637 ; Q8C6H8	NP_033171.1	NM_009145
160162_at	Ptpn6	AI852545	Tagln2	Cluster Incl AI852545:UI-M-BH0-aiw-f-04-0-UI.s1 Mus musculus cDNA, 3' end /clone=UI-M-BH0-aiw-f-04-0-UI /clone_end=3' /gb=AI852545 /gi=5496451 /ug=Mm.22632 /len=320 /NOTE=replacement for probe set(s) 94310_at on MG-U74A	Mm.271711	21346	Q9WVA4 ; Q6A0C6 ; Q3TIB8 ; Q91VU2	NP_848713.1	NM_178598
95745_g_at	VA68; VPP2; Atp6a1; Atp6a2; AI647066; Atp6v1a1	U13837	Atp6v1a	Cluster Incl U13837:Mus musculus vacuolar adenosine triphosphatase subunit A gene, complete cds /cds=(0,1853) /gb=U13837 /gi=1184658 /ug=Mm.29771 /len=1854		11964			NM_007508
93365_s_at	Ap2a2	AI838149	Sugt1	Cluster Incl AI838149:UI-M-AL0-abw-e-03-0-UI.s1 Mus musculus cDNA, 3' end /clone=UI-M-AL0-abw-e-03-0-UI /clone_end=3' /gb=AI838149 /gi=5472362 /ug=Mm.18972 /len=402	Mm.18972	67955	Q9CX34 ; Q3UF88 ; Q3UUU4 ; Q9CRG3	NP_080750.1	NM_026474
96850_at	Eif4g3	AI853642	Eif4g3	Cluster Incl AI853642:UI-M-BH0-ajq-a-04-0-UI.s1 Mus musculus cDNA, 3' end /clone=UI-M-BH0-ajq-a-04-0-UI /clone_end=3' /gb=AI853642 /gi=5497548 /ug=Mm.30036 /len=511	Mm.268903	230861	Q80XI3 ; Q6DI78 ; Q3V075 ; Q8BQR8 ; Q6GQV5	NP_766291.2	NM_172703
92587_at	adrenodoxin; Serinc3	L29123	Fdx1	Cluster Incl L29123:Mus musculus adrenodoxin mRNA, complete cds /cds=(88,654) /gb=L29123 /gi=457297 /ug=Mm.1061 /len=883	Mm.1061	14148	P46656 ; Q3UG56 ; Q4FZG2 ; Q545P3	NP_032022.1	NM_007996
103212_at	JPO2; BC006933; MGC11998; Ndufs8	AI314784	Cdca7l	Cluster Incl AI314784:uj35c08.x1 Mus musculus cDNA, 3' end /clone=IMAGE-1921934 /clone_end=3' /gb=AI314784 /gi=4030051 /ug=Mm.19726 /len=494	Mm.281149	217946	Q922M5	NP_666152.1	NM_146040
93217_at	AI463119; BC026799; MGC19444; MGC90920; 2610017J04Rik; Dynlt1	AW049642	Fbxo45	Cluster Incl AW049642:UI-M-BH1-and-g-02-0-UI.s1 Mus musculus cDNA, 3' end /clone=UI-M-BH1-and-g-02-0-UI /clone_end=3' /gb=AW049642 /gi=5910171 /ug=Mm.5710 /len=444	Mm.256137	268882	Q8K3B1	NP_775615.2	NM_173439
100621_at	Sfrs1	AI848825	Rnh1	Cluster Incl AI848825:UI-M-AJ1-ahb-b-03-0-UI.s1 Mus musculus cDNA, 3' end /clone=UI-M-AJ1-ahb-b-03-0-UI /clone_end=3' /gb=AI848825 /gi=5492731 /ug=Mm.6586 /len=342	Mm.279485	107702	Q91VI7 ; Q3UM23	NP_660117.2	NM_145135
93277_at	60kDa; Hsp60; Vim	X53584	Hspd1	Cluster Incl X53584:Mouse mRNA for HSP60 protein (clones 3T3-7, -9, and -M1) /cds=(0,1667) /gb=X53584 /gi=51451 /ug=Mm.1777 /len=2119	Mm.378944	15510	P63038 ; Q8VEF4 ; Q8C2C7	NP_034607.2	NM_010477
95456_r_at	Dss1; DSS1; Shfg; Shfdg1; Shfm1	U41626	Shfm1	Cluster Incl U41626:Split hand/foot deleted gene 1 /cds=(46,258) /gb=U41626 /gi=1209725 /ug=Mm.2469 /len=432	Mm.2469	20422	P60897 ; Q3TV35	NP_033195.1	NM_009169
99027_at	Bcl-xL; BclX; Bcl2l; bcl-x; Bcl-XL; Bcl-Xs; Bcl(X)L; MGC99998; MGC113803; Bcl2l1	L35049	Bcl2l1	Cluster Incl L35049:Bcl2-like /cds=(242,943) /gb=L35049 /gi=561740 /ug=Mm.3882 /len=979	Mm.238213	12048	Q64373 ; O35843 ; Q3T9W4 ; Q5HZH3	NP_033873.3	NM_009743
160724_at	Trfp; AU018348; 1110011O05Rik; 2410115I17Rik	AJ245617	Trfp	Cluster Incl AJ245617:Mus musculus mRNA for Trf-proximal protein (Trfp gene) /cds=(48,686) /gb=AJ245617 /gi=5777875 /ug=Mm.25072 /len=1846 /NOTE=replacement for probe set(s) 94342_at on MG-U74A	Mm.305921	56771	Q9R0X0 ; Q6PAR6 ; Q3UJQ7 ; Q3V418	NP_064432.1	NM_020048
160161_at	Ccl2	AI849497	Gtrgeo22	Cluster Incl AI849497:UI-M-AH1-agt-d-06-0-UI.s1 Mus musculus cDNA, 3' end /clone=UI-M-AH1-agt-d-06-0-UI /clone_end=3' /gb=AI849497 /gi=5493403 /ug=Mm.22623 /len=302 /NOTE=replacement for probe set(s) 94306_at on MG-U74A	Mm.22623	110012	Q99MS8 ; Q3U5Q9	NP_683736.1	NM_148934
160096_at	Hexa	AW122452	Spop	Cluster Incl AW122452:UI-M-BH2.2-aou-a-10-0-UI.s1 Mus musculus cDNA, 3' end /clone=UI-M-BH2.2-aou-a-10-0-UI /clone_end=3' /gb=AW122452 /gi=6097972 /ug=Mm.17224 /len=257 /NOTE=replacement for probe set(s) 93263_at on MG-U74A	Mm.285454	20747	Q6ZWS8 ; Q76LV9 ; Q3THQ1 ; Q3TLC2 ; Q5ST07 ; Q8C8C9 ; Q9DBZ2	NP_079563.1	NM_025287
160305_at	Sfpq	AW121693	Psmd11	Cluster Incl AW121693:UI-M-BH2.3-aoc-f-05-0-UI.s1 Mus musculus cDNA, 3' end /clone=UI-M-BH2.3-aoc-f-05-0-UI /clone_end=3' /gb=AW121693 /gi=6097026 /ug=Mm.28571 /len=562 /NOTE=replacement for probe set(s) 98900_at on MG-U74A	Mm.260539	69077	Q8BG32 ; Q7TMI0 ; Q8K2N7 ; Q3THG2 ; Q497E8 ; Q5SYI7 ; Q8BK73 ; Q8C0Z6 ; Q3UWW9	NP_848731.1	NM_178616
98427_s_at	NF-kappa-B; p50; p105; NF-KB1; p50/p105; NF-kappaB; NF-kappaB1; Nfkb1	M57999	Nfkb1	Cluster Incl M57999:Nuclear factor of kappa light chain gene enhancer in B-cells 1, p105 /cds=(291,3206) /gb=M57999 /gi=201931 /ug=Mm.3420 /len=3892	Mm.256765	18033	P25799 ; Q6TDG8 ; Q75ZL1 ; Q80Y21 ; Q3TZE8 ; Q3V2V6	NP_032715.1	NM_008689
95683_g_at	127kDa; AA408517; p127-Ddb1; Stt3a	AB026432	Ddb1	Cluster Incl AB026432:Mus musculus mRNA for XPE UV-damaged DNA binding factor, complete cds /cds=(81,3503) /gb=AB026432 /gi=5931595 /ug=Mm.29623 /len=4171	Mm.289915	13194	Q91YC8 ; Q99LV3 ; Q9WV39 ; Q3U1J4 ; Q3U4D0 ; Q3U8G3 ; Q3UJC4 ; Q3ULS8 ; Q9QYK0	NP_056550.1	NM_015735
160872_f_at	Tsg118; Rpl4	AF034580	2310008H09Rik	Cluster Incl AF034580:Mus musculus TSG118.1 (Tsg118) mRNA, complete cds /cds=(389,1981) /gb=AF034580 /gi=4104245 /ug=Mm.42123 /len=2018 /NOTE=replacement for probe set(s) 99526_at on MG-U74A	Mm.374809	66356	Q3TKK6 ; Q7TMJ4 ; Q8BJI0 ; Q9D7H7 ; Q9Z2Q2	NP_075686.1	NM_023197
96951_at	Psmd8	AI839795	Atp6v1d	Cluster Incl AI839795:UI-M-AP0-abf-a-02-0-UI.s2 Mus musculus cDNA, 3' end /clone=UI-M-AP0-abf-a-02-0-UI /clone_end=3' /gb=AI839795 /gi=5474048 /ug=Mm.30206 /len=475	Mm.311549	73834	P57746 ; Q3U684 ; Q3U861 ; Q3UJH5 ; Q3UK81 ; Q9CTI8	NP_076210.1	NM_023721
160377_at	C85084; 1190002A23Rik; Tardbp	AW210064	Tardbp	Cluster Incl AW210064:ul50e04.y1 Mus musculus cDNA, 5' end /clone=IMAGE-2101758 /clone_end=5' /gb=AW210064 /gi=6516004 /ug=Mm.30019 /len=351 /NOTE=replacement for probe set(s) 96842_at on MG-U74A	Mm.22453	230908	Q921F2 ; Q3U591 ; Q3V0E7 ; Q544R5 ; Q6VYI4 ; Q6VYI5 ; Q8BLD4 ; Q8BUM1 ; Q8R0B4	NP_001003898.1 ; NP_001003899.1 ; NP_001008545.1 ; NP_001008546.1 ; NP_663531.1	NM_001003898 ; NM_001003899 ; NM_001008545 ; NM_001008546 ; NM_145556
104063_at	C80573; Srcasm; 2310045L10Rik; Tom1l1	AI840130	Tom1l1	Cluster Incl AI840130:UI-M-AO0-acc-a-09-0-UI.s1 Mus musculus cDNA, 3' end /clone=UI-M-AO0-acc-a-09-0-UI /clone_end=3' /gb=AI840130 /gi=5474343 /ug=Mm.21586 /len=421	Mm.151940	71943	Q6P8I6 ; Q923U0 ; Q3UNX9 ; Q8BZR6		NM_028011
103081_at	WSTF; C87820; Wbscr9; Tbx3	AA863928	Baz1b	Cluster Incl AA863928:vx15h09.r1 Mus musculus cDNA, 5' end /clone=IMAGE-1264577 /clone_end=5' /gb=AA863928 /gi=2956407 /ug=Mm.1717 /len=273	Mm.40331	22385	Q9Z277 ; Q3URP5 ; Q3USR7 ; Q3UVM2 ; Q8CAU9	NP_035844.1	NM_011714
97594_r_at	Anxa6	C79694	Fliih	Cluster Incl C79694:C79694 Mus musculus cDNA, 3' end /clone=J0070F03 /clone_end=3' /gb=C79694 /gi=2520024 /ug=Mm.89577 /len=439	Mm.339755	14248	Q9JJ28 ; Q3TUY1	NP_071292.1	NM_022009
97292_at	Cenpf	AI845225	2810407C02Rik	Cluster Incl AI845225:UI-M-BG0-aht-f-07-0-UI.s1 Mus musculus cDNA, 3' end /clone=UI-M-BG0-aht-f-07-0-UI /clone_end=3' /gb=AI845225 /gi=5489131 /ug=Mm.28026 /len=258	Mm.270950	69227	P62342 ; Q8CHV4 ; Q9CS90	XP_283848.3	XM_283848
104050_at	Scd1	AI846060	Zfr	Cluster Incl AI846060:UI-M-AK1-aew-g-02-0-UI.s1 Mus musculus cDNA, 3' end /clone=UI-M-AK1-aew-g-02-0-UI /clone_end=3' /gb=AI846060 /gi=5490006 /ug=Mm.21515 /len=229	Mm.273496	22763	Q8CGG5 ; Q91VZ0 ; Q3TY30 ; Q3UVJ0 ; Q9CT34 ; O88532 ; Q8BS85	NP_035897.1	NM_011767
99512_at	MGC7843; AA815922; D830048B13; 6030411K04Rik; Cnot1	AI852647	Cnot1 ; LOC545027	Cluster Incl AI852647:UI-M-BH0-aiu-h-07-0-UI.s1 Mus musculus cDNA, 3' end /clone=UI-M-BH0-aiu-h-07-0-UI /clone_end=3' /gb=AI852647 /gi=5496553 /ug=Mm.41858 /len=379	Mm.259220	234594 ; 545027	Q3UPB7 ; Q8BSB4 ; Q8BXB2 ; Q8C0H2 ; Q8CGI8 ; Q8K3D8	XP_484354.2 ; XP_486150.2	XM_484354 ; XM_486150
96079_at	Wdr68	AI853881	0610010K06Rik	Cluster Incl AI853881:UI-M-BH0-aju-a-01-0-UI.s1 Mus musculus cDNA, 3' end /clone=UI-M-BH0-aju-a-01-0-UI /clone_end=3' /gb=AI853881 /gi=5497787 /ug=Mm.26598 /len=313	Mm.379199	71678	Q8BWM8 ; Q8K2Q7 ; Q9DCT7	NP_082137.1	NM_027861
160885_at	Nucks; C78391; AI647518; 2700010L10Rik; 8430423A01Rik; Nucks1	AW120755	Nucks1	Cluster Incl AW120755:UI-M-BH2.3-any-d-11-0-UI.s1 Mus musculus cDNA, 3' end /clone=UI-M-BH2.3-any-d-11-0-UI /clone_end=3' /gb=AW120755 /gi=6096088 /ug=Mm.44209 /len=457 /NOTE=replacement for probe set(s) 99971_at on MG-U74A	Mm.246869	98415	Q80XU3 ; Q8BVD8	NP_780503.1	NM_175294
93025_at	N4wbp5; 0610010M22Rik; Oprm1	AI835257	Ndfip1	Cluster Incl AI835257:UI-M-AQ0-aab-b-03-0-UI.s1 Mus musculus cDNA, 3' end /clone=UI-M-AQ0-aab-b-03-0-UI /clone_end=3' /gb=AI835257 /gi=5469470 /ug=Mm.1479 /len=342	Mm.102496	65113	Q9EQH8 ; Q8R0W6	XP_128893.3	XM_128893
99184_at	Oxa1l	AW120896	Csad	Cluster Incl AW120896:UI-M-BH2.3-aob-b-10-0-UI.s1 Mus musculus cDNA, 3' end /clone=UI-M-BH2.3-aob-b-10-0-UI /clone_end=3' /gb=AW120896 /gi=6096229 /ug=Mm.41853 /len=302	Mm.383459	246277	Q8K566	NP_659191.1	NM_144942
95356_at	AI255918	D00466	Apoe	Cluster Incl D00466:Apolipoprotein E /cds=(23,958) /gb=D00466 /gi=220334 /ug=Mm.21417 /len=1068	Mm.305152	11816	P08226 ; Q6GTX3 ; Q3TX45 ; Q3TXU4 ; Q3UBS0 ; Q3UEE7 ; Q3UF21 ; Q8C6E4	NP_033826.1	NM_009696
96755_at	Actb	AA638002	Etf1	Cluster Incl AA638002:vr30d10.r1 Mus musculus cDNA, 5' end /clone=IMAGE-1122163 /clone_end=5' /gb=AA638002 /gi=2561590 /ug=Mm.28982 /len=136	Mm.329353	225363	Q8BWY3 ; P70199 ; Q3TDF8 ; Q3TF02 ; Q3TL10 ; Q3TPZ6 ; Q3U6V5	NP_659115.2	NM_144866
96252_at	AIP1; Alix; Eig2; C76364; AI480591; AW544830; mKIAA1375; Pdcd6ip	AJ005073	Pdcd6ip	Cluster Incl AJ005073:Mus musculus mRNA for Alix (ALG-2-interacting protein X), complete CDS /cds=(0,2609) /gb=AJ005073 /gi=3550455 /ug=Mm.29816 /len=2610	Mm.29816	18571	Q9WU78 ; Q6ZPS9 ; Q80Y09 ; Q3TED2	NP_035182.1	NM_011052
96360_at	Racgap1	AW125498	Arhgdia	Cluster Incl AW125498:UI-M-BH2.2-aqm-d-11-0-UI.s1 Mus musculus cDNA, 3' end /clone=UI-M-BH2.2-aqm-d-11-0-UI /clone_end=3' /gb=AW125498 /gi=6101028 /ug=Mm.30016 /len=389	Mm.30016	192662	Q99PT1 ; Q8BPI0 ; Q5M9P6	NP_598557.3	NM_133796
96245_at	Fn1	AW124530	Ddx56	Cluster Incl AW124530:UI-M-BH2.1-apo-g-09-0-UI.s1 Mus musculus cDNA, 3' end /clone=UI-M-BH2.1-apo-g-09-0-UI /clone_end=3' /gb=AW124530 /gi=6100060 /ug=Mm.29810 /len=487	Mm.29810	52513	Q9D0R4 ; Q5SVX3 ; Q8BK66	NP_080814.1	NM_026538
97919_at	Lpl	AI837467	Prpf38b	Cluster Incl AI837467:UI-M-AL0-abr-d-06-0-UI.s1 Mus musculus cDNA, 3' end /clone=UI-M-AL0-abr-d-06-0-UI /clone_end=3' /gb=AI837467 /gi=5471680 /ug=Mm.30132 /len=228	Mm.51049	66921	Q80SY5 ; Q8CI29 ; Q9CTD9 ; Q9CU48 ; Q9CUI6	NP_080121.1	NM_025845
97262_at	Csnk1d	AW050305	Csnk1d	Cluster Incl AW050305:UI-M-BH1-ans-g-11-0-UI.s1 Mus musculus cDNA, 3' end /clone=UI-M-BH1-ans-g-11-0-UI /clone_end=3' /gb=AW050305 /gi=5910834 /ug=Mm.27899 /len=342	Mm.216227	104318	Q9DC28 ; Q3TZK2 ; Q3UBT6	NP_082150.1 ; NP_620690.1	NM_027874 ; NM_139059
94956_at	Dgcr6; AU044152	AF021031	Dgcr6	Cluster Incl AF021031:DiGeorge syndrome chromosome region 6 /cds=(0,584) /gb=AF021031 /gi=2582382 /ug=Mm.27155 /len=996	Mm.27155	13353	O35347 ; Q80ZS8 ; Q3TV71	NP_034177.1	NM_010047
104163_at	Om1; MRP7; OM-1; Abcc10; Ranbp8; 6230418K12Rik; C130009K11Rik; Ipo8	AA711002	Ipo8	Cluster Incl AA711002:vt52g08.r1 Mus musculus cDNA, 5' end /clone=IMAGE-1166750 /clone_end=5' /gb=AA711002 /gi=2720920 /ug=Mm.27130 /len=377	Mm.260105	320727	Q7TMY7	XP_132974.2	XM_132974
93017_at	Sycl; Mbp	AF077527	Sdcbp	Cluster Incl AF077527:Mus musculus syntenin mRNA, complete cds /cds=(54,950) /gb=AF077527 /gi=3342559 /ug=Mm.14744 /len=2043	Mm.247473	53378	O08992 ; O88601 ; Q62502 ; Q3TET7 ; Q3TMX0 ; Q3TWV1 ; Q3TXC7 ; Q3U6J5 ; Q3U6Q3 ; Q3U724 ; Q3U902 ; Q3UB97 ; Q3UBE4 ; Q3UC68 ; Q8CCD7 ; Q544P5	NP_058087.1	NM_016807
97484_at	2210402G22Rik	AI852704	Zmynd11	Cluster Incl AI852704:UI-M-BH0-aji-e-07-0-UI.s1 Mus musculus cDNA, 3' end /clone=UI-M-BH0-aji-e-07-0-UI /clone_end=3' /gb=AI852704 /gi=5496610 /ug=Mm.30826 /len=427	Mm.258773	66505	Q8R5C8 ; Q4FJS3 ; Q6PD13 ; Q3UKS1 ; Q8BJZ0	NP_653099.1	NM_144516
92243_at	Myd88	AA117417	B930007L02Rik	Cluster Incl AA117417:mp90d10.r1 Mus musculus cDNA, 5' end /clone=IMAGE-576499 /clone_end=5' /gb=AA117417 /gi=1672496 /ug=Mm.34910 /len=494	Mm.211139	321006	Q3TRN4 ; Q3UXD5 ; Q6P1E2 ; Q80TR8 ; Q8CDY3	XP_356186.2	XM_356186
94457_at	Dct	AW049735	AL033326	Cluster Incl AW049735:UI-M-BH1-ani-g-08-0-UI.s1 Mus musculus cDNA, 3' end /clone=UI-M-BH1-ani-g-08-0-UI /clone_end=3' /gb=AW049735 /gi=5910264 /ug=Mm.28806 /len=510	Mm.182145	24105	Q9WUB0 ; Q3TM86 ; Q8C2I0	NP_062679.1	NM_019705
92649_at	XAP-5; 4921506I22Rik	Y18505	D0HXS9928E	Cluster Incl Y18505:Mus musculus mRNA for XAP-5 protein /cds=(147,1166) /gb=Y18505 /gi=5327064 /ug=Mm.4370 /len=1348	Mm.4370	108160	Q9WV03	NP_613073.1	NM_138607
97516_at	G2an; GluII; AU042638; MGC144011; MGC144012; mKIAA0088; 3930401K13Rik	U92793	Ganab	Cluster Incl U92793:Mus musculus alpha glucosidase II alpha subunit mRNA, complete cds /cds=(11,2911) /gb=U92793 /gi=2104688 /ug=Mm.3196 /len=3859	Mm.3196	14376	Q8BHN3 ; Q3UE86	NP_032086.1	NM_008060
160503_at	FIB; FLRN; RNU3IP1; AL022665; Fbl	Z22593	Fbl ; LOC545184	Cluster Incl Z22593:M.musculus fibrillarin mRNA /cds=(49,1032) /gb=Z22593 /gi=296547 /ug=Mm.4595 /len=1127 /NOTE=replacement for probe set(s) 100092_at on MG-U74A	Mm.4595	14113 ; 545184	P35550 ; Q3UJS2	NP_032017.2 ; XP_619425.1	NM_007991 ; XM_619425
160551_at	MGC102096; Trim28	U30839	Vdac3	Cluster Incl U30839:Voltage-dependent anion channel 3 /cds=(77,928) /gb=U30839 /gi=1463027 /ug=Mm.81847 /len=1345 /NOTE=replacement for probe set(s) 101504_at on MG-U74A	Mm.227704	22335	Q60931 ; Q3TTN3 ; Q3TX38 ; Q3UFA8 ; Q5EBQ0 ; Q8BNG2	NP_035826.1	NM_011696
160256_at	E030041M21Rik	AA611709	Tomm7	Cluster Incl AA611709:vo89e05.r1 Mus musculus cDNA, 5' end /clone=IMAGE-1066304 /clone_end=5' /gb=AA611709 /gi=2461744 /ug=Mm.27901 /len=205 /NOTE=replacement for probe set(s) 97266_at on MG-U74A	Mm.291868	66169	Q9D173	NP_079670.1	NM_025394
98114_at	Npc1; spm; lcsd; C85354; nmf164; D18Ertd139e; D18Ertd723e; A430089E03Rik; Ahr	AF003348	Npc1	Cluster Incl AF003348:Niemann Pick type C1 /cds=(123,3959) /gb=AF003348 /gi=2251241 /ug=Mm.3484 /len=5029	Mm.3484	18145	O35604 ; Q7TMD4 ; Q3U2B2 ; Q8BLK0	NP_032746.1	NM_008720
93599_at	C81330; 2500003M10Rik	AI841260	2500003M10Rik	Cluster Incl AI841260:UI-M-AM0-adu-d-05-0-UI.s1 Mus musculus cDNA, 3' end /clone=UI-M-AM0-adu-d-05-0-UI /clone_end=3' /gb=AI841260 /gi=5475478 /ug=Mm.20877 /len=510	Mm.154136	66511	Q9CY57 ; Q3UF43 ; Q5XJG9 ; Q99KL5	NP_075704.2	NM_023215
95692_at	Rpa1	AI852514	Srp68	Cluster Incl AI852514:UI-M-BH0-aiw-c-06-0-UI.s1 Mus musculus cDNA, 3' end /clone=UI-M-BH0-aiw-c-06-0-UI /clone_end=3' /gb=AI852514 /gi=5496420 /ug=Mm.29655 /len=298	Mm.29655	217337	Q8BMA6 ; Q8K258	NP_666144.3	NM_146032
160848_at	KIAA4149; mKIAA4149; Sox11	Z54200	Zhx1	Cluster Incl Z54200:M.musculus of DNA encoding DNA-binding protein /cds=(408,3029) /gb=Z54200 /gi=2687851 /ug=Mm.37216 /len=4514 /NOTE=replacement for probe set(s) 98986_at on MG-U74A	Mm.244931	22770	P70121 ; Q5DTL2	NP_033598.2	NM_009572
94264_at	Tinagl	AW122170	Raf1	Cluster Incl AW122170:UI-M-BH2.2-aor-g-12-0-UI.s1 Mus musculus cDNA, 3' end /clone=UI-M-BH2.2-aor-g-12-0-UI /clone_end=3' /gb=AW122170 /gi=6097613 /ug=Mm.22467 /len=188	Mm.184163	110157	Q99N57 ; Q58E75 ; Q8VI85 ; Q99N58 ; Q99N73 ; Q3UR68 ; Q9CU36	NP_084056.1	NM_029780
101590_at	Lamp2	AI747194	Lamp2	Cluster Incl AI747194:ul13a12.x1 Mus musculus cDNA, 3' end /clone=IMAGE-2076670 /clone_end=3' /gb=AI747194 /gi=5125458 /ug=Mm.91146 /len=585	Mm.486	16784	P17047 ; Q3TWE1 ; Q3TXG5 ; Q3UIW3 ; Q8BSG8 ; Q8C876 ; Q9CZU7	NP_001017959.1 ; NP_034815.2	NM_001017959 ; NM_010685
94003_at	Prkwnk1; mKIAA0344; 6430573H23Rik; Wnk1	AI848510	Wnk1	Cluster Incl AI848510:UI-M-AP1-agf-d-06-0-UI.s2 Mus musculus cDNA, 3' end /clone=UI-M-AP1-agf-d-06-0-UI /clone_end=3' /gb=AI848510 /gi=5492416 /ug=Mm.21773 /len=420	Mm.333349	232341	P83741 ; Q3TU87 ; Q3UZP3 ; Q6A083 ; Q6VYA0 ; Q6SLK2 ; Q7TPR2 ; Q8K2Q3	NP_941992.1	NM_198703
103087_at	PST; Stp; Stp1; AI266890; Sult1a1	L02331	Sult1a1	Cluster Incl L02331:Sulfotransferase, phenol preferring 1 /cds=UNKNOWN /gb=L02331 /gi=201069 /ug=Mm.17339 /len=1229	Mm.379468	20887	P52840 ; Q91W19	NP_598431.1	NM_133670
94216_at	Glb1	AW121091	Sdhc	Cluster Incl AW121091:UI-M-BH2.3-aof-h-07-0-UI.s1 Mus musculus cDNA, 3' end /clone=UI-M-BH2.3-aof-h-07-0-UI /clone_end=3' /gb=AW121091 /gi=6096424 /ug=Mm.22227 /len=214	Mm.198138	66052	Q9CZB0 ; Q5XK33 ; Q544Q9	NP_079597.1	NM_025321
92870_at	Sel1l; AW493766; KIAA4137; mKIAA4137; Dock7	AF063095	Sel1h	Cluster Incl AF063095:Mus musculus SELlL (Sel1l) mRNA, complete cds /cds=(75,2297) /gb=AF063095 /gi=4159994 /ug=Mm.14352 /len=3663	Mm.250605	20338	Q9Z2G6 ; Q5DTL8 ; Q6PFR3 ; Q80YC0 ; Q3TT70 ; Q6GTY4	NP_035474.1	NM_011344
101053_at	Aebp1	AW046847	2610031L17Rik	Cluster Incl AW046847:UI-M-BH1-alz-h-03-0-UI.s1 Mus musculus cDNA, 3' end /clone=UI-M-BH1-alz-h-03-0-UI /clone_end=3' /gb=AW046847 /gi=5907376 /ug=Mm.7039 /len=242	Mm.292001	68879	Q91YR7 ; Q3ULJ7 ; Q542P0	NP_598462.1	NM_133701
95408_at	Golgb1	AW124487	2310003F16Rik	Cluster Incl AW124487:UI-M-BH2.1-ape-h-10-0-UI.s1 Mus musculus cDNA, 3' end /clone=UI-M-BH2.1-ape-h-10-0-UI /clone_end=3' /gb=AW124487 /gi=6099982 /ug=Mm.24220 /len=214	Mm.330525	67693	Q3TH09 ; Q8VDK6 ; Q9CR41	NP_080594.2	NM_026318
95631_at	Ppx; AU016079; 1110002D08Rik; Scarb1	AF088911	Ppp4c	Cluster Incl AF088911:Mus musculus protein phosphatase X (Ppx) mRNA, complete cds /cds=(139,1062) /gb=AF088911 /gi=4028534 /ug=Mm.28082 /len=1276	Mm.41998	56420	P97470 ; Q3UNF2	NP_062648.1	NM_019674
103751_at	Bat3	AA833096	AA409316	Cluster Incl AA833096:uc95g05.r1 Mus musculus cDNA, 5' end /clone=IMAGE-1433432 /clone_end=5' /gb=AA833096 /gi=2906824 /ug=Mm.24508 /len=289	Mm.267178	105732	Q8CI79 ; Q8R5C2 ; Q8R5D0 ; Q8BZF6	NP_598848.1	NM_134087
160646_at	Src	AI851983	Gsr	Cluster Incl AI851983:UI-M-BH0-aiq-d-05-0-UI.s1 Mus musculus cDNA, 3' end /clone=UI-M-BH0-aiq-d-05-0-UI /clone_end=3' /gb=AI851983 /gi=5495889 /ug=Mm.20288 /len=443 /NOTE=replacement for probe set(s) 103626_at on MG-U74A	Mm.283573	14782	P47791 ; Q3TWI5 ; Q3TXK9 ; Q3U9P5 ; Q3U9R7 ; Q3UAS7 ; Q3UB84 ; Q91Z57	NP_034474.3	NM_010344
96838_at	Rce1	AI851223	Rce1	Cluster Incl AI851223:UI-M-BH0-ajx-h-02-0-UI.s1 Mus musculus cDNA, 3' end /clone=UI-M-BH0-ajx-h-02-0-UI /clone_end=3' /gb=AI851223 /gi=5495129 /ug=Mm.29450 /len=369	Mm.297789	19671	P57791 ; Q3UY62 ; Q99KQ3	NP_075620.1	NM_023131
100998_at	IAb; Ia2; Ia-2; Abeta; H-2Ab; H2-Ab; Rmcs1; I-A<b>; I-Abeta; AI845868; H2-Ab1	M21932	H2-Ab1	Cluster Incl M21932:Mouse MHC class II H2-I-A-beta gene (k haplotype), 3' end /cds=(0,697) /gb=M21932 /gi=199495 /ug=Mm.6716 /len=740	Mm.254067	14961	P01921 ; P06346 ; P06343 ; P06342 ; P06345 ; O19470 ; O62867 ; O78197 ; Q7YQ01 ; Q7YQ02 ; Q31135 ; Q31184 ; Q31187 ; Q3TBD6 ; Q3TBE1 ; Q3TD53 ; Q6SR47 ; Q8BPA0 ; Q95I79 ; Q9TNN5	NP_996988.1	NM_207105
93874_s_at	IL11Ra2; Etl2; Etl-2; Il11ra-ps1; Il11ra2	U69491	Il11ra1 ; Il11ra2	Cluster Incl U69491:Interleukin 11 receptor, alpha chain 2 /cds=(301,1599) /gb=U69491 /gi=1916003 /ug=Mm.88405 /len=1975	Mm.193451	16157 ; 16158	Q64385 ; P70225 ; Q3U294 ; Q3UIV4	NP_034679.1 ; NP_034680.2	NM_010549 ; NM_010550
101509_at	vbp-1; Cnbp	U96760	Vbp1	Cluster Incl U96760:Mus musculus von Hippel-Lindau binding protein homolog (vbp-1) mRNA, complete cds /cds=(101,583) /gb=U96760 /gi=2738245 /ug=Mm.8294 /len=1531	Mm.8294	22327	P61759 ; Q3U6M9	NP_035822.1	NM_011692
94426_at	Tmem50b	AI851052	Thumpd1	Cluster Incl AI851052:UI-M-BH0-ajv-g-02-0-UI.s1 Mus musculus cDNA, 3' end /clone=UI-M-BH0-ajv-g-02-0-UI /clone_end=3' /gb=AI851052 /gi=5494958 /ug=Mm.26392 /len=404	Mm.26392	233802	Q99J36 ; Q3U6Y3	NP_663560.1	NM_145585
103753_at	R75514; AA408566; AW556059; 3110065C23Rik; Zzz3	AI159572	Zzz3	Cluster Incl AI159572:vz77c07.r1 Mus musculus cDNA, 5' end /clone=IMAGE-1332492 /clone_end=5' /gb=AI159572 /gi=3692754 /ug=Mm.24527 /len=476	Mm.379292	108946	Q6KAQ7 ; Q3TMK6 ; Q3V189 ; Q6P9S9	NP_940808.1	NM_198416
96268_at	Ehd1	AI840979	Suclg1	Cluster Incl AI840979:UI-M-AK0-adk-e-11-0-UI.s1 Mus musculus cDNA, 3' end /clone=UI-M-AK0-adk-e-11-0-UI /clone_end=3' /gb=AI840979 /gi=5475192 /ug=Mm.29845 /len=405	Mm.29845	56451	Q9WUM5	NP_063932.1	NM_019879
93511_at	E25; Itm2; AW108051; Bcar1	L38971	Itm2a	Cluster Incl L38971:Integral membrane protein 2 /cds=(147,938) /gb=L38971 /gi=624777 /ug=Mm.193 /len=1635	Mm.193	16431	Q61500 ; Q3TJP5	NP_032435.2	NM_008409
94983_at	Rbmxrt	AI851614	1810073G14Rik	Cluster Incl AI851614:UI-M-BH0-ain-b-07-0-UI.s1 Mus musculus cDNA, 3' end /clone=UI-M-BH0-ain-b-07-0-UI /clone_end=3' /gb=AI851614 /gi=5495520 /ug=Mm.27282 /len=425	Mm.25632	67726	Q3UE42 ; Q8VE88 ; Q9D310	NP_080618.1	NM_026342
104339_at		AW060236	Pygo2	Cluster Incl AW060236:UI-M-BH1-amu-h-09-0-UI.s1 Mus musculus cDNA, 3' end /clone=UI-M-BH1-amu-h-09-0-UI /clone_end=3' /gb=AW060236 /gi=6007987 /ug=Mm.22521 /len=238	Mm.22521	68911	Q80V05 ; Q80V76 ; Q3V113 ; Q3V4A4	XP_130932.2	XM_130932
99458_i_at	Emk; Par-1; AU024026; KIAA4207; mKIAA4207; Mark2	X70764	Mark2	Cluster Incl X70764:ELKL motif kinase /cds=(93,2417) /gb=X70764 /gi=57919 /ug=Mm.4082 /len=2763	Mm.258986	13728	Q05512 ; Q3T9A3 ; Q3T9L3 ; Q3U3A1 ; Q3UPZ7 ; Q571J8	NP_031954.1	NM_007928
96212_at	MGC117734; Pscdbp	AI853918	2310061I04Rik	Cluster Incl AI853918:UI-M-BH0-aju-f-03-0-UI.s1 Mus musculus cDNA, 3' end /clone=UI-M-BH0-aju-f-03-0-UI /clone_end=3' /gb=AI853918 /gi=5497824 /ug=Mm.28662 /len=352	Mm.260159	69662	Q3TA61 ; Q3UM69 ; Q6PDX4 ; Q497V8	XP_128627.6	XM_128627
95411_at	sid2057; Smap; Smacp; sid2057p; Sfrs11	AB025407	1110004F10Rik	Cluster Incl AB025407:Mus musculus mRNA for sid2057p, complete cds /cds=(83,628) /gb=AB025407 /gi=5931562 /ug=Mm.24231 /len=1400	Mm.24231	56372	Q9R0P4	NP_062746.1	NM_019772
104709_at	Als2	AI843665	Sec23a	Cluster Incl AI843665:UI-M-AK1-aer-a-11-0-UI.s1 Mus musculus cDNA, 3' end /clone=UI-M-AK1-aer-a-11-0-UI /clone_end=3' /gb=AI843665 /gi=5477878 /ug=Mm.24426 /len=314	Mm.209207	20334	Q01405 ; Q8C1E4	NP_033173.2	NM_009147
95650_at	FA-1; Fta1; Ssfa1	U95114	Nhp2l1	Cluster Incl U95114:Mus musculus fertilization antigen-1 mRNA, complete cds /cds=(82,576) /gb=U95114 /gi=2098764 /ug=Mm.29504 /len=642	Mm.387142	20826	Q9D0T1 ; Q3UY64	NP_035612.1	NM_011482
96879_at	Ogdh	AI852338	Ogdh	Cluster Incl AI852338:UI-M-BH0-ajo-a-12-0-UI.s1 Mus musculus cDNA, 3' end /clone=UI-M-BH0-ajo-a-12-0-UI /clone_end=3' /gb=AI852338 /gi=5496244 /ug=Mm.30074 /len=475	Mm.276348	18293	Q60597 ; Q5DTI4 ; Q6P8I7 ; Q6PFZ2 ; Q8K0K7 ; Q8R3M2 ; Q3UDM7 ; Q91WP2	NP_035086.1	NM_010956
104277_at	Atp5a1	AI834815	Alg2	Cluster Incl AI834815:UI-M-AM0-ads-a-05-0-UI.s1 Mus musculus cDNA, 3' end /clone=UI-M-AM0-ads-a-05-0-UI /clone_end=3' /gb=AI834815 /gi=5468993 /ug=Mm.22218 /len=168	Mm.22218	56737	Q9DBE8 ; Q8BMZ4 ; Q9JJA8	NP_064382.2	NM_019998
100094_at	Supt5h; AL033283; AL033321; AU019549	U88539	Supt5h	Cluster Incl U88539:Mus musculus chromatin structural protein homolog Supt5hp (Supt5h) mRNA, complete cds /cds=(61,3309) /gb=U88539 /gi=2754751 /ug=Mm.460 /len=3538	Mm.285906	20924	O55201	NP_038704.1	NM_013676
100124_r_at	CD29; Fnrb; gpIIa; AA409975; AA960159; 4633401G24Rik; Itgb1	X15202	Itgb1	Cluster Incl X15202:Mouse mRNA for fibronectin receptor beta-chain (VLA5-homolog.) /cds=(0,2398) /gb=X15202 /gi=50986 /ug=Mm.4712 /len=3491	Mm.263396	16412	P09055 ; Q60993 ; Q3TIW5 ; Q3TWH6 ; Q8BTU0 ; Q8BUD1 ; Q8BVU1	NP_034708.1	NM_010578
160788_at	Timeless	AI846045	Pes1	Cluster Incl AI846045:UI-M-AK1-aew-a-11-0-UI.s1 Mus musculus cDNA, 3' end /clone=UI-M-AK1-aew-a-11-0-UI /clone_end=3' /gb=AI846045 /gi=5489951 /ug=Mm.28659 /len=208 /NOTE=replacement for probe set(s) 96210_at on MG-U74A	Mm.28659	64934	Q9EQ61 ; Q542F0	NP_075027.1	NM_022889
96912_s_at	Ctla-2a; Epb4.1l2	X15591	Ctla2a ; Ctla2b	Cluster Incl X15591:Cytotoxic T lymphocyte-associated protein 2 alpha /cds=(6,416) /gb=X15591 /gi=50588 /ug=Mm.30144 /len=664	Mm.358584	13024 ; 13025	P12399 ; P12400 ; Q541S2 ; Q3UBK9 ; Q91V07	NP_031822.1	NM_007796
103335_at	AA407335; AI194909; AI265545; galectin-9; Arih2	U55060	Lgals9	Cluster Incl U55060:Mus musculus beta-galactoside binding lectin mRNA, complete cds /cds=(34,1002) /gb=U55060 /gi=1916601 /ug=Mm.18087 /len=1418	Mm.341434	16859	O08573 ; Q99L83 ; Q5SXE6	NP_034838.1	NM_010708
95460_at	CSN5; Jab1; Sgn5; Mov34; AI303502; Cops5	U70736	Cops5	Cluster Incl U70736:Mus musculus 38 kDa Mov34 homolog mRNA, complete cds /cds=(123,1127) /gb=U70736 /gi=2360946 /ug=Mm.2472 /len=1190	Mm.242459	26754	O35864 ; Q3UA70 ; Q3V0K7	NP_038743.1	NM_013715
104755_at	ABINl; Nef; VAN; Naf1; ABIN1; AU018810; Tnip1	AJ242778	Tnip1	Cluster Incl AJ242778:Mus musculus mRNA for ABINl, (A20-binding inhibitor of NF-kappa B activation (large) /cds=(116,2059) /gb=AJ242778 /gi=4995752 /ug=Mm.24782 /len=2812	Mm.259671	57783	Q9WUU8 ; Q6A0C8 ; Q3U577 ; Q3UXR9	NP_067302.1	NM_021327
96607_at	Afp	AW124902	1500003O03Rik	Cluster Incl AW124902:UI-M-BH2.1-apu-d-12-0-UI.s1 Mus musculus cDNA, 3' end /clone=UI-M-BH2.1-apu-d-12-0-UI /clone_end=3' /gb=AW124902 /gi=6100432 /ug=Mm.27065 /len=281	Mm.214765	56398	P61022 ; Q6ZWQ8	NP_062743.1	NM_019769
92615_at	Polr2c	AI853615	Gm137	Cluster Incl AI853615:UI-M-BH0-ajp-f-09-0-UI.s1 Mus musculus cDNA, 3' end /clone=UI-M-BH0-ajp-f-09-0-UI /clone_end=3' /gb=AI853615 /gi=5497521 /ug=Mm.1103 /len=542	Mm.1103	230075	Q3UIU2	XP_131359.1	XM_131359
104313_at	Cxcl10	AI842432	Pgm2	Cluster Incl AI842432:UI-M-AM1-afy-b-10-0-UI.s1 Mus musculus cDNA, 3' end /clone=UI-M-AM1-afy-b-10-0-UI /clone_end=3' /gb=AI842432 /gi=5476645 /ug=Mm.22403 /len=330	Mm.217764	72157	Q9D0F9 ; Q5RJV4 ; Q66JR7 ; Q7TNU0 ; Q99JW6 ; Q3U6X6 ; Q3UGE3	NP_082408.2	NM_028132
97834_g_at	Gnas	AI853802	Pfkp	Cluster Incl AI853802:UI-M-BH0-ajg-h-01-0-UI.s1 Mus musculus cDNA, 3' end /clone=UI-M-BH0-ajg-h-01-0-UI /clone_end=3' /gb=AI853802 /gi=5497708 /ug=Mm.28226 /len=359	Mm.273874	56421	Q9WUA3 ; Q3TNA9 ; Q3U4P1 ; Q3U7G4 ; Q4KUG1 ; Q543K8 ; Q8C5I6 ; Q8C605 ; Q8C8E8 ; Q9D255	NP_062677.1	NM_019703
98019_at	Hic5; ARA55; TSC-5; hic-5; Tgfb1i1	L22482	Tgfb1i1	Cluster Incl L22482:Mus musculus HIC-5 mRNA, complete cds /cds=(196,1530) /gb=L22482 /gi=664954 /ug=Mm.3248 /len=1877	Mm.3248	21804	Q62219 ; Q3YBY7 ; Q3YBY8 ; Q3YBZ0 ; Q3YBZ1 ; Q3YBZ3 ; Q3YBZ4 ; Q3YBZ5 ; Q3YBZ6	NP_033391.1	NM_009365
101054_at	Ii; CLIP; DHLAG; HLADG; Ia-GAMMA; Eef1a1	X00496	Ii	Cluster Incl X00496:Mouse Ia-associated invariant chain (Ii) mRNA fragment /cds=(0,509) /gb=X00496 /gi=53102 /ug=Mm.7043 /len=994	Mm.276499	16149	P04441 ; Q3U4Q8 ; Q6GT22	NP_034675.1	NM_010545
98904_at	1110066C01Rik; Ube2o	AW061339	Mrpl35	Cluster Incl AW061339:UI-M-BH1-anw-g-01-0-UI.s1 Mus musculus cDNA, 3' end /clone=UI-M-BH1-anw-g-01-0-UI /clone_end=3' /gb=AW061339 /gi=6009090 /ug=Mm.28579 /len=376	Mm.28579	66223	Q9CQL6	NP_079706.1	NM_025430
96038_at	Slc7a11	AI840339	Rnase4	Cluster Incl AI840339:UI-M-AJ0-abd-g-01-0-UI.s2 Mus musculus cDNA, 3' end /clone=UI-M-AJ0-abd-g-01-0-UI /clone_end=3' /gb=AI840339 /gi=5474552 /ug=Mm.2587 /len=497	Mm.202665	58809	P21570 ; Q9JJH1 ; Q5UCA9 ; Q6NXX2 ; Q3TBG7 ; Q8C663 ; Q8C7E4	NP_067447.2 ; NP_957691.1	NM_021472 ; NM_201239
100475_at	EFP; Zfp147; AA960166; AL022677; Ddx24	D63902	Trim25	Cluster Incl D63902:Zinc finger protein 147 /cds=(9,1913) /gb=D63902 /gi=1088466 /ug=Mm.4973 /len=5475	Mm.248445	217069	Q61510 ; Q6PIH1 ; Q3TAM2 ; Q3TU94 ; Q3U3X7 ; Q3UWD9 ; Q5SU70 ; Q922N9	NP_033572.1	NM_009546
98625_s_at	Adh-2; Adh3; Adh-5; GSNOR; Gusb	M84147	Adh5	Cluster Incl M84147:Mouse alcohol dehydrogenase-B2 (Adh-2) mRNA, putative cds /cds=(39,1163) /gb=M84147 /gi=191721 /ug=Mm.3874 /len=1360	Mm.3874	11532	P28474 ; Q6P5I3 ; Q3TW83 ; Q8C662	NP_031436.2	NM_007410
98127_at	Cappa2; AW208808; 1110053K06Rik; Adam8	U16741	Capza2	Cluster Incl U16741:Capping protein alpha 2 /cds=(105,965) /gb=U16741 /gi=595918 /ug=Mm.3529 /len=1690	Mm.262039	12343	P47754 ; Q5DQJ3 ; Q3U7G3 ; Q3UBZ3 ; Q3UCD2	NP_031630.1	NM_007604
96743_at	Rps8	AA958560	1810035L17Rik	Cluster Incl AA958560:ua14f09.r1 Mus musculus cDNA, 5' end /clone=IMAGE-1346729 /clone_end=5' /gb=AA958560 /gi=3124790 /ug=Mm.28936 /len=292	Mm.355701	380773	Q5XLJ1 ; Q497G4 ; Q99JH3 ; Q9D8T7	NP_081234.1	NM_026958
103032_at	R75054; Ank3	AF038008	Tpst1	Cluster Incl AF038008:Mus musculus tyrosylprotein sulfotransferase-1 mRNA, complete cds /cds=(210,1322) /gb=AF038008 /gi=3046915 /ug=Mm.16084 /len=1867	Mm.332720	22021	O70281 ; Q4FK50	NP_038865.1	NM_013837
104434_at	Gdpd2	AW048552	AA407659	Cluster Incl AW048552:UI-M-BH1-alx-d-07-0-UI.s1 Mus musculus cDNA, 3' end /clone=UI-M-BH1-alx-d-07-0-UI /clone_end=3' /gb=AW048552 /gi=5909081 /ug=Mm.29241 /len=473	Mm.29241	106840	Q922B4 ; Q8BRC4 ; Q8C4B4	NP_780561.1	NM_175352
99599_s_at	AU041779; 1110030G05Rik; Vac14	AW210320	Ptov1	Cluster Incl AW210320:ul53e09.y1 Mus musculus cDNA, 5' end /clone=IMAGE-2102056 /clone_end=5' /gb=AW210320 /gi=6516260 /ug=Mm.42855 /len=477	Mm.42855	84113	Q91VU8 ; Q9CTC2	NP_598710.1	NM_133949
104725_at	Tcn2	AW060401	Rhoq	Cluster Incl AW060401:UI-M-BH1-anj-a-06-0-UI.s1 Mus musculus cDNA, 3' end /clone=UI-M-BH1-anj-a-06-0-UI /clone_end=3' /gb=AW060401 /gi=6008152 /ug=Mm.24574 /len=467	Mm.826	104215	Q8R527 ; Q3V0Z0	NP_663466.2	NM_145491
101866_at	Aebp2	AW060486	Arfrp1	Cluster Incl AW060486:UI-M-BH1-ann-a-11-0-UI.s1 Mus musculus cDNA, 3' end /clone=UI-M-BH1-ann-a-11-0-UI /clone_end=3' /gb=AW060486 /gi=6008237 /ug=Mm.87720 /len=250	Mm.379248	76688	Q8BXL7 ; Q80SX7	NP_083978.2	NM_029702
96699_at	Hmg14; HMG-14; MGC103397; Hmgn1	X53476	Hmgn1	Cluster Incl X53476:High mobility group protein 14 /cds=(33,323) /gb=X53476 /gi=51334 /ug=Mm.2756 /len=1070	Mm.378940	15312	P18608 ; Q5HZY9	NP_032277.3	NM_008251
103305_at	CD104; AA407042; C230078O20; Itgb4	L04678	Itgb4	Cluster Incl L04678:Integrin beta 4 /cds=UNKNOWN /gb=L04678 /gi=192151 /ug=Mm.21117 /len=5907	Mm.213873	192897		NP_001005607.1 ; NP_001005608.1 ; NP_598424.1	NM_001005607 ; NM_001005608 ; NM_133663
97333_at	Dync1h1	AW121185	Dnchc1	Cluster Incl AW121185:UI-M-BH2.3-aok-b-01-0-UI.s1 Mus musculus cDNA, 3' end /clone=UI-M-BH2.3-aok-b-01-0-UI /clone_end=3' /gb=AW121185 /gi=6096518 /ug=Mm.29547 /len=415	Mm.181430	13424	Q9JHU4 ; O08821 ; Q80U36 ; Q923F5 ; Q3TAZ3 ; Q3UA73 ; Q8C6T5	NP_084514.1	NM_030238
97061_g_at	Ace	AW215489	Ywhaq	Cluster Incl AW215489:up04f11.x1 Mus musculus cDNA, 3' end /clone=IMAGE-2651085 /clone_end=3' /gb=AW215489 /gi=6526165 /ug=Mm.89290 /len=522	Mm.289630	22630	P68254 ; Q3TD79	NP_035869.1	NM_011739
99621_s_at	Sfpq	AA690583	Sfpq	Cluster Incl AA690583:vu53c05.r1 Mus musculus cDNA, 5' end /clone=IMAGE-1195112 /clone_end=5' /gb=AA690583 /gi=2691519 /ug=Mm.43213 /len=424	Mm.257276	71514	Q8VIJ6 ; Q7TMH7 ; Q810V5 ; Q9Z1Q0 ; Q3TZL2	NP_076092.1	NM_023603
97541_f_at	H-2D; H2-D; H2-L; MHC B7.2; H2-K1	X00246	H2-D1	Cluster Incl X00246:Mouse mRNA with a Set 1 repetitive element for a class I major histocompatibility complex(MHC) antigen /cds=(0,857) /gb=X00246 /gi=53085 /ug=Mm.33263 /len=1484	Mm.33263	14964	P01899 ; P01900 ; P04223 ; P01897 ; P01895 ; O19467 ; O19473 ; Q31142 ; Q31149 ; Q31169 ; Q31170 ; Q31188 ; Q31209 ; Q569W0 ; Q61891 ; Q61892 ; Q61895 ; Q61896 ; Q95457 ; O78207 ; Q31167 ; Q31168 ; Q31198 ; Q6RJ38 ; Q792Z7 ; Q8R3Y0 ; Q4KN81	NP_034510.2	NM_010380
97220_at	Ankrd50	AW122732	Dscr2	Cluster Incl AW122732:UI-M-BH2.2-aot-e-09-0-UI.s1 Mus musculus cDNA, 3' end /clone=UI-M-BH2.2-aot-e-09-0-UI /clone_end=3' /gb=AW122732 /gi=6098262 /ug=Mm.27746 /len=459	Mm.328727	56088	Q8BU12 ; Q9JK23	NP_062410.1	NM_019537
94219_at	Psmb2	AI853269	Psmb2	Cluster Incl AI853269:UI-M-BH0-ajl-c-11-0-UI.s1 Mus musculus cDNA, 3' end /clone=UI-M-BH0-ajl-c-11-0-UI /clone_end=3' /gb=AI853269 /gi=5497175 /ug=Mm.22233 /len=375	Mm.22233	26445	Q9R1P3 ; Q8BJX0	NP_036100.2	NM_011970
100592_at	C77840; PTD010; 1010001P14Rik; Il1rl1	AI929971	Ghitm	Cluster Incl AI929971:ul60a06.y1 Mus musculus cDNA, 5' end /clone=IMAGE-2123410 /clone_end=5' /gb=AI929971 /gi=5666012 /ug=Mm.63 /len=510	Mm.182912	66092	Q3TGB7 ; Q3UA74 ; Q91VC9	NP_510963.1	NM_078478
94348_f_at	Pcmt1	AW124044	Pcmt1	Cluster Incl AW124044:UI-M-BH2.1-apn-d-10-0-UI.s1 Mus musculus cDNA, 3' end /clone=UI-M-BH2.1-apn-d-10-0-UI /clone_end=3' /gb=AW124044 /gi=6099574 /ug=Mm.25169 /len=408	Mm.258431	18537	P23506 ; Q545L9 ; Q8BPI6	NP_032812.1	NM_008786
92220_s_at	ALP-1; Amphl; SH3P9; BRAMP-2; Col6a2	U60884	Bin1	Cluster Incl U60884:Mus musculus SH3P9 mRNA, complete cds /cds=(178,1482) /gb=U60884 /gi=1438562 /ug=Mm.34445 /len=1531	Mm.4383	30948	O08539 ; Q6P1B9 ; Q8C5M9	NP_033798.1	NM_009668
93295_at	Ccte; mKIAA0098; Racgap1	Z31555	Cct5	Cluster Incl Z31555:M.musculus (129/Sv) Ccte mRNA for CCT (chaperonin containing TCP-1) epsilon subunit /cds=(99,1724) /gb=Z31555 /gi=468549 /ug=Mm.1813 /len=1769	Mm.282158	12465	P80316 ; Q6ZQJ1 ; Q3TIE0 ; Q3U530 ; Q3UCU4 ; Q3UJK9 ; Q3UWA9 ; Q542K3	NP_031663.1	NM_007637
99561_f_at	Polk	AF087825	Cldn7	Cluster Incl AF087825:Mus musculus claudin-7 mRNA, complete cds /cds=(0,635) /gb=AF087825 /gi=4191357 /ug=Mm.42189 /len=636	Mm.281896	53624	Q9Z261 ; Q3TJX4	NP_058583.1	NM_016887
160579_at	Ehd1	AI021125	Man1a	Cluster Incl AI021125:ub01f03.r1 Mus musculus cDNA, 5' end /clone=IMAGE-1365725 /clone_end=5' /gb=AI021125 /gi=3235461 /ug=Mm.1053 /len=299 /NOTE=replacement for probe set(s) 102066_at on MG-U74A	Mm.117294	17155	P45700 ; Q3UFM4 ; Q544T7	NP_032574.1	NM_008548
160422_at	p47; mp47; MGC144733; MGC144734; Psap	AB013912	Ruvbl2	Cluster Incl AB013912:Mus musculus mRNA for DNA helicase, complete cds /cds=(32,1423) /gb=AB013912 /gi=4521248 /ug=Mm.34410 /len=1446 /NOTE=replacement for probe set(s) 98062_at on MG-U74A	Mm.34410	20174	Q9WTM5 ; Q3TXT7 ; Q3UXP2	NP_035434.1	NM_011304
101109_at	Dag1; DG; Dp71; Dp427; D9Wsu13e; Rela	U43512	Dag1	Cluster Incl U43512:Dystroglycan 1 /cds=(0,825) /gb=U43512 /gi=1155350 /ug=Mm.7524 /len=3170	Mm.7524	13138	Q62165 ; Q544G5 ; Q8BPJ7 ; Q8CBE6	NP_034147.1	NM_010017
97871_at	Gsr	AW120614	LOC434220	Cluster Incl AW120614:UI-M-BH2.3-anx-g-02-0-UI.s1 Mus musculus cDNA, 3' end /clone=UI-M-BH2.3-anx-g-02-0-UI /clone_end=3' /gb=AW120614 /gi=6095947 /ug=Mm.28339 /len=294	Mm.323218	434220		XP_489197.1	XM_489197
100136_at	CD107b; Lamp-2; Lamp2	M32017	Lamp2	Cluster Incl M32017:Lysosomal membrane glycoprotein 2 /cds=(0,692) /gb=M32017 /gi=198799 /ug=Mm.486 /len=1067	Mm.486	16784	P17047 ; Q3TWE1 ; Q3TXG5 ; Q3UIW3 ; Q8BSG8 ; Q8C876 ; Q9CZU7	NP_001017959.1 ; NP_034815.2	NM_001017959 ; NM_010685
101632_at	RANK; OFE; ODFR; Rank; Ly109; mRANK; TRANCE-R; Dnmt2	AF019046	Tnfrsf11a	Cluster Incl AF019046:Mus musculus receptor activator of nuclear factor kappa B (RANK) mRNA, complete cds /cds=(24,1901) /gb=AF019046 /gi=2612919 /ug=Mm.6251 /len=2116	Mm.6251	21934	O35305	NP_033425.2	NM_009399
103650_at	P4hb	AI846887	3100002B05Rik	Cluster Incl AI846887:UI-M-AK1-aey-a-01-0-UI.s1 Mus musculus cDNA, 3' end /clone=UI-M-AK1-aey-a-01-0-UI /clone_end=3' /gb=AI846887 /gi=5490793 /ug=Mm.20414 /len=320	Mm.46397	68299	Q8CCB4 ; Q3TJT1 ; Q3TLZ3 ; Q3TX19 ; Q3UDN2 ; Q3UUS8	NP_080940.2	NM_026664
93319_at	C86362; GAPIII; AI326412; E130011G04; Mmp14	U20238	Rasa3	Cluster Incl U20238:Mus musculus GTPase-activating protein GAPIII mRNA, complete cds /cds=(125,2629) /gb=U20238 /gi=972943 /ug=Mm.18517 /len=4107	Mm.18517	19414	Q60790 ; Q6PG24 ; Q3UGJ5 ; Q8C6G4 ; Q925V1	NP_033051.1	NM_009025
96703_at	NRAGE; Dlixin; Dlxin1; Dlxin-1; FLJ00163; mFLJ00163; DXBwg1492e; 2810433C11Rik; 5430405L04Rik; Maged1	AB029448	Maged1	Cluster Incl AB029448:Mus musculus mRNA for Dlxin-1, complete cds /cds=(212,2539) /gb=AB029448 /gi=6520236 /ug=Mm.27578 /len=2764	Mm.27578	94275	Q9QYH6 ; Q571N9 ; Q8K2H5 ; Q91W72 ; Q3UIL5 ; Q3UXM3 ; Q543L6	NP_062765.1	NM_019791
94462_at	26kDa; EIF2B; EIF2BA; MGC6458; D5Ertd406e; Eif2b1	AW120719	Eif2b1	Cluster Incl AW120719:UI-M-BH2.3-any-a-06-0-UI.s1 Mus musculus cDNA, 3' end /clone=UI-M-BH2.3-any-a-06-0-UI /clone_end=3' /gb=AW120719 /gi=6096052 /ug=Mm.28839 /len=482	Mm.28839	209354	Q99LC8 ; Q3UZR8	NP_663346.1	NM_145371
94841_at	Rpsa	AW048997	Psma5	Cluster Incl AW048997:UI-M-BH1-amp-c-10-0-UI.s1 Mus musculus cDNA, 3' end /clone=UI-M-BH1-amp-c-10-0-UI /clone_end=3' /gb=AW048997 /gi=5909526 /ug=Mm.2287 /len=486	Mm.208883	26442	Q9Z2U1 ; Q3TUI9 ; Q3TUX3 ; Q3UPK6	NP_036097.1	NM_011967
103592_at	Mek5; MEK5; Mapkk5; Prkmk5; AI324775; AI428457; Fath	AB019374	Map2k5	Cluster Incl AB019374:Mus musculus mRNA for MEK5, complete cds /cds=(596,1942) /gb=AB019374 /gi=5360522 /ug=Mm.19947 /len=2259	Mm.325746	23938	Q9WVS7 ; Q3TM51	NP_035970.1	NM_011840
96112_at	Etfa	AI851178	Etfa	Cluster Incl AI851178:UI-M-BH0-akg-g-09-0-UI.s1 Mus musculus cDNA, 3' end /clone=UI-M-BH0-akg-g-09-0-UI /clone_end=3' /gb=AI851178 /gi=5495049 /ug=Mm.26949 /len=515	Mm.379298	110842	Q99LC5 ; Q8BMD3 ; Q8BMU7	NP_663590.2	NM_145615
103218_at		J04761	Slc10a3	Cluster Incl J04761:Mouse housekeeping DXS253E (P3) and DXS254E (GdX) genes, 3' end, and complete cds /cds=(0,549) /gb=J04761 /gi=202256 /ug=Mm.19931 /len=550	Mm.19931	214601	P21129	NP_663381.1	NM_145406
93071_at	TIF1 beta; KAP-1; Tif1b; KRIP-1; AA408787; Tif1beta; MGC102100; Trim28	X99644	Trim28	Cluster Incl X99644:M.musculus mRNA for TIF1 beta protein /cds=(168,2672) /gb=X99644 /gi=1480113 /ug=Mm.15701 /len=2858	Mm.15701	21849	Q62318 ; Q3UDN8 ; Q5EBP9	NP_035718.1	NM_011588
97807_at	Ufc1	AI838630	Ufc1	Cluster Incl AI838630:UI-M-AO0-aca-a-04-0-UI.s1 Mus musculus cDNA, 3' end /clone=UI-M-AO0-aca-a-04-0-UI /clone_end=3' /gb=AI838630 /gi=5472843 /ug=Mm.2815 /len=430	Mm.2815	66155	Q9CR09	NP_079664.1	NM_025388
160153_at	Hspa8	AI835917	Dnajc7	Cluster Incl AI835917:UI-M-AI0-aao-b-09-0-UI.s1 Mus musculus cDNA, 3' end /clone=UI-M-AI0-aao-b-09-0-UI /clone_end=3' /gb=AI835917 /gi=5470130 /ug=Mm.22244 /len=578 /NOTE=replacement for probe set(s) 94221_at on MG-U74A	Mm.258140	56354	Q9QYI3 ; Q3TKR1 ; Q3UL32 ; Q6VVW6	NP_062769.2	NM_019795
98933_at	Tyro3	AI849218	Mark3	Cluster Incl AI849218:UI-M-AJ1-agz-b-02-0-UI.s1 Mus musculus cDNA, 3' end /clone=UI-M-AJ1-agz-b-02-0-UI /clone_end=3' /gb=AI849218 /gi=5493124 /ug=Mm.28678 /len=450	Mm.28678	17169	Q03141 ; Q9JKE5 ; Q5DTG3 ; Q9CW99	NP_067491.1 ; NP_073712.1	NM_021516 ; NM_022801
99140_at	Rnf10	AW124920	Mrpl16	Cluster Incl AW124920:UI-M-BH2.1-apu-f-09-0-UI.s1 Mus musculus cDNA, 3' end /clone=UI-M-BH2.1-apu-f-09-0-UI /clone_end=3' /gb=AW124920 /gi=6100450 /ug=Mm.41390 /len=426	Mm.203928	94063	Q3TBP0 ; Q3UZI9 ; Q9CSU4 ; Q99N93	NP_079882.2	NM_025606
92565_at	Fndc3a	AI847109	1110005A23Rik	Cluster Incl AI847109:UI-M-AP1-agn-g-04-0-UI.s1 Mus musculus cDNA, 3' end /clone=UI-M-AP1-agn-g-04-0-UI /clone_end=3' /gb=AI847109 /gi=5491015 /ug=Mm.10278 /len=324	Mm.351579	66118	Q9D1J3 ; Q3UJZ4	NP_079640.1	NM_025364
160844_at	Pts; PTPS; Pde4a	AF043225	Pts	Cluster Incl AF043225:Mus musculus 6-pyruvoyl-tetrahydropterin synthase (Pts) mRNA, complete cds /cds=(20,454) /gb=AF043225 /gi=4105094 /ug=Mm.35856 /len=653 /NOTE=replacement for probe set(s) 98510_at on MG-U74A	Mm.35856	19286	Q9R1Z7 ; Q3UIB6	NP_035350.1	NM_011220
160237_at	Ndufa6	AW047339	Ndufa6	Cluster Incl AW047339:UI-M-BH1-ame-a-04-0-UI.s1 Mus musculus cDNA, 3' end /clone=UI-M-BH1-ame-a-04-0-UI /clone_end=3' /gb=AW047339 /gi=5907868 /ug=Mm.27570 /len=379 /NOTE=replacement for probe set(s) 96702_f_at on MG-U74A	Mm.27570	67130	Q9CQZ5	NP_080263.1	NM_025987
160371_at	Ctsd	AW122878	Arl6ip1	Cluster Incl AW122878:UI-M-BH2.1-apa-b-11-0-UI.s1 Mus musculus cDNA, 3' end /clone=UI-M-BH2.1-apa-b-11-0-UI /clone_end=3' /gb=AW122878 /gi=6098408 /ug=Mm.29924 /len=473 /NOTE=replacement for probe set(s) 96317_at on MG-U74A	Mm.29924	54208	Q9JKW0 ; Q3THR3 ; Q3TIC7 ; Q3TQE3 ; Q3U499 ; Q3UBA1 ; Q8C1Y9 ; Q80ZW9	NP_062292.1	NM_019419
102032_at	Twsg1	AW060819	Twsg1	Cluster Incl AW060819:UI-M-BH1-amx-b-03-0-UI.s1 Mus musculus cDNA, 3' end /clone=UI-M-BH1-amx-b-03-0-UI /clone_end=3' /gb=AW060819 /gi=6008570 /ug=Mm.10153 /len=507	Mm.10153	65960	Q99K77 ; Q9ERN7 ; Q8CCB1 ; Q8CEM6 ; Q9EP52	NP_075540.1	NM_023053
96257_at	Hp1bp3	AW124376	Hp1bp3	Cluster Incl AW124376:UI-M-BH2.1-ape-a-11-0-UI.s1 Mus musculus cDNA, 3' end /clone=UI-M-BH2.1-ape-a-11-0-UI /clone_end=3' /gb=AW124376 /gi=6099906 /ug=Mm.29822 /len=213	Mm.29822	15441	Q3TEA8 ; Q3TM38 ; Q3TU07 ; Q61688 ; Q8BT17 ; Q8C6H2 ; Q8C911 ; Q8VE06 ; Q99KR0 ; Q9DBI1	NP_034600.1	NM_010470
95044_at	Kcnq2	AI844549	Med28	Cluster Incl AI844549:UI-M-AJ1-ahf-h-10-0-UI.s2 Mus musculus cDNA, 3' end /clone=UI-M-AJ1-ahf-h-10-0-UI /clone_end=3' /gb=AI844549 /gi=5488455 /ug=Mm.29120 /len=430	Mm.283045	66999	Q920D3 ; Q3U4G7	NP_080171.1	NM_025895
93069_at	ubc4; Ubc2e; 1500034D03Rik; Nomo1	U62483	Ube2d2	Cluster Incl U62483:Mus musculus ubiquitin conjugating enzyme (ubc4) mRNA, complete cds /cds=(386,829) /gb=U62483 /gi=1480741 /ug=Mm.1570 /len=2410	Mm.180052	56550	P62838 ; Q3UT95	NP_064296.1	NM_019912
101179_at		D50494		Cluster Incl D50494:D-E-A-D (aspartate-glutamate-alanine-aspartate) box polypeptide 6 /cds=(258,1709) /gb=D50494 /gi=940407 /ug=Mm.5082 /len=2710
96669_at	Lamp1	AW122973	2400003C14Rik	Cluster Incl AW122973:UI-M-BH2.1-apb-a-02-0-UI.s1 Mus musculus cDNA, 3' end /clone=UI-M-BH2.1-apb-a-02-0-UI /clone_end=3' /gb=AW122973 /gi=6098503 /ug=Mm.27394 /len=467	Mm.290036	71955	Q80U68 ; Q8BHC2 ; Q9CX00	NP_082294.1	NM_028018
94486_at		AW125178	AA959742	Cluster Incl AW125178:UI-M-BH2.1-apz-g-02-0-UI.s1 Mus musculus cDNA, 3' end /clone=UI-M-BH2.1-apz-g-02-0-UI /clone_end=3' /gb=AW125178 /gi=6100708 /ug=Mm.28892 /len=249	Mm.172720	98238	Q3TF84 ; Q3TJ35 ; Q3TLC7 ; Q3TWT9 ; Q3TX86 ; Q3UBL0 ; Q922Q8	NP_598568.1	NM_133807
93238_at	Pscad; C80877; Dhrsxy; Zubr1	AI846822	Dhrsx	Cluster Incl AI846822:UI-M-AI1-afk-b-07-0-UI.s1 Mus musculus cDNA, 3' end /clone=UI-M-AI1-afk-b-07-0-UI /clone_end=3' /gb=AI846822 /gi=5490728 /ug=Mm.5902 /len=269	Mm.358892	236082	Q8VBZ0 ; Q3TZW6	NP_001028498.1	NM_001033326
99175_at	Ankrd10	AI843396	Gng10	Cluster Incl AI843396:UI-M-AQ1-adz-g-07-0-UI.s1 Mus musculus cDNA, 3' end /clone=UI-M-AQ1-adz-g-07-0-UI /clone_end=3' /gb=AI843396 /gi=5477609 /ug=Mm.41780 /len=289	Mm.41780	14700	Q9CXP8 ; Q56A84	NP_079553.1	NM_025277
100081_at	Hop; p60; STI1; mSTI1; Stip1	U27830	Stip1	Cluster Incl U27830:Mus musculus mSTI1 mRNA, complete cds /cds=(55,1686) /gb=U27830 /gi=881484 /ug=Mm.4540 /len=2080	Mm.258633	20867	Q60864 ; Q3THQ5 ; Q3TT16	NP_058017.1	NM_016737
94992_at	Krit1	AI840667	Copb1	Cluster Incl AI840667:UI-M-AM0-adr-b-05-0-UI.s1 Mus musculus cDNA, 3' end /clone=UI-M-AM0-adr-b-05-0-UI /clone_end=3' /gb=AI840667 /gi=5474875 /ug=Mm.27327 /len=304	Mm.277024	70349	Q9JIF7 ; Q3T9Y4 ; Q3TT72 ; Q3U8G9 ; Q3UE02	NP_203534.1	NM_033370
103251_at	AI449174; AI463398; BB130816; NYD-SP15; 2310010M10Rik; Cdadc1	AW125822	Cdadc1	Cluster Incl AW125822:UI-M-BH2.2-aqk-b-05-0-UI.s1 Mus musculus cDNA, 3' end /clone=UI-M-BH2.2-aqk-b-05-0-UI /clone_end=3' /gb=AW125822 /gi=6101352 /ug=Mm.2046 /len=483	Mm.2046	71891	Q922P4 ; Q99KL2 ; Q8BMD5 ; Q8BYL2 ; Q8BYN1 ; Q8C014 ; Q9D7F3	XP_127813.3	XM_127813
101543_f_at	M[a]6; Pitpna	M13441	Tuba6	Cluster Incl M13441:Mouse alpha-tubulin isotype M-alpha-6 mRNA, complete cds /cds=(43,1392) /gb=M13441 /gi=202216 /ug=Mm.88212 /len=1495	Mm.88212	22146	P68369 ; P68373 ; O89052 ; Q3TIZ0 ; Q52L87	NP_033474.1	NM_009448
95069_at	Xbp1	AA940430	Ssrp1	Cluster Incl AA940430:vz48h05.r1 Mus musculus cDNA, 5' end /clone=IMAGE-1329753 /clone_end=5' /gb=AA940430 /gi=3099974 /ug=Mm.29187 /len=468	Mm.219793	20833	Q4V9U4 ; Q8CGA6 ; Q3U9Z2 ; Q3UJ75 ; Q8C6W4	NP_892035.1	NM_182990
160112_at	Chmp2b	AI852865	Chmp2b	Cluster Incl AI852865:UI-M-BH0-ajk-e-05-0-UI.s1 Mus musculus cDNA, 3' end /clone=UI-M-BH0-ajk-e-05-0-UI /clone_end=3' /gb=AI852865 /gi=5496771 /ug=Mm.18941 /len=356 /NOTE=replacement for probe set(s) 93361_at on MG-U74A	Mm.269800	68942	Q8BJF9	NP_081155.1	NM_026879
98606_s_at	WRS	X69656	Wars	Cluster Incl X69656:M.musculus (clone S5) WRS mRNA for tryptophan--tRNA ligase /cds=(0,1427) /gb=X69656 /gi=55435 /ug=Mm.38433 /len=1428	Mm.38433	22375	P32921 ; Q3U6U7 ; Q3UDG2 ; Q4FJZ4	NP_035840.2	NM_011710
96812_at	bnb; Smoh; D13Mgi8; E130215L21Rik	AF089721	Smo	Cluster Incl AF089721:Smoothened homolog (Drosophila) /cds=UNKNOWN /gb=AF089721 /gi=3608491 /ug=Mm.29279 /len=1073	Mm.29279	319757	Q4VBD5 ; Q80VD0 ; Q8K2P8 ; Q8BJN8	NP_795970.2	NM_176996
104739_at	Dlk1	AW045650	Tcta	Cluster Incl AW045650:UI-M-BH1-alg-g-05-0-UI.s1 Mus musculus cDNA, 3' end /clone=UI-M-BH1-alg-g-05-0-UI /clone_end=3' /gb=AW045650 /gi=5906179 /ug=Mm.24670 /len=468	Mm.24670	102791	Q8VEA7	NP_598747.1	NM_133986
94826_at	eIF6; p27BBP; imc-415; AA408895; 1110004P11; Itgb4bp	Y11460	Itgb4bp	Cluster Incl Y11460:Mus musculus mRNA for b4 integrin interactor, partial /cds=(0,254) /gb=Y11460 /gi=2910994 /ug=Mm.22731 /len=438	Mm.271674	16418	O55135 ; Q9R071 ; Q3U740 ; Q3U818 ; Q3UA13 ; Q3UBJ6 ; Q545K4	NP_034709.1	NM_010579
101475_at	bmi-1; Bmi-1; Pcgf4; AW546694	M64068	Pcgf4	Cluster Incl M64068:Mouse zinc finger protein (bmi-1) gene, complete cds /cds=(0,749) /gb=M64068 /gi=192204 /ug=Mm.7719 /len=750	Mm.289584	12151	P25916 ; Q3ULL2	NP_031578.2	NM_007552
93803_at	Psme3; Ki; pa28g; AA410043; AU020960	AB007139	Psme3	Cluster Incl AB007139:Mus musculus Psme3 gene for PA28 gamma subunit, complete cds /cds=(119,883) /gb=AB007139 /gi=3219287 /ug=Mm.2141 /len=2555	Mm.288477	19192	P61290 ; Q99K09 ; Q4FK54	NP_035322.1	NM_011192
94954_at	Dbnl	AI846628	Anapc4	Cluster Incl AI846628:UI-M-AQ1-aef-g-08-0-UI.s1 Mus musculus cDNA, 3' end /clone=UI-M-AQ1-aef-g-08-0-UI /clone_end=3' /gb=AI846628 /gi=5490534 /ug=Mm.27142 /len=400	Mm.272568	52206	Q91W96 ; Q3TI31 ; Q3TM92 ; Q3TSH0	NP_077175.1	NM_024213
98460_at	fto; Fto; AW743446; mKIAA1752; H1f0	AJ237917	MGI:1347093	Cluster Incl AJ237917:Mus musculus mRNA for fatso protein /cds=(37,1545) /gb=AJ237917 /gi=6102999 /ug=Mm.34778 /len=3554	Mm.4375	26383	Q6ZPI7 ; Q9QZ13 ; Q3TTZ5 ; Q8BGW1 ; Q8BR68 ; Q8R250	NP_036066.1	NM_011936
161184_f_at		AV235418	Tie1	Cluster Incl AV235418:AV235418 Mus musculus cDNA, 3' end /clone=4732404G05 /clone_end=3' /gb=AV235418 /gi=6187931 /ug=Mm.83328 /len=237 /NOTE=replacement for probe set(s) 100832_f_at on MG-U74A	Mm.4345	21846	Q06806 ; Q6PAP2 ; Q8BGI2	NP_035717.1	NM_011587
160164_at	Ptgs1	AW125189	Ube2v1	Cluster Incl AW125189:UI-M-BH2.1-apz-h-04-0-UI.s1 Mus musculus cDNA, 3' end /clone=UI-M-BH2.1-apz-h-04-0-UI /clone_end=3' /gb=AW125189 /gi=6100719 /ug=Mm.22651 /len=374 /NOTE=replacement for probe set(s) 94314_at on MG-U74A	Mm.278783	66589	Q9CZY3 ; Q569Y6	NP_075719.1	NM_023230
96677_at		AI849566	2410195B05Rik	Cluster Incl AI849566:UI-M-AH1-agr-c-04-0-UI.s1 Mus musculus cDNA, 3' end /clone=UI-M-AH1-agr-c-04-0-UI /clone_end=3' /gb=AI849566 /gi=5493472 /ug=Mm.27424 /len=351	Mm.137966	67956	Q8C0J9 ; Q8C1L9	NP_084517.2	NM_030241
160955_at	Dock1	AW124904	2010309E21Rik	Cluster Incl AW124904:UI-M-BH2.1-apu-e-03-0-UI.s1 Mus musculus cDNA, 3' end /clone=UI-M-BH2.1-apu-e-03-0-UI /clone_end=3' /gb=AW124904 /gi=6100434 /ug=Mm.209 /len=429 /NOTE=replacement for probe set(s) 103290_at on MG-U74A	Mm.305237	66488	Q91YY1 ; Q9CR98	NP_079867.1	NM_025591
94403_at	Hsd17b4	AW121330	Tbc1d14	Cluster Incl AW121330:UI-M-BH2.2-aom-b-01-0-UI.s1 Mus musculus cDNA, 3' end /clone=UI-M-BH2.2-aom-b-01-0-UI /clone_end=3' /gb=AW121330 /gi=6096663 /ug=Mm.25799 /len=555	Mm.347359	100855	Q8CGA2 ; Q4VAC6 ; Q5U224 ; Q76LY3 ; Q921M0 ; Q3V2L6 ; Q8BT80	NP_598671.2	NM_133910
93973_at	Eif3s9	AI854624	Eif3s9	Cluster Incl AI854624:UI-M-BH0-ake-e-06-0-UI.s1 Mus musculus cDNA, 3' end /clone=UI-M-BH0-ake-e-06-0-UI /clone_end=3' /gb=AI854624 /gi=5498530 /ug=Mm.21671 /len=474	Mm.21671	27979	Q922K2 ; Q8CIJ3 ; Q8JZQ9 ; Q9CXQ5	NP_598677.1	NM_133916
99152_at	SLRR2E; AI131919; AU041740; Fmod	X94998	Fmod	Cluster Incl X94998:M.musculus mRNA for fibromodulin /cds=(48,1178) /gb=X94998 /gi=1160193 /ug=Mm.41573 /len=2728	Mm.287146	14264	P50608 ; Q7TPZ1 ; Q543D2 ; Q8BNU3	NP_067330.1	NM_021355
98475_at	Crtm2; MGC102477; matrilin-2; Mdm2	U69262	Matn2	Cluster Incl U69262:Mus musculus matrilin-2 precursor mRNA, complete cds /cds=(250,3120) /gb=U69262 /gi=2072791 /ug=Mm.3511 /len=3571	Mm.3511	17181	O08746 ; Q569V0 ; Q99K64 ; Q3TQ80 ; Q8C435 ; Q9CX21	NP_058042.1	NM_016762
98557_f_at	Lmp3; Tardbp	U65636	Psmb4	Cluster Incl U65636:Mus musculus beta proteasome subunit (Lmp3) mRNA, complete cds /cds=(5,799) /gb=U65636 /gi=1762778 /ug=Mm.368 /len=892	Mm.368	19172	P99026 ; Q91VV7 ; Q3THC0 ; Q3THI3 ; Q3U0S0 ; Q3UVQ4 ; Q8BK27	NP_032971.1	NM_008945
101469_at	Nedd9; E230025G09Rik; Inadl	AF009366	Nedd9	Cluster Incl AF009366:Mus musculus neural precursor cell expressed developmentally downregulated Nedd9 (Nedd9) mRNA, complete cds /cds=(292,2793) /gb=AF009366 /gi=2454522 /ug=Mm.8315 /len=2889	Mm.288980	18003	O35177	NP_059492.2	NM_017464
103606_r_at	Rgs19	AW121438	Rgs19	Cluster Incl AW121438:UI-M-BH2.2-aon-c-10-0-UI.s1 Mus musculus cDNA, 3' end /clone=UI-M-BH2.2-aon-c-10-0-UI /clone_end=3' /gb=AW121438 /gi=6096771 /ug=Mm.20156 /len=269	Mm.274366	56470	Q9CX84 ; Q8BFU4 ; Q8CGT5 ; Q78NN4 ; Q9CTC4	NP_080722.1	NM_026446
160859_s_at	NfiB; 6720429L07Rik; E030026I10Rik; Nfib	Y07685	Nfib	Cluster Incl Y07685:M.musculus mRNA for NfiB1-protein (exon 1-12) /cds=(951,2663) /gb=Y07685 /gi=1524156 /ug=Mm.4025 /len=3272 /NOTE=replacement for probe set(s) 99079_at on MG-U74A	Mm.317947	18028	P97863 ; Q4VA50 ; Q3UFE1 ; Q6GSP7 ; Q8C434	NP_032713.2	NM_008687
101499_at	ESTM24; AA511515; Vim	U94479	Ilk	Cluster Incl U94479:Mus musculus integrin binding protein kinase mRNA, complete cds /cds=(113,1471) /gb=U94479 /gi=2739449 /ug=Mm.8131 /len=1750	Mm.274846	16202	O55222 ; Q78KK2	NP_034692.1	NM_010562
99120_f_at	Chd4	R75450	Chd4	Cluster Incl R75450:MDB0625 Mus musculus cDNA, 3' end /clone_end=3' /gb=R75450 /gi=849694 /ug=Mm.4024 /len=329	Mm.333388	107932	Q6PDQ2 ; Q6IQY9 ; Q3U582 ; Q3UFM8 ; Q3ULG0 ; Q3V265 ; Q3V3I7 ; Q5DTP7 ; Q8BM83 ; Q99JM0 ; Q9CTT2	NP_666091.1	NM_145979
101929_at	Grem1	AI836322	6720463E02Rik	Cluster Incl AI836322:UI-M-AQ0-aag-a-02-0-UI.s2 Mus musculus cDNA, 3' end /clone=UI-M-AQ0-aag-a-02-0-UI /clone_end=3' /gb=AI836322 /gi=5470530 /ug=Mm.939 /len=211	Mm.246436	68097	Q9D0M5 ; Q3TFB4	NP_080832.1	NM_026556
92366_at	dy; mer; merosin; KIAA4087; mKIAA4087; 5830440B04; Lama2	U12147	Lama2	Cluster Incl U12147:Laminin, alpha 2 /cds=(54,9374) /gb=U12147 /gi=699109 /ug=Mm.3987 /len=9511	Mm.378958	16773	Q60675 ; Q7TQI9 ; Q8R145 ; Q8C9J2	NP_032507.1	NM_008481
160230_at	AI037035; Nfkb1	AI852363	Cox17	Cluster Incl AI852363:UI-M-BH0-ajo-d-02-0-UI.s1 Mus musculus cDNA, 3' end /clone=UI-M-BH0-ajo-d-02-0-UI /clone_end=3' /gb=AI852363 /gi=5496269 /ug=Mm.27396 /len=340 /NOTE=replacement for probe set(s) 96671_at on MG-U74A	Mm.27396	12856			NM_001017429
99940_at		AW212667	2410004N11Rik	Cluster Incl AW212667:uo10c01.x1 Mus musculus cDNA, 3' end /clone=IMAGE-2599104 /clone_end=3' /gb=AW212667 /gi=6518780 /ug=Mm.435 /len=464	Mm.435	66989	Q3TKH8 ; Q5U5Z7 ; Q8CDD8 ; Q9CSC4 ; Q9CWT1	XP_622095.1	XM_622095
160291_at	Tsc2	AI838624	Sec61a1	Cluster Incl AI838624:UI-M-AO0-abz-h-09-0-UI.s1 Mus musculus cDNA, 3' end /clone=UI-M-AO0-abz-h-09-0-UI /clone_end=3' /gb=AI838624 /gi=5472837 /ug=Mm.28375 /len=325 /NOTE=replacement for probe set(s) 97883_s_at on MG-U74A	Mm.28375	53421	P61620 ; Q3TJD0 ; Q3TXA5 ; Q3V477	NP_058602.1	NM_016906
100979_at	Rnf138	AW209763	Rnf138	Cluster Incl AW209763:ul46g10.y1 Mus musculus cDNA, 5' end /clone=IMAGE-2101410 /clone_end=5' /gb=AW209763 /gi=6515703 /ug=Mm.6703 /len=440	Mm.253542	56515	Q9CSA3 ; Q9WTS0 ; Q9CQE0 ; Q9WTR9	NP_062680.2 ; NP_997506.1	NM_019706 ; NM_207623
95146_at	Tmem66	AI839280	Tmem66	Cluster Incl AI839280:UI-M-AO0-acb-b-06-0-UI.s1 Mus musculus cDNA, 3' end /clone=UI-M-AO0-acb-b-06-0-UI /clone_end=3' /gb=AI839280 /gi=5473493 /ug=Mm.29455 /len=265	Mm.290353	67887	Q8C2F1 ; Q8C6G7 ; Q8R233 ; Q8R3Q0 ; Q9D8R1	NP_080708.2	NM_026432
96707_at	RU49; Zfp38; Zfp-38; CTfin51; AI326272; Zipro1	D10630	Zipro1	Cluster Incl D10630:Zinc finger protein 38 /cds=(105,1772) /gb=D10630 /gi=220640 /ug=Mm.2760 /len=2103	Mm.2760	22697	Q07231 ; Q921V2	NP_035887.1	NM_011757
97489_at	Pygb	AI846739	Pygb	Cluster Incl AI846739:UI-M-AO1-ael-b-05-0-UI.s1 Mus musculus cDNA, 3' end /clone=UI-M-AO1-ael-b-05-0-UI /clone_end=3' /gb=AI846739 /gi=5490645 /ug=Mm.30969 /len=279	Mm.222584	110078	Q8CI94 ; Q3TFQ8 ; Q3UGT5 ; Q3UYH9 ; Q3UZL2 ; Q3V3U0	NP_722476.1	NM_153781
94073_at	Polr2g	AI836182	Polr2g	Cluster Incl AI836182:UI-M-AQ0-aaj-h-11-0-UI.s2 Mus musculus cDNA, 3' end /clone=UI-M-AQ0-aaj-h-11-0-UI /clone_end=3' /gb=AI836182 /gi=5470395 /ug=Mm.22117 /len=542	Mm.22117	67710	P62488	NP_080605.1	NM_026329
160384_at	Bat1; Bat-1; D6S81Eh; AI428441; MGC19235; MGC38799; D17H6S81E; D17H6S81E-1; 0610030D10Rik; H2-K1	AF118128	Bat1a	Cluster Incl AF118128:Mus musculus nuclear RNA helicase Bat1 mRNA, complete cds /cds=(0,1286) /gb=AF118128 /gi=4235115 /ug=Mm.30076 /len=1297 /NOTE=replacement for probe set(s) 96880_at on MG-U74A	Mm.126043	53817	Q9Z1N5 ; Q3TB18	NP_062667.1	NM_019693
98768_at	EP2; Ptgerep2	AB007696	Ptger2	Cluster Incl AB007696:Mus musculus gene for prostaglandin E receptor subtype EP2, partial cds /cds=(0,245) /gb=AB007696 /gi=3041779 /ug=Mm.4630 /len=246	Mm.4630	19217	Q62053 ; Q3UW60 ; Q543A9	NP_032990.1	NM_008964
101515_at	muspaox; AOX; AI042784; D130055E20Rik; Acox1	AF006688	Acox1	Cluster Incl AF006688:Mus musculus peroxisomal acyl-CoA oxidase (muspaox) mRNA, complete cds /cds=(80,2065) /gb=AF006688 /gi=2253379 /ug=Mm.8403 /len=3778	Mm.383812	11430	Q9R0H0 ; Q4KN64 ; Q3TDG0 ; Q8BYC3	NP_056544.2	NM_015729
94365_at	1190005L05Rik; 9930013L23Rik	AA710175	Hint2	Cluster Incl AA710175:vt49a11.r1 Mus musculus cDNA, 5' end /clone=IMAGE-1166396 /clone_end=5' /gb=AA710175 /gi=2720093 /ug=Mm.25285 /len=481	Mm.25285	68917	Q9D0S9 ; Q5M9J2	XP_143732.2	XM_143732
92562_at	NRF2; Nrf2; AI194320	U70475	Nfe2l2	Cluster Incl U70475:Nuclear, factor, erythroid derived 2, like 2 /cds=(139,1932) /gb=U70475 /gi=1778293 /ug=Mm.1025 /len=2380	Mm.1025	18024	Q60795 ; Q3UQK0 ; Q8CD06	NP_035032.1	NM_010902
93101_s_at	Nedd4a; Nedd4-1; AA959633; AL023035; AU019897; mKIAA0093; E430025J12Rik	U96635	Nedd4	Cluster Incl U96635:Neural precursor cell expressed, developmentally down-regulated gene 4 /cds=(611,2944) /gb=U96635 /gi=2088622 /ug=Mm.16553 /len=5581	Mm.279923	17999	P46935 ; Q3TUU1 ; Q3UZI2 ; Q3V335 ; Q8BNU7 ; Q8BU52	NP_035020.2	NM_010890
160652_at	CTPsH; H2-K1	U49385	Ctps2	Cluster Incl U49385:Mus musculus CTP synthetase homolog (CTPsH) mRNA, complete cds /cds=(249,2009) /gb=U49385 /gi=1654185 /ug=Mm.2065 /len=2270 /NOTE=replacement for probe set(s) 103661_at on MG-U74A	Mm.2065	55936	Q3TPQ2 ; Q3TT59 ; P70303	NP_061207.1	NM_018737
103226_at	CD206; AW259686; Mrc1	Z11974	Mrc1	Cluster Incl Z11974:Mannose receptor, C type 1 /cds=(99,4469) /gb=Z11974 /gi=52997 /ug=Mm.2019 /len=5085	Mm.2019	17533	Q61830	NP_032651.1	NM_008625
92958_at	Fkhr2; Foxo3; C76856; FKHRL1; 1110048B16Rik; 2010203A17Rik; Pcnt	AI849135	Foxo3a	Cluster Incl AI849135:UI-M-AJ1-agy-b-09-0-UI.s1 Mus musculus cDNA, 3' end /clone=UI-M-AJ1-agy-b-09-0-UI /clone_end=3' /gb=AI849135 /gi=5493041 /ug=Mm.4948 /len=384	Mm.338613	56484	Q3TX10 ; Q9WVH4	NP_062714.1	NM_019740
103671_at	CC3; 30kDa; TIP30; AW111545; Ftl1	AF061972	Htatip2	Cluster Incl AF061972:Mus musculus Tat-interacting protein TIP30 mRNA, complete cds /cds=(191,919) /gb=AF061972 /gi=3820524 /ug=Mm.20801 /len=1178	Mm.20801	53415	Q9Z2G9 ; Q3U816 ; Q3UJL4 ; Q99KN6	NP_058561.1	NM_016865
101035_at	AAC-11; AI196452; Ctnnb1	U35846	Api5	Cluster Incl U35846:Mus musculus mRNA, complete cds /cds=(85,1599) /gb=U35846 /gi=2623754 /ug=Mm.692 /len=3715	Mm.181824	11800	O35841 ; Q3U517 ; Q3UYQ4	NP_031492.1	NM_007466
93104_at	AW546738	Z16410	Btg1	Cluster Incl Z16410:M.musculus btg1 mRNA /cds=(0,515) /gb=Z16410 /gi=50187 /ug=Mm.16596 /len=516	Mm.272183	12226	P62325 ; Q3TRH7 ; Q3UEG0	NP_031595.1	NM_007569
98928_at	Gpi1	AW122820	Coro1b	Cluster Incl AW122820:UI-M-BH2.1-aoz-b-12-0-UI.s1 Mus musculus cDNA, 3' end /clone=UI-M-BH2.1-aoz-b-12-0-UI /clone_end=3' /gb=AW122820 /gi=6098350 /ug=Mm.28652 /len=302	Mm.276859	23789	Q9WUM3 ; Q3UEB1	NP_035908.1	NM_011778
96522_at	Cam I; CaM; Calm; AI256814; AI327027; AI461935; AL024000; Calm1	M19381	Calm1	Cluster Incl M19381:Calmodulin /cds=(186,635) /gb=M19381 /gi=469421 /ug=Mm.2648 /len=798	Mm.285993	12313	P62204 ; Q3TEH7 ; Q3THK5 ; Q3U6Z5 ; Q3U7C7 ; Q3UKW2 ; Q9D6G4 ; Q498A3	NP_033920.1	NM_009790
99166_at	Ankrd15	AI845963	0610012G03Rik	Cluster Incl AI845963:UI-M-AP1-agl-a-09-0-UI.s1 Mus musculus cDNA, 3' end /clone=UI-M-AP1-agl-a-09-0-UI /clone_end=3' /gb=AI845963 /gi=5489869 /ug=Mm.41683 /len=223	Mm.347369	106264	Q3UK76 ; Q8VDK7 ; Q9CRY8 ; Q9CV79 ; Q9CW84 ; Q9DCP6	NP_079596.1	NM_025320
97429_at	Tnip1	AW048113	Snrk	Cluster Incl AW048113:UI-M-BH1-alq-d-12-0-UI.s1 Mus musculus cDNA, 3' end /clone=UI-M-BH1-alq-d-12-0-UI /clone_end=3' /gb=AW048113 /gi=5908642 /ug=Mm.30079 /len=395	Mm.257989	20623	Q8VDU5 ; Q91WX6	NP_598502.1	NM_133741
98154_at	Aebp1	AW050133	Gtf3c2	Cluster Incl AW050133:UI-M-BH1-ano-d-11-0-UI.s1 Mus musculus cDNA, 3' end /clone=UI-M-BH1-ano-d-11-0-UI /clone_end=3' /gb=AW050133 /gi=5910662 /ug=Mm.35779 /len=521	Mm.271923	71752	Q8BL74 ; Q3U7Z9 ; Q3UE36	NP_082177.1	NM_027901
93968_at	Tfar19; AA408513; MGC103124; 2200003D22Rik; Topbp1	AA870917	Pdcd5	Cluster Incl AA870917:vq28a06.r1 Mus musculus cDNA, 5' end /clone=IMAGE-1095538 /clone_end=5' /gb=AA870917 /gi=2966362 /ug=Mm.21650 /len=454	Mm.33304	56330	P97438 ; P56812 ; Q4VQI2 ; Q564F6 ; Q6P6P9	NP_062720.1	NM_019746
96956_at	Cd164	AW125526	Prdx5	Cluster Incl AW125526:UI-M-BH2.2-aqm-g-04-0-UI.s1 Mus musculus cDNA, 3' end /clone=UI-M-BH2.2-aqm-g-04-0-UI /clone_end=3' /gb=AW125526 /gi=6101056 /ug=Mm.30215 /len=443	Mm.279782	54683	P99029 ; Q91YU9 ; Q3U7H9 ; Q3UWS9 ; Q9D6X2 ; Q9JHL8	NP_036151.1	NM_012021
93627_at	AI465466; AI604979; KIAA0379; mKIAA0379; E430019N21Rik; Ankrd28	AI852287	Ankrd28	Cluster Incl AI852287:UI-M-BH0-aje-d-12-0-UI.s1 Mus musculus cDNA, 3' end /clone=UI-M-BH0-aje-d-12-0-UI /clone_end=3' /gb=AI852287 /gi=5496193 /ug=Mm.7463 /len=469	Mm.37660	105522		NP_001019775.1	NM_001024604
104352_at		AI838366	Brd4	Cluster Incl AI838366:UI-M-AI0-aak-f-10-0-UI.s2 Mus musculus cDNA, 3' end /clone=UI-M-AI0-aak-f-10-0-UI /clone_end=3' /gb=AI838366 /gi=5472579 /ug=Mm.22572 /len=319	Mm.253518	57261	Q9ESU6 ; O35692 ; Q63ZX2 ; Q3SYK2 ; Q3U3Z2 ; Q3UH70 ; Q8BS78	NP_065254.2 ; NP_932762.1	NM_020508 ; NM_198094
97930_f_at	Peta3; SFA-1; PETA-3; Tspan24	AF033620	Cd151	Cluster Incl AF033620:CD151 antigen /cds=(82,843) /gb=AF033620 /gi=3298592 /ug=Mm.30246 /len=1618	Mm.30246	12476	O35566 ; Q921J7 ; Q3TYM8	NP_033972.1	NM_009842
104761_at	CMG2; CMG-2; cI-35; AW561899; 2310046B19Rik; Igsf4a	AA612450	Antxr2	Cluster Incl AA612450:vo70h07.r1 Mus musculus cDNA, 5' end /clone=IMAGE-1064509 /clone_end=5' /gb=AA612450 /gi=2461128 /ug=Mm.24842 /len=294	Mm.24842	71914	Q6DFX2 ; Q3TCL6	NP_598499.1	NM_133738
99669_at	L14; Galbp; L-14.5; Lect14; AA410090; galectin-1; Lif	X15986	Lgals1	Cluster Incl X15986:Mouse 3' mRNA for beta-galactoside specific lectin (14kDa) /cds=(43,450) /gb=X15986 /gi=50162 /ug=Mm.43831 /len=495	Mm.43831	16852	P16045 ; Q4FZH4	NP_032521.1	NM_008495
103456_at	Eif4g3	AI841800	Ece1	Cluster Incl AI841800:UI-M-AN0-acl-g-06-0-UI.s1 Mus musculus cDNA, 3' end /clone=UI-M-AN0-acl-g-06-0-UI /clone_end=3' /gb=AI841800 /gi=5476013 /ug=Mm.21657 /len=371	Mm.274463	230857	Q3TUZ3 ; Q6P9Q9	NP_955011.1	NM_199307
97980_at	CD18; Ltar; TNFCR; Tnfbr; TNFRrp; LTbetaR; TNFR-RP; Tnfrsf3; AI256028; TNFR2-RP; TNF-R-III; Ltbr	L38423	Ltbr	Cluster Incl L38423:Lymphotoxin B receptor /cds=(185,1432) /gb=L38423 /gi=600222 /ug=Mm.3122 /len=1614	Mm.3122	17000	P50284 ; Q3UK82 ; Q8BJV0	NP_034866.1	NM_010736
97472_at	pmp34; 34kDa; 47kDa; PMP34; Pmp47; Slc25a17	AJ006341	Slc25a17	Cluster Incl AJ006341:Mus musculus mRNA for peroxisomal integral membrane protein PMP34 /cds=(47,970) /gb=AJ006341 /gi=3183980 /ug=Mm.306 /len=1700	Mm.222536	20524	O70579	NP_035529.1	NM_011399
96286_at	Scarb2	AW060996	Ubap1	Cluster Incl AW060996:UI-M-BH1-amn-d-01-0-UI.s1 Mus musculus cDNA, 3' end /clone=UI-M-BH1-amn-d-01-0-UI /clone_end=3' /gb=AW060996 /gi=6008747 /ug=Mm.29877 /len=542	Mm.289795	67123	Q8BH48 ; Q3TQY7	NP_075794.2	NM_023305
160520_at	YAP65; Yap; 65kDa; AI325207; Yap1	X80508	Yap1	Cluster Incl X80508:M.musculus YAP65 mRNA /cds=(198,1616) /gb=X80508 /gi=517178 /ug=Mm.4885 /len=4125 /NOTE=replacement for probe set(s) 100140_at on MG-U74A	Mm.221992	22601	P46938 ; Q52KJ5 ; Q91WL1 ; Q3TUW1 ; Q3U046	NP_033560.1	NM_009534
160252_at	Cltc	AI840975	Cltc	Cluster Incl AI840975:UI-M-AK0-adk-e-07-0-UI.s1 Mus musculus cDNA, 3' end /clone=UI-M-AK0-adk-e-07-0-UI /clone_end=3' /gb=AI840975 /gi=5475188 /ug=Mm.27818 /len=357 /NOTE=replacement for probe set(s) 97233_at on MG-U74A	Mm.254588	67300	Q68FD5 ; Q80U89 ; Q8K2I5 ; Q3TAN1 ; Q3TJ98 ; Q3TYQ2 ; Q3U0H2 ; Q3UPJ3	NP_001003908.1	NM_001003908
95434_at	Apbb2	AI851740	Arpc3	Cluster Incl AI851740:UI-M-BH0-aim-a-03-0-UI.s1 Mus musculus cDNA, 3' end /clone=UI-M-BH0-aim-a-03-0-UI /clone_end=3' /gb=AI851740 /gi=5495641 /ug=Mm.24498 /len=373	Mm.275942	56378	Q9JM76 ; Q3TAT0	NP_062798.1	NM_019824
92884_at	Txndc14	AW045468	Gsk3a	Cluster Incl AW045468:UI-M-BH1-akr-b-07-0-UI.s1 Mus musculus cDNA, 3' end /clone=UI-M-BH1-akr-b-07-0-UI /clone_end=3' /gb=AW045468 /gi=5905962 /ug=Mm.14534 /len=318	Mm.294664	606496		NP_001026837.1	NM_001031667
101457_at	Jak2; Fd17; C81284; AI504024	L16956	Jak2	Cluster Incl L16956:Janus kinase 2 /cds=(93,3482) /gb=L16956 /gi=309463 /ug=Mm.809 /len=3629	Mm.275839	16452	Q62120 ; Q7TQD0 ; Q3U1U5	NP_032439.1	NM_008413
103630_at	AW536573; mKIAA1352; 2310045K21Rik; 3110009L02Rik; Tcp1	AI844089	Lars	Cluster Incl AI844089:UI-M-AL1-ahi-h-12-0-UI.s1 Mus musculus cDNA, 3' end /clone=UI-M-AL1-ahi-h-12-0-UI /clone_end=3' /gb=AI844089 /gi=5487995 /ug=Mm.20290 /len=241	Mm.371950	107045	Q99JK2 ; Q6ZPT2 ; Q7TSZ3 ; Q9CQM4	XP_619533.1	XM_619533
99101_at	eIF3p66; 66/67kDa; AA407891; MGC115774; Cdc27	AB012580	Eif3s7	Cluster Incl AB012580:Mus musculus mRNA for eIF3 p66, complete cds /cds=(96,1739) /gb=AB012580 /gi=2992163 /ug=Mm.3955 /len=1849	Mm.3955	55944	O70194 ; Q8BLH0 ; Q8BWW1	NP_061219.1	NM_018749
104342_i_at	Pla2g12a	AI845798	Pla2g12a	Cluster Incl AI845798:UI-M-AQ1-aeb-h-07-0-UI.s1 Mus musculus cDNA, 3' end /clone=UI-M-AQ1-aeb-h-07-0-UI /clone_end=3' /gb=AI845798 /gi=5489704 /ug=Mm.22526 /len=184	Mm.151951	66350	Q9EPR2 ; Q6GTY5 ; Q3TQC4 ; Q8BMX2	NP_075685.1 ; NP_904359.1	NM_023196 ; NM_183423
104108_at	ORF37; AJ245569; AW496491; mKIAA1091; 1500012B19Rik; Rbm39	AJ245569	Rab6ip1	Cluster Incl AJ245569:Mus musculus partial mRNA for hypothetical protein (ORF37 DNA) /cds=(218,4009) /gb=AJ245569 /gi=5869933 /ug=Mm.21904 /len=4907	Mm.21904	19347	Q6PAL8	NP_067469.1	NM_021494
160532_at	Tmpa; Tpm-1; AA986836; alpha-TM; Tpm1	M22479	Tpm1	Cluster Incl M22479:Mouse tropomyosin isoform 2 mRNA, complete cds /cds=(54,908) /gb=M22479 /gi=202160 /ug=Mm.646 /len=1675 /NOTE=replacement for probe set(s) 100604_at on MG-U74A	Mm.121878	22003	P58771 ; Q545Y3 ; Q564G1 ; Q8BP43 ; Q8BSH3	NP_077745.2	NM_024427
96208_at	Ap1g1	AW123514	6430596G11Rik	Cluster Incl AW123514:UI-M-BH2.1-aqb-c-04-0-UI.s1 Mus musculus cDNA, 3' end /clone=UI-M-BH2.1-aqb-c-04-0-UI /clone_end=3' /gb=AW123514 /gi=6099044 /ug=Mm.28646 /len=374	Mm.28646	232906	Q91YM2 ; Q3TSU7 ; Q3UGY1 ; Q3UVZ8 ; Q8CCL8 ; Q5U612	NP_766327.3	NM_172739
97343_at	Lman2	AI852735	Bcdin3	Cluster Incl AI852735:UI-M-BH0-aji-h-03-0-UI.s1 Mus musculus cDNA, 3' end /clone=UI-M-BH0-aji-h-03-0-UI /clone_end=3' /gb=AI852735 /gi=5496641 /ug=Mm.29604 /len=292	Mm.61193	231803	Q3U465 ; Q3UT64 ; Q8K3A9 ; Q91W35	NP_659162.2	NM_144913
96888_at	Ift122	AI839814	Akr1a4	Cluster Incl AI839814:UI-M-AN0-acq-b-07-0-UI.s1 Mus musculus cDNA, 3' end /clone=UI-M-AN0-acq-b-07-0-UI /clone_end=3' /gb=AI839814 /gi=5473992 /ug=Mm.30085 /len=342	Mm.30085	58810	Q9JII6 ; Q80XJ7 ; Q3UJW9 ; Q540D7	NP_067448.1	NM_021473
98886_at	Vti1a	AI835412		Cluster Incl AI835412:UI-M-AQ0-aaj-d-12-0-UI.s1 Mus musculus cDNA, 3' end /clone=UI-M-AQ0-aaj-d-12-0-UI /clone_end=3' /gb=AI835412 /gi=5469625 /ug=Mm.28536 /len=355	Mm.28536
93832_at	Spag7	AI854541	Spag7	Cluster Incl AI854541:UI-M-BH0-ajj-e-12-0-UI.s1 Mus musculus cDNA, 3' end /clone=UI-M-BH0-ajj-e-12-0-UI /clone_end=3' /gb=AI854541 /gi=5498447 /ug=Mm.21569 /len=395	Mm.358849	216873	Q7TNE3 ; Q3TM27	NP_766149.1	NM_172561
96130_at	9A2; Etk4; SMAK; Stk2; mSLK; AV021402; AW411554; mKIAA0204; Slk	AA822531	Slk	Cluster Incl AA822531:vw13g10.r1 Mus musculus cDNA, 5' end /clone=IMAGE-1243746 /clone_end=5' /gb=AA822531 /gi=2892399 /ug=Mm.28133 /len=426	Mm.281011	20874	O54988 ; Q80U65 ; Q9WU41 ; Q8CAU2 ; Q8CDW2	NP_033315.1	NM_009289
98022_at	SPC7; AA959856; Pcsk7	U48830	Pcsk7	Cluster Incl U48830:Proprotein convertase subtilisin/kexin type 7 /cds=(179,2491) /gb=U48830 /gi=1304418 /ug=Mm.3255 /len=3390	Mm.3255	18554	Q61139 ; Q3U920 ; Q922W4	NP_032820.1	NM_008794
103440_at	Lpl	AW226540	Gabpa	Cluster Incl AW226540:up08h09.x1 Mus musculus cDNA, 3' end /clone=IMAGE-2651489 /clone_end=3' /gb=AW226540 /gi=6555836 /ug=Mm.21424 /len=462	Mm.18974	14390	Q00422 ; Q6WJ14 ; Q6WJ17 ; Q91YY8 ; Q7TT22 ; Q9CT91	NP_032091.2	NM_008065
93997_at	2410008K03Rik	AI853475	MGI:1929890	Cluster Incl AI853475:UI-M-BH0-ajy-h-08-0-UI.s1 Mus musculus cDNA, 3' end /clone=UI-M-BH0-ajy-h-08-0-UI /clone_end=3' /gb=AI853475 /gi=5497381 /ug=Mm.21761 /len=472	Mm.351270	64164	Q3U8P1 ; Q3UAA2 ; Q8BK77 ; Q9D178 ; Q9ER81	NP_071724.1	NM_022329
98931_at	Mbp	AW123589	Gns	Cluster Incl AW123589:UI-M-BH2.1-api-b-04-0-UI.s1 Mus musculus cDNA, 3' end /clone=UI-M-BH2.1-api-b-04-0-UI /clone_end=3' /gb=AW123589 /gi=6099119 /ug=Mm.28670 /len=421	Mm.207683	75612	Q6PCZ1 ; Q3TWT0 ; Q3UBB0 ; Q3UDX9 ; Q8BFR4 ; Q8BJJ7 ; Q8BK91 ; Q9CT25	NP_083640.1	NM_029364
160364_at	SIG41; TRA2B; SIG-41; Silg41; TRA2beta; MGC102169; D16Ertd266e; 5730405G21Rik; Gnai2	X80232	Sfrs10	Cluster Incl X80232:M.musculus mRNA for SIG41 /cds=(145,1011) /gb=X80232 /gi=1279557 /ug=Mm.2984 /len=2052 /NOTE=replacement for probe set(s) 96265_at on MG-U74A	Mm.381914	20462	P62996 ; Q5PR75	NP_033212.1	NM_009186
97904_at	Lpl	AW123953	Actr3	Cluster Incl AW123953:UI-M-BH2.3-aqc-d-06-0-UI.s1 Mus musculus cDNA, 3' end /clone=UI-M-BH2.3-aqc-d-06-0-UI /clone_end=3' /gb=AW123953 /gi=6099483 /ug=Mm.28464 /len=362	Mm.379231	74117	Q99JY9 ; Q9ERF8	NP_076224.1	NM_023735
103555_at	C76846; 2010012F05Rik; Zdhhc16	AI843520	Chmp4b	Cluster Incl AI843520:UI-M-AO1-aeh-c-10-0-UI.s1 Mus musculus cDNA, 3' end /clone=UI-M-AO1-aeh-c-10-0-UI /clone_end=3' /gb=AI843520 /gi=5477733 /ug=Mm.23842 /len=387	Mm.262480	75608	Q9D8B3 ; Q3TXM7	NP_083638.1	NM_029362
96120_at	Cfb	AW124750	Dnajb6	Cluster Incl AW124750:UI-M-BH2.1-aqa-e-04-0-UI.s1 Mus musculus cDNA, 3' end /clone=UI-M-BH2.1-aqa-e-04-0-UI /clone_end=3' /gb=AW124750 /gi=6100280 /ug=Mm.2701 /len=184	Mm.290110	23950	O54946 ; Q3TE94 ; Q3U6L0 ; Q3UNJ5 ; Q3UYT7 ; Q8C616 ; Q9DAN5	NP_035977.1	NM_011847
104628_at	Mana2; Map-2; Mana-2; Man2a1	X61172	Man2a1	Cluster Incl X61172:Mouse mRNA for alpha-mannosidase II /cds=(87,3539) /gb=X61172 /gi=49943 /ug=Mm.2433 /len=6080	Mm.2433	17158	P27046 ; Q8C4L1	NP_032575.1	NM_008549
94837_at	NIPIL(A3); 110kDa; NipilA3; MGC36637; 3230401O13Rik; Eef2	U67328	Eif3s8	Cluster Incl U67328:Mus musculus NIPI-like protein (NIPIL(A3)) mRNA, complete cds /cds=(466,1437) /gb=U67328 /gi=1762985 /ug=Mm.22776 /len=1720	Mm.22776	56347	P97398 ; Q66JU1 ; Q8R3M7 ; Q3TL08 ; Q3UMI6 ; Q8BVX3 ; Q8R1B4 ; Q9CSD3 ; Q9CV26	NP_666312.1	NM_146200
95508_at	H19; Nap1; mh19; Hem-2; C79304; mKIAA0587; Nckap1	X61453	Nckap1	Cluster Incl X61453:M.musculus mRNA for H19 clone /cds=(0,1946) /gb=X61453 /gi=51135 /ug=Mm.25203 /len=2092	Mm.25203	50884	P28660	NP_058661.1	NM_016965
100450_r_at	ALK-1; Alk1; Alk-1; Acvrlk1; AI115505; AI427544; 1110038D17Rik	L48015	Acvrl1	Cluster Incl L48015:Mus musculus activin type IB receptor (ALK-1) mRNA, complete cds /cds=(274,1782) /gb=L48015 /gi=1408066 /ug=Mm.4839 /len=1962	Mm.279542	11482	Q61288 ; Q91YV1 ; Q91YR0 ; Q9CU19	NP_033742.1	NM_009612
102058_at	Mrpl9	AI845667	Mrpl9	Cluster Incl AI845667:UI-M-AQ1-ady-c-11-0-UI.s1 Mus musculus cDNA, 3' end /clone=UI-M-AQ1-ady-c-11-0-UI /clone_end=3' /gb=AI845667 /gi=5489573 /ug=Mm.104 /len=469	Mm.218515	78523	Q99N94 ; Q3TSJ0 ; Q3UK02 ; Q8CA04	NP_084392.1	NM_030116
93835_at	Fth1	AI843222	Fuca1	Cluster Incl AI843222:UI-M-AK1-aet-g-05-0-UI.s1 Mus musculus cDNA, 3' end /clone=UI-M-AK1-aet-g-05-0-UI /clone_end=3' /gb=AI843222 /gi=5477435 /ug=Mm.21580 /len=373	Mm.290126	71665	Q99LJ1 ; Q3TCW3 ; Q3UAH8	NP_077205.2	NM_024243
94448_at	bcl-10; CLAP; ME10; cE10; CIPER; BCL-10; C81403; CARMEN; AI132454; Ikbkb	AJ006289	Bcl10	Cluster Incl AJ006289:Mus musculus mRNA for bcl-10 protein /cds=(78,779) /gb=AJ006289 /gi=4049471 /ug=Mm.28782 /len=1756	Mm.239141	12042	Q9Z0H7 ; Q3THY9 ; Q3UBN4	NP_033870.1	NM_009740
94536_s_at	Cat	AI843417	2900073G15Rik ; Mylc2b	Cluster Incl AI843417:UI-M-AQ1-aec-a-10-0-UI.s1 Mus musculus cDNA, 3' end /clone=UI-M-AQ1-aec-a-10-0-UI /clone_end=3' /gb=AI843417 /gi=5477630 /ug=Mm.29057 /len=345	Mm.379133	67268 ; 67938	Q3THE2 ; Q3TVH2 ; Q922W7 ; Q9CQL8 ; Q9CXD2 ; Q9D6E6 ; Q6ZWQ9	NP_075891.1 ; NP_080340.2	NM_023402 ; NM_026064
97274_at	PAD1; Pad1; Poh1; rpm11; AA986732; 2610312C03Rik; 3200001M20Rik; Lpl	Y13071	Psmd14	Cluster Incl Y13071:Mus musculus mRNA for 26S proteasome non-ATPase subunit /cds=(236,1165) /gb=Y13071 /gi=2505939 /ug=Mm.27933 /len=1479	Mm.218198	59029	O35593 ; Q3UB50 ; Q3UD26 ; Q3UWJ0 ; Q9CSU2	NP_067501.1	NM_021526
95577_at	Smn1	AW049625	AI314180	Cluster Incl AW049625:UI-M-BH1-and-e-07-0-UI.s1 Mus musculus cDNA, 3' end /clone=UI-M-BH1-and-e-07-0-UI /clone_end=3' /gb=AW049625 /gi=5910154 /ug=Mm.27829 /len=352	Mm.234801	230249	Q6PDI5 ; Q8C2Z1 ; Q8C9Q5	NP_759013.2	NM_172381
101101_at	PP2Ac; AI115466; D8Ertd766e; Nup98	Z67746	Ppp2cb	Cluster Incl Z67746:M.musculus mRNA for phosphatase 2A catalytic subunit, isotype beta /cds=(0,929) /gb=Z67746 /gi=1246796 /ug=Mm.7418 /len=930	Mm.288765	19053	P62715 ; Q8VED4 ; Q8BN07	NP_059070.1	NM_017374
94819_f_at	Ccni	AF005886	Ccni	Cluster Incl AF005886:Mus musculus cyclin I mRNA, complete cds /cds=(286,1419) /gb=AF005886 /gi=4101686 /ug=Mm.22711 /len=1548	Mm.250419	12453	Q9Z2V9 ; Q99LF2 ; Q8C7E2	NP_059063.1	NM_017367
98059_s_at		D49733	Lmna	Cluster Incl D49733:Lamin A /cds=(0,1388) /gb=D49733 /gi=1838920 /ug=Mm.3438 /len=1480	Mm.243014	16905	P48678 ; P11516 ; Q3TIH0 ; Q3TTS8 ; Q3U733 ; Q3U7I5 ; Q3UCA0 ; Q3UCJ8 ; Q3UCU3 ; Q91WF2 ; Q9DC21	NP_001002011.1 ; NP_062263.1	NM_001002011 ; NM_019390
93754_at	Ech1; AA617331; MGC107274	AF030343	Ech1	Cluster Incl AF030343:Mus musculus peroxisomal/mitochondrial dienoyl-CoA isomerase ECH1p (Ech1) mRNA, complete cds /cds=(23,1006) /gb=AF030343 /gi=2606085 /ug=Mm.2112 /len=1138	Mm.291776	51798	O35459 ; Q5M8P6	NP_058052.1	NM_016772
92621_at	cbp; Hnrpx; AW412548; alphaCP-2; Mgrn1	X97982	Pcbp2	Cluster Incl X97982:M.musculus mRNA for poly(C)-binding protein, splice variant E /cds=(221,1270) /gb=X97982 /gi=1360002 /ug=Mm.111 /len=1655	Mm.236513	18521		NP_035172.1	NM_011042
97383_at	Slc6a6	AI848623	Slc6a6	Cluster Incl AI848623:UI-M-AH1-agv-d-05-0-UI.s1 Mus musculus cDNA, 3' end /clone=UI-M-AH1-agv-d-05-0-UI /clone_end=3' /gb=AI848623 /gi=5492569 /ug=Mm.29762 /len=466	Mm.247352	21366	O35316 ; Q3UPI8 ; Q8BRX2	NP_033346.2	NM_009320
93315_at	Hspa8	AI852636	Map2k3	Cluster Incl AI852636:UI-M-BH0-aiu-g-03-0-UI.s1 Mus musculus cDNA, 3' end /clone=UI-M-BH0-aiu-g-03-0-UI /clone_end=3' /gb=AI852636 /gi=5496542 /ug=Mm.18494 /len=365	Mm.18494	26397	O09110 ; Q3TJG7 ; Q3TLX7 ; Q3TX82 ; Q3UDI2 ; Q5SWN9	NP_032954.1	NM_008928
99617_at	Sec24c	AI846299	Sec24c	Cluster Incl AI846299:UI-M-AK1-aez-f-12-0-UI.s1 Mus musculus cDNA, 3' end /clone=UI-M-AK1-aez-f-12-0-UI /clone_end=3' /gb=AI846299 /gi=5490205 /ug=Mm.43040 /len=335	Mm.173119	218811	Q80U83 ; Q8CGF4 ; Q8R2V9 ; Q3V222 ; Q9CXD7	NP_766184.1	NM_172596
97226_at	Sparc	AW125649	Gna12	Cluster Incl AW125649:UI-M-BH2.2-aqi-b-03-0-UI.s1 Mus musculus cDNA, 3' end /clone=UI-M-BH2.2-aqi-b-03-0-UI /clone_end=3' /gb=AW125649 /gi=6101179 /ug=Mm.27773 /len=435	Mm.370185	14673	P27600	NP_034432.1	NM_010302
98061_at	Flot2	AI841192	Nudt16l1	Cluster Incl AI841192:UI-M-AM0-adt-e-02-0-UI.s1 Mus musculus cDNA, 3' end /clone=UI-M-AM0-adt-e-02-0-UI /clone_end=3' /gb=AI841192 /gi=5475405 /ug=Mm.34388 /len=444	Mm.325564	66911	Q8VHN8 ; Q3TW47	NP_080115.1	NM_025839
97901_at	ubf; UBF; UBF1; NOR-90; Tcfubf; A930005G04Rik; Tyrp1	X60831	Ubtf	Cluster Incl X60831:Mouse ubf gene for transcription factor UBF /cds=UNKNOWN /gb=X60831 /gi=55115 /ug=Mm.2845 /len=3031	Mm.2845	21429	P25976 ; Q4VAC7 ; Q9DBH1	NP_035681.1	NM_011551
92360_at	STAM1; Zfand3	U43900	Stam	Cluster Incl U43900:Signal transducing adaptor molecule (SH3 domain and ITAM motif) 1 /cds=(42,1688) /gb=U43900 /gi=1556460 /ug=Mm.3965 /len=2747	Mm.273174	20844	P70297 ; Q3TPR2 ; Q3TQ49 ; Q3UGN9 ; Q3UMC8	NP_035614.1	NM_011484
103525_at	PHGPx; AI256697; AI852082; 2510028H02Rik; 2810036L13Rik; Hnrpll	AA981725	Hnrpll	Cluster Incl AA981725:ua28h11.r1 Mus musculus cDNA, 5' end /clone=IMAGE-1348101 /clone_end=5' /gb=AA981725 /gi=3160494 /ug=Mm.2290 /len=433	Mm.64579	72692	Q921F4 ; Q6IR44 ; Q3TBR4 ; Q3UIK6 ; Q3UXJ3 ; Q9CSH0	NP_659051.2	NM_144802
94071_at	Kit	AI847904	Gosr2	Cluster Incl AI847904:UI-M-AI1-afl-a-09-0-UI.s1 Mus musculus cDNA, 3' end /clone=UI-M-AI1-afl-a-09-0-UI /clone_end=3' /gb=AI847904 /gi=5491810 /ug=Mm.22114 /len=350	Mm.195451	56494	O35166 ; Q3UDN0	NP_062624.2	NM_019650
93298_at	SK1; Asapk; AI325286; Pitpna	U34883	Papss1	Cluster Incl U34883:3'-phosphoadenosine 5'-phosphosulfate synthase 1 /cds=(33,1907) /gb=U34883 /gi=1109675 /ug=Mm.18161 /len=2479	Mm.244912	23971	Q60967 ; Q3TUA8 ; Q3U647 ; Q6NZM8	NP_035993.1	NM_011863
99441_at	Gphn	AW123852	Gphn	Cluster Incl AW123852:UI-M-BH2.1-app-b-06-0-UI.s1 Mus musculus cDNA, 3' end /clone=UI-M-BH2.1-app-b-06-0-UI /clone_end=3' /gb=AW123852 /gi=6099382 /ug=Mm.40282 /len=451	Mm.341742	268566	Q571C2 ; Q8BUV3	NP_766540.1	NM_172952
97254_at	Rbm8; AA673428; 2310057C03Rik; Rbm8a	AA690061	Rbm8a	Cluster Incl AA690061:vr78d03.s1 Mus musculus cDNA, 5' end /clone=IMAGE-1134821 /clone_end=5' /gb=AA690061 /gi=2690997 /ug=Mm.27875 /len=331	Mm.261972	60365	Q9CWZ3 ; Q6GTD4 ; Q9CT44	NP_080151.1	NM_025875
98446_s_at	Htk; MDK2; Myk1; Tyro11; AI042935; Ephb4	U06834	Cct3	Cluster Incl U06834:Mus musculus Balb/c eph-related receptor protein tyrosine kinase mRNA, complete cds /cds=(102,3065) /gb=U06834 /gi=459172 /ug=Mm.34533 /len=3733	Mm.256034	12462	P80318 ; Q3TBM6 ; Q3U0I3 ; Q3U4U6 ; Q3UJP4	NP_033966.1	NM_009836
103371_at		AF100956	Slc39a7	Cluster Incl AF100956:Mus musculus major histocompatibility locus class II region; Fas-binding protein Daxx (DAXX) gene, partial cds; Bing1 (BING1), tapasin (tapasin), RalGDS-like factor (RLF), KE2 (KE2), BING4 (BING4), beta1, 3-galactosyl transferase (be	Mm.18556	14977	Q31125 ; Q3TVU6	NP_032228.1	NM_008202
160279_at	AA408582; AU014960; HSU15552; MGC27716; 4930588M11Rik; Mynn	AW123632	4930588M11Rik	Cluster Incl AW123632:UI-M-BH2.1-api-f-02-0-UI.s1 Mus musculus cDNA, 3' end /clone=UI-M-BH2.1-api-f-02-0-UI /clone_end=3' /gb=AW123632 /gi=6099162 /ug=Mm.28259 /len=415 /NOTE=replacement for probe set(s) 97842_at on MG-U74A	Mm.278808	99480	Q3TQW8 ; Q3UX19 ; Q8R2M2	NP_722501.1	NM_153806
100708_at	H3.3B; 9430068D06Rik; Lpl	X13605	H3f3b	Cluster Incl X13605:Murine mRNA for replacement variant histone H3.3 /cds=(73,483) /gb=X13605 /gi=51197 /ug=Mm.18516 /len=1619	Mm.371563	15081	P84244 ; Q3TW79 ; Q8VDJ2 ; Q9D0H3 ; Q5HZY8	NP_032237.1	NM_008211
101009_at	K8; Card2; EndoA; Krt2-8; Krt-2.8; AA960620; AL022697; AU019895; MGC118110	X15662	Krt2-8	Cluster Incl X15662:Mouse gene for cytokeratin endo A (no 8) 5' end /cds=(81,83) /gb=X15662 /gi=52790 /ug=Mm.6800 /len=84	Mm.289759	16691	P11679 ; Q61518 ; Q3TJE1 ; Q3TKY7 ; Q3TGI1 ; Q61463	NP_112447.1	NM_031170
102336_at	Neg; RW1; CC28; YR-23; mKIAA0257; D1Bwg0491e; 2610524E03Rik; Pcdha11	AF060565	D1Bwg0491e	Cluster Incl AF060565:Mus musculus RW1 protein mRNA, complete cds /cds=(28,5517) /gb=AF060565 /gi=3091277 /ug=Mm.10808 /len=6271	Mm.186943	56030	O70472 ; Q8CHH3 ; Q3T9V5 ; Q9CSR0	NP_061360.1	NM_018872
98107_at	Hspa8	AW123801	Coro1c	Cluster Incl AW123801:UI-M-BH2.1-apm-e-08-0-UI.s1 Mus musculus cDNA, 3' end /clone=UI-M-BH2.1-apm-e-08-0-UI /clone_end=3' /gb=AW123801 /gi=6099331 /ug=Mm.34796 /len=367	Mm.260158	23790	Q9WUM4 ; Q5PPQ7 ; Q3TEU8 ; Q3TF74 ; Q3U8F0 ; Q3UA51 ; Q499X7	NP_035909.2	NM_011779
94982_f_at	Lynx1	AI852470	Nme3	Cluster Incl AI852470:UI-M-BH0-aip-f-08-0-UI.s1 Mus musculus cDNA, 3' end /clone=UI-M-BH0-aip-f-08-0-UI /clone_end=3' /gb=AI852470 /gi=5496376 /ug=Mm.27278 /len=422	Mm.27278	79059	Q9WV85 ; Q9CWA5	NP_062704.1	NM_019730
102969_at	BC023037; KIAA1787; RP23-172M21.17; 1500010J02Rik	AI847369	0610025P10Rik	Cluster Incl AI847369:UI-M-AN1-afh-g-04-0-UI.s1 Mus musculus cDNA, 3' end /clone=UI-M-AN1-afh-g-04-0-UI /clone_end=3' /gb=AI847369 /gi=5491240 /ug=Mm.183 /len=436	Mm.268347	216860	Q3U090 ; Q69ZA2 ; Q6PDW9 ; Q80YV0 ; Q8R1V5	NP_001013432.1	NM_001013414
160578_at	Lmna	AW122388	Pdpk1	Cluster Incl AW122388:UI-M-BH2.2-aow-c-12-0-UI.s1 Mus musculus cDNA, 3' end /clone=UI-M-BH2.2-aow-c-12-0-UI /clone_end=3' /gb=AW122388 /gi=6097889 /ug=Mm.10343 /len=522 /NOTE=replacement for probe set(s) 102055_at on MG-U74A	Mm.10504	18607	Q9Z2A0 ; Q8K3L3 ; Q3TRL2 ; Q3UEW8 ; Q3UGN6 ; Q3UHZ0	NP_035192.1	NM_011062
94427_at	Tyrp1	AI841737	Copg	Cluster Incl AI841737:UI-M-AL0-abo-g-05-0-UI.s1 Mus musculus cDNA, 3' end /clone=UI-M-AL0-abo-g-05-0-UI /clone_end=3' /gb=AI841737 /gi=5475950 /ug=Mm.26422 /len=372	Mm.258785	54161	Q7TNQ1 ; Q8R1A7 ; Q922C6 ; Q3U9F4 ; Q8BP96 ; Q9QZE5	NP_059505.1 ; NP_957696.1	NM_017477 ; NM_201244
93258_at		M28666	Hmbs	Cluster Incl M28666:Hydroxymethylbilane synthase /cds=(0,1202) /gb=M28666 /gi=200231 /ug=Mm.1710 /len=1203	Mm.247676	15288	Q99L41	NP_038579.1	NM_013551
161480_i_at		AV055186	Rplp1 ; LOC545598	Cluster Incl AV055186:AV055186 Mus musculus cDNA /clone=1810034D14 /clone_end=3' /gb=AV055186 /gi=5154933 /ug=Mm.64084 /len=305 /NOTE=replacement for probe set(s) 95764_r_at on MG-U74A	Mm.3158	545598 ; 56040	P47955	NP_061341.1 ; XP_620007.1	NM_018853 ; XM_620007
101476_at	mPABII; PAB2; Pabp3	U93050	Pabpn1	Cluster Incl U93050:Mus musculus poly(A) binding protein II (mPABII) gene, complete cds /cds=(0,908) /gb=U93050 /gi=2351845 /ug=Mm.7723 /len=909	Mm.7723	54196	Q8CCS6	NP_062275.1	NM_019402
102873_at	TAP2-cas; Y1; jas; APT2; Ham2; MTP2; PSF2; ABC18; Abcb3; Ham-2; Tap-2; RING11; AI462429; Tap2	U60091	Tap2	Cluster Incl U60091:Transporter 2, ABC (ATP binding cassette) /cds=(0,2111) /gb=U60091 /gi=1399918 /ug=Mm.14814 /len=2112	Mm.14814	21355	P36371 ; Q61227 ; Q61228 ; Q61229 ; Q61230 ; Q61231 ; Q80WF7 ; Q3TXM1 ; Q3UA79 ; Q61232	NP_035660.2	NM_011530
104132_at	Kcnj15	AW047276	Cox4nb	Cluster Incl AW047276:UI-M-BH1-amh-c-02-0-UI.s1 Mus musculus cDNA, 3' end /clone=UI-M-BH1-amh-c-02-0-UI /clone_end=3' /gb=AW047276 /gi=5907805 /ug=Mm.22072 /len=602	Mm.2136	18117	O70378 ; Q3TPU5 ; Q3TTC9	NP_035056.1	NM_010926
96891_at	Ephx1	AI842771	Anp32b	Cluster Incl AI842771:UI-M-AP1-agi-c-05-0-UI.s1 Mus musculus cDNA, 3' end /clone=UI-M-AP1-agi-c-05-0-UI /clone_end=3' /gb=AI842771 /gi=5476984 /ug=Mm.30093 /len=354	Mm.263913	67628	Q566J4 ; Q3UW32 ; Q9EST5	NP_570959.1	NM_130889
98912_at	Mpg	AW047811	Larp5	Cluster Incl AW047811:UI-M-BH1-als-a-04-0-UI.s1 Mus musculus cDNA, 3' end /clone=UI-M-BH1-als-a-04-0-UI /clone_end=3' /gb=AW047811 /gi=5908340 /ug=Mm.28600 /len=426	Mm.234944	217980	Q6PCQ3 ; Q3TUH7 ; Q6A0A2 ; Q6AZA8 ; Q80UQ3 ; Q8BJP3 ; Q8BY17	NP_766173.1	NM_172585
96962_at	M-TAXREB107; MGC117949; Taxreb107; Prdx1	X81987	Rpl6	Cluster Incl X81987:M.musculus mRNA for TAX responsive element binding protein 107 /cds=(27,890) /gb=X81987 /gi=695637 /ug=Mm.588 /len=950	Mm.262021	19988	P47911 ; Q3UFI4 ; Q3UCH0	NP_035420.1	NM_011290
95721_at	Hspa8	AW120722	Mapkapk2	Cluster Incl AW120722:UI-M-BH2.3-any-a-09-0-UI.s1 Mus musculus cDNA, 3' end /clone=UI-M-BH2.3-any-a-09-0-UI /clone_end=3' /gb=AW120722 /gi=6096055 /ug=Mm.29725 /len=406	Mm.221235	17164	P49138 ; Q8R3U8	NP_032577.1	NM_008551
97206_at		AW230369	Spint1	Cluster Incl AW230369:uo62g07.y1 Mus musculus cDNA, 5' end /clone=IMAGE-2647164 /clone_end=5' /gb=AW230369 /gi=6559665 /ug=Mm.27700 /len=692	Mm.104955	20732	Q9R097 ; Q68G55 ; Q99J04 ; Q9D3K4	NP_058603.2	NM_016907
98463_at	Smarca4	AW124186	Smarca4	Cluster Incl AW124186:UI-M-BH2.1-aph-a-05-0-UI.s1 Mus musculus cDNA, 3' end /clone=UI-M-BH2.1-aph-a-05-0-UI /clone_end=3' /gb=AW124186 /gi=6099716 /ug=Mm.34803 /len=237	Mm.286593	20586	O35845 ; Q6P8K2 ; Q7TQL1 ; Q8CGJ5 ; Q3TKT4 ; Q3TUD7 ; Q3UI73 ; Q3URH5 ; Q6PAL9 ; Q8BQ54 ; Q8R0K1 ; Q8R569 ; Q6AXG8	NP_035547.2	NM_011417
94526_at	Mvp	AI848453	D10Ertd214e	Cluster Incl AI848453:UI-M-AH1-ags-f-11-0-UI.s1 Mus musculus cDNA, 3' end /clone=UI-M-AH1-ags-f-11-0-UI /clone_end=3' /gb=AI848453 /gi=5492359 /ug=Mm.29032 /len=495	Mm.254114	52637	Q91WS0 ; Q3V2I3	NP_598768.1	NM_134007
93752_at	Cct5	AI848393	Iars	Cluster Incl AI848393:UI-M-AH1-ago-g-10-0-UI.s1 Mus musculus cDNA, 3' end /clone=UI-M-AH1-ago-g-10-0-UI /clone_end=3' /gb=AI848393 /gi=5492294 /ug=Mm.21118 /len=468	Mm.21118	105148	Q8BU30 ; Q99LT1 ; Q3UWS7 ; Q6NXK4	NP_742012.1	NM_172015
101918_at	TGF beta 1; Tgfb; Tgfb-1; TGF-beta1; Tgfb1	AJ009862	Tgfb1	Cluster Incl AJ009862:Mus musculus mRNA for transforming growth factor-beta 1 /cds=(867,2039) /gb=AJ009862 /gi=3688423 /ug=Mm.9154 /len=2094	Mm.248380	21803	P04202 ; Q3UNK5	NP_035707.1	NM_011577
94933_at	Mrps10	AI853739	BC008155	Cluster Incl AI853739:UI-M-BH0-ajg-a-12-0-UI.s1 Mus musculus cDNA, 3' end /clone=UI-M-BH0-ajg-a-12-0-UI /clone_end=3' /gb=AI853739 /gi=5497645 /ug=Mm.26783 /len=346	Mm.26783	214917	Q91VW0 ; Q501J2	NP_663385.2	NM_145410
103608_at	Fars2	AI842636	Fars2	Cluster Incl AI842636:UI-M-AQ1-aed-f-04-0-UI.s1 Mus musculus cDNA, 3' end /clone=UI-M-AQ1-aed-f-04-0-UI /clone_end=3' /gb=AI842636 /gi=5476849 /ug=Mm.20175 /len=311	Mm.386798	69955	Q99M01 ; Q3TBZ7 ; Q8BW46	NP_077236.1	NM_024274
101011_at	A45; Cctd; C78323; 2610204B21Rik; Cct4	L25913	Cct4	Cluster Incl L25913:Chaperonin subunit 4 (delta) /cds=(0,1619) /gb=L25913 /gi=460316 /ug=Mm.6821 /len=1847	Mm.296985	12464	P80315 ; Q3TII0 ; Q3UJZ8 ; Q5M6Y2	NP_033967.1	NM_009837
93293_at	CaM; AL024017; 1500001E21Rik	M27844	Calm2	Cluster Incl M27844:Calmodulin /cds=(0,449) /gb=M27844 /gi=192364 /ug=Mm.18041 /len=450	Mm.303073	12314	P62204 ; Q91VQ9 ; Q498A3	NP_031615.1	NM_007589
103054_at	RPB1; 220kDa; Rpo2-1; Nedd4	U37500	Polr2a	Cluster Incl U37500:Mus musculus RNA polymerase II largest subunit (RPB1) mRNA, complete cds /cds=(69,5969) /gb=U37500 /gi=2145090 /ug=Mm.16533 /len=6270	Mm.16533	20020	O08847	NP_033115.1	NM_009089
93805_at	N14; NA14; AA934184; 1110003H09Rik; 1190004J23Rik; Rps27	AW121164	Ssna1	Cluster Incl AW121164:UI-M-BH2.3-aoh-g-12-0-UI.s1 Mus musculus cDNA, 3' end /clone=UI-M-BH2.3-aoh-g-12-0-UI /clone_end=3' /gb=AW121164 /gi=6096497 /ug=Mm.21444 /len=423	Mm.21444	68475	Q9JJ94 ; Q78YP7	NP_075953.1	NM_023464
93859_at	IF-2mt; 2310038D14Rik; 2410112O06Rik; Itm2b	AI875598	Mtif2	Cluster Incl AI875598:uk50c11.x1 Mus musculus cDNA, 3' end /clone=IMAGE-1972436 /clone_end=3' /gb=AI875598 /gi=5549647 /ug=Mm.87729 /len=513	Mm.285429	76784	Q91YJ5 ; Q5M6W6 ; Q8BW53	NP_598528.1	NM_133767
103389_at	LKR/SDH; LOR; Lorsdh; LOR/SDH; Cramp1l	AJ224761	Aass	Cluster Incl AJ224761:Mus musculus mRNA encoding lysine-ketoglutarate reductase/saccharopine dehydrogenase /cds=(12,2792) /gb=AJ224761 /gi=4107273 /ug=Mm.18651 /len=3300	Mm.18651	30956	Q99K67 ; Q3UEQ9 ; Q3UWN2	NP_038958.2	NM_013930
97422_at	Iars2	AW048882	Iars2	Cluster Incl AW048882:UI-M-BH1-amf-e-12-0-UI.s1 Mus musculus cDNA, 3' end /clone=UI-M-BH1-amf-e-12-0-UI /clone_end=3' /gb=AW048882 /gi=5909411 /ug=Mm.29999 /len=497	Mm.331142	381314	Q3TKT8 ; Q810V2 ; Q8BIJ0 ; Q8BIJ6 ; Q8BIL6 ; Q8BIP3 ; Q8C1P9 ; Q8R2M5	NP_941055.1	NM_198653
93057_at	1700054E11Rik; Cst3	AW122989	Btf3	Cluster Incl AW122989:UI-M-BH2.1-apb-b-08-0-UI.s1 Mus musculus cDNA, 3' end /clone=UI-M-BH2.1-apb-b-08-0-UI /clone_end=3' /gb=AW122989 /gi=6098519 /ug=Mm.1538 /len=479	Mm.371688	218490	Q64152	NP_663430.2	NM_145455
99146_at	Dpf2	AW124355	Stx6	Cluster Incl AW124355:UI-M-BH2.1-apq-h-02-0-UI.s1 Mus musculus cDNA, 3' end /clone=UI-M-BH2.1-apq-h-02-0-UI /clone_end=3' /gb=AW124355 /gi=6099885 /ug=Mm.41462 /len=237	Mm.66264	58244	Q9JKK1 ; Q3TR14 ; Q3TX70 ; Q3UA21 ; Q4W8V2	NP_067408.1	NM_021433
101367_at	p150; Glued; AL022633; Mbp	U60312	Dctn1	Cluster Incl U60312:Dynactin 1 /cds=(19,3864) /gb=U60312 /gi=2104494 /ug=Mm.6919 /len=4024	Mm.6919	13191	O08788 ; Q6NZM3 ; Q3T9V8 ; Q3TB96 ; Q3TRF1 ; Q3TZG7	NP_031861.1	NM_007835
100886_f_at	Mmp2	AI841415	Mrpl45	Cluster Incl AI841415:UI-M-AH0-acx-c-02-0-UI.s1 Mus musculus cDNA, 3' end /clone=UI-M-AH0-acx-c-02-0-UI /clone_end=3' /gb=AI841415 /gi=5475628 /ug=Mm.5381 /len=303	Mm.5381	67036	Q9D0Q7 ; Q3TZL8 ; Q9CSZ8	NP_080203.1	NM_025927
96709_at	Npnt	AI839839	1110008P14Rik	Cluster Incl AI839839:UI-M-AP0-abf-a-09-0-UI.s2 Mus musculus cDNA, 3' end /clone=UI-M-AP0-abf-a-09-0-UI /clone_end=3' /gb=AI839839 /gi=5474052 /ug=Mm.27608 /len=281	Mm.27608	73737	P58686	NP_932118.1	NM_198001
100899_s_at	Tapbp	AI265210	Zfp297	Cluster Incl AI265210:ui97a10.x1 Mus musculus cDNA, 3' end /clone=IMAGE-1890330 /clone_end=3' /gb=AI265210 /gi=3883368 /ug=Mm.57157 /len=485	Mm.328963	81630	Q9Z0G7 ; Q3TW94 ; Q3TXW4 ; Q9CTH2	NP_065650.1	NM_020625
104074_at	Bcar1	AW212109	0610025L06Rik	Cluster Incl AW212109:uo82e01.x1 Mus musculus cDNA, 3' end /clone=IMAGE-2649048 /clone_end=3' /gb=AW212109 /gi=6518110 /ug=Mm.21687 /len=298	Mm.21687	67803	Q8BGB5	NP_765985.1	NM_172397
103353_f_at	Slc27a2	D50834	Cyp4b1	Cluster Incl D50834:Cytochrome P450, subfamily IV B, polypeptide 1 /cds=(18,1553) /gb=D50834 /gi=854665 /ug=Mm.1840 /len=1871	Mm.1840	13120	Q64462 ; Q3TNA0	NP_031849.1	NM_007823
160632_at		AW124627	Prkcn	Cluster Incl AW124627:UI-M-BH2.1-apw-b-08-0-UI.s1 Mus musculus cDNA, 3' end /clone=UI-M-BH2.1-apw-b-08-0-UI /clone_end=3' /gb=AW124627 /gi=6100157 /ug=Mm.18819 /len=416 /NOTE=replacement for probe set(s) 103410_at on MG-U74A	Mm.252776	75292	Q8K1Y2 ; Q5FWX6 ; Q3UU38	NP_083515.2	NM_029239
103756_at	Ywhab	AA832886	BC023829	Cluster Incl AA832886:uc91h02.r1 Mus musculus cDNA, 5' end /clone=IMAGE-1433043 /clone_end=5' /gb=AA832886 /gi=2906614 /ug=Mm.24569 /len=395	Mm.24569	236848	Q3TYW3	XP_135913.1	XM_135913
92544_f_at	Lmpc8; Hmgb1	AF055983	Psma3	Cluster Incl AF055983:Mus musculus proteasome alpha7/C8 subunit mRNA, complete cds /cds=(42,809) /gb=AF055983 /gi=3037090 /ug=Mm.1007 /len=938	Mm.296338	19167	O70435 ; Q3TEL1 ; Q58EV4 ; Q9DCD8	NP_035314.2	NM_011184
100101_at	Rnu1a-1; U1A; Rnu1a1; C430021M15Rik; Cdc42bpa	L15447	Snrpa	Cluster Incl L15447:Mouse small nuclear RNA (Rnu1a-1) mRNA, complete cds /cds=(99,962) /gb=L15447 /gi=349003 /ug=Mm.4633 /len=1176	Mm.379069	53607	Q62189 ; Q52LA2 ; Q9CXX7	NP_056597.2	NM_015782
95138_at	Wipi2	AI836568	2510001I10Rik	Cluster Incl AI836568:UI-M-AP0-abf-a-06-0-UI.s1 Mus musculus cDNA, 3' end /clone=UI-M-AP0-abf-a-06-0-UI /clone_end=3' /gb=AI836568 /gi=5470781 /ug=Mm.29432 /len=285	Mm.29432	74781	Q80W47 ; Q8C8L8	NP_848485.1	NM_178398
100148_at	CTCF; AW108038; Ctcf	U51037	Ctcf	Cluster Incl U51037:Mus musculus 11-zinc-finger transcription factor (CTCF) mRNA, complete cds /cds=(306,2516) /gb=U51037 /gi=1256409 /ug=Mm.493 /len=3840	Mm.269474	13018	Q61164 ; Q3USR8 ; Q3UYZ8 ; Q3UZH8	NP_031820.1 ; NP_851839.1	NM_007794 ; NM_181322
96266_at	Aplp2	AI841982	Hnrpm	Cluster Incl AI841982:UI-M-AH0-acu-h-04-0-UI.s2 Mus musculus cDNA, 3' end /clone=UI-M-AH0-acu-h-04-0-UI /clone_end=3' /gb=AI841982 /gi=5476195 /ug=Mm.29841 /len=334	Mm.311439	76936	Q9D0E1 ; Q570Z0 ; Q3THB3 ; Q3TL61 ; Q3TQ66 ; Q3TW40 ; Q3UCL9	NP_084080.1	NM_029804
101449_at	Rasa2	AW120841	Trim41	Cluster Incl AW120841:UI-M-BH2.3-aoa-e-02-0-UI.s1 Mus musculus cDNA, 3' end /clone=UI-M-BH2.3-aoa-e-02-0-UI /clone_end=3' /gb=AW120841 /gi=6096174 /ug=Mm.794 /len=283	Mm.794	211007	Q8VDU9	XP_618865.1	XM_618865
96794_at	Gadd45b	AI851584	Zfp622	Cluster Incl AI851584:UI-M-BH0-aki-g-08-0-UI.s1 Mus musculus cDNA, 3' end /clone=UI-M-BH0-aki-g-08-0-UI /clone_end=3' /gb=AI851584 /gi=5495490 /ug=Mm.29145 /len=317	Mm.29145	52521	Q91VY9 ; Q3TCX4 ; Q3U343	NP_653106.1	NM_144523
101144_at	Il1rrp; Il18ralpha; Csna	U43673	Il18r1	Cluster Incl U43673:Mus musculus putative transmembrane receptor IL-1Rrp mRNA, complete cds /cds=(380,1993) /gb=U43673 /gi=1206010 /ug=Mm.4773 /len=2830	Mm.253664	16182	Q61098 ; Q3TCJ0 ; Q8C257	NP_032391.1	NM_008365
102964_at	Banp	AW122326	Zfp639	Cluster Incl AW122326:UI-M-BH2.2-aos-f-04-0-UI.s1 Mus musculus cDNA, 3' end /clone=UI-M-BH2.2-aos-f-04-0-UI /clone_end=3' /gb=AW122326 /gi=6097811 /ug=Mm.18048 /len=292	Mm.285620	67778	Q80UZ3 ; Q8BWU9 ; Q99KZ6	NP_653102.1	NM_144519
98522_at	Hspa8	AI839158	Psmd8	Cluster Incl AI839158:UI-M-AO0-ach-f-03-0-UI.s1 Mus musculus cDNA, 3' end /clone=UI-M-AO0-ach-f-03-0-UI /clone_end=3' /gb=AI839158 /gi=5473371 /ug=Mm.35812 /len=419	Mm.273152	57296	Q9CX56 ; Q99JB5 ; Q3TG45 ; Q3TI95 ; Q3TVY0 ; Q3TW90 ; Q3U617 ; Q8BKP5 ; Q9CPS5	NP_080821.2	NM_026545
160931_at	Drp1; AI450666; MGC90593; 6330417M19Rik	AW120468	Dnm1l	Cluster Incl AW120468:UI-M-BH1-ami-b-01-0-UI.s2 Mus musculus cDNA, 3' end /clone=UI-M-BH1-ami-b-01-0-UI /clone_end=3' /gb=AW120468 /gi=6095801 /ug=Mm.801 /len=326 /NOTE=replacement for probe set(s) 101454_at on MG-U74A	Mm.218820	74006	Q8K1M6 ; Q3U4P3	NP_001021118.1 ; NP_690029.2	NM_001025947 ; NM_152816
98545_at	BAP; REA; Bap37; Bcap37; AU044498; Ccl9	X78683	Phb2	Cluster Incl X78683:B-cell receptor-associated protein 37 /cds=(107,1003) /gb=X78683 /gi=541733 /ug=Mm.36241 /len=1287	Mm.36241	12034	O35129 ; Q3V235 ; Q3V2V2	NP_031557.1	NM_007531
100571_at	Rpa1	AW123934	Laptm4b	Cluster Incl AW123934:UI-M-BH2.3-aqc-b-11-0-UI.s1 Mus musculus cDNA, 3' end /clone=UI-M-BH2.3-aqc-b-11-0-UI /clone_end=3' /gb=AW123934 /gi=6099464 /ug=Mm.5856 /len=237	Mm.197518	114128	Q91XQ6	NP_277056.1	NM_033521
94548_at	1200003O06Rik; Trpm1	AI790537	Mfsd1	Cluster Incl AI790537:ul02d10.x1 Mus musculus cDNA, 3' end /clone=IMAGE-2064883 /clone_end=3' /gb=AI790537 /gi=5338253 /ug=Mm.29078 /len=440	Mm.271975	66868	Q3TAG9 ; Q3UWU0 ; Q8BVZ3 ; Q9DC37	NP_080089.1	NM_025813
98533_at	St7	AI854779	Cyb5	Cluster Incl AI854779:UI-M-BH0-aka-d-08-0-UI.s1 Mus musculus cDNA, 3' end /clone=UI-M-BH0-aka-d-08-0-UI /clone_end=3' /gb=AI854779 /gi=5498685 /ug=Mm.35849 /len=428	Mm.31018	109672	P56395 ; Q544Z9	NP_080073.1	NM_025797
160875_at	Psmb1	AF090314	Psmb1	Cluster Incl AF090314:Mus musculus proteasome beta-subunit C5 (Psmb1) mRNA, partial cds /cds=(0,19) /gb=AF090314 /gi=4140641 /ug=Mm.42197 /len=374 /NOTE=replacement for probe set(s) 99540_at on MG-U74A	Mm.32912	19170	O09061 ; Q6RI64	NP_035315.1	NM_011185
98033_at	Sh3kbp1	AA710132	1100001H23Rik	Cluster Incl AA710132:vt45a05.r1 Mus musculus cDNA, 5' end /clone=IMAGE-1166000 /clone_end=5' /gb=AA710132 /gi=2720050 /ug=Mm.3311 /len=339	Mm.3311	66857	Q3TA89 ; Q8BGH5 ; Q8VCI0 ; Q9D1S0	NP_080082.1	NM_025806
95491_at	dj-1; Dj1; DJ-1; Akr1b3	AB015652	Park7	Cluster Incl AB015652:Mus musculus gene for DJ-1, complete cds /cds=(0,521) /gb=AB015652 /gi=3256342 /ug=Mm.2507 /len=522	Mm.277349	57320	Q99LX0 ; Q3THB9 ; Q3U509	NP_065594.2	NM_020569
96518_at	Kibra; AA408228; AU017197; BC037006; KIAA0869; MGC47054; mKIAA0869; RP23-196B5.5; Centg2	AU017197	BC037006	Cluster Incl AU017197:AU017197 Mus musculus cDNA, 3' end /clone=J0735G03 /clone_end=3' /gb=AU017197 /gi=3372310 /ug=Mm.26030 /len=571	Mm.31267	211652	Q571D0 ; Q8K1Y3 ; Q8VD17 ; Q922W3	XP_109956.5	XM_109956
160703_at	Dct	AW120644	Poldip3	Cluster Incl AW120644:UI-M-BH2.3-anz-f-06-0-UI.s1 Mus musculus cDNA, 3' end /clone=UI-M-BH2.3-anz-f-06-0-UI /clone_end=3' /gb=AW120644 /gi=6096017 /ug=Mm.23758 /len=490 /NOTE=replacement for probe set(s) 104553_at on MG-U74A	Mm.23758	73826	Q8BG81 ; Q571G8 ; Q3TJ78 ; Q3U8V1 ; Q3UDD3 ; Q8C713	NP_848742.1	NM_178627
96959_at	Itgb4bp	AW210080	Ube2n	Cluster Incl AW210080:ul50f12.y1 Mus musculus cDNA, 5' end /clone=IMAGE-2101775 /clone_end=5' /gb=AW210080 /gi=6516020 /ug=Mm.30233 /len=505	Mm.371667	93765	P61089 ; Q3TSL6	NP_542127.1	NM_080560
103428_at	P66; P68; C85233; 2410142G14Rik	AW049684	Pold3	Cluster Incl AW049684:UI-M-BH1-ani-b-12-0-UI.s1 Mus musculus cDNA, 3' end /clone=UI-M-BH1-ani-b-12-0-UI /clone_end=3' /gb=AW049684 /gi=5910213 /ug=Mm.19000 /len=346	Mm.37562	67967	Q9EQ28 ; Q3THQ7 ; Q3TS65 ; Q8BH76	NP_598453.1	NM_133692
103739_at	Fmn2	AW230977	MGI:2136405	Cluster Incl AW230977:uo70h08.y1 Mus musculus cDNA, 5' end /clone=IMAGE-2647935 /clone_end=5' /gb=AW230977 /gi=6560343 /ug=Mm.24411 /len=424	Mm.24411	93683	Q9EPS3 ; Q505E6 ; Q69ZY0	NP_201577.3	NM_033320
101960_at	Sh3kbp1	AI842208	D10Wsu52e	Cluster Incl AI842208:UI-M-AI1-afm-f-10-0-UI.s1 Mus musculus cDNA, 3' end /clone=UI-M-AI1-afm-f-10-0-UI /clone_end=3' /gb=AI842208 /gi=5476421 /ug=Mm.9257 /len=382	Mm.9257	28088	Q3TA04 ; Q3TI25 ; Q3TJ01 ; Q3UDW6 ; Q99LF4	NP_663397.1	NM_145422
97273_at	Rpl15	AI845953	MGI:1933527	Cluster Incl AI845953:UI-M-AK1-aex-h-04-0-UI.s1 Mus musculus cDNA, 3' end /clone=UI-M-AK1-aex-h-04-0-UI /clone_end=3' /gb=AI845953 /gi=5489859 /ug=Mm.27932 /len=357	Mm.27932	83701	Q5D042 ; Q8VEE6 ; Q3UD04	NP_113582.1	NM_031405
104348_at	Dst	AI835152	Bre	Cluster Incl AI835152:UI-M-AQ0-aaf-d-03-0-UI.s1 Mus musculus cDNA, 3' end /clone=UI-M-AQ0-aaf-d-03-0-UI /clone_end=3' /gb=AI835152 /gi=5469365 /ug=Mm.22543 /len=302	Mm.249822	107976	Q6P8Z2 ; Q8CJ13 ; Q8JZP0 ; Q8K3V9 ; Q8K3W0 ; Q497G6 ; Q8BKU1 ; Q8VHN1	NP_653124.1 ; NP_851796.1 ; NP_851797.1 ; NP_851798.1 ; NP_851799.1	NM_144541 ; NM_181279 ; NM_181280 ; NM_181281 ; NM_181282
95404_at		AW123453	Pafah1b2	Cluster Incl AW123453:UI-M-BH2.1-apj-e-11-0-UI.s1 Mus musculus cDNA, 3' end /clone=UI-M-BH2.1-apj-e-11-0-UI /clone_end=3' /gb=AW123453 /gi=6098983 /ug=Mm.24199 /len=274	Mm.200859	18475	Q61206 ; Q7TNP3 ; Q6PKE6 ; Q8BTA2 ; Q9CT35	NP_032801.2	NM_008775
96952_at	Mmp13	AW121552	Psma6	Cluster Incl AW121552:UI-M-BH2.2-aop-f-02-0-UI.s1 Mus musculus cDNA, 3' end /clone=UI-M-BH2.2-aop-f-02-0-UI /clone_end=3' /gb=AW121552 /gi=6096885 /ug=Mm.30210 /len=521	Mm.30210	26443	Q9QUM9 ; Q3TT07 ; Q3U6Y2	NP_036098.1	NM_011968
94002_at	Cul1	AI849838	Cul1	Cluster Incl AI849838:UI-M-AL1-aho-d-08-0-UI.s1 Mus musculus cDNA, 3' end /clone=UI-M-AL1-aho-d-08-0-UI /clone_end=3' /gb=AI849838 /gi=5493737 /ug=Mm.21771 /len=417	Mm.87611	26965	Q9WTX6 ; Q3TPM3 ; Q3UIA5	NP_036172.1	NM_012042
160343_at	Srp19	AI848458	Srp19	Cluster Incl AI848458:UI-M-AH1-ags-g-08-0-UI.s1 Mus musculus cDNA, 3' end /clone=UI-M-AH1-ags-g-08-0-UI /clone_end=3' /gb=AI848458 /gi=5492364 /ug=Mm.29452 /len=470 /NOTE=replacement for probe set(s) 95143_at on MG-U74A	Mm.29452	66384	Q9D7A6 ; Q3UXK5 ; Q9CRF7 ; Q9D104	NP_079803.1	NM_025527
95103_at	2310037I24Rik	AI839824	2310065K24Rik	Cluster Incl AI839824:UI-M-AN0-acq-c-09-0-UI.s1 Mus musculus cDNA, 3' end /clone=UI-M-AN0-acq-c-09-0-UI /clone_end=3' /gb=AI839824 /gi=5474002 /ug=Mm.29348 /len=481	Mm.250425	102122	Q91WE2 ; Q3U9X3	NP_082497.2	NM_028221
97885_at	Clast1; Lr8; 1810009M01Rik	AB031386	1810009M01Rik	Cluster Incl AB031386:Mus musculus mRNA for Clast1, complete cds /cds=(196,987) /gb=AB031386 /gi=5804793 /ug=Mm.28385 /len=1207	Mm.28385	65963	Q9R1Q6 ; Q9WU52	NP_075543.1	NM_023056
101886_f_at	D(b) gene; H-2D; H2-D; H2-L; MHC B7.2; H2-K1	X52490	H2-D1 ; H2-L	Cluster Incl X52490:Synthetic D(b) mRNA for D(b) glycoprotein (alpha chain) and beta(2) microglobulin /cds=(9,1097) /gb=X52490 /gi=50671 /ug=Mm.88493 /len=1102	Mm.33263	14964 ; 14980	P01899 ; P01900 ; P04223 ; P01897 ; P01895 ; O19467 ; O19473 ; Q31116 ; Q31142 ; Q31149 ; Q31169 ; Q31170 ; Q31188 ; Q31209 ; Q569W0 ; Q61891 ; Q61892 ; Q61895 ; Q61896 ; Q95457 ; O78207 ; Q31167 ; Q31168 ; Q31198 ; Q6RJ38 ; Q792Z7 ; Q8R3Y0 ; Q4KN81	NP_034510.2	NM_010380
101518_at	AU015496; RP23-399H5.8; 0610009H04Rik	U38981	0610009H04Rik	Cluster Incl U38981:Mus musculus uterine mRNA, complete cds /cds=(205,603) /gb=U38981 /gi=1066284 /ug=Mm.8486 /len=651	Mm.358671	55978	Q61025 ; Q99M35	NP_061342.1	NM_018854
99668_at	ALP-1; Amphl; SH3P9; BRAMP-2; Col6a2	U86405	Bin1	Cluster Incl U86405:Mus musculus brain amphiphysin 2 mRNA, complete cds /cds=(249,2015) /gb=U86405 /gi=1914840 /ug=Mm.4383 /len=2506	Mm.4383	30948	O08539 ; Q6P1B9 ; Q8C5M9	NP_033798.1	NM_009668
101587_at	Eph1; Eph-1; AI195553; Ctnnb1	U89491	Ephx1	Cluster Incl U89491:Mus musculus microsomal expoxide hydrolase (Eph1) mRNA, allele b, complete cds /cds=(43,1410) /gb=U89491 /gi=1890859 /ug=Mm.9075 /len=1451	Mm.9075	13849	Q9D379 ; P97869 ; Q6PEV0 ; Q8K2W5	NP_034275.1	NM_010145
101102_at	alpha4; p52; Pc52; Tap42; C81413; AI115586; AI662457; AW208785	AJ223156	Igbp1	Cluster Incl AJ223156:Mus Musculus alpha4 gene, exon2 and join CDS /cds=(0,831) /gb=AJ223156 /gi=3127824 /ug=Mm.7454 /len=1132	Mm.7454	18518	Q61249	NP_032810.2	NM_008784
99645_at	AI315132; 6230409E21Rik; 4921506J03Rik	AW048484	4921506J03Rik	Cluster Incl AW048484:UI-M-BH1-alj-d-10-0-UI.s1 Mus musculus cDNA, 3' end /clone=UI-M-BH1-alj-d-10-0-UI /clone_end=3' /gb=AW048484 /gi=5909018 /ug=Mm.43640 /len=458	Mm.43640	382423		XP_356498.3	XM_356498
96267_at	Grb2	AI846127	Ndufv1	Cluster Incl AI846127:UI-M-AN1-afj-b-05-0-UI.s2 Mus musculus cDNA, 3' end /clone=UI-M-AN1-afj-b-05-0-UI /clone_end=3' /gb=AI846127 /gi=5490033 /ug=Mm.29842 /len=417	Mm.29842	17995	Q91YT0	NP_598427.1	NM_133666
98084_at	Arl2bp	AI849834	Arl2bp	Cluster Incl AI849834:UI-M-AL1-aho-h-09-0-UI.s1 Mus musculus cDNA, 3' end /clone=UI-M-AL1-aho-h-09-0-UI /clone_end=3' /gb=AI849834 /gi=5493780 /ug=Mm.34577 /len=464	Mm.139700	107566	Q9CQW6 ; Q9D385	NP_077153.1 ; NP_077231.1	NM_024191 ; NM_024269
98572_at	Dnajb11	AW122551	Dnajb11	Cluster Incl AW122551:UI-M-BH2.2-aox-d-09-0-UI.s1 Mus musculus cDNA, 3' end /clone=UI-M-BH2.2-aox-d-09-0-UI /clone_end=3' /gb=AW122551 /gi=6098075 /ug=Mm.37516 /len=480	Mm.37516	67838	Q99KV1 ; Q8VCY1 ; Q8VHB1 ; Q543I7 ; Q8BK79	NP_080676.2	NM_026400
96662_at	Calm1	AI847054	Ppap2b	Cluster Incl AI847054:UI-M-AP1-agn-a-07-0-UI.s1 Mus musculus cDNA, 3' end /clone=UI-M-AP1-agn-a-07-0-UI /clone_end=3' /gb=AI847054 /gi=5490960 /ug=Mm.27363 /len=389	Mm.348326	67916	Q99JY8 ; Q3TVM4 ; Q3TXR7	NP_542122.1	NM_080555
94923_f_at	Atp5b	AA543502	Otud4	Cluster Incl AA543502:vk25c02.r1 Mus musculus cDNA, 5' end /clone=IMAGE-947618 /clone_end=5' /gb=AA543502 /gi=2291979 /ug=Mm.26609 /len=598	Mm.34348	73945	Q80TL3 ; Q9CUN2	XP_194424.3	XM_194424
95714_at	Sf3b14; AV001342; 6030419K15Rik; Ccl9	AI226264	0610009D07Rik	Cluster Incl AI226264:uf06a12.y1 Mus musculus cDNA, 5' end /clone=IMAGE-1510558 /clone_end=5' /gb=AI226264 /gi=3809317 /ug=Mm.29712 /len=465	Mm.102627	66055	P59708 ; Q3U9T9	NP_079599.1	NM_025323
94246_at	Ets-2; AU022856; Mgrn1	J04103	Ets2	Cluster Incl J04103:E26 avian leukemia oncogene 2, 3' domain /cds=(137,1543) /gb=J04103 /gi=193193 /ug=Mm.22365 /len=1552	Mm.290207	23872	P15037 ; Q99K36 ; Q3UAL8 ; Q3UKV3 ; Q3UMD7 ; Q3UP99 ; Q8BMM2	NP_035939.2	NM_011809
101064_at	PLRG1; C80566; AA958940; Pole2	AF044334	Plrg1	Cluster Incl AF044334:Mus musculus pleiotropic regulator 1 (PLRG1) mRNA, complete cds /cds=(0,1541) /gb=AF044334 /gi=2832297 /ug=Mm.7138 /len=1542	Mm.286349	53317	Q922V4	NP_058064.2	NM_016784
100579_s_at	AV026556; Dcamkl1	U91848	Clta	Cluster Incl U91848:Mus musculus clathrin light chain 2 mRNA, complete cds /cds=(108,815) /gb=U91848 /gi=1916987 /ug=Mm.6072 /len=1089	Mm.298875	12757	O08585 ; Q3THU7 ; Q6PFA2	NP_058040.1	NM_016760
96701_at	Arx; SAE2; UBA1; UBA2; Ubl1a2; AA986091; Dct	U35833	Uble1b	Cluster Incl U35833:Mus musculus anthracycline-associated resistance (Arx) mRNA, complete cds /cds=(20,1936) /gb=U35833 /gi=4096673 /ug=Mm.27560 /len=2525	Mm.27560	50995	Q9Z1F9 ; Q3TQN3 ; Q3U9J5 ; Q3U819	NP_057891.1	NM_016682
97309_at	Fusip1	AW214164	St13	Cluster Incl AW214164:uo41a02.x1 Mus musculus cDNA, 3' end /clone=IMAGE-2645066 /clone_end=3' /gb=AW214164 /gi=6520606 /ug=Mm.28066 /len=253	Mm.180337	70356	Q99L47 ; Q3TGW8 ; Q3U3N7 ; Q3U8D2 ; Q3U9V1	NP_598487.1	NM_133726
99148_at	Hbb-b1	AI852862	Fh1	Cluster Incl AI852862:UI-M-BH0-ajk-e-02-0-UI.s1 Mus musculus cDNA, 3' end /clone=UI-M-BH0-ajk-e-02-0-UI /clone_end=3' /gb=AI852862 /gi=5496768 /ug=Mm.41502 /len=266	Mm.41502	14194	P97807 ; Q3UIA9	NP_034339.1	NM_010209
95682_at	127kDa; AA408517; p127-Ddb1; Stt3a	AB026432	Ddb1	Cluster Incl AB026432:Mus musculus mRNA for XPE UV-damaged DNA binding factor, complete cds /cds=(81,3503) /gb=AB026432 /gi=5931595 /ug=Mm.29623 /len=4171	Mm.289915	13194	Q91YC8 ; Q99LV3 ; Q9WV39 ; Q3U1J4 ; Q3U4D0 ; Q3U8G3 ; Q3UJC4 ; Q3ULS8 ; Q9QYK0	NP_056550.1	NM_015735
95467_at	Ada	AW120746	Scoc	Cluster Incl AW120746:UI-M-BH2.3-any-c-11-0-UI.s1 Mus musculus cDNA, 3' end /clone=UI-M-BH2.3-any-c-11-0-UI /clone_end=3' /gb=AW120746 /gi=6096079 /ug=Mm.24763 /len=416	Mm.379079	56367	Q5U450 ; Q78YZ6 ; Q9WU55	NP_062682.1	NM_019708
99563_at	Spin	AW124681	Spin	Cluster Incl AW124681:UI-M-BH2.1-apw-g-06-0-UI.s1 Mus musculus cDNA, 3' end /clone=UI-M-BH2.1-apw-g-06-0-UI /clone_end=3' /gb=AW124681 /gi=6100211 /ug=Mm.42193 /len=421	Mm.188432	20729	Q61142 ; Q3TLC3 ; Q3TLF7 ; Q3TQU6 ; Q3UT05 ; Q3UWM7 ; Q3UX91 ; Q91VG8	NP_035592.1 ; NP_666155.1	NM_011462 ; NM_146043
99594_at	Npepl1	AI844598	Mrpl51	Cluster Incl AI844598:UI-M-AJ1-ahh-c-08-0-UI.s2 Mus musculus cDNA, 3' end /clone=UI-M-AJ1-ahh-c-08-0-UI /clone_end=3' /gb=AI844598 /gi=5488509 /ug=Mm.42826 /len=329	Mm.138749	66493	Q9CPY1 ; Q9CWZ9	NP_079871.1	NM_025595
103634_at	p48; Irf-9; Isgf3g	U51992	Isgf3g	Cluster Incl U51992:Interferon dependent positive acting transcription factor 3 gamma /cds=(64,1263) /gb=U51992 /gi=1263309 /ug=Mm.2032 /len=1959	Mm.2032	16391	Q61179 ; Q3UKQ7	NP_032420.1	NM_008394
160403_at	Nfe2l1	AW122690	MGI:1931466	Cluster Incl AW122690:UI-M-BH2.2-aot-a-11-0-UI.s1 Mus musculus cDNA, 3' end /clone=UI-M-BH2.2-aot-a-11-0-UI /clone_end=3' /gb=AW122690 /gi=6098220 /ug=Mm.30370 /len=184 /NOTE=replacement for probe set(s) 97466_at on MG-U74A	Mm.104491	80795	Q9JLJ1 ; Q8CI00	NP_064363.1	NM_019979
96762_at	MIP; TRN; IPO2; MIP1; Kpnb2; AU021749; D13Ertd688e; Tnpo1	AW046160	Tnpo1	Cluster Incl AW046160:UI-M-BH1-akw-b-02-0-UI.s1 Mus musculus cDNA, 3' end /clone=UI-M-BH1-akw-b-02-0-UI /clone_end=3' /gb=AW046160 /gi=5906689 /ug=Mm.29005 /len=532	Mm.173286	238799	Q8BFY9 ; Q3TQW0 ; Q3TS78	NP_848831.1	NM_178716
92787_at	Ccnd2	AI845902	Ankrd10	Cluster Incl AI845902:UI-M-AK1-aex-b-07-0-UI.s1 Mus musculus cDNA, 3' end /clone=UI-M-AK1-aex-b-07-0-UI /clone_end=3' /gb=AI845902 /gi=5489808 /ug=Mm.12459 /len=358	Mm.12459	102334	Q99LW0 ; Q8BG46 ; Q8BGB6 ; Q8BYG1	NP_598732.1	NM_133971
98608_at	ERF; ERF1; TB3-1; SUP45L1; AI463371; MGC18745; Actb	AI845886	Etf1	Cluster Incl AI845886:UI-M-AO1-aeg-h-09-0-UI.s1 Mus musculus cDNA, 3' end /clone=UI-M-AO1-aeg-h-09-0-UI /clone_end=3' /gb=AI845886 /gi=5489792 /ug=Mm.3845 /len=447	Mm.329353	225363	Q8BWY3 ; P70199 ; Q3TDF8 ; Q3TF02 ; Q3TL10 ; Q3TPZ6 ; Q3U6V5	NP_659115.2	NM_144866
93735_f_at	TBP-1; Eif4a1	D49686	Psmc3	Cluster Incl D49686:Mus musculus mRNA for Tat binding protein-1, complete cds /cds=(176,1504) /gb=D49686 /gi=3510276 /ug=Mm.20946 /len=1569	Mm.289832	19182	O88685 ; Q3THI5 ; Q3TKC2 ; Q3TKG4 ; Q3U8Y7 ; Q3UD94 ; Q8BUP7 ; Q99JN8	NP_032974.1	NM_008948
99384_at	Pim-1	M13945	Pim1	Cluster Incl M13945:Proviral integration site 1 /cds=(0,941) /gb=M13945 /gi=200352 /ug=Mm.56942 /len=942	Mm.328931	18712	Q8CFN8 ; Q3TYQ0 ; Q3U4N9	NP_032868.2	NM_008842
102895_at	D4Wsu53e	AI153246	Nipbl	Cluster Incl AI153246:uc51c02.r1 Mus musculus cDNA, 5' end /clone=IMAGE-1429154 /clone_end=5' /gb=AI153246 /gi=3681715 /ug=Mm.1558 /len=469	Mm.240329	71175	Q6KCD5 ; Q3TPM9 ; Q497G5	NP_081983.2 ; NP_957684.1	NM_027707 ; NM_201232
95128_at	Usp4	AI849611	Anapc2	Cluster Incl AI849611:UI-M-AH1-agr-g-04-0-UI.s1 Mus musculus cDNA, 3' end /clone=UI-M-AH1-agr-g-04-0-UI /clone_end=3' /gb=AI849611 /gi=5493517 /ug=Mm.29412 /len=309	Mm.291624	99152	Q8BZQ7 ; Q6P0W7 ; Q6ZPR8 ; Q3TCK5 ; Q3U430	NP_780509.1	NM_175300
103556_at	Nt5c2	AI840158	Angptl2	Cluster Incl AI840158:UI-M-AO0-acc-d-08-0-UI.s1 Mus musculus cDNA, 3' end /clone=UI-M-AO0-acc-d-08-0-UI /clone_end=3' /gb=AI840158 /gi=5474371 /ug=Mm.19081 /len=406	Mm.208919	26360	Q9R045 ; Q8BM09	NP_036053.2	NM_011923
98120_at	Ptma	AI844807	Mrpl27	Cluster Incl AI844807:UI-M-AH1-agx-b-03-0-UI.s1 Mus musculus cDNA, 3' end /clone=UI-M-AH1-agx-b-03-0-UI /clone_end=3' /gb=AI844807 /gi=5488713 /ug=Mm.34951 /len=517	Mm.34951	94064	Q99N92 ; Q4VA31	NP_444391.1	NM_053161
93347_at	rab24; 6530406O07Rik; Ccnd3	Z22819	Rab24	Cluster Incl Z22819:RAB24, member RAS oncogene family /cds=(0,611) /gb=Z22819 /gi=438163 /ug=Mm.18800 /len=660	Mm.220923	19336	P35290 ; Q8K133	NP_033026.1	NM_009000
103433_at	Pten	AI846077	Pscd3	Cluster Incl AI846077:UI-M-AN1-afj-a-02-0-UI.s2 Mus musculus cDNA, 3' end /clone=UI-M-AN1-afj-a-02-0-UI /clone_end=3' /gb=AI846077 /gi=5490023 /ug=Mm.19065 /len=296	Mm.281003	19159	O08967 ; Q5DTF5 ; Q922J4 ; Q3TGW1 ; Q8CBE4 ; Q3TXK1	NP_035312.2	NM_011182
99604_at	Rnf153; MARCH-V; MGC130121; MGC130122; 1810015H18Rik; 2310008I22Rik; 2700055A20Rik; E130202O05Rik; Josd1	AI848713	2007-03-05	Cluster Incl AI848713:UI-M-AJ1-ahf-a-10-0-UI.s1 Mus musculus cDNA, 3' end /clone=UI-M-AJ1-ahf-a-10-0-UI /clone_end=3' /gb=AI848713 /gi=5492619 /ug=Mm.42925 /len=437	Mm.297536	69104	Q9CTI6 ; Q6P230 ; Q9CPS3	NP_081590.2	NM_027314
94532_at	E2; P31; Vma4; Atp6e; Atp6e2; Atp6v1e; D6Ertd385e; 2410029D23Rik	U13841	Atp6v1e1	Cluster Incl U13841:ATPase, H+ transporting lysosomal (vacuolar proton pump) 32kDa /cds=(0,686) /gb=U13841 /gi=1184662 /ug=Mm.29045 /len=687	Mm.29045	11973	Q8K5D6 ; Q3UK59 ; Q99LD0	NP_031536.2	NM_007510
100584_at	AIV; Anx4; Xanx-4; AI265406; AW106930; Abi1	U72941	Anxa4	Cluster Incl U72941:Mus musculus annexin IV mRNA, complete cds /cds=(90,1049) /gb=U72941 /gi=1778312 /ug=Mm.619 /len=1961	Mm.259702	11746	P97429 ; Q3UCL0 ; Q7TMN7 ; Q8BSL2 ; Q9R0V2	NP_038499.1	NM_013471
101091_at	Ubl1; GMP1; PIC1; SMT3; SMTP3; Smt3C; SMT3H3; SUMO-1; SENTRIN; MGC103203; Sumo1	AF033353	Sumo1	Cluster Incl AF033353:Ubiquitin-like 1 /cds=(118,423) /gb=AF033353 /gi=2645736 /ug=Mm.7353 /len=1187	Mm.362118	22218	P63166	NP_033486.1	NM_009460
93753_at	Ap2m1	AI852632	Litaf	Cluster Incl AI852632:UI-M-BH0-aiu-f-10-0-UI.s1 Mus musculus cDNA, 3' end /clone=UI-M-BH0-aiu-f-10-0-UI /clone_end=3' /gb=AI852632 /gi=5496538 /ug=Mm.21119 /len=346	Mm.294753	56722	Q9EQI0 ; Q3UXV6 ; Q9JLJ0	NP_064364.1	NM_019980
97915_at	Hdac6	AW124144	Plekhb2	Cluster Incl AW124144:UI-M-BH2.1-apr-e-12-0-UI.s1 Mus musculus cDNA, 3' end /clone=UI-M-BH2.1-apr-e-12-0-UI /clone_end=3' /gb=AW124144 /gi=6099674 /ug=Mm.28491 /len=442	Mm.292751	226971	Q9QZC7 ; Q3UDH6 ; Q3UFC9	NP_663491.1	NM_145516
97201_s_at	2900002J19Rik; Ndufa5	AA823381	Ndufa5	Cluster Incl AA823381:vp39a01.r1 Mus musculus cDNA, 5' end /clone=IMAGE-1079016 /clone_end=5' /gb=AA823381 /gi=2893249 /ug=Mm.27677 /len=339	Mm.275780	68202	Q9CPP6 ; Q9CX78	NP_080890.1	NM_026614
95688_at	Mdes; Degs; Des1; AA536663; Degs1	Y08460	Degs1	Cluster Incl Y08460:Degenerative spermatocyte homolog (Drosophila) /cds=(41,1012) /gb=Y08460 /gi=2225940 /ug=Mm.29648 /len=1778	Mm.29648	13244	O09005 ; Q8R4H3	NP_031879.1	NM_007853
92611_at	P137; Gpiap; AL022980; MMGPIP137; Gpiap1	U18773	Gpiap1	Cluster Incl U18773:Mus musculus GPI-anchored protein p137 mRNA, partial cds /cds=(0,550) /gb=U18773 /gi=862634 /ug=Mm.1098 /len=2707	Mm.254134	53872	Q60865 ; Q7TT26 ; Q3TEY4 ; Q3TTW8 ; Q3UFZ6 ; Q8CD82	NP_058019.2	NM_016739
92574_at	C78570; AVLL5809; PRO19626; 3110001M13Rik; Sdhd	AI851046	Sdhd	Cluster Incl AI851046:UI-M-BH0-ajv-f-05-0-UI.s1 Mus musculus cDNA, 3' end /clone=UI-M-BH0-ajv-f-05-0-UI /clone_end=3' /gb=AI851046 /gi=5494952 /ug=Mm.10406 /len=475	Mm.10406	66925	Q9CXV1 ; Q3UX11 ; Q9D6J9	NP_080124.1	NM_025848
104141_at	Tkt	AI850401	D15Wsu75e	Cluster Incl AI850401:UI-M-BG1-aig-f-01-0-UI.s1 Mus musculus cDNA, 3' end /clone=UI-M-BG1-aig-f-01-0-UI /clone_end=3' /gb=AI850401 /gi=5494307 /ug=Mm.22123 /len=511	Mm.383200	28075	Q8VC21 ; Q3TCG9 ; Q3V2M9 ; Q9CQT7	NP_598856.1	NM_134095
98020_at	NEDD-3; Nedd3; AA408859; AI132520; Drg1	D10715	Drg1	Cluster Incl D10715:Mouse mRNA for novel GTP-binding protein, complete cds /cds=(76,1179) /gb=D10715 /gi=220506 /ug=Mm.3250 /len=1524	Mm.3250	13494	P32233 ; Q8CHR8 ; Q5NBZ3 ; Q8BNS0	NP_031905.1	NM_007879
97824_at	Prkcbp1	AW121031	Nola2	Cluster Incl AW121031:UI-M-BH2.3-aof-b-04-0-UI.s1 Mus musculus cDNA, 3' end /clone=UI-M-BH2.3-aof-b-04-0-UI /clone_end=3' /gb=AW121031 /gi=6096364 /ug=Mm.28203 /len=396	Mm.28203	52530	Q9CRB2	NP_080907.1	NM_026631
94522_at	P24; p24; Pgrmc1	AF098508	Dctn3	Cluster Incl AF098508:Mus musculus dynactin light chain (P24) mRNA, complete cds /cds=(12,572) /gb=AF098508 /gi=4323147 /ug=Mm.29025 /len=819	Mm.29025	53598	Q9Z0Y1 ; Q9CR43 ; Q9D039	NP_058586.2	NM_016890
93255_at	RIP1; Rip1; Ralbp1	X80937	Ralbp1	Cluster Incl X80937:Ral-interacting protein 1 /cds=(202,2148) /gb=X80937 /gi=984748 /ug=Mm.17009 /len=3661	Mm.17009	19765	Q62172 ; Q6NXH5 ; Q3TDW9 ; Q3TX60 ; Q3ULP3 ; Q3UWT5 ; Q3UZV5	NP_033093.1	NM_009067
95715_at	Eif3s12	AW125739	Eif3s12	Cluster Incl AW125739:UI-M-BH2.2-aqi-g-05-0-UI.s1 Mus musculus cDNA, 3' end /clone=UI-M-BH2.2-aqi-g-05-0-UI /clone_end=3' /gb=AW125739 /gi=6101234 /ug=Mm.29714 /len=321	Mm.29714	73830	Q9DBZ5 ; Q58EU9 ; Q3TY56	NP_082935.1	NM_028659
103713_at	Usp9x	AW124533	Usp9x	Cluster Incl AW124533:UI-M-BH2.1-apo-g-12-0-UI.s1 Mus musculus cDNA, 3' end /clone=UI-M-BH2.1-apo-g-12-0-UI /clone_end=3' /gb=AW124533 /gi=6100063 /ug=Mm.24116 /len=379	Mm.242646	22284	P70398 ; Q4FE56 ; Q8BR77 ; Q8BS89	NP_033507.1	NM_009481
95147_at	Zfhx1b	AI843795	Pgls	Cluster Incl AI843795:UI-M-AN1-afc-e-05-0-UI.s1 Mus musculus cDNA, 3' end /clone=UI-M-AN1-afc-e-05-0-UI /clone_end=3' /gb=AI843795 /gi=5478008 /ug=Mm.29456 /len=462	Mm.282284	66171	Q9CQ60 ; Q3TA62 ; Q8CBG6	NP_079672.1	NM_025396
96751_at	Arl5a	AI842674	Arl5	Cluster Incl AI842674:UI-M-AO1-aeo-a-12-0-UI.s1 Mus musculus cDNA, 3' end /clone=UI-M-AO1-aeo-a-12-0-UI /clone_end=3' /gb=AI842674 /gi=5476887 /ug=Mm.28972 /len=341	Mm.314378	75423	Q80ZU0 ; Q498A0	NP_892039.1	NM_182994
102012_at	RA70; Saps; AA960083; BB137539; SKAP-HOM; mSKAP55R; 2610021A10Rik; Irg1	AB014485	Scap2	Cluster Incl AB014485:Mus musculus mRNA for RA70, complete cds /cds=(65,1141) /gb=AB014485 /gi=4730810 /ug=Mm.10019 /len=1554	Mm.221479	54353	Q9Z2K4 ; Q3UND0 ; Q8BK74	NP_061243.1	NM_018773
160482_at	PTL; Acaa; Acaa1; MGC7090; D9Ertd25e; Acaa1a	AI841705	Acaa1	Cluster Incl AI841705:UI-M-AL0-abo-c-05-0-UI.s1 Mus musculus cDNA, 3' end /clone=UI-M-AL0-abo-c-05-0-UI /clone_end=3' /gb=AI841705 /gi=5475918 /ug=Mm.42275 /len=367 /NOTE=replacement for probe set(s) 99572_s_at, 99573_r_at on MG-U74A	Mm.205266	113868	Q921H8 ; Q8VCH0 ; Q8R343 ; Q3TUU3 ; Q3UKM0 ; Q3UPU8	NP_570934.1	NM_130864
101023_f_at	AI430885; AW490662; Pex6	AI843605	0610010E21Rik	Cluster Incl AI843605:UI-M-AO1-aeh-h-06-0-UI.s1 Mus musculus cDNA, 3' end /clone=UI-M-AO1-aeh-h-06-0-UI /clone_end=3' /gb=AI843605 /gi=5477783 /ug=Mm.6844 /len=379	Mm.6844	68332			NM_001033140
92831_at	Lpl	AI846308	Sfxn1	Cluster Incl AI846308:UI-M-AK1-aez-g-10-0-UI.s1 Mus musculus cDNA, 3' end /clone=UI-M-AK1-aez-g-10-0-UI /clone_end=3' /gb=AI846308 /gi=5490214 /ug=Mm.12983 /len=263	Mm.134191	14057	Q99JR1 ; Q3UB44 ; Q8BPC9	NP_081600.1	NM_027324
104720_at	AA673476; AW124741; MGC102206; 1110029L11Rik; 2610108L02Rik; Rnf12	AI854789	Ubn1	Cluster Incl AI854789:UI-M-BH0-aka-e-07-0-UI.s1 Mus musculus cDNA, 3' end /clone=UI-M-BH0-aka-e-07-0-UI /clone_end=3' /gb=AI854789 /gi=5498695 /ug=Mm.24517 /len=399	Mm.66356	170644	Q6P9K7 ; Q3UUZ4 ; Q4G0F8 ; Q8BNC3 ; Q9CRM4 ; Q9CS40	NP_080942.1	NM_026666
98509_at	C78909; MGC7434; AA407621; Plxnb1	AI834979	BC002199	Cluster Incl AI834979:UI-M-AM1-afw-e-03-0-UI.s1 Mus musculus cDNA, 3' end /clone=UI-M-AM1-afw-e-03-0-UI /clone_end=3' /gb=AI834979 /gi=5469192 /ug=Mm.3584 /len=451	Mm.215471	211556	Q99LV9	NP_666076.1	NM_145964
93254_at	Mapk1	AI839142	Mapk1	Cluster Incl AI839142:UI-M-AO0-ach-d-11-0-UI.s1 Mus musculus cDNA, 3' end /clone=UI-M-AO0-ach-d-11-0-UI /clone_end=3' /gb=AI839142 /gi=5473355 /ug=Mm.1700 /len=523	Mm.196581	26413	P63085 ; Q922X7 ; Q3UF82 ; Q3V1U6	NP_036079.1	NM_011949
98141_at	Eif5b	AA647048	Eif5b	Cluster Incl AA647048:vn39a07.r1 Mus musculus cDNA, 5' end /clone=IMAGE-1023540 /clone_end=5' /gb=AA647048 /gi=2573477 /ug=Mm.35618 /len=391	Mm.260943	226982	Q920Q2 ; Q6A002 ; Q6PAI0 ; Q7TPC0 ; Q8CFF4 ; Q8CGD6 ; Q3SYI4 ; Q3TQJ8 ; Q3TXZ8 ; Q3UL37 ; Q3UM39 ; Q3V4D4 ; Q8BYX3 ; Q8BYY7
92925_at	AGP/EBP; LAP; CRP2; NF-M; Nfil6; NF-IL6; IL-6DBP; Cebpb	M61007	Cebpb	Cluster Incl M61007:CCAAT/enhancer binding protein (C/EBP), beta /cds=(16,906) /gb=M61007 /gi=191775 /ug=Mm.4863 /len=1416	Mm.347406	12608	P28033 ; O70192 ; Q3UPN9	NP_034013.1	NM_009883
160177_at	Psmd2	AW123805	Smu1	Cluster Incl AW123805:UI-M-BH2.1-apm-e-12-0-UI.s1 Mus musculus cDNA, 3' end /clone=UI-M-BH2.1-apm-e-12-0-UI /clone_end=3' /gb=AW123805 /gi=6099335 /ug=Mm.23841 /len=397 /NOTE=replacement for probe set(s) 94879_at on MG-U74A	Mm.289929	74255	Q9JJ70 ; Q3UKJ7 ; Q6PFR6 ; Q9D1I8	NP_067510.2	NM_021535
102427_at		AI849991	Fyttd1	Cluster Incl AI849991:UI-M-BG0-aib-d-09-0-UI.s1 Mus musculus cDNA, 3' end /clone=UI-M-BG0-aib-d-09-0-UI /clone_end=3' /gb=AI849991 /gi=5493897 /ug=Mm.12831 /len=446	Mm.12831	69823	Q3TD96 ; Q3TJ68 ; Q3UT89 ; Q8BVM8 ; Q8K361 ; Q91Z49 ; Q921B0 ; Q9D6A8	NP_081502.2	NM_027226
99013_f_at	Bbx	AI846797	Tmod3	Cluster Incl AI846797:UI-M-AO1-ael-h-03-0-UI.s1 Mus musculus cDNA, 3' end /clone=UI-M-AO1-ael-h-03-0-UI /clone_end=3' /gb=AI846797 /gi=5490703 /ug=Mm.38445 /len=383	Mm.38445	50875	Q9JHJ0 ; Q3TFA9 ; Q3TIT1 ; Q8C3Z3	NP_058659.1	NM_016963
100530_at	Gnds; Rgds; mKIAA1308; Ralgds	L07924	Ralgds	Cluster Incl L07924:Mus musculus guanine nucleotide dissociation stimulator for a ras-related GTPase mRNA, complete cds /cds=(212,2770) /gb=L07924 /gi=193572 /ug=Mm.5236 /len=3573	Mm.5236	19730	Q03385 ; Q6ZPU1 ; Q8R077 ; Q3TWC1 ; Q3TXZ3 ; Q3UEA9 ; Q3UQY9	NP_033084.1	NM_009058
160805_s_at		AB025354	Mpdu1	Cluster Incl AB025354:Mus musculus genes for Supl15h and Sox15, partial cds /cds=(0,125) /gb=AB025354 /gi=5103143 /ug=Mm.29387 /len=628 /NOTE=replacement for probe set(s) 96823_at on MG-U74A	Mm.89579	24070	Q9R0Q9 ; Q8C9V6 ; Q8R0J2	NP_036030.2	NM_011900
160794_at	Ptpn1	AI847158	Smyd2	Cluster Incl AI847158:UI-M-AO1-aep-d-07-0-UI.s1 Mus musculus cDNA, 3' end /clone=UI-M-AO1-aep-d-07-0-UI /clone_end=3' /gb=AI847158 /gi=5491064 /ug=Mm.28849 /len=148 /NOTE=replacement for probe set(s) 96727_at on MG-U74A	Mm.156895	226830	Q8R5A0 ; Q3UBQ2 ; Q9D177	NP_081072.1	NM_026796
162299_f_at		AV029120	Pbp ; LOC432447	Cluster Incl AV029120:AV029120 Mus musculus cDNA /clone=1500002O15 /clone_end=3' /gb=AV029120 /gi=4828668 /ug=Mm.46953 /len=243 /NOTE=replacement for probe set(s) 102174_f_at on MG-U74A	Mm.195898	23980 ; 432447	P21279 ; P70296 ; Q3TGC5 ; Q3UHH5 ; Q5EBQ2 ; Q8C6U1	NP_061346.1 ; XP_483886.1	NM_018858 ; XM_483886
97922_at	Cyb5r4	AW045597	Cyb5r4	Cluster Incl AW045597:UI-M-BH1-alg-a-01-0-UI.s1 Mus musculus cDNA, 3' end /clone=UI-M-BH1-alg-a-01-0-UI /clone_end=3' /gb=AW045597 /gi=5906121 /ug=Mm.30166 /len=306	Mm.30166	266690	Q3TDX8 ; Q3TJH3 ; Q3U012 ; Q6VXY4 ; Q6VXY5 ; Q8BTI5 ; Q99P29 ; Q9CV68 ; Q8R3H8 ; Q99LY4	NP_077157.1	NM_024195
95910_f_at	Rbed1	AI844780	Rbed1	Cluster Incl AI844780:UI-M-AL1-ahq-g-08-0-UI.s1 Mus musculus cDNA, 3' end /clone=UI-M-AL1-ahq-g-08-0-UI /clone_end=3' /gb=AI844780 /gi=5488686 /ug=Mm.24440 /len=200	Mm.167232	232089	Q3TNV2 ; Q91YP6	NP_659166.1	NM_144917
98613_at	C81254; RP23-147P4.6; 1700082G03Rik; Gnb4	AI849876	2700085E05Rik	Cluster Incl AI849876:UI-M-AL1-aho-h-03-0-UI.s1 Mus musculus cDNA, 3' end /clone=UI-M-AL1-aho-h-03-0-UI /clone_end=3' /gb=AI849876 /gi=5493775 /ug=Mm.38521 /len=416	Mm.249700	67201	Q7TMP4 ; Q9CPV4 ; Q9CY26 ; Q9D9F5	NP_080305.1	NM_026029
160107_at	hprt; Hprt; HPGRT; C81579; MGC103149	K01515	Hprt1	Cluster Incl K01515:Hypoxanthine guanine phosphoribosyl transferase /cds=(0,656) /gb=K01515 /gi=193995 /ug=Mm.18675 /len=657 /NOTE=replacement for probe set(s) 93335_at on MG-U74A	Mm.299381	15452	P00493 ; Q6TDG6 ; Q99KF5 ; Q545Y2	NP_038584.1	NM_013556
102368_at	2610208E05Rik	AW121186	2610208E05Rik	Cluster Incl AW121186:UI-M-BH2.3-aok-b-02-0-UI.s1 Mus musculus cDNA, 3' end /clone=UI-M-BH2.3-aok-b-02-0-UI /clone_end=3' /gb=AW121186 /gi=6096519 /ug=Mm.1182 /len=501	Mm.1182	108755	Q8R033	NP_780573.1	NM_175364
160209_at	Prnp	AI850285	Rnf44	Cluster Incl AI850285:UI-M-BG1-aif-c-01-0-UI.s1 Mus musculus cDNA, 3' end /clone=UI-M-BG1-aif-c-01-0-UI /clone_end=3' /gb=AI850285 /gi=5494191 /ug=Mm.25366 /len=479 /NOTE=replacement for probe set(s) 96006_at on MG-U74A	Mm.25366	105239	Q6ZPX8 ; Q3TAC8 ; Q3TVH9 ; Q3UHJ8 ; Q8VD22	NP_598825.1	NM_134064
94011_at	Calm1	AI845182	3100004P22Rik	Cluster Incl AI845182:UI-M-BG0-aht-a-11-0-UI.s1 Mus musculus cDNA, 3' end /clone=UI-M-BG0-aht-a-11-0-UI /clone_end=3' /gb=AI845182 /gi=5489088 /ug=Mm.21819 /len=325	Mm.306805	68035	Q3UBE0 ; Q91V81	NP_598454.1	NM_133693
100126_at	YCL1; 2410152E03Rik; 2810406L04Rik; Pias3	AA967263	Chrac1	Cluster Incl AA967263:vz70e04.r1 Mus musculus cDNA, 5' end /clone=IMAGE-1331838 /clone_end=5' /gb=AA967263 /gi=3141156 /ug=Mm.4748 /len=432	Mm.23095	93696	Q9JKP8	NP_444298.1	NM_053068
100610_at	Capa4; Capn4; Capa-4; D7Ertd146e; Pard3	AF058298	Capns1	Cluster Incl AF058298:Mus musculus calpain small subunit mRNA, complete cds /cds=(34,843) /gb=AF058298 /gi=3511115 /ug=Mm.6534 /len=1401	Mm.6534	12336	O88456 ; Q5BKQ2 ; Q3V0X5	NP_033925.1	NM_009795
104376_at	Hdac4; mHDA1; AI426555; mKIAA0600; Hdac5	AF006602	Hdac5	Cluster Incl AF006602:Mus musculus histone deacetylase mHDA1 mRNA, complete cds /cds=(0,2975) /gb=AF006602 /gi=4165859 /ug=Mm.22665 /len=3081	Mm.22665	15184	Q9Z2V6 ; Q6P9T4 ; Q80TW3 ; Q3TSM2 ; Q3U2E0 ; Q3UJF1	NP_034542.2	NM_010412
96887_at	NP15.6; Np15; D5Bwg0566e; D5Bwg0577e; Cox5b	Y08702	Ndufb11	Cluster Incl Y08702:M.musculus mRNA for neuronal protein 15.6 /cds=(51,452) /gb=Y08702 /gi=1771305 /ug=Mm.30084 /len=554	Mm.30084	104130	O09111	NP_062308.1	NM_019435
97330_at	Abc50; GCN20; AU041969; D17Wsu166e; Abcf1	AI840499	Abcf1	Cluster Incl AI840499:UI-M-AN0-aci-g-08-0-UI.s1 Mus musculus cDNA, 3' end /clone=UI-M-AN0-aci-g-08-0-UI /clone_end=3' /gb=AI840499 /gi=5474712 /ug=Mm.29543 /len=426	Mm.329022	224742	Q6P542 ; Q5RL55 ; Q99K92 ; Q9JL47 ; Q3U6P1	NP_038882.1	NM_013854
93543_f_at	Gstb1; Gstb-1; Gstm1	J03952	Gstm1	Cluster Incl J03952:Mouse, glutathione transferase GT8.7 mRNA, complete cds /cds=(12,668) /gb=J03952 /gi=193687 /ug=Mm.2011 /len=1018	Mm.378928	14862	P10649	NP_034488.1	NM_010358
103263_at	Epc1; 2400007E14Rik; 5730566F07Rik; A930032N02Rik	AF079765	Epc1	Cluster Incl AF079765:Mus musculus enhancer of polycomb (Epc1) mRNA, complete cds /cds=(220,2511) /gb=AF079765 /gi=3757891 /ug=Mm.20828 /len=3895	Mm.312133	13831	Q8C9X6 ; Q6PBH3 ; Q7TNR8 ; Q3UEV1 ; Q3UG01	NP_031961.1 ; NP_081773.1	NM_007935 ; NM_027497
104350_at	Shc; p66; ShcA	AI050321	Shc1	Cluster Incl AI050321:ub29c11.r1 Mus musculus cDNA, 5' end /clone=IMAGE-1379156 /clone_end=5' /gb=AI050321 /gi=3299438 /ug=Mm.22550 /len=504	Mm.86595	20416	P98083 ; Q3U2Q7	NP_035498.2	NM_011368
99440_at	NfiB; 6720429L07Rik; E030026I10Rik; Nfib	Y07686	Nfib	Cluster Incl Y07686:M.musculus mRNA for NfiB3-protein, splice variant (exon 9, 10 and 11 missing) /cds=(531,1793) /gb=Y07686 /gi=1524158 /ug=Mm.4025 /len=2514	Mm.317947	18028	P97863 ; Q4VA50 ; Q3UFE1 ; Q6GSP7 ; Q8C434	NP_032713.2	NM_008687
101040_at	Capa2; Capa-2; AI326419; m-calpin; m-calpain; Tyrp1	D38117	Capn2	Cluster Incl D38117:Mus musculus mRNA for m-calpain large subunit, complete cds /cds=(170,2272) /gb=D38117 /gi=2570157 /ug=Mm.6958 /len=3225	Mm.19306	12334	O08529 ; Q3U3A8 ; Q3U8S5 ; Q8BPV9	NP_033924.1	NM_009794
97247_at	Cyb5b	AW124778	2610034N03Rik	Cluster Incl AW124778:UI-M-BH2.1-aqa-g-10-0-UI.s1 Mus musculus cDNA, 3' end /clone=UI-M-BH2.1-aqa-g-10-0-UI /clone_end=3' /gb=AW124778 /gi=6100308 /ug=Mm.27847 /len=462	Mm.182574	66307	Q3U677 ; Q91V64 ; Q9D096	NP_079754.2	NM_025478
100400_at	Ccdc91	AW124329	4921531G14Rik	Cluster Incl AW124329:UI-M-BH2.1-apq-e-12-0-UI.s1 Mus musculus cDNA, 3' end /clone=UI-M-BH2.1-apq-e-12-0-UI /clone_end=3' /gb=AW124329 /gi=6099859 /ug=Mm.464 /len=236	Mm.244512	66736	Q9CRD2 ; Q6A0D1	NP_080012.1	NM_025736
104349_at	2410133M08Rik; 2500003M10Rik	AA870301	Snip1	Cluster Incl AA870301:vq14c07.r1 Mus musculus cDNA, 5' end /clone=IMAGE-1094220 /clone_end=5' /gb=AA870301 /gi=2965746 /ug=Mm.22548 /len=429	Mm.22548	76793	Q8BIZ6 ; Q3V106	NP_780455.1	NM_175246
95468_at	Egln1	AI850202	Egln1	Cluster Incl AI850202:UI-M-BG1-aie-b-01-0-UI.s1 Mus musculus cDNA, 3' end /clone=UI-M-BG1-aie-b-01-0-UI /clone_end=3' /gb=AI850202 /gi=5494108 /ug=Mm.24786 /len=401	Mm.140619	112405	Q91YE3 ; Q5XJZ0	NP_444437.1	NM_053207
160562_at	Ccth; Cctz; AA408524; AL022769; Dct	Z31399	Cct7	Cluster Incl Z31399:M.musculus Ccth mRNA for CCT eta subunit (chaperonin containing TCP-1) /cds=(2,1636) /gb=Z31399 /gi=468503 /ug=Mm.914 /len=1734 /NOTE=replacement for probe set(s) 101592_at on MG-U74A	Mm.289900	12468	P80313 ; Q3TET0 ; Q3THH8 ; Q3TIJ7 ; Q3TJN2 ; Q3UDB1 ; Q3UIJ0 ; Q8C5Q5	NP_031664.2	NM_007638
93972_at	Ndufs2	AI837493	Ndufs2	Cluster Incl AI837493:UI-M-AL0-abr-f-12-0-UI.s1 Mus musculus cDNA, 3' end /clone=UI-M-AL0-abr-f-12-0-UI /clone_end=3' /gb=AI837493 /gi=5471706 /ug=Mm.21669 /len=341	Mm.21669	226646	Q91WD5 ; Q99L23 ; Q3TNA8 ; Q3U5Y9 ; Q3UJX7	NP_694704.1	NM_153064
160686_at	Sltm	AI836015	5730555F13Rik	Cluster Incl AI836015:UI-M-AQ0-aad-c-09-0-UI.s2 Mus musculus cDNA, 3' end /clone=UI-M-AQ0-aad-c-09-0-UI /clone_end=3' /gb=AI836015 /gi=5470193 /ug=Mm.22379 /len=430 /NOTE=replacement for probe set(s) 104309_at on MG-U74A	Mm.22379	66660	Q3UYE5 ; Q8BP76 ; Q8BR40 ; Q8CH25 ; Q8VCF4 ; Q9CS57 ; Q9CS69	NP_079966.2 ; NP_080613.1	NM_025690 ; NM_026337
94473_at		AW047951	Pttg1ip	Cluster Incl AW047951:UI-M-BH1-aln-f-04-0-UI.s1 Mus musculus cDNA, 3' end /clone=UI-M-BH1-aln-f-04-0-UI /clone_end=3' /gb=AW047951 /gi=5908480 /ug=Mm.28853 /len=408	Mm.28853	108705	Q8R143 ; Q3TVT1 ; Q3U9U7	NP_666037.1	NM_145925
101254_at	Ran	L32751	Ran	Cluster Incl L32751:Lipopolysaccharide response /cds=(25,675) /gb=L32751 /gi=727166 /ug=Mm.7521 /len=994	Mm.297440	19384	P62827 ; Q3ULW0 ; Q3U954	NP_033417.1	NM_009391
97822_at		AW122689	Pak2	Cluster Incl AW122689:UI-M-BH2.2-aot-a-10-0-UI.s1 Mus musculus cDNA, 3' end /clone=UI-M-BH2.2-aot-a-10-0-UI /clone_end=3' /gb=AW122689 /gi=6098219 /ug=Mm.28202 /len=467	Mm.234204	224105	Q8CIN4 ; Q5DTJ2 ; Q811J8 ; Q8K0Z3 ; Q8BGF1 ; Q8BVX1	NP_796300.1	NM_177326
93059_at	2410047I02Rik; Trpm1	AI854841	2610204K14Rik	Cluster Incl AI854841:UI-M-BH0-akb-b-10-0-UI.s1 Mus musculus cDNA, 3' end /clone=UI-M-BH0-akb-b-10-0-UI /clone_end=3' /gb=AI854841 /gi=5498747 /ug=Mm.155 /len=396	Mm.241472	67148	Q9CQY2 ; Q3TV69	NP_080273.1	NM_025997
97758_at	PAG; Paga; PrxI; TDX2; MSP23; NkefA; OSF-3; TPx-A; Tdpx2	AB023564	Prdx1	Cluster Incl AB023564:Mus musculus gene for type I peroxiredoxin /cds=(11,610) /gb=AB023564 /gi=6467220 /ug=Mm.412 /len=864	Mm.30929	18477	P35700 ; Q3U9J9 ; Q3UBV4	NP_035164.1	NM_011034
96239_at	AI428238; Tsc2	AA815503	Vrk3	Cluster Incl AA815503:vp20d05.r1 Mus musculus cDNA, 5' end /clone=IMAGE-1069161 /clone_end=5' /gb=AA815503 /gi=2885099 /ug=Mm.28816 /len=477	Mm.28816	101568	Q8K3G5 ; Q3TAR6	NP_598706.1	NM_133945
160718_at	capn7; PalBH; AU022319; Capn7	AJ012475	Capn7	Cluster Incl AJ012475:Mus musculus mRNA for Capn7 protein /cds=(103,2412) /gb=AJ012475 /gi=4495098 /ug=Mm.24778 /len=2661 /NOTE=replacement for probe set(s) 104753_at on MG-U74A	Mm.201535	12339	Q9R1S8	NP_033926.1	NM_009796
97876_at	Psap	AI842008	Vps29	Cluster Incl AI842008:UI-M-AH0-ada-c-09-0-UI.s1 Mus musculus cDNA, 3' end /clone=UI-M-AH0-ada-c-09-0-UI /clone_end=3' /gb=AI842008 /gi=5476221 /ug=Mm.28356 /len=431	Mm.216528	56433	Q9QZ88 ; Q3UCZ0	NP_062754.1	NM_019780
94036_at	Ireb2	AI844806	Cdc42ep4	Cluster Incl AI844806:UI-M-AH1-agx-b-02-0-UI.s1 Mus musculus cDNA, 3' end /clone=UI-M-AH1-agx-b-02-0-UI /clone_end=3' /gb=AI844806 /gi=5488712 /ug=Mm.21921 /len=404	Mm.293378	56699	Q9JM96 ; Q3TH99 ; Q3TNF3	NP_064390.1	NM_020006
94346_at		AI853721	Wtap	Cluster Incl AI853721:UI-M-BH0-ajq-e-02-0-UI.s1 Mus musculus cDNA, 3' end /clone=UI-M-BH0-ajq-e-02-0-UI /clone_end=3' /gb=AI853721 /gi=5497592 /ug=Mm.25154 /len=203	Mm.275521	60532	Q9ER69 ; Q566J5 ; Q571E0 ; Q3U120	NP_780603.1	NM_175394
93066_at	epithelin	D16195	Grn	Cluster Incl D16195:Granulin /cds=(0,1769) /gb=D16195 /gi=286067 /ug=Mm.1568 /len=1770	Mm.1568	14824	P28798 ; Q3TVQ3 ; Q3TW77 ; Q3TWT4 ; Q3TX66 ; Q3U5Q6 ; Q3U8W3 ; Q3U9K2 ; Q3U9N4 ; Q3UAJ3 ; Q3UC19 ; Q3UD85 ; Q3UDD6 ; Q544Y8 ; Q9D2V3	NP_032201.1	NM_008175
96613_at	BC046331	AI852095	5730536A07Rik	Cluster Incl AI852095:UI-M-BH0-aja-h-02-0-UI.s1 Mus musculus cDNA, 3' end /clone=UI-M-BH0-aja-h-02-0-UI /clone_end=3' /gb=AI852095 /gi=5496001 /ug=Mm.27107 /len=381	Mm.27107	68250	Q9DCL2 ; Q3TD02	NP_080911.1	NM_026635
93782_at	Bcar1	AI844517	Rnf4	Cluster Incl AI844517:UI-M-AJ1-ahf-a-02-0-UI.s2 Mus musculus cDNA, 3' end /clone=UI-M-AJ1-ahf-a-02-0-UI /clone_end=3' /gb=AI844517 /gi=5488423 /ug=Mm.21281 /len=504	Mm.21281	19822	Q9QZS2 ; Q3TXE6 ; Q3ULB8 ; Q541Z6	NP_035408.1	NM_011278
104337_f_at	Pkp2	AW208938	Pkp2	Cluster Incl AW208938:uo65g07.x1 Mus musculus cDNA, 3' end /clone=IMAGE-2647452 /clone_end=3' /gb=AW208938 /gi=6514878 /ug=Mm.2252 /len=715	Mm.2252	67451	Q6NV73 ; Q3TIY5 ; Q9CQ73	NP_080439.1	NM_026163
98564_f_at	RPS26; Psap	U67770	Rps26	Cluster Incl U67770:Mus musculus ribosomal protein S26 (RPS26) mRNA, complete cds /cds=(5,352) /gb=U67770 /gi=1527175 /ug=Mm.372 /len=426	Mm.261679	27370		NP_038793.1	NM_013765
96632_at	Sid393; MRGX; Sid393p; mKIAA0026; 2410017O14Rik; Sepp1	AB025049	Morf4l2 ; LOC433261	Cluster Incl AB025049:Mus musculus mRNA for Sid393p, complete cds /cds=(96,962) /gb=AB025049 /gi=5931552 /ug=Mm.27218 /len=1621	Mm.27218	433261 ; 56397	Q9R0Q4 ; Q3TME1 ; Q3TXN7 ; Q3U6G8 ; Q3UL62	NP_062742.3 ; XP_484820.1	NM_019768 ; XM_484820
98547_at	rps12; Rpms12; AI327385; Lamp2	Y11682	Mrps12	Cluster Incl Y11682:Mus musculus mRNA for mitochondrial ribosomal protein S12 /cds=(35,454) /gb=Y11682 /gi=2370300 /ug=Mm.364 /len=708	Mm.358650	24030	O35680	NP_036015.1	NM_011885
161980_f_at		AV373612	Bag3	Cluster Incl AV373612:AV373612 Mus musculus cDNA, 3' end /clone=9030625A17 /clone_end=3' /gb=AV373612 /gi=6421259 /ug=Mm.93932 /len=240 /NOTE=replacement for probe set(s) 99227_f_at on MG-U74A	Mm.84073	29810	Q9JLV1 ; Q9ER87 ; Q3TAM9 ; Q9CQL3	NP_038891.3	NM_013863
160538_at	PSK-J3/CDK4; Crk3; Cdk4	L01640	Cdk4	Cluster Incl L01640:Mus musculus D-type G1 cyclin catalytic subunit (PSK-J3/CDK4) mRNA, complete cds /cds=(0,911) /gb=L01640 /gi=193363 /ug=Mm.6839 /len=912 /NOTE=replacement for probe set(s) 101018_s_at on MG-U74A	Mm.6839	12567	P30285 ; Q545C3 ; Q8BP21 ; Q9CSQ6 ; Q9CYR7 ; Q9D193	NP_034000.1	NM_009870
93089_at	Eif4; Ddx2b; BM-010; 4833432N07Rik; B4galt1	X12507	Eif4a2	Cluster Incl X12507:Eukaryotic translation initiation factor 4A2 /cds=(36,1259) /gb=X12507 /gi=50822 /ug=Mm.16323 /len=1894	Mm.260084	13682	P10630 ; Q52KC1 ; Q8BTU6	NP_038534.1	NM_013506
95602_at	Tyrp1	AI848135	Trpc4ap	Cluster Incl AI848135:UI-M-AP1-agk-h-05-0-UI.s1 Mus musculus cDNA, 3' end /clone=UI-M-AP1-agk-h-05-0-UI /clone_end=3' /gb=AI848135 /gi=5492041 /ug=Mm.27942 /len=365	Mm.268304	56407	Q9JLV2 ; Q571F0 ; Q3TB80 ; Q3TDP6 ; Q3TNI0 ; Q3U4F7 ; Q3US52	NP_062802.1	NM_019828
104340_at	Mbd1; PCM1; Cxxc3	AF072240	Mbd1	Cluster Incl AF072240:Mus musculus methyl-CpG binding protein MBD1 (Mbd1) mRNA, complete cds /cds=(175,2085) /gb=AF072240 /gi=3800788 /ug=Mm.22522 /len=2820	Mm.22522	17190	Q9Z2E2 ; Q6NSW0 ; Q3TMA4 ; Q3TRE4 ; Q3U101	NP_038622.1	NM_013594
93048_at	clpP; AU019820; D17Wsu160e; Clpp	AJ005253	Clpp	Cluster Incl AJ005253:Mus musculus mRNA for ClpP protease /cds=(32,850) /gb=AJ005253 /gi=3559934 /ug=Mm.15243 /len=990	Mm.287892	53895	O88696 ; Q3TI13 ; Q3UGW4 ; Q8CF81	NP_059089.1	NM_017393
102252_at	pfd2mu; ESTM27; W48336; 1190002J23Rik	Y17393	Pfdn2	Cluster Incl Y17393:Mus musculus mRNA for prefoldin subunit 2 /cds=(3,467) /gb=Y17393 /gi=3212115 /ug=Mm.10756 /len=545	Mm.10756	18637	O70591	NP_035200.2	NM_011070
97444_at	Lmo7	AI844520	Ifi30	Cluster Incl AI844520:UI-M-AJ1-ahf-a-08-0-UI.s2 Mus musculus cDNA, 3' end /clone=UI-M-AJ1-ahf-a-08-0-UI /clone_end=3' /gb=AI844520 /gi=5488426 /ug=Mm.30241 /len=491	Mm.30241	65972	Q9EP56 ; Q9ESY9 ; Q3U0F9	NP_075552.1	NM_023065
99505_at	Calm1	AI844664	Rab4b	Cluster Incl AI844664:UI-M-AL1-ahr-d-11-0-UI.s1 Mus musculus cDNA, 3' end /clone=UI-M-AL1-ahr-d-11-0-UI /clone_end=3' /gb=AI844664 /gi=5488570 /ug=Mm.41750 /len=434	Mm.262447	19342	Q91ZR1 ; Q3USC3 ; Q4V9W8	NP_083667.1	NM_029391
100957_at	MtSSB; mtDBP; 2810480P10Rik; G630031O20Rik; Ssbp1	AA881160	Ssbp1	Cluster Incl AA881160:vz07b02.r1 Mus musculus cDNA, 5' end /clone=IMAGE-1314987 /clone_end=5' /gb=AA881160 /gi=2990470 /ug=Mm.6509 /len=575	Mm.276356	381760	Q9CYR0 ; Q8R2K3	NP_082634.1 ; NP_997633.1	NM_028358 ; NM_212468
103567_at	AI930088; mKIAA0826; 2010313D22Rik; 2310004H21Rik; 2510002A14Rik; Adora1	AW123810	2510002A14Rik	Cluster Incl AW123810:UI-M-BH2.1-apm-f-05-0-UI.s1 Mus musculus cDNA, 3' end /clone=UI-M-BH2.1-apm-f-05-0-UI /clone_end=3' /gb=AW123810 /gi=6099340 /ug=Mm.1921 /len=404	Mm.260594	72313	Q80UX7 ; Q80XD5 ; Q8CHD0 ; Q99KZ2 ; Q9CS05	NP_082470.1	NM_028194
97334_at	Pdcd6ip	AW048812	Hes6	Cluster Incl AW048812:UI-M-BH1-amg-e-09-0-UI.s1 Mus musculus cDNA, 3' end /clone=UI-M-BH1-amg-e-09-0-UI /clone_end=3' /gb=AW048812 /gi=5909341 /ug=Mm.29549 /len=419	Mm.280029	55927	Q9JHE6 ; Q3U2D7	NP_062352.1	NM_019479
100557_g_at	Tyrp1	AW121930	Eif4b	Cluster Incl AW121930:UI-M-BH2.3-aoj-d-12-0-UI.s1 Mus musculus cDNA, 3' end /clone=UI-M-BH2.3-aoj-d-12-0-UI /clone_end=3' /gb=AW121930 /gi=6097374 /ug=Mm.5612 /len=467	Mm.290022	75705	Q8BGD9 ; Q922K6 ; Q99KX5 ; Q3TD64 ; Q3TDD8 ; Q3THB0 ; Q3TLQ9 ; Q3TSY9 ; Q3UGC0	NP_663600.1	NM_145625
160462_f_at	Tubb3	AW050256	Tubb3	Cluster Incl AW050256:UI-M-BH1-ans-b-12-0-UI.s1 Mus musculus cDNA, 3' end /clone=UI-M-BH1-ans-b-12-0-UI /clone_end=3' /gb=AW050256 /gi=5910785 /ug=Mm.40068 /len=300 /NOTE=replacement for probe set(s) 99117_at on MG-U74A	Mm.40068	22152	Q9ERD7 ; Q3UF42 ; Q5I036 ; Q9CRT0	NP_075768.1	NM_023279
104558_at	AU042633; D12Wsu95e; mKIAA0071; 5730409O11; 6720480E22Rik; Rcor1	AA867123	Rcor1	Cluster Incl AA867123:vx23f05.r1 Mus musculus cDNA, 5' end /clone=IMAGE-1265313 /clone_end=5' /gb=AA867123 /gi=2962568 /ug=Mm.23808 /len=552	Mm.23808	217864	Q6R5D7 ; Q3V092 ; Q8BK28 ; Q8CFE3 ; Q8CHI2	NP_932140.1	NM_198023
103082_at	AU022236; AU040755; AW111353; MGC32132; 5430429D03Rik	AI847507	E230022H04Rik	Cluster Incl AI847507:UI-M-AM1-afv-a-08-0-UI.s1 Mus musculus cDNA, 3' end /clone=UI-M-AM1-afv-a-08-0-UI /clone_end=3' /gb=AI847507 /gi=5491413 /ug=Mm.17173 /len=313	Mm.290804	225339	Q3UAR8 ; Q3V0N3 ; Q8JZZ6	NP_705735.1	NM_153515
93333_at	Whrn	U05333	Tbca	Cluster Incl U05333:Mus musculus co-chaperonin 'cofactor A' mRNA, complete cds /cds=(7,333) /gb=U05333 /gi=1117784 /ug=Mm.1863 /len=508	Mm.379025	21371	P48428 ; Q5I0U7	NP_033347.1	NM_009321
160958_at	C78988; AA409999; Bag4	AA178265	9430016H08Rik	Cluster Incl AA178265:mt11d08.r1 Mus musculus cDNA, 5' end /clone=IMAGE-620751 /clone_end=5' /gb=AA178265 /gi=1759500 /ug=Mm.21640 /len=465 /NOTE=replacement for probe set(s) 103453_at on MG-U74A	Mm.275428	68115	Q8BHE8 ; Q8R3N9	XP_283579.2	XM_283579
103964_at	Estrra; Err1; Nr3b1; ERRalpha; Esrra	U85259	Esrra	Cluster Incl U85259:Estrogen receptor related 1 /cds=(166,1428) /gb=U85259 /gi=1916860 /ug=Mm.2563 /len=2203	Mm.386776	26379	O08580 ; Q3U110	NP_031979.1	NM_007953
104361_at	Mtap4	AI837260	Zfp637	Cluster Incl AI837260:UI-M-AK0-add-h-08-0-UI.s1 Mus musculus cDNA, 3' end /clone=UI-M-AK0-add-h-08-0-UI /clone_end=3' /gb=AI837260 /gi=5471438 /ug=Mm.22594 /len=223	Mm.290847	232337	Q80V23 ; Q3UIS3	NP_808352.1	NM_177684
96686_i_at	4930422G04Rik	AI853864	2010100O12Rik	Cluster Incl AI853864:UI-M-BH0-ajr-f-08-0-UI.s1 Mus musculus cDNA, 3' end /clone=UI-M-BH0-ajr-f-08-0-UI /clone_end=3' /gb=AI853864 /gi=5497770 /ug=Mm.27477 /len=461	Mm.371623	67067	P60603	NP_080222.1	NM_025946
97798_at	Dct	AW121496	4930504E06Rik	Cluster Incl AW121496:UI-M-BH2.2-aop-a-06-0-UI.s1 Mus musculus cDNA, 3' end /clone=UI-M-BH2.2-aop-a-06-0-UI /clone_end=3' /gb=AW121496 /gi=6096829 /ug=Mm.28114 /len=580	Mm.279287	75007	Q3TEF4 ; Q52KE4 ; Q566I9 ; Q6IS37 ; Q6PES4 ; Q76LS9 ; Q80V14 ; Q8CB41 ; Q8CHR2 ; Q91VW2 ; Q9CUK7	NP_598619.2	NM_133858
97528_at	0610007J15; Actb	AF022811	Cnih	Cluster Incl AF022811:Mus musculus cornichon mRNA, complete cds /cds=(85,519) /gb=AF022811 /gi=3114215 /ug=Mm.3261 /len=1388	Mm.3261	12793	O35372 ; Q3THS7 ; Q3U420 ; Q6ZWW6	NP_034049.1	NM_009919
93815_at	Trpm1	AI839425	Chchd3	Cluster Incl AI839425:UI-M-AN0-aco-e-06-0-UI.s1 Mus musculus cDNA, 3' end /clone=UI-M-AN0-aco-e-06-0-UI /clone_end=3' /gb=AI839425 /gi=5473638 /ug=Mm.21501 /len=402	Mm.21501	66075	Q9CRB9 ; Q91VG6 ; Q9D9P1	NP_079612.1	NM_025336
103381_at	ABP125; ABP130; SEC31A; HSPC275; AU042160; 1810024J13Rik; Dct	AI838735	Sec31l1	Cluster Incl AI838735:UI-M-AO0-acf-c-11-0-UI.s1 Mus musculus cDNA, 3' end /clone=UI-M-AO0-acf-c-11-0-UI /clone_end=3' /gb=AI838735 /gi=5472948 /ug=Mm.18634 /len=413	Mm.18634	69162	Q6IQZ3 ; Q7TQJ7 ; Q811J4 ; Q3UPL0 ; Q3UYH3 ; Q9CVL3	XP_132230.5	XM_132230
98064_at	Tsc2	AW125378	Aamp	Cluster Incl AW125378:UI-M-BH2.3-aqh-b-04-0-UI.s1 Mus musculus cDNA, 3' end /clone=UI-M-BH2.3-aqh-b-04-0-UI /clone_end=3' /gb=AW125378 /gi=6100908 /ug=Mm.34411 /len=447	Mm.379371	227290	Q8K2C1 ; Q3TJ22 ; Q3U9F0 ; Q3UJF9	NP_666222.1	NM_146110
93252_at	BAP31; Bap31; Rangap1	X81816	Bcap31	Cluster Incl X81816:M.musculus BAP31 mRNA /cds=(2,739) /gb=X81816 /gi=1487985 /ug=Mm.17 /len=1132	Mm.17	27061	Q61335 ; Q3U9U5	NP_036190.2	NM_012060
98104_at	Atp6v0b	AI842889	Atp6v0b	Cluster Incl AI842889:UI-M-AN1-afb-g-01-0-UI.s1 Mus musculus cDNA, 3' end /clone=UI-M-AN1-afb-g-01-0-UI /clone_end=3' /gb=AI842889 /gi=5477102 /ug=Mm.3479 /len=304	Mm.207052	114143	Q91V37 ; Q3U889 ; Q8JZR5 ; Q91VS4	NP_291095.1	NM_033617
160513_at	2210016H18Rik	AA646408	2210016F16Rik	Cluster Incl AA646408:vs32e11.r1 Mus musculus cDNA, 5' end /clone=IMAGE-1139948 /clone_end=5' /gb=AA646408 /gi=2572837 /ug=Mm.46790 /len=224 /NOTE=replacement for probe set(s) 100118_at on MG-U74A	Mm.296610	70153	Q9D7X2	XP_354755.2	XM_354755
101123_at	E25BMM; D14Sel6; AI256040; Actb	U76253	Itm2b	Cluster Incl U76253:Integral membrane protein 2 B /cds=(145,945) /gb=U76253 /gi=3746126 /ug=Mm.4266 /len=1790	Mm.4266	16432	O89051 ; Q9JME4 ; Q3TVJ0 ; Q3UCT9 ; Q3UFL5 ; Q9CW90 ; Q9D1Q3 ; Q545S7	NP_032436.1	NM_008410
92241_at	Nfic	AI849075	1500041O16Rik	Cluster Incl AI849075:UI-M-AH1-agw-e-03-0-UI.s1 Mus musculus cDNA, 3' end /clone=UI-M-AH1-agw-e-03-0-UI /clone_end=3' /gb=AI849075 /gi=5492981 /ug=Mm.34844 /len=355	Mm.426936	69000
95480_at	Vps25	AI847163	Vps25	Cluster Incl AI847163:UI-M-AO1-aep-d-12-0-UI.s1 Mus musculus cDNA, 3' end /clone=UI-M-AO1-aep-d-12-0-UI /clone_end=3' /gb=AI847163 /gi=5491069 /ug=Mm.24855 /len=148	Mm.301020	28084	Q9CQ80 ; Q3UBT0	NP_081052.2	NM_026776
92643_at	SCH; merlin; Nf2	X74671	Nf2	Cluster Incl X74671:Neurofibromatosis 2 /cds=(576,2366) /gb=X74671 /gi=456656 /ug=Mm.1190 /len=2604	Mm.297109	18016	P46662 ; Q62207 ; Q99K59 ; Q3TIW4 ; Q9D3K3	NP_035028.2	NM_010898
94267_i_at	Ubl5	AW124386	Ubl5	Cluster Incl AW124386:UI-M-BH2.1-ape-b-11-0-UI.s1 Mus musculus cDNA, 3' end /clone=UI-M-BH2.1-ape-b-11-0-UI /clone_end=3' /gb=AW124386 /gi=6099916 /ug=Mm.22470 /len=121	Mm.24608	66177	Q9EPV8 ; Q3UVH7	NP_079677.1	NM_025401
94503_at		AI842492	Rab8a	Cluster Incl AI842492:UI-M-AM1-afy-h-05-0-UI.s1 Mus musculus cDNA, 3' end /clone=UI-M-AM1-afy-h-05-0-UI /clone_end=3' /gb=AI842492 /gi=5476705 /ug=Mm.28952 /len=259	Mm.162811	17274	P55258 ; Q3UHW5	NP_075615.2	NM_023126
94256_at	P4hb	AI849533	Clic4	Cluster Incl AI849533:UI-M-AH1-agt-h-01-0-UI.s1 Mus musculus cDNA, 3' end /clone=UI-M-AH1-agt-h-01-0-UI /clone_end=3' /gb=AI849533 /gi=5493439 /ug=Mm.22409 /len=360	Mm.257765	29876	Q9QYB1 ; Q3U8I1 ; Q543N5	NP_038913.1	NM_013885
96678_at	Dnajb6	AW260761	Dhrs4	Cluster Incl AW260761:um87b01.y1 Mus musculus cDNA, 5' end /clone=IMAGE-2331721 /clone_end=5' /gb=AW260761 /gi=6633742 /ug=Mm.27427 /len=336	Mm.27427	28200	Q99LB2 ; Q3UIB5 ; Q9D2U3 ; Q9DCL1	NP_109611.1	NM_030686
92376_at	Rit; RIBB; ROC1; Ptpn1	U71205	Rit1	Cluster Incl U71205:Mus musculus rit mRNA, complete cds /cds=(80,739) /gb=U71205 /gi=1656004 /ug=Mm.4009 /len=1079	Mm.4009	19769	P70426	NP_033095.1	NM_009069
95433_at	Ift122	AW049776	Ddx54	Cluster Incl AW049776:UI-M-BH1-anm-c-12-0-UI.s1 Mus musculus cDNA, 3' end /clone=UI-M-BH1-anm-c-12-0-UI /clone_end=3' /gb=AW049776 /gi=5910305 /ug=Mm.24495 /len=403	Mm.24495	71990	Q8K4L0 ; Q6IQZ1 ; Q7TPP4 ; Q8BT25 ; Q8CD14 ; Q8CD39 ; Q8VDG2	NP_082317.1	NM_028041
103716_at	MGC107324; 4933409L06Rik; 6430546F08Rik; Triobp	AI851218	4933409L06Rik	Cluster Incl AI851218:UI-M-BH0-ajx-g-06-0-UI.s1 Mus musculus cDNA, 3' end /clone=UI-M-BH0-ajx-g-06-0-UI /clone_end=3' /gb=AI851218 /gi=5495124 /ug=Mm.24160 /len=306	Mm.260247	74081	Q5FW83 ; Q6A062 ; Q8BXM7	XP_129509.5	XM_129509
101584_at	RSP-1; rsp-1; Mmp2	X63039	Rsu1	Cluster Incl X63039:M.musculus RSP-1 mRNA for p33 protein /cds=(34,867) /gb=X63039 /gi=54014 /ug=Mm.905 /len=1327	Mm.905	20163	Q01730 ; Q3TFN7 ; Q9CSE4 ; Q9CUS2 ; Q9D031	NP_033131.2	NM_009105
100684_at	80K-H; Pctk1	U92794	Prkcsh	Cluster Incl U92794:Protein kinase C substrate 80K-H /cds=(114,1679) /gb=U92794 /gi=2104690 /ug=Mm.14244 /len=2030	Mm.214593	19089	O08795 ; Q3TWG2 ; Q3U518	NP_032951.1	NM_008925
97260_at	Arpp19	AW121489	Arpp19	Cluster Incl AW121489:UI-M-BH2.2-aon-h-11-0-UI.s1 Mus musculus cDNA, 3' end /clone=UI-M-BH2.2-aon-h-11-0-UI /clone_end=3' /gb=AW121489 /gi=6096822 /ug=Mm.27896 /len=342	Mm.247837	59046	P56212 ; Q543L2	NP_067523.1	NM_021548
96284_at	Cat	AW121446	Csnk1g2	Cluster Incl AW121446:UI-M-BH2.2-aon-d-06-0-UI.s1 Mus musculus cDNA, 3' end /clone=UI-M-BH2.2-aon-d-06-0-UI /clone_end=3' /gb=AW121446 /gi=6096779 /ug=Mm.29873 /len=220	Mm.29873	103236	Q99JQ5 ; Q99K78 ; Q8BVP5	NP_598763.1	NM_134002
101894_s_at	Fif; Ft; Ft1; AL023020; Fts	X71978	Fts	Cluster Incl X71978:Fused toes /cds=(213,1091) /gb=X71978 /gi=311631 /ug=Mm.88777 /len=1793	Mm.324588	14339	Q64362 ; Q3TYE3	NP_034371.1	NM_010241
93741_at	C87860; 0610040D20Rik	AA693066	Nmd3	Cluster Incl AA693066:vr61b07.s1 Mus musculus cDNA, 5' end /clone=IMAGE-1125109 /clone_end=5' /gb=AA693066 /gi=2694004 /ug=Mm.21062 /len=379	Mm.21062	97112	Q3TZG0 ; Q3UPR1 ; Q8BM61 ; Q99L48	NP_598548.1	NM_133787
104080_at	PAP; PAP1; HASPP28; BC066140	AW212479	Pdap1	Cluster Incl AW212479:uo89c10.x1 Mus musculus cDNA, 3' end /clone=IMAGE-2649714 /clone_end=3' /gb=AW212479 /gi=6518566 /ug=Mm.21753 /len=163	Mm.38348	231887			NM_001033313
94998_at	Pten	AI838452	Rala	Cluster Incl AI838452:UI-M-AJ0-aba-e-08-0-UI.s1 Mus musculus cDNA, 3' end /clone=UI-M-AJ0-aba-e-08-0-UI /clone_end=3' /gb=AI838452 /gi=5472665 /ug=Mm.27348 /len=466	Mm.27348	56044	P63321 ; Q9CXY0	NP_062364.3	NM_019491
99119_at	Cof; AA959946; P4hb	D00472	Cfl1	Cluster Incl D00472:Cofilin 1, non-muscle /cds=(94,594) /gb=D00472 /gi=220383 /ug=Mm.4024 /len=1134	Mm.329655	12631	P18760 ; Q544Y7 ; Q80ZJ7 ; Q9CX22	NP_031713.1	NM_007687
95526_at	Acp1	AI606243	Xpo7	Cluster Incl AI606243:vo02e01.x1 Mus musculus cDNA, 3' end /clone=IMAGE-1040280 /clone_end=3' /gb=AI606243 /gi=4615410 /ug=Mm.27607 /len=356	Mm.152987	65246	Q9EPK7 ; Q80TS9 ; Q3TP94 ; Q8BSK5 ; Q8C9M7 ; Q8CB42 ; Q8CBL8 ; Q8CEF5	NP_075532.1	NM_023045
94038_at	Tef	AA675468	2700060E02Rik	Cluster Incl AA675468:vr72c04.s1 Mus musculus cDNA, 5' end /clone=IMAGE-1134246 /clone_end=5' /gb=AA675468 /gi=2652705 /ug=Mm.21932 /len=540	Mm.379148	68045	Q9CQE8 ; Q3V4C0 ; Q4VA29	NP_080804.1	NM_026528
160321_at	Za20d2; Zfp216; AA415485; 2310057A04Rik; 5830475F03Rik; Zfand5	AF062071	Za20d2	Cluster Incl AF062071:Zinc finger protein 216 /cds=(66,707) /gb=AF062071 /gi=3643806 /ug=Mm.2904 /len=2167 /NOTE=replacement for probe set(s) 94529_at on MG-U74A	Mm.292405	22682	O88878	NP_033577.1	NM_009551
92233_at	Tmem2	AI098965	1810007M14Rik	Cluster Incl AI098965:ub99g02.r1 Mus musculus cDNA, 5' end /clone=IMAGE-1396658 /clone_end=5' /gb=AI098965 /gi=3448490 /ug=Mm.347 /len=504	Mm.347	67367	P58501 ; Q78XY2 ; Q8R2W3 ; Q9CRB7	XP_358888.2 ; XP_622713.1	XM_358888 ; XM_622713
94369_at	EMeg32; Gpnat1; Gsnpat; AU017428; AU040593; Mthfr	AW123026	Gnpnat1	Cluster Incl AW123026:UI-M-BH2.1-apb-f-07-0-UI.s1 Mus musculus cDNA, 3' end /clone=UI-M-BH2.1-apb-f-07-0-UI /clone_end=3' /gb=AW123026 /gi=6098556 /ug=Mm.25336 /len=442	Mm.202561	54342	Q9JK38	NP_062298.1	NM_019425
93521_at	Pias1	AW049194	Srrm1	Cluster Incl AW049194:UI-M-BH1-amq-g-12-0-UI.s1 Mus musculus cDNA, 3' end /clone=UI-M-BH1-amq-g-12-0-UI /clone_end=3' /gb=AW049194 /gi=5909723 /ug=Mm.1963 /len=272	Mm.1963	51796	O70495 ; Q52KI8 ; Q9CVG5	NP_058079.1	NM_016799
93093_at	EAT/MCL-1; AW556805; Mcl1	U35623	Mcl1	Cluster Incl U35623:Myeloid cell leukemia sequence 1 /cds=(48,1043) /gb=U35623 /gi=2522268 /ug=Mm.1639 /len=3396	Mm.1639	17210	P97287 ; Q3TUS0 ; Q9CRI4	NP_032588.1	NM_008562
103097_at	Hspa8	AI844487	0610038F07Rik	Cluster Incl AI844487:UI-M-AJ1-ahe-e-12-0-UI.s1 Mus musculus cDNA, 3' end /clone=UI-M-AJ1-ahe-e-12-0-UI /clone_end=3' /gb=AI844487 /gi=5488393 /ug=Mm.17523 /len=363	Mm.180063	66072	Q3TVE5 ; Q6PAS5 ; Q80ZJ9 ; Q8C6I2 ; Q8K2W8 ; Q9CYQ2	NP_079609.2	NM_025333
94876_f_at	Tsc2	AI849207	Gorasp2	Cluster Incl AI849207:UI-M-AJ1-agz-a-02-0-UI.s1 Mus musculus cDNA, 3' end /clone=UI-M-AJ1-agz-a-02-0-UI /clone_end=3' /gb=AI849207 /gi=5493113 /ug=Mm.23836 /len=449	Mm.271950	70231	Q99JX3 ; Q922I9 ; Q3TG07 ; Q3TIK1 ; Q3TX06 ; Q3U9D2	NP_081628.2	NM_027352
100457_at	esl-1; CFR; CFR-1; ESL-1; MG160; Selel; MG-160; AI593353; AW537898; Glg1	X84037	Glg1	Cluster Incl X84037:M.musculus mRNA for E-selectin ligand-1 /cds=(6,3533) /gb=X84037 /gi=673435 /ug=Mm.488 /len=3887	Mm.276271	20340	Q61543 ; Q3TMG0 ; Q8BQH1	NP_033175.1	NM_009149
94899_at	RIP3; C76423; Rhoip3; p116Rip; AI647711; MGC67316; mKIAA0864; 9530046C02; RP23-180B18.4; AA536749	U73200	AA536749	Cluster Incl U73200:Mus musculus p116Rip mRNA, complete cds /cds=(191,3265) /gb=U73200 /gi=1657836 /ug=Mm.2402 /len=4010	Mm.2402	26936	P97434 ; Q80YC8 ; Q3TBR5 ; Q3TC85 ; Q3TRS0 ; Q3TRS8 ; Q3U1Y8 ; Q3U3E4 ; Q6P559	NP_036157.1 ; NP_957697.1	NM_012027 ; NM_201245
99649_at	Glclc; GLCL-H; Ggcs-hs; D9Wsu168e; Psap	U85414	Gclc	Cluster Incl U85414:Glutamate cysteine ligase (gamma-glutamylcysteine synthetase), catalytic /cds=(0,1913) /gb=U85414 /gi=1815761 /ug=Mm.4368 /len=1914	Mm.89888	14629	P97494 ; Q3TEF1 ; Q3UNA7	NP_034425.1	NM_010295
94260_at		AI850352	Larp1	Cluster Incl AI850352:UI-M-BG1-aig-a-08-0-UI.s1 Mus musculus cDNA, 3' end /clone=UI-M-BG1-aig-a-08-0-UI /clone_end=3' /gb=AI850352 /gi=5494258 /ug=Mm.22428 /len=420	Mm.248843	73158	Q6ZQ58 ; Q3TEA9 ; Q3UU34	XP_126172.3	XM_126172
160758_at	Cdc42	AW124855	Seh1l	Cluster Incl AW124855:UI-M-BH2.1-apk-h-10-0-UI.s1 Mus musculus cDNA, 3' end /clone=UI-M-BH2.1-apk-h-10-0-UI /clone_end=3' /gb=AW124855 /gi=6100385 /ug=Mm.27854 /len=498 /NOTE=replacement for probe set(s) 95581_at on MG-U74A	Mm.307315	72124	Q3TLC9 ; Q3UP79 ; Q8R2U0 ; Q9D0K7	NP_082388.1	NM_028112
100710_at	p97; CDC48; p97/VCP; 3110001E05; Vcp	Z14044	Vcp	Cluster Incl Z14044:Valosin containing protein /cds=(161,2581) /gb=Z14044 /gi=55216 /ug=Mm.18921 /len=3143	Mm.379457	269523	Q01853 ; Q8BNF8 ; Q6PI18 ; Q8BSR6 ; Q8CEG4	NP_033529.2	NM_009503
97316_at	HD; LBP; MFP; LBFP; MFP1; PBFE; L-PBE; 1300002P22Rik; Ehhadh	AJ011864	Ehhadh	Cluster Incl AJ011864:Mus musculus mRNA for L-specific multifunctional beta-oxdiation protein, partial CDS /cds=(0,854) /gb=AJ011864 /gi=5830359 /ug=Mm.28100 /len=1649	Mm.28100	74147	Q9DBM2 ; Q91W49 ; Q9R0Z4	NP_076226.2	NM_023737
94854_g_at	Gnb-1; C77571; AA409223; MGC98074; Gnb1	U29055	Gnb1	Cluster Incl U29055:Guanine nucleotide binding protein, beta 1 /cds=(39,1061) /gb=U29055 /gi=868168 /ug=Mm.2344 /len=1410	Mm.2344	14688	P62874 ; Q61621 ; Q3TQ70 ; Q3U1B1	NP_032168.1	NM_008142
99953_at		AF100956	Rgl2	Cluster Incl AF100956:Mus musculus major histocompatibility locus class II region; Fas-binding protein Daxx (DAXX) gene, partial cds; Bing1 (BING1), tapasin (tapasin), RalGDS-like factor (RLF), KE2 (KE2), BING4 (BING4), beta1, 3-galactosyl transferase (be	Mm.43777	19732	Q61193	NP_033085.2	NM_009059
100595_at	Prl2; Prl-2; MGC102154; MGC103400; Rrn3	AF035644	Ptp4a2	Cluster Incl AF035644:Mus musculus potentially prenylated protein tyrosine phosphatase mPRL-2 (Prl2) mRNA, complete cds /cds=(179,682) /gb=AF035644 /gi=2992629 /ug=Mm.6355 /len=723	Mm.193688	19244	O70274 ; Q3U1K7 ; Q3UXF9	NP_033000.1	NM_008974
98635_at	Pkm2	AI854629	D11Moh35	Cluster Incl AI854629:UI-M-BH0-ake-e-11-0-UI.s1 Mus musculus cDNA, 3' end /clone=UI-M-BH0-ake-e-11-0-UI /clone_end=3' /gb=AI854629 /gi=5498535 /ug=Mm.38802 /len=492	Mm.38802	268470	Q7TMY6 ; Q3TFZ8 ; Q3U618 ; Q3UE37 ; Q8BVL2	NP_758504.2	NM_172300
93518_at	RNPS1; Ifngr2	X70067	Rnps1	Cluster Incl X70067:M.musculus RNPS1 mRNA for RNA/DNA-binding protein /cds=(180,1277) /gb=X70067 /gi=433436 /ug=Mm.1951 /len=1808	Mm.378998	19826	Q99M28 ; Q62150	NP_033096.1	NM_009070
103672_at	Anapc2	AW122572	Phf23	Cluster Incl AW122572:UI-M-BH2.2-aox-f-06-0-UI.s1 Mus musculus cDNA, 3' end /clone=UI-M-BH2.2-aox-f-06-0-UI /clone_end=3' /gb=AW122572 /gi=6098097 /ug=Mm.20805 /len=505	Mm.20805	78246	Q3TCH1 ; Q8BSN5 ; Q8BT31 ; Q8CDY2 ; Q8CIU8 ; Q8CIU9 ; Q9CWC8 ; Q8CIA4	NP_084340.1	NM_030064
99674_at	1810074P20Rik	AW060297	Mrpl43	Cluster Incl AW060297:UI-M-BH1-amv-c-04-0-UI.s1 Mus musculus cDNA, 3' end /clone=UI-M-BH1-amv-c-04-0-UI /clone_end=3' /gb=AW060297 /gi=6008013 /ug=Mm.44174 /len=415	Mm.44174	94067	Q99N89 ; Q5RL20 ; Q6P060 ; Q810B1	NP_444394.1	NM_053164
[truncated: 368 more rows]
