# Supplementary material for: Gene regulatory networks in lactation: identification of global principles using bioinformatics
Source: BMC Syst Biol. 2007 Nov 27;1:56. doi: 10.1186/1752-0509-1-56 (PMC2225983; doi:10.1186/1752-0509-1-56)
Supplement: Additional file 19 — Additional data file 19 is an Excel file that provides the adjusted and unadjusted p-values and associated genes for all pathways which contain one or more differentially regulated genes. The file contains three spreadsheets, one each for the Pregnancy, Lactation, and Involution Gene Sets. [file 1752-0509-1-56-S19.xls]

## Sheet: P1_P19
Lemay DG, et al (2007) "Gene regulatory networks in lactation: identification of global principles using bioinformatics"
Columns A, C, D: © 2000-2007 Ingenuity Systems, Inc. All rights reserved.
Pathway	B&H adjusted p-value	unadjusted p-value	Molecules
PI3K/AKT Signaling	0.1368	0.0038	TIE1, PDGFRB, PPP2R1B, YWHAG, GYS1, PPP2R5C, EGFR, PDGFRA, NFKB1, PPP2R4, PRKCZ, ILK, NFKBIA, FGFR2, TYRO3, INPPL1, JAK3, PTEN, YWHAQ, YWHAH, TP53, FGFR1, NOS3, AKT1, EIF4EBP1, BCL2, PIK3R2, TEK, AKT2, PPP2R5A, FOXO3A (includes EG:2309), DDR2 (includes EG:4921)
Wnt/β-catenin Signaling	0.1368	0.0038	PPP2R1B, CDH3, WNT5A, WNT4, TLE3, ACVR2A, PPP2R5C, SOX7, PPP2R4, TGFB1, ILK, FZD1, UBB, BTRC, TLE4, MARK2, CSNK1E, LRP1, SOX3, GJA1, HDAC1, CSNK2B, TP53, SFRP1, WNT10B, AKT1, TCF4, FZD2, SFRP2, SOX17, SOX6, SOX18, AKT2, PPP2R5A, SOX10
LPS/IL-1 Mediated Inhibition of RXR Function	0.1368	0.0045	ALDH18A1, GSTM5, SULT2B1, NR1I3, ALDH1A3, SOD3, FABP3, SLC27A4, CD14, GSTT1, GSTM1, ALDH3A2, CAT, LBP, ACOX1, TNFRSF1B, IL1R2, ABCC3, TNFRSF1A, MGST3, ABCA1, IL1R1, SLC35A2, FMO1, GSTP1, GSTA3, APOE, XPO1, ACSL4, PAPSS2, FABP4, MAOA, PLTP, NR1H3, HMGCS1, CPT2
Complement and Coagulation Cascades	0.1368	0.005	CFD, SERPING1, PLAU, PLAT, CFH, PROS1, C4A, CD59, CR1, C1QB, C1QA, C5AR1, C1QC, C1R, TFPI, C2, F5, F3, VWF, SERPINE1
Axonal Guidance Signaling	0.1368	0.0054	TIE1, VEGFC, WNT5A, PRKAR1A, ABLIM1, FIGF, PRKCZ, GNA12, FZD1, PFN2, PRKACB, RTN4, GNAI1, PRKCB1, PRKACA, PLCB1, CXCL12, FYN, WNT10B, AKT1, ADAM19 (includes EG:8728), NCK2, FZD2, SEMA4D, EPHA4, PIK3R2, GNB5, DDR2 (includes EG:4921), EGF, RAP1A, ADAM12, PDGFRB, PRKD1, WNT4, EFNB1, BMP1, GNAI2, EGFR, ARHGEF7, PDGFRA, GNB2L1, ADAM8, NFATC1, VEGFB (includes EG:7423), IGF1, FGFR2, SEMA4A, TYRO3, BMP2,…
Leukocyte Extravasation Signaling	0.1368	0.0055	MSN, F11R, MMP3, TIMP3, SIPA1, ARHGAP1, RAP1A, PRKD1, VCL, MMP13, CLDN8, GNAI2, TIMP1, PRKCZ, CTNNA1, ACTB, VAV2, GNAI1, VIL2, MAPK10, PRKCB1, CXCL12, ITGA4, JAM3, NCF4, PTK2, ITGB2, BMX, PIK3R2, ACTN4, CLDN1, BTK, MMP14, BCAR1, THY1, CLDN7, SELPLG, MAPK13
Integrin Signaling	0.1368	0.0063	TIE1, PDGFRB, RAP1A, ITGB4, RHOC, TSPAN6, VCL, ARF3, PDGFRA, EGFR, ARHGEF7, ILK, FGFR2, CAPN2, MRLC2, BRAF, ACTB, TYRO3, CAPNS1, CAV1, ITGA7, PTEN, DDEF1, ITGA4, FYN, FGFR1, MRCL3, TLN1, PTK2, AKT1, NCK2, ITGB2, RHOU, PIK3R2, ACTN4, TEK, AKT2, RHOJ, BCAR1, DDR2 (includes EG:4921), TSPAN7
Ephrin Receptor Signaling	0.1444	0.0076	EGF, TIE1, PDGFRB, VEGFC, RAP1A, EFNB1, GNAI2, PTPN13, ANGPT1, GNB2L1, PDGFRA, EGFR, FIGF, GNA12, VEGFB (includes EG:7423), FGFR2, TYRO3, GNAI1, ACP1, SORBS1, EPHA8, GNG11, ATF4, CXCL12, FYN, FGFR1, PTK2, AKT1, NCK2, GNG10, EPHA4, TEK, AKT2, MAP4K4, GNB5, GNB1, BCAR1, DDR2 (includes EG:4921)
Huntington's Disease Signaling	0.146933	0.0091	EGF, CPLX2, PRKD1, DNM1, POLR2L, GNB2L1, EGFR, POLR2K, HSPA1B, CDK5R1, PRKCZ, SDHA, IGF1, CAPN2, UBB, CASP1, VAMP3, CAPNS1, PRKCB1, DCTN1, HDAC1, GNG11, HSPA1A, PLCB1, ATF4, PENK, TP53, AKT1, APAF1, HDAC3, BET1L, NAPB, GNG10, CASP8, HDAC5, POLR2F, PIK3R2, AKT2, GNB5, GNB1, HDAC7A
NRF2-mediated Oxidative Stress Response	0.146933	0.0098	GSTM5, SOD3, PRKD1, ABCC1, HMOX1, PRKCZ, GSTM1, GSTT1, UBB, CAT, ACTB, NQO1, PRKCB1, TXN, MGST3, ATF4, HSPB8, SOD1, FTH1, SLC35A2, FMO1, GSTP1, MAF, AKT1, USP14, AOX1, CDC34, GSTA3, PIK3R2
Apoptosis Signaling	0.146933	0.0114	LMNA, TIE1, BCL2A1, PDGFRB, RPS6KA1, EGFR, PDGFRA, NFKB1, NFKBIA, FGFR2, CAPN2, TYRO3, CAPNS1, TNFRSF1B, TNFRSF1A, FGFR1, TP53, APAF1, BIRC4, CASP8, BCL2, TEK, MAP4K4, DDR2 (includes EG:4921), SPTAN1
ERK/MAPK Signaling	0.146933	0.0116	TIE1, PDGFRB, RAP1A, PPP2R1B, PLA2G12A, YWHAG, PRKAR1A, ELF5, DUSP9, RPS6KA1, PPP2R5C, PDGFRA, EGFR, PPP2R4, FGFR2, PRKACB, BRAF, TYRO3, PPARG, MKNK2, PRKCB1, PRKACA, YWHAQ, ATF4, YWHAH, FYN, FGFR1, ETS1, TLN1, PTK2, PPP1R7, EIF4EBP1, STAT1, PIK3R2, TEK, PPP2R5A, BCAR1, DDR2 (includes EG:4921)
Amyloid Processing	0.3192	0.0273	MARK1, PRKACA, CSNK2B, APH1A, PRKAR1A, CDK5R1, AKT1, CAPN2, PRKACB, AKT2, CAPNS1, CSNK1E, PSEN1, MAPK13
NF-κB Signaling	0.417493	0.0404	EGF, TRA@, TNFRSF11A, PDGFRB, TIRAP, PDGFRA, EGFR, NFKB1, PRKCZ, NFKBIA, BTRC, PRKACB, TGFA, BMP2, IL1R2, TNFRSF1B, PRKCB1, HDAC1, PRKACA, TNFRSF1A, IL1R1, CSNK2B, AKT1, PIK3R2, AKT2, MAP4K4
IGF-1 Signaling	0.417493	0.0412	PRKACA, YWHAQ, YWHAG, CSNK2B, YWHAH, PRKAR1A, PTK2, AKT1, PRKCZ, IRS1, IGF1, PRKACB, PIK3R2, IGFBP7, AKT2, FOXO3A (includes EG:2309), IGFBP4, NEDD4, IGFBP6
Xenobiotic Metabolism Signaling	0.4636	0.0488	ALDH18A1, GSTM5, SULT2B1, CYP1A1, NR1I3, PPP2R1B, SOD3, ALDH1A3, PRKD1, PPP2R5C, HMOX1, CAMK4, NFKB1, NOS2A, PPP2R4, PRKCZ, GSTT1, GSTM1, NFKBIA, AIP, ALDH3A2, ARNT, CAT, CITED2, NQO1, PRKCB1, ABCC3, MGST3, FMO1, MAF, GSTP1, GSTA3, CES1 (includes EG:1066), PIK3R2, PPP2R5A, MAOA, MAPK13
Valine, Leucine and Isoleucine Degradation	0.472988	0.0529	ALDH2, ACAA1, ALDH1A3, HIBCH, HADH, GCDH, ACADM, ACAA1B, IVD, AOX1, ALDH3A2, EHHADH, BCKDHB, ECH1, ECHS1, BCAT1, ACADS, MCCC1, ALDH1A7, HMGCS1
Nitric Oxide Signaling in the Cardiovascular System	0.473733	0.0561	PRKACA, VEGFC, CALM3, FLT1, PRKAR1A, ADCY4, NOS3, FIGF, CAMK4, ADCY6, AKT1, ADCY7, VEGFB (includes EG:7423), CALM1, PIK3R2, PRKACB, AKT2, CALM2, CAV1
Aryl Hydrocarbon Receptor Signaling	0.5064	0.0633	ALDH18A1, NFIC, GSTM5, CYP1A1, ALDH1A3, MCM7, CCND2, POLA1, NFKB1, TGFB1, GSTM1, GSTT1, ALDH3A2, AIP, NFKBIA, ARNT, NQO1, CDK4, MGST3, CCNE2 (includes EG:9134), TP53, SLC35A2, GSTP1, APAF1, GSTA3
β-alanine Metabolism	0.53732	0.0707	ALDH2, ALDH1A3, HIBCH, DPYSL2, MYO5B, GCDH, ACADM, AOC3, IVD, ALDH3A2, EHHADH, DPYSL3, ECH1, ECHS1, ACADS, ALDH1A7, SMS
TGF-β Signaling	0.578291	0.0821	TIE1, HDAC1, PDGFRB, ACVR2A, HOXC8, VDR, FGFR1, EGFR, PDGFRA, TGFB1, FGFR2, NODAL, UBB, TYRO3, TEK, BMP2, SERPINE1, INHBB, DDR2 (includes EG:4921)
VEGF Signaling	0.578291	0.0837	PRKCB1, VEGFC, EIF2B4, VCL, FLT1, NOS3, FIGF, PTK2, AKT1, VEGFB (includes EG:7423), ARNT, BCL2, PIK3R2, ACTN4, ACTB, AKT2, FOXO3A (includes EG:2309)
PPARα/RXRα Activation	0.592215	0.0916	PRKCB1, PRKACA, ACAA1, PLCB1, GPD2, ACVR2A, ABCA1, IL1R1, PRKAR1A, ADIPOQ, ADCY4, NFKB1, ADIPOR2, ADCY6, ADCY7, IRS1, TGFB1, AIP, NFKBIA, PRKACB, GK, MAP4K4, IL1R2, ACOX1
cAMP-mediated Signaling	0.592215	0.0963	RAP1A, PRKAR1A, ADCY4, GNAI2, RPS6KA1, DUSP9, CAMK4, ADRB3, ADCY7, HTR4, RGS2, PRKACB, BRAF, GNAI1, PDE1A, PRKACA, CALM3, ATF4, PDE8A, AKAP12, DRD4, ADCY6, ADORA1, CALM1, RGS10, CALM2
G-Protein Coupled Receptor Signaling	0.592215	0.1003	RAP1A, PRKAR1A, ADCY4, GNAI2, DUSP9, RPS6KA1, NFKB1, CAMK4, ADRB3, ADCY7, HTR4, RGS2, NFKBIA, PRKACB, BRAF, RGS16, GNAI1, PRKCB1, PDE1A, PRKACA, PLCB1, ATF4, PDE8A, FYN, DRD4, ADCY6, AKT1, ADORA1, PIK3R2, AKT2, RGS10
Propanoate Metabolism	0.592215	0.1013	ALDH2, ACAA1, DHCR24, ALDH1A3, LDHB, HIBCH, UEVLD, ACSS1, GCDH, ACADM, IVD, ALDH3A2, EHHADH, SUCLG2, ECH1, ECHS1, ACADS, ALDH1A7
PTEN Signaling	0.611378	0.1086	PDGFRB, TNFRSF11A, CSNK2B, YWHAH, EGFR, PDGFRA, NFKB1, PTK2, AKT1, PRKCZ, ILK, NFKBIA, BCL2, PIK3R2, INPPL1, AKT2, BCAR1, FOXO3A (includes EG:2309), PTEN
Insulin Receptor Signaling	0.668276	0.1275	PRKACA, EIF2B4, PRKAR1A, GYS1, FYN, SLC2A4, STX4, AKT1, PRKCZ, IRS1, PPP1R7, PTPRF, EIF4EBP1, PRKACB, PIK3R2, INPPL1, AKT2, LIPE, ACLY, FOXO3A (includes EG:2309), PTEN
Glutathione Metabolism	0.668276	0.1275	GSTM5, LTC4S, IDH3A, H6PD, MGST3, IDH2, IDH1, GSTP1, GPX5, GSTM1, GSTT1, GSTM3 (includes EG:14864), GSTA3, GSTZ1, GPX7, GPX3
Chemokine Signaling	0.731975	0.1466	PRKCB1, CCL11, CCR5, CALM3, PLCB1, CXCL12, CCL13, GNAI2, CAMK4, PTK2, CALM1, CALM2, GNAI1, MAPK13
IL-10 Signaling	0.731975	0.1496	CCR5, IL1R1, ARG2, HMOX1, NFKB1, CD14, FCGR2B, NFKBIA, MAP4K4, IL4R, LBP, MAPK13, IL1R2
IL-6 Signaling	0.731975	0.1541	IL6ST, TNFRSF1A, CSNK2B, IL1R1, IL6R, COL1A1, NFKB1, CD14, NFKBIA, MAPKAPK2, MAP4K4, LBP, MAPK10, IL1R2, TNFRSF1B, MAPK13
Neuregulin Signaling	0.816776	0.1809	EGF, PRKCB1, AREG, PRKD1, EGFR, CDK5R1, DCN, AKT1, PRKCZ, HBEGF, PIK3R2, TGFA, AKT2, PTEN, PSEN1
Amyotrophic Lateral Sclerosis Signaling	0.816776	0.1827	VEGFC, GRINA, SOD1, TP53, CCS, FIGF, APAF1, VEGFB (includes EG:7423), IGF1, GLUL, CAPN2, BIRC4, BCL2, PIK3R2, CAT, CASP1, CAPNS1
B Cell Receptor Signaling	0.844267	0.206	PRKCB1, BCL2A1, CALM3, ATF4, ETS1, NFKB1, CAMK4, AKT1, NFATC1, FCGR2B, NFKBIA, CALM1, PIK3R2, NFATC2, INPPL1, AKT2, BTK, VAV2, SYK, CALM2, PTEN, MAPK13
GM-CSF Signaling	0.844267	0.2101	PRKCB1, BCL2A1, CSF2RB, STAT1, PIK3R2, AKT2, GNB2L1, ETS1, PIM1, HCK, AKT1
Cell Cycle: G1/S Checkpoint Regulation	0.844267	0.2276	TGFB1, HDAC3, HDAC1, BTRC, CDK4, HDAC5, CCNE2 (includes EG:9134), CCND2, TP53, HDAC7A
Purine Metabolism	0.844267	0.2299	ENTPD5, ATP6V0B, POLG2, ADCY4, PKM2, POLB, EIF2AK4, NME3, POLR2L, POLA1, ABCC1, POLR2K, CANT1, POLD3, ADCY7, ATP5J2, PRUNE, AMPD3, DCK, ENPP2, PDE1A, PSMC5, PDE6D, AK1, IFNAR1, PDE8A, POLD1, RALBP1, DGUOK, PRPS2, ADCY6, ADA, PRPSAP1, PRPS1, ABCD3, AOX1, NME6, BCKDHB, POLA2, POLR2F, NME1, HPRT1, BAT1, PAPSS2, XDH, NP, IMPDH1
SAPK/JNK Signaling	0.844267	0.2393	TIE1, TRA@, PDGFRB, GNG11, TP53, FGFR1, EGFR, PDGFRA, NFATC1, GNA12, IRS1, FGFR2, PIK3R2, TYRO3, TEK, MAP4K4, GNB1, DDR2 (includes EG:4921), MAPK10
IL-4 Signaling	0.844267	0.2417	NFATC1, IRF4, IRS1, IL13RA1, PIK3R2, NFATC2, INPPL1, AKT2, JAK3, IL4R, AKT1
p38 MAPK Signaling	0.844267	0.2466	TNFRSF1A, PLA2G12A, ATF4, IL1R1, MAP3K7IP2, MEF2C, MEF2A, TGFB1, MAPKAPK2, STAT1, EEF2K, MKNK2, IL1R2, TNFRSF1B, MAPK13
Cardiac β-adrenergic Signaling	0.844267	0.2466	PDE1A, PRKACA, GNG11, PPP2R1B, PDE8A, AKAP12, PRKAR1A, ADCY4, PPP2R5C, GNB2L1, ADCY6, PPP2R4, PPP1R7, ADCY7, GNG10, PRKACB, GNB5, GNB1, PPP2R5A
p53 Signaling	0.844267	0.2466	GADD45G, CDK4, PCAF, CCND2, TP53, AKT1, APAF1, SERPINE2, BCL2, PIK3R2, AKT2, SERPINB5, PTEN, WT1
Butanoate Metabolism	0.844267	0.2541	ALDH2, ACAA1, ALDH1A3, HADH, MYO5B, SDHA, ALDH3A2, EHHADH, SUCLG2, ECH1, ECHS1, ACADS, LIPE, ALDH1A7, HMGCS1
Nucleotide Excision Repair Pathway	0.844267	0.2671	GTF2H1, CDK7, POLR2F, GTF2H4, POLR2L, RPA3, POLR2K
Pyrimidine Metabolism	0.844267	0.2808	ENTPD5, POLG2, CAD, POLB, POLR2L, LOC129607, EIF2AK4, NME3, POLR2K, POLA1, CANT1, POLD3, DCK, APOBEC1, UCK1, TXN, POLD1, DPYSL2, DTYMK, NME6, DPYSL3, POLA2, POLR2F, DHODH, NME1, UCK2 (includes EG:7371), NP
Fc Epsilon RI Signaling	0.844267	0.2808	PRKCB1, PLA2G12A, PRKD1, LCP2, FYN, AKT1, PRKCZ, PIK3R2, INPPL1, VAV2, AKT2, BTK, SYK, MAPK10, MAPK13
Citrate Cycle	0.844267	0.2808	DLST, SDHA, IDH3A, SUCLG2, PCK1, IDH2, IDH1, ACLY, SDHC
Interferon Signaling	0.844267	0.2865	IRF1, STAT1, IFNAR1, IFIT3, IFNAR2, CRSP2
Hypoxia Signaling in the Cardiovascular System	0.844267	0.2865	UBE2H, NFKBIA, CDC34, UBB, ARNT, ATF4, TP53, NOS3, NQO1, PTEN, AKT1
Arginine and Proline Metabolism	0.844267	0.2865	ALDH2, ALDH1A3, PYCR2, ARG2, CKMT1B, P4HA2, NOS3, NOS2A, VNN1, P4HA1, ASS1, AOC3, ALDH3A2, GLUD1, GAMT, BCKDHB, GATM, ALDH1A7, SMS, MAOA
Death Receptor Signaling	0.844267	0.2982	APAF1, NFKBIA, BIRC4, TNFRSF1A, CASP8, BCL2, TNFSF12, MAP4K4, NFKB1, TNFRSF1B
Notch Signaling	0.844267	0.2982	FURIN, MFNG, APH1A, DTX2, RBPJ, HES1, PSEN1
PPAR Signaling	0.844267	0.3042	PDGFRB, TNFRSF1A, IL1R1, PDGFRA, NFKB1, AIP, NFKBIA, CITED2, MAP4K4, PPARG, NR1H3, TNFRSF1B, IL1R2
Actin Cytoskeleton Signaling	0.844267	0.3073	MSN, EGF, TIE1, PDGFRB, VCL, PIP5K2A, PDGFRA, EGFR, ARHGEF7, GNA12, PIP5K2C, CD14, PFN2, FGFR2, ACTB, TYRO3, VAV2, LBP, VIL2, PIP5K1B, FGFR1, DIAPH1, PTK2, FN1, ARHGEF1, PIK3R2, ACTN4, TEK, BCAR1, GSN, DDR2 (includes EG:4921)
Synaptic Long Term Potentiation	0.844267	0.3135	PRKCB1, PRKACA, RAP1A, CALM3, PLCB1, GRINA, ATF4, PRKD1, PRKAR1A, RPS6KA1, CAMK4, PRKCZ, PPP1R7, CALM1, PRKACB, CALM2
T Cell Receptor Signaling	0.844267	0.3166	TRA@, CALM3, LCP2, FYN, CAMK4, NFKB1, NFATC1, NFKBIA, CALM1, BMX, PIK3R2, NFATC2, BTK, VAV2, CALM2
Lysine Degradation	0.846483	0.323	ALDH2, ACAA1, ALDH1A3, HADH, NSD1, GCDH, PPP2R5C, DLST, ALDH3A2, EHHADH, PCSK7, ECH1, ECHS1, AASS, SHFM1, ALDH1A7
Glycerolipid Metabolism	0.857641	0.3329	ALDH2, DGAT1, ALDH1A3, CEL, MGLL, AKR1B8 (includes EG:14187), GPAM, AGPAT1, NAGA, AGPAT6, LIPA, ALDH3A2, GK, LIPE, ALDH1A7, PPAP2B, CERK (includes EG:64781)
Inositol Phosphate Metabolism	0.868933	0.343	INPP1, PIP5K1B, CCR5, PLCB1, CDK7, CDK4, ACVR2A, MAPK6, ISYNA1, IHPK1, ITPKB, PIP5K2A, PIP5K2C, HIPK1, SKIP (includes EG:51763), PIK3R2, DMPK, INPPL1, BRAF, AKT2, PIM1, PTEN
Urea Cycle and Metabolism of Amino Groups	0.898544	0.3606	ASS1, ALDH18A1, GLUD1, ACY3, GAMT, PYCR2, ARG2, CKMT1B, GATM, SMS
Dopamine Receptor Signaling	0.901948	0.3679	PRKACA, PPP2R1B, PRKAR1A, ADCY4, DRD4, PPP2R5C, ADCY6, PPP2R4, ADCY7, PPP1R7, PRKACB, PPP2R5A, MAOA
Natural Killer Cell Signaling	0.925752	0.3837	PRKCB1, PRKD1, LCP2, FYN, AKT1, PRKCZ, TYROBP, KLRA8, PIK3R2, INPPL1, VAV2, AKT2, KLRK1, SYK, SH2D1B
Aminosugars Metabolism	0.939044	0.4062	GNE, CHI3L3, CHIA, PDE1A, PDE8A, GM2A, GNPDA1, CYB561, GNPNAT1, NQO1, NANS, HEXA
Nicotinate and Nicotinamide Metabolism	0.939044	0.4123	ENPP2, CDK4, CDK7, ACVR2A, MAPK6, PBEF1, NNMT, VNN1, AOX1, HIPK1, DMPK, BRAF, AKT2, PIM1, NP
Toll-like Receptor Signaling	0.939044	0.4215	CD14, NFKBIA, TIRAP, MAP3K7IP2, MAP4K4, LBP, NFKB1, MAPK13
Glutamate Receptor Signaling	0.939044	0.4287	HOMER2, GNG11, GLUL, CALM3, CALM1, CALM2, GNB1, CAMK4, SLC1A4
Eicosanoid Signaling	0.939044	0.4287	ALOX15B, PTGER2, PTGER4, LTC4S, PTGER3, PTGIS, PTGS1, DPEP1, TBXAS1
Circadian Rhythm Signaling	0.939044	0.4308	CRY1, ATF4, NR1D1, CSNK1E, ARNTL
Cell Cycle: G2/M DNA Damage Checkpoint Regulation	0.939044	0.4475	UBB, BTRC, CDK7, PCAF, TP53, RPS6KA1
Phototransduction Pathway	0.939044	0.4584	ADCY7, OPN1LW (includes EG:5956), PDE6D, PRKACA, PRKACB, PRKAR1A, ADCY4, GNB5, GNB1, ADCY6
Glycolysis/Gluconeogenesis	0.939044	0.4593	ALDH2, GNE, PGM1, TPI1, LDHB, ALDH1A3, UEVLD, ALDOC, PKM2, ACSS1, PFKP, ALDH3A2, DLAT, PFKL, GAPDH (includes EG:14433), ALDH1A7
Fatty Acid Metabolism	0.939044	0.4663	ALDH2, CYP1A1, ACAA1, ALDH1A3, HADH, CYP2E1, GCDH, SLC27A4, ACADM, ACAA1B, IVD, ALDH3A2, EHHADH, ECH1, ECHS1, ACSL4, ACADS, ALDH1A7, ACOX1, CPT2, CYP2D9
PDGF Signaling	0.939044	0.471	PRKCB1, PDGFRB, STAT1, CSNK2B, PIK3R2, INPPL1, JAK3, PDGFRA, CAV1, ACP1
N-Glycan Degradation	0.939044	0.4724	CHI3L3, GM2A, FUCA1, HEXA
Inositol Metabolism	0.939044	0.4724	TPI1, VCL, ALDOC, PDIA5
Glycerophospholipid Metabolism	0.939044	0.4757	GNPAT, GPD2, PLA2G12A, MGLL, GPAM, LAMB2, GRN, AGPAT1, HMOX1, PISD, AGPAT6, CHKA, PLD1, CHKB, CDS2, PPAP2B, CERK (includes EG:64781)
Pyruvate Metabolism	0.95779	0.4926	ALDH2, ACAA1, LDHB, ALDH1A3, UEVLD, AKR1B8 (includes EG:14187), PKM2, ACSS1, ALDH3A2, DLAT, BCKDHB, PCK1, ALDH1A7
Riboflavin Metabolism	0.95779	0.4991	TYR, ENPP2, RFK, ACP5, ACP2, ACP1
Oxidative Phosphorylation	0.95779	0.5041	NDUFB3, ATP6V0B, SDHC, ATP6V0E2, PPA1, UQCRC2, UQCRH, NDUFA4, ATP6V1A, ATP7A, COX17, SDHA, ATP5J2, NDUFA5, COX7A2, ATP6V0A2, COX7A2L, ATP6V1E1, COX8B
Pentose Phosphate Pathway	0.975802	0.52	PRPSAP1, PRPS1, PGM1, H6PD, BCKDHB, ALDOC, PFKL, PFKP, PRPS2
Fatty Acid Elongation in Mitochondria	1	0.5483	EHHADH, ACAA1, ECH1, ECHS1, HADH, ACAA1B
Endoplasmic Reticulum Stress Pathway	1	0.5483	ATF4, DNAJC3, XBP1
Calcium Signaling	1	0.5827	PRKACA, HDAC1, RAP1A, CALM3, ATF4, GRINA, PRKAR1A, MEF2C, MEF2A, CAMK4, TPM4, NFATC1, HDAC3, CHRNA6, CALM1, HDAC5, DSCR1L2, PRKACB, NFATC2, CALM2, ATP2B2, HDAC7A
Protein Ubiquitination Pathway	1	0.5957	USP18, PSME1, PSMC5, ANAPC11, PSME2, FBXW7, USP24, PSMB9, HLA-A, UBE1, PSMB10, USP14, UBE2H, CDC23 (includes EG:8697), TCEB1, BIRC4, CDC34, BTRC, UBB, TCEB2, NEDD4
JAK/Stat Signaling	1	0.6175	STAT1, PIAS3, PIK3R2, AKT2, JAK3, SOCS2, AKT1
Sonic Hedgehog Signaling	1	0.6182	PRKACA, PRKACB, PRKAR1A, PTCH2
Glycine, Serine and Threonine Metabolism	1	0.6269	CHKA, AOC3, GAMT, CHKB, GLDC, SARS, GNMT, PSPH, GATM, PHGDH, PISD, MAOA
Glycosphingolipid Biosynthesis - Globoseries	1	0.63	CHI3L3, GM2A, B3GALNT1, NAGA, HEXA
Histidine Metabolism	1	0.6313	ALDH2, PRPS1, HAL, AOC3, ALDH3A2, ACY3, ALDH1A3, PRPS2, ALDH1A7, MAOA
Keratan Sulfate Biosynthesis	1	0.6364	B4GALT2, SULT2B1, B4GALT1, B3GNT2
Tryptophan Metabolism	1	0.6584	ALDH2, CYP1A1, ACAA1, DHCR24, ALDH1A3, HADH, CYP2E1, GCDH, AOC3, AOX1, ALDH3A2, EHHADH, TPH1, BCKDHB, ECH1, CAT, ECHS1, INDO, NEDD4, ALDH1A7, MAOA, CYP2D9
Galactose Metabolism	1	0.6623	GNE, B4GALT2, PGM1, GAA, AKR1B8 (includes EG:14187), B4GALT1, PFKL, LALBA, PFKP, NAGA
IL-2 Signaling	1	0.665	CSNK2B, PIK3R2, AKT2, JAK3, SYK, AKT1
N-Glycan Biosynthesis	1	0.7125	MAN1A1, B4GALT2, EDEM2, KRTCAP2, ST6GAL1, B4GALT1, MAN1B1, MAN2A1
Glutamate Metabolism	1	0.7139	GLUD1, QARS, GLUL, SUCLG2, CAD, MYO5B, GNPNAT1
Fructose and Mannose Metabolism	1	0.7189	GNE, PFKFB1, TPI1, TSTA3, ALDOC, AKR1B8 (includes EG:14187), PFKL, PFKP, PMM1, GMPPB
Phospholipid Degradation	1	0.7225	PLD1, PLA2G12A, MGLL, LAMB2, GRN, HMOX1, PPAP2B, CERK (includes EG:64781)
Estrogen Receptor Signaling	1	0.7254	GTF2H1, HDAC3, CDK7, PCK1, POLR2F, GTF2H4, PCAF, CARM1, POLR2L, POLR2K, CRSP2
Synaptic Long Term Depression	1	0.7276	PRKCB1, PPP2R1B, PLCB1, PRKD1, GNAI2, NOS3, PPP2R5C, NOS2A, PPP2R4, PRKCZ, GNA12, IGF1, GNAI1, PPP2R5A
EGF Signaling	1	0.7291	EGF, STAT1, CSNK2B, PIK3R2, EGFR
Synthesis and Degradation of Ketone Bodies	1	0.7603	ACAA1, HMGCS1
Chondroitin Sulfate Biosynthesis	1	1	SULT2B1
Glycosphingolipid Biosynthesis - Ganglioseries	1	1	CHI3L3, GM2A, ST6GALNAC2, HEXA, B4GALNT1
Glycosaminoglycan Degradation	1	1	CHI3L3, GM2A, IDUA, HEXA
O-Glycan Biosynthesis	1	1	GALNT4, GALNT3, GALNT1, GALNT2
D-glutamine and D-glutamate Metabolism	1	1	GLUD1
Lysine Biosynthesis	1	1	VNN1, AASS
Aminophosphonate Metabolism	1	1	BCKDHB
Glycosphingolipid Biosynthesis - Neolactoseries	1	1	ST3GAL6, B3GNT2
Arachidonic Acid Metabolism	1	1	LTC4S, CYP1A1, PLA2G12A, CYP2E1, PTGIS, LAMB2, PTGS1, GRN, EPHX2, TBXAS1, GPX5, ALOX15B, GSTZ1, GPX7, CYP2D9, GPX3
Linoleic Acid Metabolism	1	1	ALOX15B, CYP1A1, FADS1, PLA2G12A, CYP2E1, LAMB2, GRN, CYP2D9
Nucleotide Sugars Metabolism	1	1	GLCE, UGDH
Sphingolipid Metabolism	1	1	VNN1, UGCG, SGPL1, PPAP2B, CERK (includes EG:64781), NAGA
Metabolism of Xenobiotics by Cytochrome P450	1	1	ALDH2, GSTM5, CYP1A1, LTC4S, MGST3, ALDH1A3, CYP2E1, GSTP1, GSTM1, GSTT1, GSTM3 (includes EG:14864), GSTA3, GSTZ1, CYP2D9
Parkinson's Signaling	1	1	MAPK13
FGF Signaling	1	1	FGFR2, MAPKAPK2, ATF4, PIK3R2, AKT2, FGFR1, MAPK13, AKT1
GABA Receptor Signaling	1	1	UBB, GPHN, DNM1, AP2A1
Antigen Presentation Pathway	1	1	HLA-E, PSMB9, HLA-A
Serotonin Receptor Signaling	1	1	HTR4, TPH1, MAOA
Neurotrophin/TRK Signaling	1	1	ATF4, PIK3R2, RPS6KA1, AKT1
Starch and Sucrose Metabolism	1	1	GNE, PGM1, ENPP2, AMY2A, PYGB, GAA, GYS1, UGDH, NP
Nitrogen Metabolism	1	1	VNN1, HAL, GLUD1, CA4, GLUL, PTPRG, CA3, CA2
Methane Metabolism	1	1	MPO, CAT
Sulfur Metabolism	1	1	SULT2B1, PAPSS2
Selenoamino Acid Metabolism	1	1	PAPSS2
Taurine and Hypotaurine Metabolism	1	1	CDO1, CSAD, MYO5B
Methionine Metabolism	1	1	SMS
Alanine and Aspartate Metabolism	1	1	ASS1, ACY3, DLAT, CAD, MYO5B, CRAT
Valine, Leucine and Isoleucine Biosynthesis	1	1	IARS2, IARS (includes EG:3376), BCAT1
Tyrosine Metabolism	1	1	ALDH2, TYR, AOC3, AOX1, ALDH1A3, BCKDHB, FRRS1, FAH, GSTZ1, MAOA
Phenylalanine Metabolism	1	1	ALDH2, AOC3, DHCR24, ALDH1A3, MPO, MAOA
Cysteine Metabolism	1	1	SULT2B1, LDHB, CDO1, UEVLD
Pantothenate and CoA Biosynthesis	1	1	ENPP2, DPYSL3, BCAT1, DPYSL2
Folate Biosynthesis	1	1	ALPP, GGH
Retinol Metabolism	1	1	ALDH1A7
Ubiquinone Biosynthesis	1	1	NDUFB3, NDUFA5, BCKDHB, NDUFA4
Fatty Acid Biosynthesis	1	1	BTD
Biosynthesis of Steroids	1	1	GGPS1, EBP, VKORC1, NQO1, LSS, MVD
Androgen and Estrogen Metabolism	1	1	HSD17B8, SULT2B1, EBP, HSD3B7, NSDHL
C21-Steroid Hormone Metabolism	1	1	EBP, HSD3B7, NSDHL
Bile Acid Biosynthesis	1	1	ALDH2, LIPA, ALDH3A2, ACAA1, ALDH1A3, CEL, ALDH1A7, ACAA1B
Pentose and Glucuronate Interconversions	1	1	BCKDHB, AKR1B8 (includes EG:14187), UGDH
Ascorbate and Aldarate Metabolism	1	1	ALDH2, ALDH3A2, ALDH1A3, BCKDHB, ALDH1A7
Aminoacyl-tRNA Biosynthesis	1	1	QARS, IARS2, SARS, IARS (includes EG:3376)
Stilbene, Coumarine and Lignin Biosynthesis	1	1	TYR, BCKDHB, MPO

## Sheet: P19_Lac9
Lemay DG, et al (2007) "Gene regulatory networks in lactation: identification of global principles using bioinformatics"
Columns A, C, D: © 2000-2007 Ingenuity Systems, Inc. All rights reserved.
Pathway	B&H adjusted p-value	unadjusted p-value	Molecules
Protein Ubiquitination Pathway	0	4.61096e-11	PSMA4, PSMC2, HLA-A, UBE2V1, USP25, USP3, UBE2N, PSMB4, TCEB2, PSMA3, PSMB2, RBX1, PSMD13, PSMC6, PSMC1, UBE2D3, PSMA5, USP4, PSMB9, TAP1, UBE1, PSMD3, PSMB10, PSMD14, USP8, CUL1, PSMA2, PSMA7, PSMD8, TCEB1, UBE2M, PSMB7, AMFR, PSMB8, ANAPC2, PSMB6, ANAPC11, FBXW7, B2M, UBE2L3, HSP90AA1, PSMB1, USP9X, TAP2, USP5, PSMC3, SUGT1, USP48, PSMD7, UBB, ANAPC5, UBE2B, PSMD1, PSMD11, PSME1, PSMA6, USP34, …
Integrin Signaling	0	2.75364e-05	ACTG1, ITGA8 (includes EG:8516), ACTN1, TIE1, GIT1, ITGB4, RHOC, RAC1, VCL, ACTR2, TSPAN3, ARPC4, ARHGEF7, PDGFRA, CAPN7, ILK, RALA, ARPC2, CDC42, CAPN2, MRLC2, NRAS, TYRO3, ACTB, MYLK, SHC1, CAV1, CAPNS1, RALB, PTEN, RHOA, MAPK1, RRAS, RAF1, ABL1, MRCL3, ACTR3, ARF1, RHOQ, TLN1, RHOB, ACTN4, ITGB1, PPP1CC, PAK2, ARPC3, ILKAP, LIMS1
PI3K/AKT Signaling	0.0101333	0.000234044	TIE1, BCL2L1, YWHAG, TSC2, MAPK8IP1, RELA, HSP90AA1, HSP90AB1, PDGFRA, NFKB1, PPP2R4, ILK, NFKBIA, PPP2CB, CTNNB1, NRAS, SHC1, TYRO3, PTEN, GSK3A, YWHAQ, MAPK1, RRAS, YWHAH, JAK2, RAF1, GAB1 (includes EG:2549), TP53, EIF4EBP1, YWHAZ, PPP2R1A, ITGB1, FOXO3A (includes EG:2309), LIMS1
Oxidative Phosphorylation	0.0266	0.000710174	NDUFA3, ATP6V0B, ATP5J, ATP6V1A, NDUFB10, NDUFB6, NDUFS2, CYB5A, ATP6V1E1, COX5B, NDUFS3, NDUFB2, SDHD, COX6B2, NDUFAB1, ATP5C1, ATP6V1D, ATP6V0D1, ATP6V1H, SDHC, NDUFA6, SURF1, COX17, NDUFA7, NDUFA5, NDUFB5, NDUFA9 (includes EG:4704), NDUFB11, ATP6V0A2, COX7A2L, NDUFV1, ATP6AP1, NDUFA2, ATP6V0E1, ATP6V1B2
Actin Cytoskeleton Signaling	0.0282286	0.00103848	ACTG1, EGF, ACTN1, TIE1, GIT1, RAC1, VCL, C3ORF10, ACTR2, IQGAP1 (includes EG:8826), ARPC4, ARHGEF7, NCKAP1, PDGFRA, GNG12, PIP5K2C, CD14, GNA12, ARPC2, CDC42, BAIAP2, GRLF1, NRAS, TYRO3, SHC1, ACTB, MYLK, VIL2, RHOA, CYFIP1, ROCK2, MAPK1, RRAS, RAF1, ACTR3, DIAPH1, CFL1, ACTN4, MYH9, ITGB1, PPP1CC, PAK2, ARPC3, GSN, TMSB4X
Ephrin Receptor Signaling	0.0282286	0.0012684	EGF, TIE1, GNB4, RAC1, GNA11, ACTR2, GNAI2, ARPC4, PDGFRA, GNB2L1, GNG12, GNA12, VEGFB (includes EG:7423), ARPC2, CDC42, SDCBP, NRAS, SHC1, TYRO3, ATF2, GNAI1, RHOA, SORBS1, ROCK2, EPHA8, MAPK1, RRAS, JAK2, RAF1, ABL1, ACTR3, CFL1, GNG10, ITGB1, GNB1, MAP4K4, ARPC3, PAK2
PPARα/RXRα Activation	0.0282286	0.00133343	GPD2, GNA11, RELA, PRKAR1A, HSP90AA1, TGS1, HSP90AB1, SMAD2, NFKB1, TGFB1, NFKBIA, MAPK14, MED12, PRKACB, NRAS, MAP2K3, SHC1, GHR, ACOX1, CREBBP, ACAA1, MAPK1, RRAS, ABCA1, JAK2, ADIPOQ, RAF1, NCOR2, ACADL, MAP4K4, TGFB3
NRF2-mediated Oxidative Stress Response	0.0437	0.00226541	ACTG1, PTPLAD1, GSTM5, BACH1, SOD3, GCLC, SQSTM1, MAP2K5, MAPK14, UBB, MAP2K3, NRAS, EPHX1, ACTB, RBX1, CREBBP, AKR1A1, MGST3, MAPK1, RRAS, FTH1, RAF1, PRDX1, FMO1, CLPP, GSR, STIP1, NFE2L2, CCT7
Antigen Presentation Pathway	0.0641778	0.00377257	HLA-G, PSMB6, B2M, HLA-E, PSMB9, HLA-A, TAP1, CD74, TAP2, TAPBP, HLA-DQB2, PSMB5, PSMB8
Hypoxia Signaling in the Cardiovascular System	0.07296	0.00479587	UBE2D3, UBE2L3, UBE2V1, UBE2R2, HSP90AA1, HSP90AB1, TP53, CSNK1D, COPS5, NFKBIA, UBE2M, UBE2N, UBB, SUMO1, UBE2B, UBE2D2, ATF2, PTEN
Amyloid Processing	0.169964	0.0122773	MAPK1, APH1A, PRKAR1A, PSEN2, APP, CAPN7, CSNK1D, CAPN2, MAPK14, CDK5, PRKACB, CAPNS1, PSEN1, MAPK13
VEGF Signaling	0.173533	0.0137049	EIF2B1, ACTG1, ACTN1, EIF1AY, ROCK2, BCL2L1, MAPK1, RRAS, VCL, RAF1, VEGFB (includes EG:7423), EIF2S3, EIF2S1, NRAS, ACTN4, SHC1, ACTB, ELAVL1, FOXO3A (includes EG:2309)
PPAR Signaling	0.227276	0.0212797	CREBBP, TNFRSF1A, MAPK1, RRAS, RELA, HSP90AA1, RAF1, HSP90AB1, PDGFRA, NFKB1, NCOR2, NFKBIA, NRAS, SHC1, CITED2, MAP4K4, PPARG, NR1H3
Xenobiotic Metabolism Signaling	0.227276	0.0223708	GSTM5, SOD3, GCLC, RELA, HSP90AA1, HSP90AB1, CAMK4, NFKB1, MAP2K5, PPP2R4, SULT1A1, NFKBIA, MAPK14, PPP2CB, UGT1A3, NRAS, MAP2K3, CITED2, ALDH1A1, RBX1, CREBBP, MGST3, MAPK1, RRAS, RAF1, MAP3K3, FMO1, CYP1B1, DNAJC7, ALDH9A1, NCOR2, NFE2L2, PPP2R1A, PTGES3, MAPK13
ERK/MAPK Signaling	0.227276	0.0225956	TIE1, PPP1R14B, PLA2G12A, YWHAG, RAC1, PRKAR1A, DUSP6, PDGFRA, PPP2R4, PPP2CB, NRAS, PRKACB, SHC1, TYRO3, ATF2, PPARG, RPS6KA4, YWHAQ, MAPK1, RRAS, YWHAH, H3F3B, RAF1, TLN1, ETS2, YWHAZ, EIF4EBP1, MAP2K1IP1, ITGB1, PPP2R1A, PPP1CC, PAK2
Leukocyte Extravasation Signaling	0.227276	0.0257325	MMP3, F11R, ACTG1, ACTN1, ARHGAP1, RAC1, VCL, GNAI2, CTNNA1, CTNND1, CDC42, CYBA, MAPK14, CTNNB1, GRLF1, ACTB, GNAI1, VIL2, RHOA, ROCK2, ABL1, CLDN3, ACTN4, CLDN4, CTTN, ITGB1, TIMP2, MMP14, CLDN7, MAPK13
Chemokine Signaling	0.227276	0.0295994	RHOA, ROCK2, CALM3, MAPK1, RRAS, RAF1, GNAI2, CAMK4, CFL1, MAPK14, CALM1, NRAS, GNAI1, CALM2, PPP1CC, MAPK13
PTEN Signaling	0.227276	0.0305009	GSK3A, TNFRSF11A, BCL2L1, MAPK1, RAC1, RRAS, YWHAH, RELA, RAF1, PDGFRA, NFKB1, ILK, NFKBIA, CDC42, NRAS, SHC1, ITGB1, FOXO3A (includes EG:2309), PTEN, GHR
Huntington's Disease Signaling	0.227276	0.031117	EGF, BCL2L1, GNB4, GNA11, NAPA, RCOR1, GNB2L1, GNG12, CAPN7, IGF1, CAPN2, DNAJB1, UBB, SHC1, ATF2, CAPNS1, HSPA9, CREBBP, GOSR2, DCTN1, POLR2H, POLR2A, POLR2G, TP53, PENK, DYNC1I2, NCOR2, GNG10, HDAC5, CDK5, POLR2D, GNB1, CLTC
B Cell Receptor Signaling	0.227276	0.031117	BCL2L1, RAC1, RELA, NFKB1, CAMK4, NFKBIA, CDC42, MAPK14, MAP2K3, NRAS, SHC1, ATF2, PTEN, GSK3A, CALM3, MAPK1, RRAS, RAF1, ABL1, GAB1 (includes EG:2549), MAP3K3, BCL10, CALM1, CALM2, MAPK13
IL-6 Signaling	0.227276	0.0314298	IL6ST, TNFRSF1A, MAPK1, RRAS, RELA, JAK2, RAF1, CEBPB, NFKB1, CD14, NFKBIA, MAPKAPK2, MAPK14, MAP2K3, NRAS, SHC1, MAP4K4, MAPK13
Apoptosis Signaling	0.250109	0.0361528	LMNA, TIE1, TNFRSF1A, BCL2L1, MAPK1, RRAS, RELA, RAF1, TP53, PDGFRA, BID, NFKB1, CAPN7, NFKBIA, CAPN2, NRAS, TYRO3, MAP4K4, CAPNS1, SPTAN1
IGF-1 Signaling	0.4256	0.0652193	YWHAQ, YWHAG, MAPK1, RRAS, YWHAH, PRKAR1A, RAF1, IGFBP5, IGF1, YWHAZ, PRKACB, NRAS, SHC1, FOXO3A (includes EG:2309), NEDD4, IGFBP6
Aryl Hydrocarbon Receptor Signaling	0.4256	0.0672055	NFIC, GSTM5, RB1, SMARCA4, MGST3, CDK4, MAPK1, RELA, HSP90AA1, HSP90AB1, TP53, NFKB1, NFIB, CYP1B1, ALDH9A1, TGFB1, NCOR2, NFKBIA, NFE2L2, PTGES3, ALDH1A1, TGFB3
Insulin Receptor Signaling	0.451908	0.0765355	EIF2B1, GSK3A, PPP1R14B, MAPK1, TSC2, RRAS, JAK2, PRKAR1A, GAB1 (includes EG:2549), RAF1, RHOQ, STX4, PTPRF, EIF4EBP1, NRAS, PRKACB, SHC1, PPP1CC, FOXO3A (includes EG:2309), PTEN
Estrogen Receptor Signaling	0.451908	0.0773047	CREBBP, POLR2H, SMARCA4, POLR2G, POLR2A, MAPK1, RRAS, H3F3B, RAF1, NCOR2, PHB2, CTBP1, PCK1, POLR2D, NRAS, CTBP2, SHC1, CARM1
Ubiquinone Biosynthesis	0.495407	0.0880368	NDUFA3, NDUFAB1, NDUFA6, NDUFB10, NDUFA7, NDUFA5, NDUFB5, NDUFA9 (includes EG:4704), NDUFB11, NDUFB6, NDUFS2, EDF1, NDUFV1, NDUFS3, NDUFB2, NDUFA2
p38 MAPK Signaling	0.502686	0.0925506	RPS6KA4, TNFRSF1A, PLA2G12A, HMGN1, H3F3B, MEF2A, MAX, TGFB1, MAPKAPK2, MEF2D, MAPK14, MAP2K3, EEF2K, ATF2, TGFB3, MAPK13
Wnt/β-catenin Signaling	0.530952	0.101266	CREBBP, GSK3A, GJA1, TP53, CSNK1G2, SMO, PPP2R4, ILK, TCF4, TGFB1, TCF7L1, CSNK1D, SFRP2, UBB, SOX4, PPP2CB, SOX18, CTNNB1, FZD4, PPP2R1A, MARK2, TGFB3, LRP1
Axonal Guidance Signaling	0.5396	0.106459	EGF, TIE1, GIT1, GNB4, RAC1, GNA11, PRKAR1A, ACTR2, GNAI2, ARPC4, GNB2L1, PDGFRA, ARHGEF7, GNG12, CHP, GNA12, VEGFB (includes EG:7423), ARPC2, CDC42, IGF1, BAIAP2, SDCBP, PRKACB, NRAS, TYRO3, SHC1, RTN4, GNAI1, RHOA, ROCK2, EPHA8, NRP1, MAPK1, RRAS, RAF1, ABL1, ACTR3, SMO, CFL1, GNG10, CDK5, FZD4, ITGB1, GNB1, PAK2, ARPC3
Synaptic Long Term Potentiation	0.618787	0.126186	CREBBP, ITPR2, CALM3, PPP1R14B, GNA11, MAPK1, RRAS, PRKAR1A, RAF1, CAMK4, CHP, CALM1, NRAS, PRKACB, CALM2, PPP1CC, ATF2
Cell Cycle: G1/S Checkpoint Regulation	0.675925	0.142274	MAX, RB1, TGFB1, CDK4, HDAC5, ABL1, TP53, CUL1, SKP1A, TGFB3
Fatty Acid Metabolism	0.738812	0.160414	ACSL5, ACAA1, HADHB, ACADM, DCI, CYP1B1, ACAA2, CPT1A, ALDH9A1, PECI, EHHADH, HSD17B4, HSD17B10, ECH1, ACSL4, ACADS, ACADL, CYP4B1, ADH5, ALDH1A1, ACOX1, CPT2, CYP2D9
NF-κB Signaling	0.738988	0.165299	CREBBP, EGF, TNFRSF11A, MYD88, TNFRSF1A, RRAS, UBE2V1, RELA, MAP3K3, PDGFRA, NFKB1, LTBR, BCL10, NFKBIA, UBE2N, NRAS, PRKACB, MAP4K4, GHR
Lysine Degradation	0.785623	0.180866	ACAA1, EHMT2, HADHB, ALDH9A1, DLST, CLPP, LTA4H, EHHADH, HSD17B4, OGDH, HSD17B10, PCSK7, ECH1, AASS, SHFM1, ALDH1A1
Neuregulin Signaling	0.835578	0.197899	EGF, MAPK1, RRAS, HSP90AA1, RAF1, HSP90AB1, DCN, CDK5, NRAS, SHC1, ITGB1, PTEN, PSEN1
Toll-like Receptor Signaling	0.84627	0.205975	CD14, NFKBIA, MYD88, MAPK14, MAP2K3, RELA, MAP4K4, NFKB1, MAPK13
SAPK/JNK Signaling	0.86488	0.216536	TIE1, RAC1, MAPK8IP1, RRAS, GAB1 (includes EG:2549), TP53, MAP3K3, PDGFRA, GNA12, CDC42, MAP4K3, NRAS, SHC1, TYRO3, GNB1, MAP4K4, ATF2
TGF-β Signaling	0.86488	0.225373	CREBBP, TIE1, MAPK1, RRAS, RAF1, SMAD2, SMAD1, PDGFRA, TGIF1, TGFB1, UBB, NRAS, TYRO3, TGFB3
LPS/IL-1 Mediated Inhibition of RXR Function	0.86488	0.227638	GSTM5, ACSL5, MYD88, TNFRSF1A, MGST3, SOD3, ABCA1, FMO1, ALDH9A1, SULT1A1, CD14, APOC1, APOE, ALAS1, ACSL4, FABP4, ALDH1A1, PLTP, ACOX1, NR1H3, CPT2
JAK/Stat Signaling	0.960937	0.25924	MAPK1, SUMO1, RRAS, NRAS, JAK2, SHC1, RAF1, STAT6, PIAS2
Citrate Cycle	0.992595	0.280832	DLST, SUCLA2, OGDH, PCK1, FH, SUCLG1, SDHC, SDHD
GM-CSF Signaling	0.992595	0.280832	BCL2L1, MAPK1, RRAS, NRAS, JAK2, SHC1, RAF1, GNB2L1, PIM1
Neurotrophin/TRK Signaling	1	0.298197	CDC42, MAPK1, RRAS, NRAS, MAP2K3, SHC1, RAF1, GAB1 (includes EG:2549), ATF2, MAP2K5
Fatty Acid Elongation in Mitochondria	1	0.304221	EHHADH, HSD17B4, ACAA1, HSD17B10, ECH1, HADHB, ACAA2
T Cell Receptor Signaling	1	0.32628	CALM3, RAC1, MAPK1, RRAS, RELA, RAF1, CAMK4, NFKB1, BCL10, NFKBIA, CALM1, NRAS, CALM2
Butanoate Metabolism	1	0.353455	ALDH9A1, ILVBL, EHHADH, HSD17B4, ACAA1, HSD17B10, ECH1, MYO5B, HADHB, ACADS, ALDH1A1, SDHD
p53 Signaling	1	0.360595	RB1, CSNK1D, GADD45G, SNAI2, BCL2L1, MAPK14, CDK4, CTNNB1, THBS1, TP53, PTEN
Propanoate Metabolism	1	0.360595	ALDH9A1, SUCLA2, EHHADH, ACAA1, ECH1, SUCLG1, HADHB, ACADS, ACSS1, ACADL, ALDH1A1, ACADM
IL-10 Signaling	1	0.368616	CD14, NFKBIA, MAPK14, IL10RB, MAP2K3, RELA, MAP4K4, NFKB1, MAPK13
Valine, Leucine and Isoleucine Degradation	1	0.380602	ALDH9A1, EHHADH, HSD17B4, ACAA1, HSD17B10, ECH1, HADHB, ACADS, ACADL, ALDH1A1, ACADM, ACAA2
Nitric Oxide Signaling in the Cardiovascular System	1	0.420631	VEGFB (includes EG:7423), ITPR2, CALM3, CALM1, PRKACB, PRKAR1A, HSP90AA1, HSP90AB1, CALM2, CAV1, CAMK4
β-alanine Metabolism	1	0.423162	ALDH9A1, AOC3, EHHADH, ECH1, MYO5B, HADHB, ACADS, ACADL, ALDH1A1, ACADM
PDGF Signaling	1	0.435613	MAPK1, RRAS, NRAS, JAK2, SHC1, RAF1, ABL1, PDGFRA, CAV1
Nucleotide Excision Repair Pathway	1	0.442639	POLR2H, POLR2G, POLR2A, POLR2D, RAD23B
Parkinson's Signaling	1	0.447535	MAPK14, PARK7, MAPK13
Cell Cycle: G2/M DNA Damage Checkpoint Regulation	1	0.491644	YWHAZ, UBB, TP53, CUL1, SKP1A
Purine Metabolism	1	0.504595	GUK1, SMARCA4, ATP6V0B, PSMC2, POLR1C, RUVBL2, ATP5J, NME3, POLD3, ADSS, PSMC3, CHRAC1, PRUNE, PSMC6, POLR2H, ENPP2, PSMC1, ATP5C1, POLR2A, POLR2G, CASK, RALBP1, MPP1, NUDT9, DGUOK, PRPS1, ABCD3, POLD4, IMPDH2, POLR2D, MYH9, HPRT1, PAPSS1, BAT1, ATP6V0E1
Circadian Rhythm Signaling	1	0.506111	CRY1, CSNK1D, ATF2, ARNTL
Interferon Signaling	1	0.506111	ISGF3G, TAP1, JAK2, PSMB8
Amyotrophic Lateral Sclerosis Signaling	1	0.516851	RNF19, CAPN7, VEGFB (includes EG:7423), IGF1, BCL2L1, CAPN2, RAC1, TP53, RAB5C, CAPNS1, BID
Pyruvate Metabolism	1	0.516851	ALDH9A1, ACOT9, ACAA1, AKR1A1, ACYP1, PCK1, ACYP2, HADHB, ACSS1, ALDH1A1, GLO1
FGF Signaling	1	0.543894	MAPKAPK2, MAPK14, RAC1, MAPK1, MAP2K3, RAF1, GAB1 (includes EG:2549), ATF2, MAPK13
Aminoacyl-tRNA Biosynthesis	1	0.553773	QARS, YARS, WARS, IARS2, SARS, FARS2, IARS (includes EG:3376), GARS, LARS
Calcium Signaling	1	0.567225	CREBBP, ITPR2, CALM3, MAPK1, PRKAR1A, MEF2A, CAMK4, TPM4, CHP, MEF2D, HDAC5, CALM1, PRKACB, MYH9, CALM2, ATF2, TPM1, DSCR1, ATP2B2
N-Glycan Biosynthesis	1	0.574647	ALG5, MAN1A1, DPM1, GANAB, ALG2, B4GALT1, DPAGT1, MAN2A1
Fc Epsilon RI Signaling	1	0.582748	PLA2G12A, MAPK14, RAC1, MAPK1, RRAS, NRAS, MAP2K3, RAF1, GAB1 (includes EG:2549), MAPK13
N-Glycan Degradation	1	0.582748	MAN2B1, FUCA1, HEXA
Phospholipid Degradation	1	0.585669	YWHAZ, PLA2G12A, MGLL, LYPLA2, PRDX6, PLA2G4F, GRN, PPAP2B
Dopamine Receptor Signaling	1	0.613853	PPP2R4, COMT, PPP1R14B, PPP2CB, PRKACB, PRKAR1A, PPP2R1A, PPP1CC, PTS
EGF Signaling	1	0.624378	EGF, ITPR2, MAPK1, SHC1, RAF1
Valine, Leucine and Isoleucine Biosynthesis	1	0.624378	ILVBL, IARS2, IARS (includes EG:3376), LARS
Synaptic Long Term Depression	1	0.631284	ITPR2, MAPK1, GNA11, RRAS, RAF1, GNAI2, PPP2R4, GNA12, IGF1, PPP2CB, NRAS, PPP2R1A, GNAI1
G-Protein Coupled Receptor Signaling	1	0.635718	GNA11, MAPK1, RRAS, PRKAR1A, RELA, DUSP6, RAF1, GNAI2, CAMK4, NFKB1, NFKBIA, MAP2K1IP1, PRKACB, NRAS, SHC1, RGS16, GNAI1, ATF2
Cardiac β-adrenergic Signaling	1	0.635718	PPP2R4, GNG10, PPP1R14B, GNB4, PPP2CB, PRKACB, PRKAR1A, PPP2R1A, PPP1CC, GNB1, GNB2L1, GNG12
Death Receptor Signaling	1	0.645971	NFKBIA, TNFRSF1A, RELA, MAP4K4, BID, NFKB1
Inositol Phosphate Metabolism	1	0.66365	CDK4, MAPK1, MAPK6, ISYNA1, INPP5A, PIP5K2C, CSNK1D, KIAA0310, SKIP (includes EG:51763), CDK5, MAP2K3, PIK4CA, PAK2, PIM1, PTEN
Eicosanoid Signaling	1	0.668312	ALOX15B, PTGER2, PTGER4, LTA4H, DPEP1, PTGES
IL-2 Signaling	1	0.686602	MAPK1, RRAS, NRAS, SHC1, RAF1
Synthesis and Degradation of Ketone Bodies	1	0.699073	ACAA1, HADHB
Linoleic Acid Metabolism	1	0.702577	ALOX15B, FADS1, YWHAZ, PLA2G12A, PRDX6, PLA2G4F, CYP4B1, GRN, CYP1B1, CYP2D9
Sonic Hedgehog Signaling	1	0.705393	PRKACB, PRKAR1A, SMO
Glycerophospholipid Metabolism	1	0.709638	YWHAZ, GPD2, PLA2G12A, MGLL, LYPLA2, PRDX6, AGPAT3, PLA2G4F, GRN, PCYT1A, PISD, PPAP2B
Glutamate Metabolism	1	0.710348	GLUD1, QARS, GSR, GCLC, MYO5B, GNPNAT1
Glycolysis/Gluconeogenesis	1	0.717487	ALDH9A1, PGM1, AKR1A1, ACYP1, ACYP2, ACSS1, ADH5, ALDH1A1, PFKP, GPI, GALK1
Starch and Sucrose Metabolism	1	0.736387	PGM1, ENPP2, AMY2A, PYGB, GANAB, UGT1A3, GUSB, UGDH, DDX6, GPI, GALK1, PRKCSH
Pentose Phosphate Pathway	1	0.739338	PRPS1, PGM1, H6PD, PGLS, PFKP, GPI
cAMP-mediated Signaling	1	0.75352	CALM3, MAPK1, PRKAR1A, DUSP6, RAF1, GNAI2, CAMK4, CALM1, PRKACB, MAP2K1IP1, CALM2, GNAI1, ATF2
Taurine and Hypotaurine Metabolism	1	0.761093	CDO1, CSAD, MYO5B
Natural Killer Cell Signaling	1	0.770281	TYROBP, KLRA8, RAC1, MAPK1, RRAS, NRAS, SHC1, RAF1, PAK2
Chondroitin Sulfate Biosynthesis	1	1	SULT1A1
Glycosphingolipid Biosynthesis - Ganglioseries	1	1	HEXA, B4GALNT1
Glycosphingolipid Biosynthesis - Globoseries	1	1	A4GALT, HEXA
Glycosaminoglycan Degradation	1	1	GNS, GUSB, HEXA
O-Glycan Biosynthesis	1	1	GALNT2
D-glutamine and D-glutamate Metabolism	1	1	GLUD1
Lysine Biosynthesis	1	1	AASS, TAP2
Glycosphingolipid Biosynthesis - Lactoseries	1	1	GGTA1
Aminophosphonate Metabolism	1	1	EDF1, PCYT1A
Glycosphingolipid Biosynthesis - Neolactoseries	1	1	GGTA1
Keratan Sulfate Biosynthesis	1	1	SULT1A1, B4GALT1
Arachidonic Acid Metabolism	1	1	DHRS4, PLA2G12A, PRDX6, PLA2G4F, GRN, PTGES, CYP1B1, ALOX15B, LTA4H, YWHAZ, GSTZ1, PTGES3, CYP4B1, CYP2D9
Nucleotide Sugars Metabolism	1	1	GLCE, UGDH
Sphingolipid Metabolism	1	1	SMPD2, SPTLC2 (includes EG:9517), ARSA, UGCG, PPAP2B
Metabolism of Xenobiotics by Cytochrome P450	1	1	GSTM5, MGST3, UGT1A3, EPHX1, GSTZ1, ADH5, CYP4B1, CYP1B1, CYP2D9
Endoplasmic Reticulum Stress Pathway	1	1	EIF2S1
GABA Receptor Signaling	1	1	ALDH9A1, UBB, GPHN
IL-4 Signaling	1	1	RRAS, NRAS, JAK2, SHC1, STAT6
Serotonin Receptor Signaling	1	1	PTS
Phototransduction Pathway	1	1	PRKACB, PRKAR1A, GNB1
Glutamate Receptor Signaling	1	1	CALM3, CALM1, CALM2, GNB1, CAMK4
Notch Signaling	1	1	APH1A, PSEN2, PSEN1
Inositol Metabolism	1	1	VCL
Galactose Metabolism	1	1	PGM1, AKR1A1, GANAB, B4GALT1, PFKP, GALK1, PRKCSH
Fructose and Mannose Metabolism	1	1	PFKFB3, AKR1A1, TSTA3, PFKP, GALK1, GMPPB
Aminosugars Metabolism	1	1	CYB5R4, GNPNAT1, GALK1, HEXA
Nitrogen Metabolism	1	1	GLUD1, CA4, CA3, ASNSD1, CA2
Methane Metabolism	1	1	PRDX5, PRDX6, PRDX1
Sulfur Metabolism	1	1	SULT1A1, PAPSS1
Glycine, Serine and Threonine Metabolism	1	1	AOC3, ALAS1, SARS, GARS, PISD
Arginine and Proline Metabolism	1	1	ALDH9A1, AOC3, GLUD1, ALDH1A1, OAT
Glutathione Metabolism	1	1	GSTM5, H6PD, GSR, GCLC, MGST3, GSTZ1, ANPEP
Selenoamino Acid Metabolism	1	1	AHCY, EDF1, PAPSS1
Methionine Metabolism	1	1	AHCY, DNMT1
Alanine and Aspartate Metabolism	1	1	MYO5B, ASNSD1, ADSS
Histidine Metabolism	1	1	ALDH9A1, PRPS1, AOC3, EDF1, ALDH1A1
Urea Cycle and Metabolism of Amino Groups	1	1	GLUD1, OAT
Tryptophan Metabolism	1	1	ACAA1, HADHB, CYP1B1, ALDH9A1, AOC3, EHHADH, HSD17B4, OGDH, WARS, HSD17B10, ECH1, EDF1, CYP4B1, ALDH1A1, NEDD4, CYP2D9
Tyrosine Metabolism	1	1	AOC3, COMT, FRRS1, EDF1, GSTZ1, ADH5
Phenylalanine, Tyrosine and Tryptophan Biosynthesis	1	1	YARS, FARS2
Phenylalanine Metabolism	1	1	AOC3, PRDX5, PRDX6, PRDX1
Cysteine Metabolism	1	1	SULT1A1, CDO1
Pantothenate and CoA Biosynthesis	1	1	ENPP2, ILVBL
Folate Biosynthesis	1	1	DDX6, PTS
Nicotinate and Nicotinamide Metabolism	1	1	CSNK1D, ENPP2, CDK4, MAPK1, CDK5, MAPK6, MAP2K3, PAK2, PIM1
Riboflavin Metabolism	1	1	ENPP2
Retinol Metabolism	1	1	UGT1A3, ALDH1A1
Glycerolipid Metabolism	1	1	ALDH9A1, AOAH, AKR1A1, MGLL, AGPAT3, ADH5, ALDH1A1, PPAP2B
Pyrimidine Metabolism	1	1	POLR2H, POLR2G, CHRAC1, POLR2A, POLD4, POLR2D, POLR1C, NME3, NUDT9, CTPS, CTPS2, POLD3
Biosynthesis of Steroids	1	1	SQLE, VKORC1
Androgen and Estrogen Metabolism	1	1	HSD17B4, UGT1A3, EDF1, NSDHL
C21-Steroid Hormone Metabolism	1	1	NSDHL
Bile Acid Biosynthesis	1	1	ALDH9A1, ACAA1, HADHB, ADH5, ALDH1A1, ACAA2
Complement and Coagulation Cascades	1	1	SERPING1, C1QC, C3, C4A, C1QB
Pentose and Glucuronate Interconversions	1	1	AKR1A1, UGT1A3, GUSB, UGDH
Ascorbate and Aldarate Metabolism	1	1	ALDH9A1, ALDH1A1
Stilbene, Coumarine and Lignin Biosynthesis	1	1	PRDX5, PRDX6, PRDX1

## Sheet: Lac9_Inv2
Lemay DG, et al (2007) "Gene regulatory networks in lactation: identification of global principles using bioinformatics"
Columns A, C, D: © 2000-2007 Ingenuity Systems, Inc. All rights reserved.
Pathway	B&H adjusted p-value	unadjusted p-value	Molecules
Protein Ubiquitination Pathway	0	0	PSMA4, PSMC2, HLA-A, UBE2V1, USP25, USP3, UBE2N, PSMB4, TCEB2, PSMA3, PSMB2, PSMD13, PSMC6, PSMC1, UBE2D3, PSMA5, USP4, PSMB9, TAP1, UBE1, USP38, PSMD3, PSMB10, PSMD14, USP8, CUL1, PSMA2, PSMA7, PSMD8, UBE2H, TCEB1, UBE2M, PSMB7, AMFR, PSMB8, ANAPC2, PSMB6, ANAPC11, FBXW7, UBE2L3, HSP90AA1, PSMB1, USP5, PSMC3, SUGT1, USP48, PSMD7, UBB, BTRC, ANAPC5, UBE2B, PSMD1, PSMD11, PSME1, PSMA6, PSMC5, PSME…
PI3K/AKT Signaling	0	0	BCL2L1, YWHAG, TSC2, CDKN1A, NFKB1, PRKCZ, ILK, CTNNB1, NRAS, JAK3, MAPK1, YWHAH, RAF1, NFKBIB, AKT1, HRAS, EIF4EBP1, PPP2R1A, ITGB1, FOXO3A (includes EG:2309), LIMS1, NFKB2, PIK3R1, GRB2, MAPK3, IKBKG, RELA, DDR1, HSP90AA1, HSP90AB1, PDGFRA, PPP2R5C, RYK, PPP2R4, PPP2CB, TYRO3, SHC1, GSK3A, YWHAQ, RRAS, JAK2, GAB1 (includes EG:2549), MDM2 (includes EG:4193), TP53, ITGA3, BAD, YWHAZ, YWHAB, AKT2
Integrin Signaling	0	0	ACTG1, ACTN1, RAC1, ITGB5, ILK, RALA, CDC42, CAPN2, MRLC2, NRAS, ACTB, RALB, MAPK1, ITGA4, ABL1, RAF1, ARF5, RHOQ, AKT1, HRAS, ITGB1, PPP1CC, PAK2, PLCG2, LIMS1, GRB2, PIK3R1, MAPK3, GIT1, RHOC, ITGB4, VCL, ACTR2, DDR1, ARPC4, PDGFRA, ARHGEF7, RYK, CAPN7, ARPC2, BRAF, TYRO3, SHC1, MYLK, CAPNS1, DDEF1, RRAS, ARF1, MRCL3, ACTR3, TLN1, ITGA3, RHOB, RHOU, ACTN4, AKT2, ILKAP, TSPAN7
NRF2-mediated Oxidative Stress Response	0	0	PIK3R1, ACTG1, GSTM5, PTPLAD1, MAFK, MAPK3, BACH1, SQSTM1, HERPUD1, HMOX1, MAP2K5, PRKCZ, TXNRD1, GSTT1, MAPK14, UBB, MAP2K3, NRAS, ACTB, EPHX1, CREBBP, JUND, TXN, AKR1A1, JUNB, MGST3, HSPB8, MAPK1, RRAS, SOD1, RAF1, FTH1, PRDX1, GSTP1, AKT1, CLPP, HRAS, CDC34, GSR, MAP3K1, NFE2L2, GCLM, CCT7
PPARα/RXRα Activation	0.00434286	0.0002	GRB2, NFKB2, MAPK3, GPD2, GNA11, IKBKG, PRKAR1A, RELA, LPL, ITGB5, HSP90AA1, HSP90AB1, NFKB1, ADIPOR2, CD36, TGFB1, MED12, MAPK14, MAP2K3, PRKACB, GK, NRAS, SHC1, ACOX1, CREBBP, ACAA1, PRKACA, MAPK1, RRAS, JAK2, RAF1, NFKBIB, ADCY6, IRS1, NCOR2, HRAS, ACADL, MAP4K4, PLCG2, TGFB3
Apoptosis Signaling	0.00434286	0.0002	LMNA, NFKB2, MAPK3, BCL2A1, BCL2L1, CASP2, IKBKG, RELA, DDR1, PDGFRA, NFKB1, BID, RYK, CAPN7, CAPN2, CASP7, BAX, NRAS, TYRO3, CAPNS1, FAS, TNFRSF1A, DFFA, MAPK1, RRAS, RAF1, TP53, NFKBIB, BAD, HRAS, CASP8, MAP4K4, PLCG2, SPTAN1
Ephrin Receptor Signaling	0.00434286	0.0002	GRB2, EGF, MAPK3, GNB4, RAC1, GNA11, ACTR2, DDR1, STAT3, GNAI2, ANGPT1, ARPC4, PDGFRA, RYK, GNG12, EFNA1, GNA12, VEGFB (includes EG:7423), ARPC2, CDC42, SDCBP, NRAS, SHC1, TYRO3, ATF2, ACP1, PDGFA, SORBS1, ROCK2, EPHA8, CXCL12, MAPK1, RRAS, JAK2, RAF1, ABL1, ACTR3, AKT1, ITGA3, CFL1, HRAS, GNG10, EPHA4, ITGB1, AKT2, MAP4K4, GNB1, PAK2
ERK/MAPK Signaling	0.0057	0.0003	YWHAG, DUSP2, RAC1, PRKAR1A, STAT3, PRKACB, NRAS, ATF2, RPS6KA4, PRKACA, MAPK1, H3F3B, YWHAH, RAF1, HRAS, ETS2, ELF3, EIF4EBP1, MAP2K1IP1, PPP2R1A, ITGB1, PPP1CC, PAK2, PLCG2, GRB2, PIK3R1, MAPK3, PPP1R14B, PLA2G12A, DUSP6, DDR1, ESR1, DUSP9, PDGFRA, PPP2R5C, RYK, PPP2R4, PPP2CB, SHC1, TYRO3, BRAF, YWHAQ, RRAS, TLN1, PPP1R7, BAD, ITGA3, YWHAZ, YWHAB
Estrogen Receptor Signaling	0.00829091	0.0005	TAF11, GRB2, MAPK3, SMARCA4, CDK7, ESR1, TAF10, POLR2K, NRAS, SHC1, CARM1, G6PC3, CRSP2, CREBBP, POLR2H, POLR2A, POLR2G, MAPK1, RRAS, H3F3B, GTF2H4, PCAF, RAF1, MNAT1, NCOR2, HDAC3, HRAS, CTBP1, POLR2F, POLR2D, CTBP2, POLR2J
Huntington's Disease Signaling	0.00829091	0.0006	BCL2L1, CPLX2, GNB4, GNA11, RCOR1, PRKCZ, CASP7, CAPN2, ATF2, POLR2H, DCTN1, POLR2G, AKT1, DYNC1I2, HRAS, CASP8, HDAC7A, EGF, PIK3R1, GRB2, CASP2, NAPA, POLR2K, HSPA1B, GNG12, CAPN7, IGF1, BAX, UBB, DNAJB1, CASP1, SHC1, CAPNS1, CTSD, CREBBP, GOSR2, HSPA1A, POLR2A, TP53, NCOR2, HDAC3, GNG10, HDAC5, POLR2D, POLR2F, CDK5, POLR2J, AKT2, GNB1, VTI1B
Actin Cytoskeleton Signaling	0.00829091	0.0006	ACTG1, ACTN1, RAC1, GNA12, CDC42, BAIAP2, GRLF1, NRAS, ACTB, VIL2, ROCK2, MAPK1, RAF1, CFL1, HRAS, MYH9, ITGB1, PPP1CC, PAK2, MSN, EGF, PIK3R1, GRB2, MAPK3, GIT1, C3ORF10, VCL, ACTR2, IQGAP1 (includes EG:8826), DDR1, ARPC4, PDGFRA, ARHGEF7, NCKAP1, RYK, GNG12, CD14, PIP5K2C, ARPC2, SLC9A1, SHC1, TYRO3, MYLK, LBP, PDGFA, CYFIP1, PIP5K1B, RRAS, ACTR3, DIAPH1, ITGA3, ARHGEF1, ACTN4, TMSB4X
B Cell Receptor Signaling	0.0101333	0.0008	NFKB2, PIK3R1, GRB2, MAPK3, BCL2A1, BCL2L1, LYN, RAC1, IKBKG, RELA, CAMK4, NFKB1, CDC42, MAPK14, MAP2K3, NRAS, SHC1, ATF2, GSK3A, CALM3, MAPK1, RRAS, GAB1 (includes EG:2549), ABL1, RAF1, NFKBIB, MAP3K3, AKT1, PPP3CA, BAD, BCL10, HRAS, CALM1, MAP3K1, AKT2, CALM2, PLCG2, MAPK13
IGF-1 Signaling	0.0128615	0.0011	PIK3R1, GRB2, MAPK3, YWHAG, PRKAR1A, PRKCZ, IGF1, NRAS, PRKACB, SHC1, PRKACA, YWHAQ, MAPK1, RRAS, YWHAH, IRS2, RAF1, IGFBP5, AKT1, BAD, IRS1, HRAS, YWHAZ, YWHAB, AKT2, FOXO3A (includes EG:2309), NEDD4
Insulin Receptor Signaling	0.0162857	0.0015	PIK3R1, GRB2, MAPK3, PPP1R14B, TSC2, PRKAR1A, STX4, PRKCZ, NRAS, PRKACB, SHC1, ACLY, GSK3A, PRKACA, EIF2B2, MAPK1, RRAS, IRS2, JAK2, GAB1 (includes EG:2549), RAF1, RHOQ, AKT1, IRS1, PPP1R7, BAD, PTPRF, HRAS, SOCS3, EIF4EBP1, AKT2, PPP1CC, FOXO3A (includes EG:2309)
PTEN Signaling	0.0222933	0.0022	NFKB2, PIK3R1, GRB2, MAPK3, BCL2L1, RAC1, RELA, IKBKG, CDKN1A, PDGFRA, NFKB1, PRKCZ, ILK, CDC42, NRAS, SHC1, GSK3A, MAPK1, RRAS, YWHAH, RAF1, NFKBIB, AKT1, BAD, ITGA3, HRAS, AKT2, ITGB1, FOXO3A (includes EG:2309)
IL-6 Signaling	0.0241412	0.0026	NFKB2, GRB2, MAPK3, RELA, IKBKG, STAT3, NFKB1, CD14, MAPK14, MAP2K3, NRAS, SHC1, LBP, IL6ST, TNFRSF1A, MAPK1, RRAS, JAK2, RAF1, CEBPB, NFKBIB, HRAS, MAPKAPK2, TRAF2, MAP4K4, MAPK13
VEGF Signaling	0.0241412	0.0027	PIK3R1, ACTG1, GRB2, ACTN1, EIF1AY, MAPK3, BCL2L1, VCL, VEGFB (includes EG:7423), EIF2S3, NRAS, ACTB, SHC1, ROCK2, EIF2B2, MAPK1, RRAS, RAF1, AKT1, BAD, HRAS, ACTN4, AKT2, FOXO3A (includes EG:2309), PLCG2
Aryl Hydrocarbon Receptor Signaling	0.0244889	0.0029	ALDH18A1, NFKB2, GSTM5, NFIC, MAPK3, SMARCA4, RELA, HSP90AA1, ESR1, HSP90AB1, CDKN1A, NFKB1, GSTT1, TGFB1, ALDH3A2, BAX, CTSD, RB1, NEDD8, MGST3, CDK4, MAPK1, CCNE2 (includes EG:9134), TP53, MDM2 (includes EG:4193), NFKBIB, CYP1B1, NFIB, GSTP1, NCOR2, NFE2L2, PTGES3, RARG, TGFB3
Amyloid Processing	0.0256	0.0032	MAPK3, PRKACA, MAPK1, PRKAR1A, PSEN2, APP, AKT1, CAPN7, CSNK1D, CAPN2, MAPK14, CDK5, PRKACB, AKT2, CAPNS1, CSNK1E, PSEN1, MAPK13
JAK/Stat Signaling	0.0311238	0.0042	GRB2, PIK3R1, MAPK3, MAPK1, RRAS, JAK2, RAF1, STAT3, CDKN1A, PIAS2, AKT1, HRAS, SOCS3, NRAS, SHC1, AKT2, JAK3, STAT6, SOCS2
PPAR Signaling	0.0311238	0.0043	CREBBP, PDGFA, NFKB2, GRB2, MAPK3, TNFRSF1A, MAPK1, RRAS, RELA, IKBKG, HSP90AA1, RAF1, HSP90AB1, NFKBIB, PDGFRA, NFKB1, NCOR2, HRAS, NRAS, TRAF2, SHC1, CITED2, MAP4K4, NR1H3
GM-CSF Signaling	0.0373091	0.0054	GRB2, PIK3R1, MAPK3, BCL2A1, LYN, BCL2L1, CSF2RB, MAPK1, RRAS, JAK2, RAF1, STAT3, AKT1, PPP3CA, HRAS, NRAS, SHC1, AKT2, RUNX1
Hypoxia Signaling in the Cardiovascular System	0.0429565	0.0065	UBE2D3, UBE2L3, UBE2V1, UBE2R2, HSP90AA1, HSP90AB1, TP53, MDM2 (includes EG:4193), NFKBIB, AKT1, UBE2H, CSNK1D, COPS5, CDC34, UBE2M, UBE2N, UBB, UBE2B, UBE2D2, ATF2
Leukocyte Extravasation Signaling	0.0475	0.0075	MSN, F11R, MMP3, PIK3R1, ACTG1, ACTN1, ARHGAP1, RAC1, VCL, MMP13, CLDN8, GNAI2, TIMP1, PRKCZ, CTNNA1, CTNND1, CDC42, CYBA, MAPK14, CTNNB1, GRLF1, ACTB, VIL2, ROCK2, CXCL12, ITGA4, ABL1, NCF4, CLDN3, BMX, CLDN4, CTTN, ACTN4, CLDN1, ITGB1, TIMP2, PLCG2, SELPLG, MAPK13
Neuregulin Signaling	0.053504	0.0088	EGF, PIK3R1, GRB2, MAPK3, MAPK1, RRAS, ERBB3, HSP90AA1, RAF1, HSP90AB1, DCN, AKT1, PRKCZ, BAD, ITGA3, HRAS, CDK5, NRAS, SHC1, ITGB1, AKT2, PLCG2, PSEN1
Oxidative Phosphorylation	0.0701538	0.012	NDUFA3, ATP6V0B, ATP5J, ATP6V0E2, UQCRH, ATP6V1A, ATP5J2, NDUFS2, ATP6V1E1, SDHD, TCIRG1, ATP6V1D, UCRC, PPA2, ATP6V1G1, ATP6V0D1, ATP6V1H, ATP6V0C, SDHC, ATP6V0A1, NDUFA6, SURF1, COX17, NDUFA7, NDUFA5, NDUFB5, NDUFB11, ATP6V0A2, COX7A2L, NDUFV1, ATP6AP1, NDUFA2, ATP6V0E1, ATP6V1B2
Chemokine Signaling	0.0792571	0.0143	MAPK3, ROCK2, CCR5, CALM3, MAPK1, CXCL12, RRAS, CCL13, RAF1, GNAI2, CAMK4, CFL1, HRAS, MAPK14, CALM1, NRAS, CALM2, PPP1CC, PLCG2, MAPK13
NF-κB Signaling	0.0792571	0.0146	EGF, NFKB2, PIK3R1, TRA@, RELA, IKBKG, UBE2V1, PDGFRA, NFKB1, LTBR, PRKCZ, UBE2N, BTRC, NRAS, PRKACB, BMP2, CREBBP, PRKACA, MYD88, TNFRSF1A, RRAS, NFKBIB, MAP3K3, AKT1, BCL10, HRAS, TRAF2, AKT2, MAP4K4, PLCG2
Wnt/β-catenin Signaling	0.125793	0.024	PPP2R5C, WNT5B, SOX7, PPP2R4, TGFB1, ILK, CSNK1D, BTRC, UBB, TLE4, PPP2CB, CTNNB1, MARK2, CSNK1E, LRP1, CREBBP, GSK3A, GJA1, TP53, MDM2 (includes EG:4193), CSNK1G2, SMO, AKT1, TCF7L1, SOX17, SOX4, SOX18, LRP6, PPP2R1A, AKT2, RARG, TGFB3
Xenobiotic Metabolism Signaling	0.13832	0.0273	ALDH18A1, PIK3R1, GSTM5, NFKB2, MAPK3, RELA, HSP90AA1, HSP90AB1, PPP2R5C, CAMK4, HMOX1, NFKB1, NOS2A, MAP2K5, PPP2R4, PRKCZ, GSTT1, ALDH3A2, MAPK14, PPP2CB, UGT1A3, MAP2K3, NRAS, CITED2, CREBBP, MGST3, MAPK1, RRAS, RAF1, NFKBIB, MAP3K3, CYP1B1, GSTP1, NCOR2, HRAS, MAP3K1, CES1 (includes EG:1066), NFE2L2, PPP2R1A, PTGES3, MAPK13
Cell Cycle: G1/S Checkpoint Regulation	0.142025	0.029	RB1, CDK4, CCNE2 (includes EG:9134), ABL1, TP53, SKP1A, CDKN1A, CUL1, MAX, TGFB1, HDAC3, BTRC, HDAC5, TGFB3, HDAC7A
T Cell Receptor Signaling	0.142025	0.0299	NFKB2, GRB2, PIK3R1, TRA@, MAPK3, CALM3, MAPK1, RAC1, RRAS, RELA, IKBKG, RAF1, NFKBIB, CAMK4, NFKB1, PPP3CA, BCL10, HRAS, CALM1, BMX, MAP3K1, NRAS, CALM2
Synaptic Long Term Potentiation	0.150618	0.0327	CREBBP, ITPR2, MAPK3, PRKACA, CALM3, GRINA, PPP1R14B, GNA11, MAPK1, RRAS, PRKAR1A, RAF1, CAMK4, PPP3CA, PRKCZ, CHP, PPP1R7, HRAS, CALM1, PRKACB, NRAS, CALM2, PPP1CC, ATF2
PDGF Signaling	0.153737	0.0354	PDGFA, GRB2, PIK3R1, MAPK3, MAPK1, RRAS, JAK2, ABL1, RAF1, STAT3, PDGFRA, HRAS, MAP3K1, NRAS, SHC1, JAK3, ACP1, PLCG2
IL-10 Signaling	0.153737	0.0354	NFKB2, CCR5, IL10RB, RELA, ARG2, IKBKG, STAT3, NFKBIB, NFKB1, HMOX1, CD14, SOCS3, MAPK14, MAP2K3, MAP4K4, LBP, MAPK13
Axonal Guidance Signaling	0.160444	0.038	GNB4, GNA11, RAC1, PRKAR1A, CHP, PRKCZ, GNA12, EFNA1, CDC42, PLXNB2, SDCBP, BAIAP2, NRAS, PRKACB, RTN4, ADAM9, ROCK2, PRKACA, MAPK1, CXCL12, RAF1, ABL1, AKT1, CFL1, HRAS, EPHA4, ITGB1, PAK2, EGF, GRB2, PIK3R1, MAPK3, GIT1, ACTR2, DDR1, GNAI2, ARPC4, PDGFRA, ARHGEF7, WNT5B, RYK, GNG12, VEGFB (includes EG:7423), ARPC2, IGF1, TYRO3, SHC1, BMP2, PDGFA, EPHA8, NRP1, RRAS, ACTR3, SMO, PPP3CA, SEMA5A, I…
Nucleotide Excision Repair Pathway	0.162681	0.0396	POLR2H, POLR2G, POLR2A, CDK7, POLR2D, POLR2F, GTF2H4, MNAT1, POLR2J, RAD23B, POLR2K
Antigen Presentation Pathway	0.175385	0.0442	HLA-G, PSMB6, HLA-DQB2, HLA-E, PSMB5, PSMB9, HLA-A, TAP1, CD74, PSMB8, TAPBP
Toll-like Receptor Signaling	0.175385	0.045	NFKB2, MYD88, RELA, IKBKG, NFKBIB, NFKB1, CD14, TOLLIP, MAPK14, MAP3K1, MAP2K3, MAP4K4, LBP, MAPK13
Death Receptor Signaling	0.18734	0.0493	NFKB2, FAS, TNFRSF1A, TNFRSF21, IKBKG, CASP2, RELA, NFKBIB, BID, NFKB1, DAXX, CASP7, CASP8, TRAF2, MAP4K4
SAPK/JNK Signaling	0.199048	0.055	PIK3R1, GRB2, TRA@, RAC1, DDR1, PDGFRA, RYK, GNA12, CDC42, DAXX, NRAS, TYRO3, SHC1, ATF2, RRAS, GAB1 (includes EG:2549), TP53, MAP3K3, IRS1, HRAS, MAP4K3, MAP3K1, TRAF2, MAP4K4, GNB1
Cell Cycle: G2/M DNA Damage Checkpoint Regulation	0.199048	0.055	YWHAZ, UBB, BTRC, CDK7, YWHAB, PCAF, MDM2 (includes EG:4193), TP53, CDKN1A, CUL1, SKP1A
Interferon Signaling	0.237544	0.0672	ISGF3G, MX1, IFNAR1, TAP1, JAK2, PSMB8, IFNAR2, CRSP2, IFNGR2
TGF-β Signaling	0.278091	0.0805	CREBBP, GRB2, MAPK3, MAPK1, RRAS, DDR1, RAF1, VDR, SMAD1, PDGFRA, RYK, TGIF1, TGFB1, HRAS, UBB, NRAS, TYRO3, BMP2, TGFB3, INHBB
p38 MAPK Signaling	0.300284	0.0889	RPS6KA4, FAS, TNFRSF1A, PLA2G12A, HMGN1, H3F3B, MEF2A, MAX, TGFB1, DAXX, MAPKAPK2, MEF2D, MAPK14, MAP2K3, TRAF2, EEF2K, ATF2, TGFB3, MAPK13
FGF Signaling	0.338035	0.1023	GRB2, PIK3R1, MAPK3, MAPK1, RAC1, GAB1 (includes EG:2549), RAF1, STAT3, AKT1, HRAS, MAPKAPK2, MAPK14, MAP3K1, MAP2K3, AKT2, ATF2, MAPK13
Neurotrophin/TRK Signaling	0.340294	0.1054	GRB2, PIK3R1, MAPK3, MAPK1, RRAS, GAB1 (includes EG:2549), RAF1, MAP2K5, AKT1, HRAS, CDC42, NRAS, MAP2K3, SHC1, ATF2
Fc Epsilon RI Signaling	0.340294	0.1086	GRB2, PIK3R1, MAPK3, LYN, PLA2G12A, MAPK1, RAC1, RRAS, GAB1 (includes EG:2549), RAF1, AKT1, PRKCZ, HRAS, MAPK14, NRAS, MAP2K3, AKT2, PLCG2, MAPK13
IL-2 Signaling	0.340294	0.1097	GRB2, PIK3R1, MAPK3, HRAS, MAPK1, RRAS, NRAS, SHC1, RAF1, AKT2, JAK3, AKT1
p53 Signaling	0.357647	0.12	PIK3R1, RB1, SNAI2, BCL2L1, CDK4, THBS1, PCAF, TP53, MDM2 (includes EG:4193), CDKN1A, AKT1, CSNK1D, BAX, MAPK14, CTNNB1, AKT2, SERPINB5
EGF Signaling	0.357647	0.12	GRB2, PIK3R1, EGF, MAPK3, ITPR2, HRAS, MAPK1, MAP3K1, SHC1, RAF1, STAT3
Natural Killer Cell Signaling	0.38	0.13	PIK3R1, GRB2, MAPK3, MAPK1, RAC1, RRAS, RAF1, AKT1, PRKCZ, SH3BP2, HRAS, TYROBP, KLRA8, NRAS, SHC1, AKT2, KLRK1, PAK2, PLCG2, SH2D1B
G-Protein Coupled Receptor Signaling	0.441947	0.1541	ADRB2, NFKB2, PIK3R1, GRB2, MAPK3, GNA11, RELA, IKBKG, PRKAR1A, DUSP6, GNAI2, STAT3, DUSP9, CAMK4, NFKB1, PRKACB, NRAS, BRAF, SHC1, ATF2, PRKACA, MAPK1, RRAS, RAF1, DRD4, NFKBIB, ADCY6, AKT1, HRAS, MAP2K1IP1, AKT2
Amyotrophic Lateral Sclerosis Signaling	0.504133	0.1791	RNF19, PIK3R1, BCL2L1, GRINA, RAC1, SOD1, TP53, BID, PPP3CA, CAPN7, VEGFB (includes EG:7423), IGF1, BAX, CASP7, CAPN2, CASP1, RAB5C, CAPNS1
IL-4 Signaling	0.58064	0.2101	GRB2, IRS1, PIK3R1, HRAS, RRAS, NRAS, JAK2, SHC1, AKT2, JAK3, STAT6, AKT1
Dopamine Receptor Signaling	0.724986	0.2671	PRKACA, PPP1R14B, GCH1, PRKAR1A, DRD4, PPP2R5C, ADCY6, PPP2R4, PPP1R7, COMT, PPP2CB, PRKACB, PPP2R1A, PPP1CC, PTS
Nitric Oxide Signaling in the Cardiovascular System	0.764	0.2865	PIK3R1, ITPR2, PRKACA, CALM3, PRKAR1A, HSP90AA1, HSP90AB1, CAMK4, AKT1, ADCY6, VEGFB (includes EG:7423), CALM1, PRKACB, AKT2, CALM2
Calcium Signaling	0.773628	0.2952	MAPK3, PRKAR1A, MEF2A, CAMK4, TPM4, CHP, PRKACB, ATF2, TPM1, CREBBP, ITPR2, PRKACA, CALM3, GRINA, MAPK1, PPP3CA, CACNB3, HDAC3, MEF2D, CHRNA6, HDAC5, DSCR1L2, CALM1, MYH9, CALM2, DSCR1, ATP2B2, HDAC7A
cAMP-mediated Signaling	0.910712	0.3535	ADRB2, MAPK3, PRKACA, CALM3, MAPK1, PRKAR1A, DUSP6, RAF1, GNAI2, STAT3, DRD4, DUSP9, CAMK4, ADCY6, PPP3CA, CALM1, AKAP9, PRKACB, MAP2K1IP1, BRAF, CALM2, ATF2
Glutathione Metabolism	0.970103	0.3906	GSTM5, MGST3, IDH2, IDH1, GSTP1, PGD, GGT1, GPX4, GSTT1, GSR, RNPEP, GCLM, ANPEP
Lysine Degradation	0.970103	0.3953	ALDH2, TPP1, ACAA1, EHMT2, HADHB, PPP2R5C, DLST, CLPP, ALDH3A2, LTA4H, EHHADH, HSD17B4, OGDH, ECH1, SHFM1, AASS
Purine Metabolism	0.970103	0.3957	GUK1, SMARCA4, ATP6V0B, PSMC2, POLG2, POLR1C, ATP5J, NME3, POLR2K, ADSS, CANT1, PSMC3, ATP5J2, CHRAC1, PRUNE, DCK, PSMC6, POLR2H, PSMC1, PDE6D, PSMC5, POLR2G, POLR2A, WRNIP1, IFNAR1, CASK, ATP6V1G1, POLD1, RALBP1, NUDT9, DGUOK, ECGF1, ADCY6, ADA, PRPSAP1, PRPS1, POLD4, POLR2D, POLR2F, MYH9, HPRT1, POLR2J, PAPSS1, BAT1, XDH, ATP6V0E1
Synaptic Long Term Depression	0.997651	0.4135	MAPK3, ITPR2, LYN, GNA11, MAPK1, RRAS, RAF1, GNAI2, PPP2R5C, NOS2A, PPP2R4, PRKCZ, GNA12, CACNB3, HRAS, IGF1, PPP2CB, NRAS, PPP2R1A
Fatty Acid Metabolism	1	0.4211	ALDH2, ACAA1, CYP2F1, CYP2D10, CYP2E1, HADHB, ACADM, CYP1B1, ACAA2, ACAA1B, CPT1A, PECI, ALDH3A2, IVD, EHHADH, HSD17B4, ECH1, ACSL1, ACADL, ADH5, ACOX1, CPT2, CYP2D9
Inositol Phosphate Metabolism	1	0.4339	INPP1, PIK3R1, MAPK3, PIP5K1B, CCR5, CDK7, CDK4, MAPK1, MAPK6, ISYNA1, IHPK1, INPP5A, PIP5K2C, CSNK1D, HIPK1, CDK5, MAP2K3, BRAF, AKT2, PIK4CA, PAK2, PLCG2
Citrate Cycle	1	0.4453	DLST, SUCLG2, OGDH, IDH2, IDH1, ACLY, SDHC, SDHD
Glycolysis/Gluconeogenesis	1	0.4598	ALDH2, PGM1, TPI1, ALDOA, AKR1A1, ACYP2, ACSS1, GALK1, ALDH3A2, DLAT, PDHB, ACYP1, ACSL1, ADH5, GPI, G6PC3, GAPDH (includes EG:14433)
Fatty Acid Elongation in Mitochondria	1	0.4607	EHHADH, HSD17B4, ACAA1, ECH1, HADHB, ACAA2, ACAA1B
Propanoate Metabolism	1	0.5031	ALDH2, ACAA1, DHCR24, HADHB, ACSS1, ACADM, ALDH3A2, IVD, EHHADH, SUCLG2, ECH1, ACSL1, ACADL
N-Glycan Degradation	1	0.5097	MAN2B1, GM2A, FUCA1, HEXA
Inositol Metabolism	1	0.5097	ALDOA, TPI1, VCL, ERO1L
LPS/IL-1 Mediated Inhibition of RXR Function	1	0.5148	ALDH18A1, GSTM5, MYD88, TNFRSF1A, MGST3, FABP3, GSTP1, CD14, GSTT1, ALDH3A2, SREBF1, ALAS1, MAP3K1, XPO1, TRAF2, ACSL1, LBP, PLTP, ACOX1, NR1H3, CPT2
Cardiac β-adrenergic Signaling	1	0.5521	PRKACA, GNB4, PPP1R14B, PRKAR1A, PPP2R5C, GNG12, ADCY6, PPP2R4, PPP1R7, GNG10, PPP2CB, AKAP9, PRKACB, PPP2R1A, GNB1, PPP1CC
Parkinson's Signaling	1	0.5543	MAPK14, PARK7, MAPK13
Glycerophospholipid Metabolism	1	0.5627	GPD2, PLA2G12A, MGLL, PRDX6, LYPLA2, GRN, AGPAT1, PCYT1A, HMOX1, PISD, AGPAT6, PLD1, YWHAZ, CHKB, CDS2, PLD3, AGPAT3
Pyruvate Metabolism	1	0.5678	ALDH2, ACAA1, AKR1A1, ACYP2, HADHB, ACSS1, ALDH3A2, ACOT9, DLAT, PDHB, ACYP1, ACSL1, GLO1
Aminosugars Metabolism	1	0.5752	CYB5R4, CMAS, GM2A, GNPDA1, RENBP, CYB5R3, CYB561, GNPNAT1, NAGK, GALK1, HEXA
Endoplasmic Reticulum Stress Pathway	1	0.581	CASP7, TRAF2, DNAJC3
Pentose Phosphate Pathway	1	0.5816	RPIA, PRPSAP1, PRPS1, PGM1, ALDOA, PDHB, PGLS, GPI, PGD
Butanoate Metabolism	1	0.588	ALDH2, ALDH3A2, ILVBL, EHHADH, HSD17B4, ACAA1, SUCLG2, PDHB, ECH1, MYO5B, HADHB, SDHD
Valine, Leucine and Isoleucine Degradation	1	0.6194	ALDH2, ALDH3A2, IVD, EHHADH, HSD17B4, ACAA1, ECH1, HADHB, ACADL, ACADM, ACAA2, ACAA1B
Pyrimidine Metabolism	1	0.6376	POLR2H, TXN, POLR2G, POLR2A, POLG2, POLR1C, POLD1, NME3, LOC129607, POLR2K, NUDT9, CTPS, ECGF1, CTPS2, CANT1, TXNRD1, CHRAC1, POLD4, POLR2D, POLR2F, DHODH, POLR2J, DCK
Circadian Rhythm Signaling	1	0.6389	CSNK1D, DUSP2, ATF2, CSNK1E
β-alanine Metabolism	1	0.6427	ALDH2, SRM, ALDH3A2, IVD, EHHADH, ECH1, MYO5B, HADHB, ACADL, ACADM
Glutamate Metabolism	1	0.6564	GLUD1, QARS, SUCLG2, GSR, MYO5B, GCLM, GNPNAT1, NAGK
Sonic Hedgehog Signaling	1	0.6577	PRKACA, PRKACB, PRKAR1A, SMO
Nicotinate and Nicotinamide Metabolism	1	0.667	MAPK3, CDK4, CDK7, MAPK1, MAPK6, PBEF1, CSNK1D, HIPK1, CDK5, MAP2K3, BRAF, AKT2, PAK2
Phospholipid Degradation	1	0.6777	PLD1, YWHAZ, PLA2G12A, MGLL, LYPLA2, PRDX6, PLD3, GRN, HMOX1
Eicosanoid Signaling	1	0.7196	PTGES2, ALOX15B, LTA4H, FPRL1 (includes EG:2358), TBXAS1, PTGES, GGT1
Ubiquinone Biosynthesis	1	0.752	NDUFA3, NDUFA7, NDUFA5, NDUFB5, NDUFB11, NDUFS2, EDF1, NDUFV1, NDUFA6, NDUFA2
Urea Cycle and Metabolism of Amino Groups	1	0.7528	ALDH18A1, SRM, GLUD1, PYCR2, ARG2, GATM, OAT
N-Glycan Biosynthesis	1	0.7657	ALG5, DPM1, ST6GAL1, GANAB, ALG2, B4GALT3, DPAGT1, MAN1B1
Notch Signaling	1	0.7687	NOTCH1, NOTCH3, PSEN2, PSEN1
Synthesis and Degradation of Ketone Bodies	1	0.7843	ACAA1, HADHB
Glycosphingolipid Biosynthesis - Ganglioseries	1	1	ST3GAL4, GM2A, HEXA, B4GALNT1
Glycosphingolipid Biosynthesis - Globoseries	1	1	ST3GAL4, GM2A, HEXA
Cyanoamino Acid Metabolism	1	1	GGT1
Glycosaminoglycan Degradation	1	1	GNS, GM2A, GUSB, IDUA, HEXA
O-Glycan Biosynthesis	1	1	GALNT4, ST3GAL4, GALNT2
D-glutamine and D-glutamate Metabolism	1	1	GLUD1
Lysine Biosynthesis	1	1	AASS
Glycosphingolipid Biosynthesis - Lactoseries	1	1	ST3GAL4, GGTA1
Aminophosphonate Metabolism	1	1	EDF1, PCYT1A
Glycosphingolipid Biosynthesis - Neolactoseries	1	1	GGTA1
Keratan Sulfate Biosynthesis	1	1	ST3GAL4, B4GALT3
Arachidonic Acid Metabolism	1	1	PTGES2, PLA2G12A, CYP2F1, CYP2D10, PRDX6, CYP2E1, GRN, PTGES, TBXAS1, CYP1B1, GGT1, GPX4, ALOX15B, LTA4H, YWHAZ, PTGES3, CYP2D9
Linoleic Acid Metabolism	1	1	ALOX15B, FADS1, YWHAZ, PLA2G12A, CYP2F1, CYP2D10, PRDX6, CYP2E1, GRN, CYP1B1, CYP2D9
Nucleotide Sugars Metabolism	1	1	GLCE, UGDH, UXS1
Sphingolipid Metabolism	1	1	SMPD2, SPTLC2 (includes EG:9517), ARSA, GALC, UGCG, CYP24A1, SGPL1, SMPD1
Metabolism of Xenobiotics by Cytochrome P450	1	1	ALDH2, GSTM5, CYP2F1, MGST3, CYP2D10, CYP2E1, CYP1B1, GSTP1, GSTT1, UGT1A3, EPHX1, ADH5, CYP2D9
GABA Receptor Signaling	1	1	UBB, GABARAP, AP2A1
Serotonin Receptor Signaling	1	1	GCH1, PTS
Phototransduction Pathway	1	1	PDE6D, PRKACA, PRKACB, PRKAR1A, GNB1, ADCY6
Glutamate Receptor Signaling	1	1	CALM3, CALM1, CALM2, GNB1, CAMK4
Galactose Metabolism	1	1	PGM1, AKR1A1, GANAB, GAA, G6PC3, GALK1, PRKCSH
Fructose and Mannose Metabolism	1	1	AKR1A1, ALDOA, TPI1, TSTA3, GALK1, PMM1
Starch and Sucrose Metabolism	1	1	PGM1, PYGB, GANAB, GUSB, UGDH, GALK1, ECGF1, UXS1, PRKCSH, SLC3A2, GAA, UGT1A3, GPI, G6PC3
Nitrogen Metabolism	1	1	GCSH, CA6, GLUD1, CA4, ASNSD1, ASNS
Methane Metabolism	1	1	PRDX2, PRDX5, PRDX6, PRDX1
Sulfur Metabolism	1	1	PAPSS1
Glycine, Serine and Threonine Metabolism	1	1	GCSH, CHKB, GLDC, ALAS1, SARS, GARS, GNMT, GATM, PHGDH, PISD
Arginine and Proline Metabolism	1	1	ALDH2, SRM, ALDH3A2, GLUD1, SAT1, PYCR2, ARG2, GATM, NOS2A, OAT
Selenoamino Acid Metabolism	1	1	AHCY, EDF1, PAPSS1, GGT1
Taurine and Hypotaurine Metabolism	1	1	CSAD, MYO5B, GGT1
Methionine Metabolism	1	1	SRM, AHCY, DNMT1
Alanine and Aspartate Metabolism	1	1	DLAT, PDHB, MYO5B, ASNSD1, ASNS, ADSS
Histidine Metabolism	1	1	ALDH2, PRPS1, ALDH3A2, HARS, EDF1
Valine, Leucine and Isoleucine Biosynthesis	1	1	ILVBL, PDHB, IARS2
Tryptophan Metabolism	1	1	ALDH2, ACAA1, DHCR24, CYP2F1, CYP2D10, CYP2E1, HADHB, CYP1B1, ALDH3A2, EHHADH, HSD17B4, OGDH, WARS, ECH1, EDF1, NEDD4, CYP2D9
Tyrosine Metabolism	1	1	ALDH2, TYR, COMT, FRRS1, EDF1, FAH, ADH5
Phenylalanine, Tyrosine and Tryptophan Biosynthesis	1	1	FARS2
Phenylalanine Metabolism	1	1	ALDH2, PRDX2, DHCR24, PRDX5, PRDX6, PRDX1
Pantothenate and CoA Biosynthesis	1	1	ILVBL
One Carbon Pool by Folate	1	1	GCSH
Folate Biosynthesis	1	1	GCH1, PTS
Riboflavin Metabolism	1	1	TYR, ACP2, ACP1
Retinol Metabolism	1	1	UGT1A3
Glycerolipid Metabolism	1	1	AGPAT6, ALDH2, AOAH, ALDH3A2, DGAT1, AKR1A1, MGLL, GK, AGPAT3, LPL, ADH5, AGPAT1
Biosynthesis of Steroids	1	1	CYP24A1, VKORC1
Androgen and Estrogen Metabolism	1	1	HSD17B4, UGT1A3, EDF1
Bile Acid Biosynthesis	1	1	ALDH2, ALDH3A2, ACAA1, HADHB, ADH5, ACAA2, ACAA1B
Complement and Coagulation Cascades	1	1	SERPING1, C1QC, PROS1, C3, C4A, F3, C1QB
Pentose and Glucuronate Interconversions	1	1	AKR1A1, UGT1A3, GUSB, UGDH
Ascorbate and Aldarate Metabolism	1	1	ALDH2, ALDH3A2, CYP24A1
Aminoacyl-tRNA Biosynthesis	1	1	QARS, WARS, IARS2, HARS, SARS, FARS2, GARS
Stilbene, Coumarine and Lignin Biosynthesis	1	1	TYR, PRDX2, PRDX5, PRDX6, CYP24A1, PRDX1
