# Supplementary material for: Gene regulatory networks in lactation: identification of global principles using bioinformatics
Source: BMC Syst Biol. 2007 Nov 27;1:56. doi: 10.1186/1752-0509-1-56 (PMC2225983; doi:10.1186/1752-0509-1-56)
Supplement: Additional file 10 — Additional data file 10 is an Excel file that provides HGNC symbols, Swissprot identifiers, and descriptions for each protein interaction pair associated with Figure 8. Six spreadsheets are provided in the file, one for each of the networks in Figure 8. [file 1752-0509-1-56-S10.xls]

## Sheet: Description
	All protein interactions in the networks of Figure 5 are listed in the spreadsheets of this file:
	Preg_selfonly: Protein interactions associated with Figure 5A; within-set protein interactions during Pregnancy
	Preg_all: Protein interactions associated with Figure 5D, all protein-interactions during Pregnancy
	Lact_selfonly: Protein interactions associated with Figure 5B, within-set protein interactions during Lactation
	Lact_all: Protein interactions associated with Figure 5E, all protein-interactions during Lactation
	Inv_selfonly: Protein interactions associated with Figure 5A; within-set protein interactions during Involution
	Inv_all: Protein interactions associated with Figure 5D, all protein-interactions during Involution
	Each node on the network is labeled with the HGNC Symbol of the gene that is transcribed to form the protein at that node.
	For each pair of proteins that have an interaction in the network (for each link),
	the columns list the identifiers and descriptions of the first protein (SwissProt1, Description1, etc) and the second protein (SwissProt2, Description2, etc).

## Sheet: Preg_selfonly
HGNC Symbol1	SwissProt1	Description1	LocusLink1	Unigene1	HGNC Symbol2	SwissProt2	Description2	LocusLink2	Unigene2
MVD	P53602	Diphosphomevalonate decarboxylase (EC 4.1.1.33) (Mevalonatepyrophosphate decarboxylase) (Mevalonate (diphospho)decarboxylase).	4597	Hs.252457	MPHOSPH10	O00566	U3 small nucleolar ribonucleoprotein protein MPP10 (M phasephosphoprotein 10).	10199	Hs.201676
NOS2A	P35228	Nitric oxide synthase, inducible (EC 1.14.13.39) (NOS, type II)(Inducible NOS) (iNOS) (Hepatocyte NOS) (HEP-NOS).	4843	Hs.193788	SLC9A3R1	O14745	Ezrin-radixin-moesin binding phosphoprotein 50 (EBP50) (Na(+)/H(+)exchange regulatory cofactor NHE-RF) (NHERF-1) (Regulatory cofactor ofNa(+)/H(+) exchanger) (Sodium-hydrogen exchanger regulatory factor 1)(Solute carrier family 9 isoform 3 regulatory fact	9368	Hs.396783
VIL2	P15311	Ezrin (p81) (Cytovillin) (Villin 2).	7430	Hs.403997	SLC9A3R1	O14745	Ezrin-radixin-moesin binding phosphoprotein 50 (EBP50) (Na(+)/H(+)exchange regulatory cofactor NHE-RF) (NHERF-1) (Regulatory cofactor ofNa(+)/H(+) exchanger) (Sodium-hydrogen exchanger regulatory factor 1)(Solute carrier family 9 isoform 3 regulatory fact	9368	Hs.396783
ATP6V1E1	P36543	Vacuolar ATP synthase subunit E (EC 3.6.3.14) (V-ATPase E subunit)(Vacuolar proton pump E subunit) (V-ATPase 31 kDa subunit) (P31).	529	Hs.77805	SLC9A3R1	O14745	Ezrin-radixin-moesin binding phosphoprotein 50 (EBP50) (Na(+)/H(+)exchange regulatory cofactor NHE-RF) (NHERF-1) (Regulatory cofactor ofNa(+)/H(+) exchanger) (Sodium-hydrogen exchanger regulatory factor 1)(Solute carrier family 9 isoform 3 regulatory fact	9368	Hs.396783
IMPDH1	P20839	Inosine-5'-monophosphate dehydrogenase 1 (EC 1.1.1.205) (IMPdehydrogenase 1) (IMPDH-I) (IMPD 1).	3614	Hs.317095	HAT1	O14929	Histone acetyltransferase type B catalytic subunit (EC 2.3.1.48).	8520	Hs.13340
HDLBP	Q00341	Vigilin (High density lipoprotein-binding protein) (HDL-bindingprotein).	55498	Hs.427152	XPOT	O43592	Exportin T (tRNA exportin) (Exportin(tRNA)).	11260	Hs.85951
MAPK10	P53779	Mitogen-activated protein kinase 10 (EC 2.7.1.37) (Stress-activatedprotein kinase JNK3) (c-Jun N-terminal kinase 3) (MAP kinase p493F12).	5602	Hs.25209	SH3BP5	O60239	SH3 domain-binding protein 5 (SH3 domain-binding protein thatpreferentially associates with BTK).	9467	Hs.109150
COPB2	P35606	Coatomer beta' subunit (Beta'-coat protein) (Beta'-COP) (p102).	9276	Hs.75724	ACSL4	O60488	Long-chain-fatty-acid--CoA ligase 4 (EC 6.2.1.3) (Long-chain acyl-CoAsynthetase 4) (LACS 4).	2182	Hs.269559
DOHH	Q9BU89	Hypothetical protein.	83475	Hs.91103	ACSL4	O60488	Long-chain-fatty-acid--CoA ligase 4 (EC 6.2.1.3) (Long-chain acyl-CoAsynthetase 4) (LACS 4).	2182	Hs.269559
HAT1	O14929	Histone acetyltransferase type B catalytic subunit (EC 2.3.1.48).	8520	Hs.13340	ACSL4	O60488	Long-chain-fatty-acid--CoA ligase 4 (EC 6.2.1.3) (Long-chain acyl-CoAsynthetase 4) (LACS 4).	2182	Hs.269559
PSEN1	P49768	Presenilin 1 (PS-1) (S182 protein).	5663	Hs.3260	FLNB	O75369	Filamin B (FLN-B) (Beta-filamin) (Actin-binding like protein) (Thyroidautoantigen) (Truncated actin-binding protein) (Truncated ABP) (ABP-280 homolog) (ABP-278) (Filamin 3) (Filamin homolog 1) (Fh1).	2317	Hs.81008
PSEN1	P49768	Presenilin 1 (PS-1) (S182 protein).	5663	Hs.3260	FLNB	O75369	Filamin B (FLN-B) (Beta-filamin) (Actin-binding like protein) (Thyroidautoantigen) (Truncated actin-binding protein) (Truncated ABP) (ABP-280 homolog) (ABP-278) (Filamin 3) (Filamin homolog 1) (Fh1).	2317	Hs.81008
RAB18	Q9NP72	Ras-related protein Rab-18.	22931	Hs.414357	TOM1L1	O75674	TOM1-like 1 protein (Target of myb-like 1 protein) (Src activating andsignaling molecule protein).	10040	Hs.153504
COPS7A	Q9UBW8	Cop9 complex subunit 7a (DERP10) (Dermal papilla derived protein10).	50813	Hs.125309	TOM1L1	O75674	TOM1-like 1 protein (Target of myb-like 1 protein) (Src activating andsignaling molecule protein).	10040	Hs.153504
COPB2	P35606	Coatomer beta' subunit (Beta'-coat protein) (Beta'-COP) (p102).	9276	Hs.75724	EIF3S4	O75821	Eukaryotic translation initiation factor 3 subunit 4 (eIF-3 delta)(eIF3 p44) (eIF-3 RNA-binding subunit) (eIF3 p42) (eIF3g).	8666	Hs.28081
DOHH	Q9BU89	Hypothetical protein.	83475	Hs.91103	EIF3S4	O75821	Eukaryotic translation initiation factor 3 subunit 4 (eIF-3 delta)(eIF3 p44) (eIF-3 RNA-binding subunit) (eIF3 p42) (eIF3g).	8666	Hs.28081
COPA	P53621	Coatomer alpha subunit (Alpha-coat protein) (Alpha-COP) (HEPCOP) (HEP-COP) [Contains: Xenin (Xenopsin-related peptide); Proxenin].	1314	Hs.477132	EIF3S4	O75821	Eukaryotic translation initiation factor 3 subunit 4 (eIF-3 delta)(eIF3 p44) (eIF-3 RNA-binding subunit) (eIF3 p42) (eIF3g).	8666	Hs.28081
EPB41	P11171	Protein 4.1 (Band 4.1) (P4.1) (EPB4.1) (4.1R).	2035	Hs.458444	EIF3S4	O75821	Eukaryotic translation initiation factor 3 subunit 4 (eIF-3 delta)(eIF3 p44) (eIF-3 RNA-binding subunit) (eIF3 p42) (eIF3g).	8666	Hs.28081
SARS	P49591	Seryl-tRNA synthetase (EC 6.1.1.11) (Serine--tRNA ligase) (SerRS).	6301	Hs.444261	EIF3S4	O75821	Eukaryotic translation initiation factor 3 subunit 4 (eIF-3 delta)(eIF3 p44) (eIF-3 RNA-binding subunit) (eIF3 p42) (eIF3g).	8666	Hs.28081
B4GALT1	P15291	Beta-1,4-galactosyltransferase 1 (EC 2.4.1.-) (Beta-1,4-GalTase 1)(Beta4Gal-T1) (b4Gal-T1) (UDP-galactose:beta-N-acetylglucosamine beta-1,4-galactosyltransferase 1) (UDP-Gal:beta-GlcNAc beta-1,4-galactosyltransferase 1) [Includes: Lactose synthase A protein(EC 2.4.1.22); N-acetyllactosamine synthase (EC 2.4.1.90) (Nalsynthetase); Beta-N-acetylglucosaminyl-glycopeptide beta-1,4-galactosyltransfera…	2683	Hs.396798	LALBA	P00709	Alpha-lactalbumin precursor (Lactose synthase B protein).	3906	Hs.72938
IGF2R	P11717	Cation-independent mannose-6-phosphate receptor precursor (CI Man-6-Preceptor) (CI-MPR) (Insulin-like growth factor II receptor) (300 kDamannose 6-phosphate receptor) (MPR 300) (MPR300) (CD222 antigen).	3482	Hs.76473	PLAU	P00749	Urokinase-type plasminogen activator precursor (EC 3.4.21.73) (uPA)(U-plasminogen activator).	5328	Hs.77274
CD14	P08571	Monocyte differentiation antigen CD14 precursor (Myeloid cell-specificleucine-rich glycoprotein).	929	Hs.75627	LTF	P02788	Lactotransferrin precursor (Lactoferrin) [Contains: Kaliocin-1;Lactoferroxin A; Lactoferroxin B; Lactoferroxin C].	4057	Hs.437457
CD14	P08571	Monocyte differentiation antigen CD14 precursor (Myeloid cell-specificleucine-rich glycoprotein).	929	Hs.75627	LTF	P02788	Lactotransferrin precursor (Lactoferrin) [Contains: Kaliocin-1;Lactoferroxin A; Lactoferroxin B; Lactoferroxin C].	4057	Hs.518547
HDLBP	Q00341	Vigilin (High density lipoprotein-binding protein) (HDL-bindingprotein).	55498	Hs.427152	RPLP0	P05388	60S acidic ribosomal protein P0 (L10E).	6175	Hs.443796
HDLBP	Q00341	Vigilin (High density lipoprotein-binding protein) (HDL-bindingprotein).	55498	Hs.427152	RPLP0	P05388	60S acidic ribosomal protein P0 (L10E).	220717	Hs.443796
CITED2	Q99967	Cbp/p300-interacting transactivator 2 (MSG-related protein 1) (MRG1protein) (P35srj).	10370	Hs.82071	TFAP2A	P05549	Transcription factor AP-2 alpha (AP2-alpha) (Activating enhancer-binding protein 2 alpha) (AP-2 transcription factor) (Activatorprotein-2) (AP-2).	7020	Hs.210911
UFM1	P61960	UPF0185 protein BM-002.	51569	Hs.367646	PRKCB1	P05771	Protein kinase C, beta type (EC 2.7.1.37) (PKC-beta) (PKC-B).	5579	Hs.349845
CSN3	P07498	Kappa casein precursor.	1448	Hs.54415	CSN2	P05814	Beta casein precursor.	1447	Hs.2242
CSN2	P05814	Beta casein precursor.	1447	Hs.2242	CSN3	P07498	Kappa casein precursor.	1448	Hs.54415
GJB2	P29033	Gap junction beta-2 protein (Connexin 26) (Cx26).	2706	Hs.323733	GJB1	P08034	Gap junction beta-1 protein (Connexin 32) (Cx32) (GAP junction 28 kDaliver protein).	2705	Hs.333303
OCLN	Q16625	Occludin.	4950	Hs.171952	GJB1	P08034	Gap junction beta-1 protein (Connexin 32) (Cx32) (GAP junction 28 kDaliver protein).	2705	Hs.333303
SSR2	P43308	Translocon-associated protein, beta subunit precursor (TRAP-beta)(Signal sequence receptor beta subunit) (SSR-beta).	6746	Hs.74564	SRPR	P08240	Signal recognition particle receptor alpha subunit (SR-alpha) (Dockingprotein alpha) (DP-alpha).	6734	Hs.444058
LTF	P02788	Lactotransferrin precursor (Lactoferrin) [Contains: Kaliocin-1;Lactoferroxin A; Lactoferroxin B; Lactoferroxin C].	4057	Hs.518547	CD14	P08571	Monocyte differentiation antigen CD14 precursor (Myeloid cell-specificleucine-rich glycoprotein).	929	Hs.75627
LBP	P18428	Lipopolysaccharide-binding protein precursor (LBP).	3929	Hs.154078	CD14	P08571	Monocyte differentiation antigen CD14 precursor (Myeloid cell-specificleucine-rich glycoprotein).	929	Hs.75627
LTF	P02788	Lactotransferrin precursor (Lactoferrin) [Contains: Kaliocin-1;Lactoferroxin A; Lactoferroxin B; Lactoferroxin C].	4057	Hs.518547	CD14	P08571	Monocyte differentiation antigen CD14 precursor (Myeloid cell-specificleucine-rich glycoprotein).	929	Hs.75627
LBP	P18428	Lipopolysaccharide-binding protein precursor (LBP).	3929	Hs.154078	CD14	P08571	Monocyte differentiation antigen CD14 precursor (Myeloid cell-specificleucine-rich glycoprotein).	929	Hs.75627
IGF2R	P11717	Cation-independent mannose-6-phosphate receptor precursor (CI Man-6-Preceptor) (CI-MPR) (Insulin-like growth factor II receptor) (300 kDamannose 6-phosphate receptor) (MPR 300) (MPR300) (CD222 antigen).	3482	Hs.76473	GZMB	P10144	Granzyme B precursor (EC 3.4.21.79) (T-cell serine protease 1-3E)(Cytotoxic T-lymphocyte proteinase 2) (Lymphocyte protease) (SECT)(Granzyme 2) (Cathepsin G-like 1) (CTSGL1) (CTLA-1) (Fragmentin 2)(Human lymphocyte protein) (HLP) (C11).	3002	Hs.1051
BCAR1	P56945	CRK-associated substrate (p130Cas) (Breast cancer anti-estrogenresistance 1 protein).	9564	Hs.273219	PTPRF	P10586	LAR protein precursor (EC 3.1.3.48) (Leukocyte antigen related).	5792	Hs.75216
EIF3S4	O75821	Eukaryotic translation initiation factor 3 subunit 4 (eIF-3 delta)(eIF3 p44) (eIF-3 RNA-binding subunit) (eIF3 p42) (eIF3g).	8666	Hs.28081	EPB41	P11171	Protein 4.1 (Band 4.1) (P4.1) (EPB4.1) (4.1R).	2035	Hs.458444
SND1	Q7KZF4	EBNA-2 co-activator (100kD).	27099	Hs.511400	PIM1	P11309	Proto-oncogene serine/threonine-protein kinase Pim-1 (EC 2.7.1.37).	5292	Hs.81170
CDK7	P50613	Cell division protein kinase 7 (EC 2.7.1.37) (CDK-activating kinase)(CAK) (TFIIH basal transcription factor complex kinase subunit) (39kDa protein kinase) (P39 Mo15) (STK1) (CAK1).	1022	Hs.184298	VDR	P11473	Vitamin D3 receptor (VDR) (1,25-dihydroxyvitamin D3 receptor).	7421	Hs.2062
PLAU	P00749	Urokinase-type plasminogen activator precursor (EC 3.4.21.73) (uPA)(U-plasminogen activator).	5328	Hs.77274	IGF2R	P11717	Cation-independent mannose-6-phosphate receptor precursor (CI Man-6-Preceptor) (CI-MPR) (Insulin-like growth factor II receptor) (300 kDamannose 6-phosphate receptor) (MPR 300) (MPR300) (CD222 antigen).	3482	Hs.76473
GZMB	P10144	Granzyme B precursor (EC 3.4.21.79) (T-cell serine protease 1-3E)(Cytotoxic T-lymphocyte proteinase 2) (Lymphocyte protease) (SECT)(Granzyme 2) (Cathepsin G-like 1) (CTSGL1) (CTLA-1) (Fragmentin 2)(Human lymphocyte protein) (HLP) (C11).	3002	Hs.1051	IGF2R	P11717	Cation-independent mannose-6-phosphate receptor precursor (CI Man-6-Preceptor) (CI-MPR) (Insulin-like growth factor II receptor) (300 kDamannose 6-phosphate receptor) (MPR 300) (MPR300) (CD222 antigen).	3482	Hs.76473
CD82	P27701	CD82 antigen (Inducible membrane protein R2) (C33 antigen) (IA4)(Metastasis suppressor Kangai 1) (Suppressor of tumorigenicity-6).	3732	Hs.323949	ITGA4	P13612	Integrin alpha-4 precursor (Integrin alpha-IV) (VLA-4) (CD49d).	3676	Hs.145140
AKT1	P31749	RAC-alpha serine/threonine-protein kinase (EC 2.7.1.37) (RAC-PK-alpha)(Protein kinase B) (PKB) (C-AKT).	207	Hs.368861	BRAF	P15056	B-Raf proto-oncogene serine/threonine-protein kinase (EC 2.7.1.37)(p94) (v-Raf murine sarcoma viral oncogene homolog B1).	673	Hs.162967
LALBA	P00709	Alpha-lactalbumin precursor (Lactose synthase B protein).	3906	Hs.72938	B4GALT1	P15291	Beta-1,4-galactosyltransferase 1 (EC 2.4.1.-) (Beta-1,4-GalTase 1)(Beta4Gal-T1) (b4Gal-T1) (UDP-galactose:beta-N-acetylglucosamine beta-1,4-galactosyltransferase 1) (UDP-Gal:beta-GlcNAc beta-1,4-galactosyltransferase 1) [Includes: Lactose synthase A prote	2683	Hs.396798
SLC9A3R1	O14745	Ezrin-radixin-moesin binding phosphoprotein 50 (EBP50) (Na(+)/H(+)exchange regulatory cofactor NHE-RF) (NHERF-1) (Regulatory cofactor ofNa(+)/H(+) exchanger) (Sodium-hydrogen exchanger regulatory factor 1)(Solute carrier family 9 isoform 3 regulatory factor 1).	9368	Hs.396783	VIL2	P15311	Ezrin (p81) (Cytovillin) (Villin 2).	7430	Hs.403997
GALNT1	Q10472	Polypeptide N-acetylgalactosaminyltransferase (EC 2.4.1.41) (Protein-UDP acetylgalactosaminyltransferase) (UDP-GalNAc:polypeptide, N-acetylgalactosaminyltransferase) (GalNAc-T1).	2589	Hs.277324	MUC1	P15941	Mucin 1 precursor (MUC-1) (Polymorphic epithelial mucin) (PEM) (PEMT)(Episialin) (Tumor-associated mucin) (Carcinoma-associated mucin)(Tumor-associated epithelial membrane antigen) (EMA) (H23AG) (Peanut-reactive urinary mucin) (PUM) (Breast carcinoma-asso	4582	Hs.89603
GALNT1	Q10472	Polypeptide N-acetylgalactosaminyltransferase (EC 2.4.1.41) (Protein-UDP acetylgalactosaminyltransferase) (UDP-GalNAc:polypeptide, N-acetylgalactosaminyltransferase) (GalNAc-T1).	2589	Hs.277324	MUC1	P15941	Mucin 1 precursor (MUC-1) (Polymorphic epithelial mucin) (PEM) (PEMT)(Episialin) (Tumor-associated mucin) (Carcinoma-associated mucin)(Tumor-associated epithelial membrane antigen) (EMA) (H23AG) (Peanut-reactive urinary mucin) (PUM) (Breast carcinoma-asso	10564	Hs.310323
MAP3K7IP2	Q9NYJ8	TAK1-binding protein 2 (Mitogen-activated protein kinase kinase kinase7 interacting protein 2, isoform 1).	23118	Hs.109727	PFKL	P17858	6-phosphofructokinase, liver type (EC 2.7.1.11) (Phosphofructokinase1) (Phosphohexokinase) (Phosphofructo-1-kinase isozyme B) (PFK-B).	5211	Hs.368741
CD14	P08571	Monocyte differentiation antigen CD14 precursor (Myeloid cell-specificleucine-rich glycoprotein).	929	Hs.75627	LBP	P18428	Lipopolysaccharide-binding protein precursor (LBP).	3929	Hs.154078
CD14	P08571	Monocyte differentiation antigen CD14 precursor (Myeloid cell-specificleucine-rich glycoprotein).	929	Hs.75627	LBP	P18428	Lipopolysaccharide-binding protein precursor (LBP).	3929	Hs.154078
CD2AP	Q9Y5K6	CD2-associated protein (Cas ligand with multiple SH3 domains) (Adapterprotein CMS).	23607	Hs.374340	RAB4A	P20338	Ras-related protein Rab-4A.	5867	Hs.296169
HAT1	O14929	Histone acetyltransferase type B catalytic subunit (EC 2.3.1.48).	8520	Hs.13340	IMPDH1	P20839	Inosine-5'-monophosphate dehydrogenase 1 (EC 1.1.1.205) (IMPdehydrogenase 1) (IMPDH-I) (IMPD 1).	3614	Hs.317095
HAT1	O14929	Histone acetyltransferase type B catalytic subunit (EC 2.3.1.48).	8520	Hs.13340	IMPDH1	P20839	Inosine-5'-monophosphate dehydrogenase 1 (EC 1.1.1.205) (IMPdehydrogenase 1) (IMPDH-I) (IMPD 1).	3614	Hs.317095
SEC23B	Q15437	Protein transport protein Sec23B (SEC23-related protein B).	10483	Hs.173497	IMPDH1	P20839	Inosine-5'-monophosphate dehydrogenase 1 (EC 1.1.1.205) (IMPdehydrogenase 1) (IMPDH-I) (IMPD 1).	3614	Hs.317095
JAK3	P52333	Tyrosine-protein kinase JAK3 (EC 2.7.1.112) (Janus kinase 3) (JAK-3)(Leukocyte janus kinase) (L-JAK).	3640	Hs.37062	IL4R	P24394	Interleukin-4 receptor alpha chain precursor (IL-4R-alpha) (CD124antigen).	3566	Hs.75545
JAK3	P52333	Tyrosine-protein kinase JAK3 (EC 2.7.1.112) (Janus kinase 3) (JAK-3)(Leukocyte janus kinase) (L-JAK).	3640	Hs.37062	IL4R	P24394	Interleukin-4 receptor alpha chain precursor (IL-4R-alpha) (CD124antigen).	3566	Hs.75545
UFM1	P61960	UPF0185 protein BM-002.	51569	Hs.367646	IL4R	P24394	Interleukin-4 receptor alpha chain precursor (IL-4R-alpha) (CD124antigen).	3566	Hs.75545
RPS6KA1	Q15418	Ribosomal protein S6 kinase alpha 1 (EC 2.7.1.37) (S6K-alpha 1) (90kDa ribosomal protein S6 kinase 1) (p90-RSK 1) (Ribosomal S6 kinase 1)(RSK-1) (pp90RSK1).	6195	Hs.149957	NFKBIA	P25963	NF-kappaB inhibitor alpha (Major histocompatibility complex enhancer-binding protein MAD3) (I-kappa-B-alpha) (IkappaBalpha) (IKB-alpha).	4792	Hs.81328
SOX3	P41225	Transcription factor SOX-3.		null	PAX6	P26367	Paired box protein Pax-6 (Oculorhombin) (Aniridia, type II protein).	5080	Hs.89506
ITGA4	P13612	Integrin alpha-4 precursor (Integrin alpha-IV) (VLA-4) (CD49d).	3676	Hs.145140	CD82	P27701	CD82 antigen (Inducible membrane protein R2) (C33 antigen) (IA4)(Metastasis suppressor Kangai 1) (Suppressor of tumorigenicity-6).	3732	Hs.323949
HBEGF	Q99075	Heparin-binding EGF-like growth factor precursor (HB-EGF) (HBEGF)(Diphteria toxin receptor) (DT-R).	1839	Hs.799	CD82	P27701	CD82 antigen (Inducible membrane protein R2) (C33 antigen) (IA4)(Metastasis suppressor Kangai 1) (Suppressor of tumorigenicity-6).	3732	Hs.323949
GCDH	Q92947	Glutaryl-CoA dehydrogenase, mitochondrial precursor (EC 1.3.99.7)(GCD).	2639	Hs.292233	ABCD3	P28288	ATP-binding cassette, sub-family D, member 3 (70 kDa peroxisomalmembrane protein) (PMP70).	5825	Hs.76781
GJB1	P08034	Gap junction beta-1 protein (Connexin 32) (Cx32) (GAP junction 28 kDaliver protein).	2705	Hs.333303	GJB2	P29033	Gap junction beta-2 protein (Connexin 26) (Cx26).	2706	Hs.323733
BRAF	P15056	B-Raf proto-oncogene serine/threonine-protein kinase (EC 2.7.1.37)(p94) (v-Raf murine sarcoma viral oncogene homolog B1).	673	Hs.162967	AKT1	P31749	RAC-alpha serine/threonine-protein kinase (EC 2.7.1.37) (RAC-PK-alpha)(Protein kinase B) (PKB) (C-AKT).	207	Hs.368861
PRKCZ	Q05513	Protein kinase C, zeta type (EC 2.7.1.37) (nPKC-zeta).		null	AKT1	P31749	RAC-alpha serine/threonine-protein kinase (EC 2.7.1.37) (RAC-PK-alpha)(Protein kinase B) (PKB) (C-AKT).	207	Hs.368861
IRS1	P35568	Insulin receptor substrate-1 (IRS-1).	3667	Hs.390242	AKT1	P31749	RAC-alpha serine/threonine-protein kinase (EC 2.7.1.37) (RAC-PK-alpha)(Protein kinase B) (PKB) (C-AKT).	207	Hs.368861
SLC9A3R1	O14745	Ezrin-radixin-moesin binding phosphoprotein 50 (EBP50) (Na(+)/H(+)exchange regulatory cofactor NHE-RF) (NHERF-1) (Regulatory cofactor ofNa(+)/H(+) exchanger) (Sodium-hydrogen exchanger regulatory factor 1)(Solute carrier family 9 isoform 3 regulatory factor 1).	9368	Hs.396783	NOS2A	P35228	Nitric oxide synthase, inducible (EC 1.14.13.39) (NOS, type II)(Inducible NOS) (iNOS) (Hepatocyte NOS) (HEP-NOS).	4843	Hs.193788
AKT1	P31749	RAC-alpha serine/threonine-protein kinase (EC 2.7.1.37) (RAC-PK-alpha)(Protein kinase B) (PKB) (C-AKT).	207	Hs.368861	IRS1	P35568	Insulin receptor substrate-1 (IRS-1).	3667	Hs.390242
ATP6V1E1	P36543	Vacuolar ATP synthase subunit E (EC 3.6.3.14) (V-ATPase E subunit)(Vacuolar proton pump E subunit) (V-ATPase 31 kDa subunit) (P31).	529	Hs.77805	COPB2	P35606	Coatomer beta' subunit (Beta'-coat protein) (Beta'-COP) (p102).	9276	Hs.75724
HAT1	O14929	Histone acetyltransferase type B catalytic subunit (EC 2.3.1.48).	8520	Hs.13340	COPB2	P35606	Coatomer beta' subunit (Beta'-coat protein) (Beta'-COP) (p102).	9276	Hs.75724
EIF3S4	O75821	Eukaryotic translation initiation factor 3 subunit 4 (eIF-3 delta)(eIF3 p44) (eIF-3 RNA-binding subunit) (eIF3 p42) (eIF3g).	8666	Hs.28081	COPB2	P35606	Coatomer beta' subunit (Beta'-coat protein) (Beta'-COP) (p102).	9276	Hs.75724
ARCN1	P48444	Coatomer delta subunit (Delta-coat protein) (Delta-COP) (Archain).	372	Hs.33642	COPB2	P35606	Coatomer beta' subunit (Beta'-coat protein) (Beta'-COP) (p102).	9276	Hs.75724
COPA	P53621	Coatomer alpha subunit (Alpha-coat protein) (Alpha-COP) (HEPCOP) (HEP-COP) [Contains: Xenin (Xenopsin-related peptide); Proxenin].	1314	Hs.477132	COPB2	P35606	Coatomer beta' subunit (Beta'-coat protein) (Beta'-COP) (p102).	9276	Hs.75724
COPA	P53621	Coatomer alpha subunit (Alpha-coat protein) (Alpha-COP) (HEPCOP) (HEP-COP) [Contains: Xenin (Xenopsin-related peptide); Proxenin].	1314	Hs.477132	COPB2	P35606	Coatomer beta' subunit (Beta'-coat protein) (Beta'-COP) (p102).	9276	Hs.75724
COPA	P53621	Coatomer alpha subunit (Alpha-coat protein) (Alpha-COP) (HEPCOP) (HEP-COP) [Contains: Xenin (Xenopsin-related peptide); Proxenin].	1314	Hs.477132	COPB2	P35606	Coatomer beta' subunit (Beta'-coat protein) (Beta'-COP) (p102).	9276	Hs.75724
DOHH	Q9BU89	Hypothetical protein.	83475	Hs.91103	COPB2	P35606	Coatomer beta' subunit (Beta'-coat protein) (Beta'-COP) (p102).	9276	Hs.75724
ACSL4	O60488	Long-chain-fatty-acid--CoA ligase 4 (EC 6.2.1.3) (Long-chain acyl-CoAsynthetase 4) (LACS 4).	2182	Hs.269559	COPB2	P35606	Coatomer beta' subunit (Beta'-coat protein) (Beta'-COP) (p102).	9276	Hs.75724
COPA	P53621	Coatomer alpha subunit (Alpha-coat protein) (Alpha-COP) (HEPCOP) (HEP-COP) [Contains: Xenin (Xenopsin-related peptide); Proxenin].	1314	Hs.477132	COPB2	P35606	Coatomer beta' subunit (Beta'-coat protein) (Beta'-COP) (p102).	9276	Hs.75724
ATP6V0B	Q99437	Vacuolar ATP synthase 21 kDa proteolipid subunit (EC 3.6.3.14)(HATPL).	533	Hs.7476	ATP6V1E1	P36543	Vacuolar ATP synthase subunit E (EC 3.6.3.14) (V-ATPase E subunit)(Vacuolar proton pump E subunit) (V-ATPase 31 kDa subunit) (P31).	529	Hs.77805
SEC23B	Q15437	Protein transport protein Sec23B (SEC23-related protein B).	10483	Hs.173497	ATP6V1E1	P36543	Vacuolar ATP synthase subunit E (EC 3.6.3.14) (V-ATPase E subunit)(Vacuolar proton pump E subunit) (V-ATPase 31 kDa subunit) (P31).	529	Hs.77805
COPB2	P35606	Coatomer beta' subunit (Beta'-coat protein) (Beta'-COP) (p102).	9276	Hs.75724	ATP6V1E1	P36543	Vacuolar ATP synthase subunit E (EC 3.6.3.14) (V-ATPase E subunit)(Vacuolar proton pump E subunit) (V-ATPase 31 kDa subunit) (P31).	529	Hs.77805
HDLBP	Q00341	Vigilin (High density lipoprotein-binding protein) (HDL-bindingprotein).	55498	Hs.427152	ATP6V1E1	P36543	Vacuolar ATP synthase subunit E (EC 3.6.3.14) (V-ATPase E subunit)(Vacuolar proton pump E subunit) (V-ATPase 31 kDa subunit) (P31).	529	Hs.77805
ATP6V0B	Q99437	Vacuolar ATP synthase 21 kDa proteolipid subunit (EC 3.6.3.14)(HATPL).	533	Hs.7476	ATP6V1E1	P36543	Vacuolar ATP synthase subunit E (EC 3.6.3.14) (V-ATPase E subunit)(Vacuolar proton pump E subunit) (V-ATPase 31 kDa subunit) (P31).	529	Hs.77805
SARS	P49591	Seryl-tRNA synthetase (EC 6.1.1.11) (Serine--tRNA ligase) (SerRS).	6301	Hs.444261	ATP6V1E1	P36543	Vacuolar ATP synthase subunit E (EC 3.6.3.14) (V-ATPase E subunit)(Vacuolar proton pump E subunit) (V-ATPase 31 kDa subunit) (P31).	529	Hs.77805
LIPA	P38571	Lysosomal acid lipase/cholesteryl ester hydrolase precursor(EC 3.1.1.13) (LAL) (Acid cholesteryl ester hydrolase) (Sterolesterase) (Lipase A) (Cholesteryl esterase).	3988	Hs.85226	ATP6V1E1	P36543	Vacuolar ATP synthase subunit E (EC 3.6.3.14) (V-ATPase E subunit)(Vacuolar proton pump E subunit) (V-ATPase 31 kDa subunit) (P31).	529	Hs.77805
SLC9A3R1	O14745	Ezrin-radixin-moesin binding phosphoprotein 50 (EBP50) (Na(+)/H(+)exchange regulatory cofactor NHE-RF) (NHERF-1) (Regulatory cofactor ofNa(+)/H(+) exchanger) (Sodium-hydrogen exchanger regulatory factor 1)(Solute carrier family 9 isoform 3 regulatory factor 1).	9368	Hs.396783	ATP6V1E1	P36543	Vacuolar ATP synthase subunit E (EC 3.6.3.14) (V-ATPase E subunit)(Vacuolar proton pump E subunit) (V-ATPase 31 kDa subunit) (P31).	529	Hs.77805
ATP6V1E1	P36543	Vacuolar ATP synthase subunit E (EC 3.6.3.14) (V-ATPase E subunit)(Vacuolar proton pump E subunit) (V-ATPase 31 kDa subunit) (P31).	529	Hs.77805	LIPA	P38571	Lysosomal acid lipase/cholesteryl ester hydrolase precursor(EC 3.1.1.13) (LAL) (Acid cholesteryl ester hydrolase) (Sterolesterase) (Lipase A) (Cholesteryl esterase).	3988	Hs.85226
SEC23B	Q15437	Protein transport protein Sec23B (SEC23-related protein B).	10483	Hs.173497	LIPA	P38571	Lysosomal acid lipase/cholesteryl ester hydrolase precursor(EC 3.1.1.13) (LAL) (Acid cholesteryl ester hydrolase) (Sterolesterase) (Lipase A) (Cholesteryl esterase).	3988	Hs.85226
SUCLG2	Q96I99	Succinyl-CoA ligase [GDP-forming] beta-chain, mitochondrial precursor(EC 6.2.1.4) (Succinyl-CoA synthetase, betaG chain) (SCS-betaG) (GTP-specific succinyl-CoA synthetase beta subunit) (Fragment).	8801	Hs.446476	LIPA	P38571	Lysosomal acid lipase/cholesteryl ester hydrolase precursor(EC 3.1.1.13) (LAL) (Acid cholesteryl ester hydrolase) (Sterolesterase) (Lipase A) (Cholesteryl esterase).	3988	Hs.85226
SARS	P49591	Seryl-tRNA synthetase (EC 6.1.1.11) (Serine--tRNA ligase) (SerRS).	6301	Hs.444261	LIPA	P38571	Lysosomal acid lipase/cholesteryl ester hydrolase precursor(EC 3.1.1.13) (LAL) (Acid cholesteryl ester hydrolase) (Sterolesterase) (Lipase A) (Cholesteryl esterase).	3988	Hs.85226
PAX6	P26367	Paired box protein Pax-6 (Oculorhombin) (Aniridia, type II protein).	5080	Hs.89506	SOX3	P41225	Transcription factor SOX-3.		null
SRPR	P08240	Signal recognition particle receptor alpha subunit (SR-alpha) (Dockingprotein alpha) (DP-alpha).	6734	Hs.444058	SSR2	P43308	Translocon-associated protein, beta subunit precursor (TRAP-beta)(Signal sequence receptor beta subunit) (SSR-beta).	6746	Hs.74564
BTN1A1	Q13410	Butyrophilin precursor (BT) (Butyrophilin subfamily 1 member A1).	696	Hs.153058	XDH	P47989	Xanthine dehydrogenase/oxidase [Includes: Xanthine dehydrogenase(EC 1.1.1.204) (XD); Xanthine oxidase (EC 1.1.3.22) (XO) (Xanthineoxidoreductase)].	7498	Hs.250
COPB2	P35606	Coatomer beta' subunit (Beta'-coat protein) (Beta'-COP) (p102).	9276	Hs.75724	ARCN1	P48444	Coatomer delta subunit (Delta-coat protein) (Delta-COP) (Archain).	372	Hs.33642
COPA	P53621	Coatomer alpha subunit (Alpha-coat protein) (Alpha-COP) (HEPCOP) (HEP-COP) [Contains: Xenin (Xenopsin-related peptide); Proxenin].	1314	Hs.477132	ARCN1	P48444	Coatomer delta subunit (Delta-coat protein) (Delta-COP) (Archain).	372	Hs.33642
COPA	P53621	Coatomer alpha subunit (Alpha-coat protein) (Alpha-COP) (HEPCOP) (HEP-COP) [Contains: Xenin (Xenopsin-related peptide); Proxenin].	1314	Hs.477132	ARCN1	P48444	Coatomer delta subunit (Delta-coat protein) (Delta-COP) (Archain).	372	Hs.33642
MCFD2	Q8NI22	Multiple coagulation factor deficiency protein 2 precursor (Neuralstem cell derived neuronal survival protein).	90411	Hs.293689	LMAN1	P49257	ERGIC-53 protein precursor (ER-Golgi intermediate compartment 53 kDaprotein) (Lectin, mannose-binding 1) (Gp58) (Intracellular mannosespecific lectin MR60).	3998	Hs.436593
SEC23B	Q15437	Protein transport protein Sec23B (SEC23-related protein B).	10483	Hs.173497	SARS	P49591	Seryl-tRNA synthetase (EC 6.1.1.11) (Serine--tRNA ligase) (SerRS).	6301	Hs.444261
COPA	P53621	Coatomer alpha subunit (Alpha-coat protein) (Alpha-COP) (HEPCOP) (HEP-COP) [Contains: Xenin (Xenopsin-related peptide); Proxenin].	1314	Hs.477132	SARS	P49591	Seryl-tRNA synthetase (EC 6.1.1.11) (Serine--tRNA ligase) (SerRS).	6301	Hs.444261
LIPA	P38571	Lysosomal acid lipase/cholesteryl ester hydrolase precursor(EC 3.1.1.13) (LAL) (Acid cholesteryl ester hydrolase) (Sterolesterase) (Lipase A) (Cholesteryl esterase).	3988	Hs.85226	SARS	P49591	Seryl-tRNA synthetase (EC 6.1.1.11) (Serine--tRNA ligase) (SerRS).	6301	Hs.444261
ATP6V1E1	P36543	Vacuolar ATP synthase subunit E (EC 3.6.3.14) (V-ATPase E subunit)(Vacuolar proton pump E subunit) (V-ATPase 31 kDa subunit) (P31).	529	Hs.77805	SARS	P49591	Seryl-tRNA synthetase (EC 6.1.1.11) (Serine--tRNA ligase) (SerRS).	6301	Hs.444261
HDLBP	Q00341	Vigilin (High density lipoprotein-binding protein) (HDL-bindingprotein).	55498	Hs.427152	SARS	P49591	Seryl-tRNA synthetase (EC 6.1.1.11) (Serine--tRNA ligase) (SerRS).	6301	Hs.444261
EIF3S4	O75821	Eukaryotic translation initiation factor 3 subunit 4 (eIF-3 delta)(eIF3 p44) (eIF-3 RNA-binding subunit) (eIF3 p42) (eIF3g).	8666	Hs.28081	SARS	P49591	Seryl-tRNA synthetase (EC 6.1.1.11) (Serine--tRNA ligase) (SerRS).	6301	Hs.444261
FBXW7	Q969H0	F-box/WD-repeat protein 7 (F-box and WD-40 domain protein 7) (F-boxprotein FBX30) (hCdc4) (Archipelago homolog) (hAgo) (SEL-10).	55294	Hs.312503	PSEN1	P49768	Presenilin 1 (PS-1) (S182 protein).	5663	Hs.3260
FLNB	O75369	Filamin B (FLN-B) (Beta-filamin) (Actin-binding like protein) (Thyroidautoantigen) (Truncated actin-binding protein) (Truncated ABP) (ABP-280 homolog) (ABP-278) (Filamin 3) (Filamin homolog 1) (Fh1).	2317	Hs.81008	PSEN1	P49768	Presenilin 1 (PS-1) (S182 protein).	5663	Hs.3260
FLNB	O75369	Filamin B (FLN-B) (Beta-filamin) (Actin-binding like protein) (Thyroidautoantigen) (Truncated actin-binding protein) (Truncated ABP) (ABP-280 homolog) (ABP-278) (Filamin 3) (Filamin homolog 1) (Fh1).	2317	Hs.81008	PSEN1	P49768	Presenilin 1 (PS-1) (S182 protein).	5663	Hs.3260
APH1A	Q96BI3	Gamma-secretase subunit APH-1A (APH-1a) (Aph-1alpha) (Presenilinstabilization factor) (CGI-78) (UNQ579/PRO1141).	51107	Hs.108408	PSEN1	P49768	Presenilin 1 (PS-1) (S182 protein).	5663	Hs.3260
FBXW7	Q969H0	F-box/WD-repeat protein 7 (F-box and WD-40 domain protein 7) (F-boxprotein FBX30) (hCdc4) (Archipelago homolog) (hAgo) (SEL-10).	55294	Hs.312503	PSEN1	P49768	Presenilin 1 (PS-1) (S182 protein).	5663	Hs.3260
VDR	P11473	Vitamin D3 receptor (VDR) (1,25-dihydroxyvitamin D3 receptor).	7421	Hs.2062	CDK7	P50613	Cell division protein kinase 7 (EC 2.7.1.37) (CDK-activating kinase)(CAK) (TFIIH basal transcription factor complex kinase subunit) (39kDa protein kinase) (P39 Mo15) (STK1) (CAK1).	1022	Hs.184298
IL4R	P24394	Interleukin-4 receptor alpha chain precursor (IL-4R-alpha) (CD124antigen).	3566	Hs.75545	JAK3	P52333	Tyrosine-protein kinase JAK3 (EC 2.7.1.112) (Janus kinase 3) (JAK-3)(Leukocyte janus kinase) (L-JAK).	3640	Hs.37062
IL4R	P24394	Interleukin-4 receptor alpha chain precursor (IL-4R-alpha) (CD124antigen).	3566	Hs.75545	JAK3	P52333	Tyrosine-protein kinase JAK3 (EC 2.7.1.112) (Janus kinase 3) (JAK-3)(Leukocyte janus kinase) (L-JAK).	3718	Hs.210387
MPHOSPH10	O00566	U3 small nucleolar ribonucleoprotein protein MPP10 (M phasephosphoprotein 10).	10199	Hs.201676	MVD	P53602	Diphosphomevalonate decarboxylase (EC 4.1.1.33) (Mevalonatepyrophosphate decarboxylase) (Mevalonate (diphospho)decarboxylase).	4597	Hs.252457
ARCN1	P48444	Coatomer delta subunit (Delta-coat protein) (Delta-COP) (Archain).	372	Hs.33642	COPA	P53621	Coatomer alpha subunit (Alpha-coat protein) (Alpha-COP) (HEPCOP) (HEP-COP) [Contains: Xenin (Xenopsin-related peptide); Proxenin].	1314	Hs.477132
SARS	P49591	Seryl-tRNA synthetase (EC 6.1.1.11) (Serine--tRNA ligase) (SerRS).	6301	Hs.444261	COPA	P53621	Coatomer alpha subunit (Alpha-coat protein) (Alpha-COP) (HEPCOP) (HEP-COP) [Contains: Xenin (Xenopsin-related peptide); Proxenin].	1314	Hs.477132
DOHH	Q9BU89	Hypothetical protein.	83475	Hs.91103	COPA	P53621	Coatomer alpha subunit (Alpha-coat protein) (Alpha-COP) (HEPCOP) (HEP-COP) [Contains: Xenin (Xenopsin-related peptide); Proxenin].	1314	Hs.477132
COPB2	P35606	Coatomer beta' subunit (Beta'-coat protein) (Beta'-COP) (p102).	9276	Hs.75724	COPA	P53621	Coatomer alpha subunit (Alpha-coat protein) (Alpha-COP) (HEPCOP) (HEP-COP) [Contains: Xenin (Xenopsin-related peptide); Proxenin].	1314	Hs.477132
COPB2	P35606	Coatomer beta' subunit (Beta'-coat protein) (Beta'-COP) (p102).	9276	Hs.75724	COPA	P53621	Coatomer alpha subunit (Alpha-coat protein) (Alpha-COP) (HEPCOP) (HEP-COP) [Contains: Xenin (Xenopsin-related peptide); Proxenin].	1314	Hs.477132
COPB2	P35606	Coatomer beta' subunit (Beta'-coat protein) (Beta'-COP) (p102).	9276	Hs.75724	COPA	P53621	Coatomer alpha subunit (Alpha-coat protein) (Alpha-COP) (HEPCOP) (HEP-COP) [Contains: Xenin (Xenopsin-related peptide); Proxenin].	1314	Hs.477132
EIF3S4	O75821	Eukaryotic translation initiation factor 3 subunit 4 (eIF-3 delta)(eIF3 p44) (eIF-3 RNA-binding subunit) (eIF3 p42) (eIF3g).	8666	Hs.28081	COPA	P53621	Coatomer alpha subunit (Alpha-coat protein) (Alpha-COP) (HEPCOP) (HEP-COP) [Contains: Xenin (Xenopsin-related peptide); Proxenin].	1314	Hs.477132
COPB2	P35606	Coatomer beta' subunit (Beta'-coat protein) (Beta'-COP) (p102).	9276	Hs.75724	COPA	P53621	Coatomer alpha subunit (Alpha-coat protein) (Alpha-COP) (HEPCOP) (HEP-COP) [Contains: Xenin (Xenopsin-related peptide); Proxenin].	1314	Hs.477132
ARCN1	P48444	Coatomer delta subunit (Delta-coat protein) (Delta-COP) (Archain).	372	Hs.33642	COPA	P53621	Coatomer alpha subunit (Alpha-coat protein) (Alpha-COP) (HEPCOP) (HEP-COP) [Contains: Xenin (Xenopsin-related peptide); Proxenin].	1314	Hs.477132
SH3BP5	O60239	SH3 domain-binding protein 5 (SH3 domain-binding protein thatpreferentially associates with BTK).	9467	Hs.109150	MAPK10	P53779	Mitogen-activated protein kinase 10 (EC 2.7.1.37) (Stress-activatedprotein kinase JNK3) (c-Jun N-terminal kinase 3) (MAP kinase p493F12).	5602	Hs.25209
XPNPEP1	Q9NQW7	Cytosolic aminopeptidase P (EC 3.4.11.9) (X-prolyl aminopeptidase(Aminopeptidase P) 1, soluble) (XPNPEP1 protein).	7511	Hs.390623	MAPK10	P53779	Mitogen-activated protein kinase 10 (EC 2.7.1.37) (Stress-activatedprotein kinase JNK3) (c-Jun N-terminal kinase 3) (MAP kinase p493F12).	5602	Hs.25209
DHODH	Q02127	Dihydroorotate dehydrogenase, mitochondrial precursor (EC 1.3.3.1)(Dihydroorotate oxidase) (DHOdehase) (Fragment).	1723	Hs.405639	MAPK10	P53779	Mitogen-activated protein kinase 10 (EC 2.7.1.37) (Stress-activatedprotein kinase JNK3) (c-Jun N-terminal kinase 3) (MAP kinase p493F12).	5602	Hs.25209
TPD52L1	Q16890	Tumor protein D53 (hD53) (D52-like 1).	7164	Hs.16611	TPD52	P55327	Tumor protein D52 (N8 protein).	7163	Hs.162089
PTPRF	P10586	LAR protein precursor (EC 3.1.3.48) (Leukocyte antigen related).	5792	Hs.75216	BCAR1	P56945	CRK-associated substrate (p130Cas) (Breast cancer anti-estrogenresistance 1 protein).	9564	Hs.273219
CD2AP	Q9Y5K6	CD2-associated protein (Cas ligand with multiple SH3 domains) (Adapterprotein CMS).	23607	Hs.374340	BCAR1	P56945	CRK-associated substrate (p130Cas) (Breast cancer anti-estrogenresistance 1 protein).	9564	Hs.273219
SARS	P49591	Seryl-tRNA synthetase (EC 6.1.1.11) (Serine--tRNA ligase) (SerRS).	6301	Hs.444261	HDLBP	Q00341	Vigilin (High density lipoprotein-binding protein) (HDL-bindingprotein).	55498	Hs.427152
SARS	P49591	Seryl-tRNA synthetase (EC 6.1.1.11) (Serine--tRNA ligase) (SerRS).	6301	Hs.444261	HDLBP	Q00341	Vigilin (High density lipoprotein-binding protein) (HDL-bindingprotein).	3069	Hs.427152
RPLP0	P05388	60S acidic ribosomal protein P0 (L10E).	220717	Hs.443796	HDLBP	Q00341	Vigilin (High density lipoprotein-binding protein) (HDL-bindingprotein).	3069	Hs.427152
XPOT	O43592	Exportin T (tRNA exportin) (Exportin(tRNA)).	11260	Hs.85951	HDLBP	Q00341	Vigilin (High density lipoprotein-binding protein) (HDL-bindingprotein).	55498	Hs.427152
XPOT	O43592	Exportin T (tRNA exportin) (Exportin(tRNA)).	11260	Hs.85951	HDLBP	Q00341	Vigilin (High density lipoprotein-binding protein) (HDL-bindingprotein).	3069	Hs.427152
ATP6V1E1	P36543	Vacuolar ATP synthase subunit E (EC 3.6.3.14) (V-ATPase E subunit)(Vacuolar proton pump E subunit) (V-ATPase 31 kDa subunit) (P31).	529	Hs.77805	HDLBP	Q00341	Vigilin (High density lipoprotein-binding protein) (HDL-bindingprotein).	3069	Hs.427152
RPLP0	P05388	60S acidic ribosomal protein P0 (L10E).	220717	Hs.443796	HDLBP	Q00341	Vigilin (High density lipoprotein-binding protein) (HDL-bindingprotein).	55498	Hs.427152
ATP6V1E1	P36543	Vacuolar ATP synthase subunit E (EC 3.6.3.14) (V-ATPase E subunit)(Vacuolar proton pump E subunit) (V-ATPase 31 kDa subunit) (P31).	529	Hs.77805	HDLBP	Q00341	Vigilin (High density lipoprotein-binding protein) (HDL-bindingprotein).	55498	Hs.427152
MAPK10	P53779	Mitogen-activated protein kinase 10 (EC 2.7.1.37) (Stress-activatedprotein kinase JNK3) (c-Jun N-terminal kinase 3) (MAP kinase p493F12).	5602	Hs.25209	DHODH	Q02127	Dihydroorotate dehydrogenase, mitochondrial precursor (EC 1.3.3.1)(Dihydroorotate oxidase) (DHOdehase) (Fragment).	1723	Hs.405639
NFATC2	Q13469	Nuclear factor of activated T-cells, cytoplasmic 2 (T celltranscription factor NFAT1) (NFAT pre-existing subunit) (NF-ATp).	4773	Hs.356321	PRKCZ	Q05513	Protein kinase C, zeta type (EC 2.7.1.37) (nPKC-zeta).		null
UFM1	P61960	UPF0185 protein BM-002.	51569	Hs.367646	PRKCZ	Q05513	Protein kinase C, zeta type (EC 2.7.1.37) (nPKC-zeta).		null
AKT1	P31749	RAC-alpha serine/threonine-protein kinase (EC 2.7.1.37) (RAC-PK-alpha)(Protein kinase B) (PKB) (C-AKT).	207	Hs.368861	PRKCZ	Q05513	Protein kinase C, zeta type (EC 2.7.1.37) (nPKC-zeta).		null
WWC1	Q8IX03	KIBRA protein.	23286	Hs.434243	PRKCZ	Q05513	Protein kinase C, zeta type (EC 2.7.1.37) (nPKC-zeta).		null
MUC1	P15941	Mucin 1 precursor (MUC-1) (Polymorphic epithelial mucin) (PEM) (PEMT)(Episialin) (Tumor-associated mucin) (Carcinoma-associated mucin)(Tumor-associated epithelial membrane antigen) (EMA) (H23AG) (Peanut-reactive urinary mucin) (PUM) (Breast carcinoma-associated antigenDF3) (CD227 antigen).	4582	Hs.89603	GALNT1	Q10472	Polypeptide N-acetylgalactosaminyltransferase (EC 2.4.1.41) (Protein-UDP acetylgalactosaminyltransferase) (UDP-GalNAc:polypeptide, N-acetylgalactosaminyltransferase) (GalNAc-T1).	2589	Hs.277324
XDH	P47989	Xanthine dehydrogenase/oxidase [Includes: Xanthine dehydrogenase(EC 1.1.1.204) (XD); Xanthine oxidase (EC 1.1.3.22) (XO) (Xanthineoxidoreductase)].	7498	Hs.250	BTN1A1	Q13410	Butyrophilin precursor (BT) (Butyrophilin subfamily 1 member A1).	696	Hs.153058
PRKCZ	Q05513	Protein kinase C, zeta type (EC 2.7.1.37) (nPKC-zeta).		null	NFATC2	Q13469	Nuclear factor of activated T-cells, cytoplasmic 2 (T celltranscription factor NFAT1) (NFAT pre-existing subunit) (NF-ATp).	4773	Hs.356321
LAMC2	Q13753	Laminin gamma-2 chain precursor (Kalinin/nicein/epiligrin 100 kDasubunit) (Laminin B2t chain).	3918	Hs.54451	LAMB3	Q13751	Laminin beta-3 chain precursor (Laminin 5 beta 3) (Laminin B1k chain)(Kalinin B1 chain).	3914	Hs.436983
LAMB3	Q13751	Laminin beta-3 chain precursor (Laminin 5 beta 3) (Laminin B1k chain)(Kalinin B1 chain).	3914	Hs.436983	LAMC2	Q13753	Laminin gamma-2 chain precursor (Kalinin/nicein/epiligrin 100 kDasubunit) (Laminin B2t chain).	3918	Hs.54451
PKP2	Q99959	Plakophilin 2.	5318	Hs.25051	DSG2	Q14126	Desmoglein 2 precursor (HDGC).	1829	Hs.412597
NFKBIA	P25963	NF-kappaB inhibitor alpha (Major histocompatibility complex enhancer-binding protein MAD3) (I-kappa-B-alpha) (IkappaBalpha) (IKB-alpha).	4792	Hs.81328	RPS6KA1	Q15418	Ribosomal protein S6 kinase alpha 1 (EC 2.7.1.37) (S6K-alpha 1) (90kDa ribosomal protein S6 kinase 1) (p90-RSK 1) (Ribosomal S6 kinase 1)(RSK-1) (pp90RSK1).	6195	Hs.149957
ATP6V1E1	P36543	Vacuolar ATP synthase subunit E (EC 3.6.3.14) (V-ATPase E subunit)(Vacuolar proton pump E subunit) (V-ATPase 31 kDa subunit) (P31).	529	Hs.77805	SEC23B	Q15437	Protein transport protein Sec23B (SEC23-related protein B).	10483	Hs.173497
SARS	P49591	Seryl-tRNA synthetase (EC 6.1.1.11) (Serine--tRNA ligase) (SerRS).	6301	Hs.444261	SEC23B	Q15437	Protein transport protein Sec23B (SEC23-related protein B).	10483	Hs.173497
HAT1	O14929	Histone acetyltransferase type B catalytic subunit (EC 2.3.1.48).	8520	Hs.13340	SEC23B	Q15437	Protein transport protein Sec23B (SEC23-related protein B).	10483	Hs.173497
BXDC1	Q9H7B2	Brix domain containing protein 1.	84154	Hs.372265	SEC23B	Q15437	Protein transport protein Sec23B (SEC23-related protein B).	10483	Hs.173497
IMPDH1	P20839	Inosine-5'-monophosphate dehydrogenase 1 (EC 1.1.1.205) (IMPdehydrogenase 1) (IMPDH-I) (IMPD 1).	3614	Hs.317095	SEC23B	Q15437	Protein transport protein Sec23B (SEC23-related protein B).	10483	Hs.173497
LIPA	P38571	Lysosomal acid lipase/cholesteryl ester hydrolase precursor(EC 3.1.1.13) (LAL) (Acid cholesteryl ester hydrolase) (Sterolesterase) (Lipase A) (Cholesteryl esterase).	3988	Hs.85226	SEC23B	Q15437	Protein transport protein Sec23B (SEC23-related protein B).	10483	Hs.173497
GJB1	P08034	Gap junction beta-1 protein (Connexin 32) (Cx32) (GAP junction 28 kDaliver protein).	2705	Hs.333303	OCLN	Q16625	Occludin.	4950	Hs.171952
ITCH	Q96J02	Itchy homolog E3 ubiquitin protein ligase (EC 6.3.2.19) (Itch)(Atrophin-1-interacting protein 4) (AIP4) (NFE2-associated polypeptide1) (NAPP1).	83737	Hs.314676	OCLN	Q16625	Occludin.	4950	Hs.171952
TPD52	P55327	Tumor protein D52 (N8 protein).	7163	Hs.162089	TPD52L1	Q16890	Tumor protein D53 (hD53) (D52-like 1).	7164	Hs.16611
PIM1	P11309	Proto-oncogene serine/threonine-protein kinase Pim-1 (EC 2.7.1.37).	5292	Hs.81170	SND1	Q7KZF4	EBNA-2 co-activator (100kD).	27099	Hs.511400
PIM1	P11309	Proto-oncogene serine/threonine-protein kinase Pim-1 (EC 2.7.1.37).	5292	Hs.81170	SND1	Q7KZF4	EBNA-2 co-activator (100kD).	27044	Hs.511400
PRKCZ	Q05513	Protein kinase C, zeta type (EC 2.7.1.37) (nPKC-zeta).		null	WWC1	Q8IX03	KIBRA protein.	23286	Hs.434243
LMAN1	P49257	ERGIC-53 protein precursor (ER-Golgi intermediate compartment 53 kDaprotein) (Lectin, mannose-binding 1) (Gp58) (Intracellular mannosespecific lectin MR60).	3998	Hs.436593	MCFD2	Q8NI22	Multiple coagulation factor deficiency protein 2 precursor (Neuralstem cell derived neuronal survival protein).	90411	Hs.293689
CITED2	Q99967	Cbp/p300-interacting transactivator 2 (MSG-related protein 1) (MRG1protein) (P35srj).	10370	Hs.82071	TFAP2C	Q92754	Transcription factor AP-2 gamma (AP2-gamma) (Activating enhancer-binding protein 2 gamma) (Transcription factor ERF-1).	7022	Hs.440411
ABCD3	P28288	ATP-binding cassette, sub-family D, member 3 (70 kDa peroxisomalmembrane protein) (PMP70).	5825	Hs.76781	GCDH	Q92947	Glutaryl-CoA dehydrogenase, mitochondrial precursor (EC 1.3.99.7)(GCD).	2639	Hs.292233
PSEN1	P49768	Presenilin 1 (PS-1) (S182 protein).	5663	Hs.3260	FBXW7	Q969H0	F-box/WD-repeat protein 7 (F-box and WD-40 domain protein 7) (F-boxprotein FBX30) (hCdc4) (Archipelago homolog) (hAgo) (SEL-10).	55294	Hs.312503
PSEN1	P49768	Presenilin 1 (PS-1) (S182 protein).	5663	Hs.3260	FBXW7	Q969H0	F-box/WD-repeat protein 7 (F-box and WD-40 domain protein 7) (F-boxprotein FBX30) (hCdc4) (Archipelago homolog) (hAgo) (SEL-10).	55294	Hs.312503
PSEN1	P49768	Presenilin 1 (PS-1) (S182 protein).	5663	Hs.3260	APH1A	Q96BI3	Gamma-secretase subunit APH-1A (APH-1a) (Aph-1alpha) (Presenilinstabilization factor) (CGI-78) (UNQ579/PRO1141).	51107	Hs.108408
LIPA	P38571	Lysosomal acid lipase/cholesteryl ester hydrolase precursor(EC 3.1.1.13) (LAL) (Acid cholesteryl ester hydrolase) (Sterolesterase) (Lipase A) (Cholesteryl esterase).	3988	Hs.85226	SUCLG2	Q96I99	Succinyl-CoA ligase [GDP-forming] beta-chain, mitochondrial precursor(EC 6.2.1.4) (Succinyl-CoA synthetase, betaG chain) (SCS-betaG) (GTP-specific succinyl-CoA synthetase beta subunit) (Fragment).	8801	Hs.247309
LIPA	P38571	Lysosomal acid lipase/cholesteryl ester hydrolase precursor(EC 3.1.1.13) (LAL) (Acid cholesteryl ester hydrolase) (Sterolesterase) (Lipase A) (Cholesteryl esterase).	3988	Hs.85226	SUCLG2	Q96I99	Succinyl-CoA ligase [GDP-forming] beta-chain, mitochondrial precursor(EC 6.2.1.4) (Succinyl-CoA synthetase, betaG chain) (SCS-betaG) (GTP-specific succinyl-CoA synthetase beta subunit) (Fragment).	283398	Hs.247309
LIPA	P38571	Lysosomal acid lipase/cholesteryl ester hydrolase precursor(EC 3.1.1.13) (LAL) (Acid cholesteryl ester hydrolase) (Sterolesterase) (Lipase A) (Cholesteryl esterase).	3988	Hs.85226	SUCLG2	Q96I99	Succinyl-CoA ligase [GDP-forming] beta-chain, mitochondrial precursor(EC 6.2.1.4) (Succinyl-CoA synthetase, betaG chain) (SCS-betaG) (GTP-specific succinyl-CoA synthetase beta subunit) (Fragment).	8801	Hs.446476
OCLN	Q16625	Occludin.	4950	Hs.171952	ITCH	Q96J02	Itchy homolog E3 ubiquitin protein ligase (EC 6.3.2.19) (Itch)(Atrophin-1-interacting protein 4) (AIP4) (NFE2-associated polypeptide1) (NAPP1).	83737	Hs.314676
CD82	P27701	CD82 antigen (Inducible membrane protein R2) (C33 antigen) (IA4)(Metastasis suppressor Kangai 1) (Suppressor of tumorigenicity-6).	3732	Hs.323949	HBEGF	Q99075	Heparin-binding EGF-like growth factor precursor (HB-EGF) (HBEGF)(Diphteria toxin receptor) (DT-R).	1839	Hs.799
ATP6V1E1	P36543	Vacuolar ATP synthase subunit E (EC 3.6.3.14) (V-ATPase E subunit)(Vacuolar proton pump E subunit) (V-ATPase 31 kDa subunit) (P31).	529	Hs.77805	ATP6V0B	Q99437	Vacuolar ATP synthase 21 kDa proteolipid subunit (EC 3.6.3.14)(HATPL).	533	Hs.7476
ATP6V1E1	P36543	Vacuolar ATP synthase subunit E (EC 3.6.3.14) (V-ATPase E subunit)(Vacuolar proton pump E subunit) (V-ATPase 31 kDa subunit) (P31).	529	Hs.77805	ATP6V0B	Q99437	Vacuolar ATP synthase 21 kDa proteolipid subunit (EC 3.6.3.14)(HATPL).	533	Hs.7476
DSG2	Q14126	Desmoglein 2 precursor (HDGC).	1829	Hs.412597	PKP2	Q99959	Plakophilin 2.	5318	Hs.25051
TFAP2A	P05549	Transcription factor AP-2 alpha (AP2-alpha) (Activating enhancer-binding protein 2 alpha) (AP-2 transcription factor) (Activatorprotein-2) (AP-2).	7020	Hs.210911	CITED2	Q99967	Cbp/p300-interacting transactivator 2 (MSG-related protein 1) (MRG1protein) (P35srj).	10370	Hs.82071
TFAP2C	Q92754	Transcription factor AP-2 gamma (AP2-gamma) (Activating enhancer-binding protein 2 gamma) (Transcription factor ERF-1).	7022	Hs.440411	CITED2	Q99967	Cbp/p300-interacting transactivator 2 (MSG-related protein 1) (MRG1protein) (P35srj).	10370	Hs.82071
COPB2	P35606	Coatomer beta' subunit (Beta'-coat protein) (Beta'-COP) (p102).	9276	Hs.75724	DOHH	Q9BU89	Hypothetical protein.	83475	Hs.91103
COPA	P53621	Coatomer alpha subunit (Alpha-coat protein) (Alpha-COP) (HEPCOP) (HEP-COP) [Contains: Xenin (Xenopsin-related peptide); Proxenin].	1314	Hs.477132	DOHH	Q9BU89	Hypothetical protein.	83475	Hs.91103
EIF3S4	O75821	Eukaryotic translation initiation factor 3 subunit 4 (eIF-3 delta)(eIF3 p44) (eIF-3 RNA-binding subunit) (eIF3 p42) (eIF3g).	8666	Hs.28081	DOHH	Q9BU89	Hypothetical protein.	83475	Hs.91103
ACSL4	O60488	Long-chain-fatty-acid--CoA ligase 4 (EC 6.2.1.3) (Long-chain acyl-CoAsynthetase 4) (LACS 4).	2182	Hs.269559	DOHH	Q9BU89	Hypothetical protein.	83475	Hs.91103
SEC23B	Q15437	Protein transport protein Sec23B (SEC23-related protein B).	10483	Hs.173497	BXDC1	Q9H7B2	Brix domain containing protein 1.	84154	Hs.372265
UFM1	P61960	UPF0185 protein BM-002.	51569	Hs.367646	GORASP2	Q9H8Y8	Hypothetical protein FLJ13139.	26003	Hs.6880
TOM1L1	O75674	TOM1-like 1 protein (Target of myb-like 1 protein) (Src activating andsignaling molecule protein).	10040	Hs.153504	RAB18	Q9NP72	Ras-related protein Rab-18.	22931	Hs.414357
MAPK10	P53779	Mitogen-activated protein kinase 10 (EC 2.7.1.37) (Stress-activatedprotein kinase JNK3) (c-Jun N-terminal kinase 3) (MAP kinase p493F12).	5602	Hs.25209	XPNPEP1	Q9NQW7	Cytosolic aminopeptidase P (EC 3.4.11.9) (X-prolyl aminopeptidase(Aminopeptidase P) 1, soluble) (XPNPEP1 protein).	7511	Hs.390623
TNFRSF11A	Q9Y6Q6	Tumor necrosis factor receptor superfamily member 11A precursor(Receptor activator of NF-KB) (Osteoclast differentiation factorreceptor) (ODFR).	8792	Hs.204044	MAP3K7IP2	Q9NYJ8	TAK1-binding protein 2 (Mitogen-activated protein kinase kinase kinase7 interacting protein 2, isoform 1).	23118	Hs.109727
PFKL	P17858	6-phosphofructokinase, liver type (EC 2.7.1.11) (Phosphofructokinase1) (Phosphohexokinase) (Phosphofructo-1-kinase isozyme B) (PFK-B).	5211	Hs.368741	MAP3K7IP2	Q9NYJ8	TAK1-binding protein 2 (Mitogen-activated protein kinase kinase kinase7 interacting protein 2, isoform 1).	23118	Hs.109727
TOM1L1	O75674	TOM1-like 1 protein (Target of myb-like 1 protein) (Src activating andsignaling molecule protein).	10040	Hs.153504	COPS7A	Q9UBW8	Cop9 complex subunit 7a (DERP10) (Dermal papilla derived protein10).	50813	Hs.125309
UFM1	P61960	UPF0185 protein BM-002.	51569	Hs.367646	RABAC1	Q9UI14	Prenylated rab acceptor 1 (RABAC1 protein).	10567	Hs.11417
RAB4A	P20338	Ras-related protein Rab-4A.	5867	Hs.296169	CD2AP	Q9Y5K6	CD2-associated protein (Cas ligand with multiple SH3 domains) (Adapterprotein CMS).	23607	Hs.374340
BCAR1	P56945	CRK-associated substrate (p130Cas) (Breast cancer anti-estrogenresistance 1 protein).	9564	Hs.273219	CD2AP	Q9Y5K6	CD2-associated protein (Cas ligand with multiple SH3 domains) (Adapterprotein CMS).	23607	Hs.374340
MAP3K7IP2	Q9NYJ8	TAK1-binding protein 2 (Mitogen-activated protein kinase kinase kinase7 interacting protein 2, isoform 1).	23118	Hs.109727	TNFRSF11A	Q9Y6Q6	Tumor necrosis factor receptor superfamily member 11A precursor(Receptor activator of NF-KB) (Osteoclast differentiation factorreceptor) (ODFR).	8792	Hs.204044

## Sheet: Preg_all
HGNC Symbol1	SwissProt1	Description1	LocusLink1	Unigene1	HGNC Symbol2	SwissProt2	Description2	LocusLink2	Unigene2
SULT2B1	O00204	Hydroxysteroid sulfotransferase SULT2B1a.	6820	Hs.406998	SULT1E1	P49888	Estrogen sulfotransferase (EC 2.8.2.4) (Sulfotransferase, estrogen-preferring) (EST-1).	6783	Hs.54576
SULT2B1	O00204	Hydroxysteroid sulfotransferase SULT2B1a.	6820	Hs.406998	ALS2CR12	Q96Q35	Amyotrophic lateral sclerosis 2 chromosomal region candidate geneprotein 12.	130540	Hs.107944
ARNTL	O00327	Aryl hydrocarbon receptor nuclear translocator-like protein 1 (Brainand muscle ARNT-like 1) (Member of PAS protein 3) (Basic-helix-loop-helix-PAS orphan MOP3) (bHLH-PAS protein JAP3).	406	Hs.65734	CLOCK	O15516	Circadian locomoter output cycles kaput protein (hCLOCK).	9575	Hs.436975
ARNTL	O00327	Aryl hydrocarbon receptor nuclear translocator-like protein 1 (Brainand muscle ARNT-like 1) (Member of PAS protein 3) (Basic-helix-loop-helix-PAS orphan MOP3) (bHLH-PAS protein JAP3).	406	Hs.65734	CSNK1E	P49674	Casein kinase I, epsilon isoform (EC 2.7.1.-) (CKI-epsilon) (CKIe).	1454	Hs.355669
ARNTL	O00327	Aryl hydrocarbon receptor nuclear translocator-like protein 1 (Brainand muscle ARNT-like 1) (Member of PAS protein 3) (Basic-helix-loop-helix-PAS orphan MOP3) (bHLH-PAS protein JAP3).	406	Hs.65734	AHR	P35869	Aryl hydrocarbon receptor precursor (Ah receptor) (AhR).	196	Hs.170087
ARNTL	O00327	Aryl hydrocarbon receptor nuclear translocator-like protein 1 (Brainand muscle ARNT-like 1) (Member of PAS protein 3) (Basic-helix-loop-helix-PAS orphan MOP3) (bHLH-PAS protein JAP3).	406	Hs.65734	HSP90AA1	P07900	Heat shock protein HSP 90-alpha (HSP 86).	3320	Hs.446579
ARNTL	O00327	Aryl hydrocarbon receptor nuclear translocator-like protein 1 (Brainand muscle ARNT-like 1) (Member of PAS protein 3) (Basic-helix-loop-helix-PAS orphan MOP3) (bHLH-PAS protein JAP3).	406	Hs.65734	HIF1A	Q16665	Hypoxia-inducible factor 1 alpha (HIF-1 alpha) (HIF1 alpha) (ARNTinteracting protein) (Member of PAS protein 1) (MOP1).	3091	Hs.412416
ARNTL	O00327	Aryl hydrocarbon receptor nuclear translocator-like protein 1 (Brainand muscle ARNT-like 1) (Member of PAS protein 3) (Basic-helix-loop-helix-PAS orphan MOP3) (bHLH-PAS protein JAP3).	406	Hs.65734	CRY1	Q16526	Photolyase (Cryptochrome 1).	1407	Hs.151573
ARNTL	O00327	Aryl hydrocarbon receptor nuclear translocator-like protein 1 (Brainand muscle ARNT-like 1) (Member of PAS protein 3) (Basic-helix-loop-helix-PAS orphan MOP3) (bHLH-PAS protein JAP3).	406	Hs.65734	EPAS1	Q99814	Endothelial PAS domain protein 1 (EPAS-1) (Member of PAS protein 2)(MOP2) (Hypoxia-inducible factor 2 alpha) (HIF-2 alpha) (HIF2 alpha)(HIF-1 alpha-like factor) (HLF).	2034	Hs.8136
SLC33A1	O00400	Acetyl-coenzyme A transporter (SLC33A1 protein).	9197	Hs.285176	ZNRD1	Q9P1U0	Transcription-associated zinc ribbon protein (Nuclear RNA polymerase Ismall specific subunit Rpa12) (Zinc ribbon domain containing, 1)(ZNRD1 protein).	30834	Hs.57813
BIN1	O00499	Myc box dependent interacting protein 1 (Bridging integrator 1)(Amphiphysin-like protein) (Amphiphysin II) (Box-dependent myc-interacting protein-1).	274	Hs.193163	PLD2	O14939	Phospholipase D2 (EC 3.1.4.4) (PLD 2) (Choline phosphatase 2)(Phosphatidylcholine-hydrolyzing phospholipase D2) (PLD1C) (hPLD2).	5338	Hs.104519
BIN1	O00499	Myc box dependent interacting protein 1 (Bridging integrator 1)(Amphiphysin-like protein) (Amphiphysin II) (Box-dependent myc-interacting protein-1).	274	Hs.193163	AP2A1	O95782	Adapter-related protein complex 2 alpha 1 subunit (Alpha-adaptin A)(Adaptor protein complex AP-2 alpha-1 subunit) (Clathrin assemblyprotein complex 2 alpha-A large chain) (100 kDa coated vesicle proteinA) (Plasma membrane adaptor HA2/AP2 adaptin alpha A s	160	Hs.296426
BIN1	O00499	Myc box dependent interacting protein 1 (Bridging integrator 1)(Amphiphysin-like protein) (Amphiphysin II) (Box-dependent myc-interacting protein-1).	274	Hs.193163	SNX4	O95219	Sorting nexin 4.	8723	Hs.267812
BIN1	O00499	Myc box dependent interacting protein 1 (Bridging integrator 1)(Amphiphysin-like protein) (Amphiphysin II) (Box-dependent myc-interacting protein-1).	274	Hs.193163	SYN1	P17600	Synapsin I (Brain protein 4.1).	null	null
BIN1	O00499	Myc box dependent interacting protein 1 (Bridging integrator 1)(Amphiphysin-like protein) (Amphiphysin II) (Box-dependent myc-interacting protein-1).	274	Hs.193163	AMPH	P49418	Amphiphysin.	273	Hs.173034
BIN1	O00499	Myc box dependent interacting protein 1 (Bridging integrator 1)(Amphiphysin-like protein) (Amphiphysin II) (Box-dependent myc-interacting protein-1).	274	Hs.193163	ITGA3	P26006	Integrin alpha-3 precursor (Galactoprotein B3) (GAPB3) (VLA-3 alphachain) (CD49c).	3675	Hs.265829
BIN1	O00499	Myc box dependent interacting protein 1 (Bridging integrator 1)(Amphiphysin-like protein) (Amphiphysin II) (Box-dependent myc-interacting protein-1).	274	Hs.193163	MAP4K3	Q8IVH8	Mitogen-activated protein kinase kinase kinase kinase 3 (EC 2.7.1.37)(MAPK/ERK kinase kinase kinase 3) (MEK kinase kinase 3) (MEKKK 3)(Germinal center kinase related protein kinase) (GLK).	null	null
BIN1	O00499	Myc box dependent interacting protein 1 (Bridging integrator 1)(Amphiphysin-like protein) (Amphiphysin II) (Box-dependent myc-interacting protein-1).	274	Hs.193163	DNM1	Q05193	Dynamin-1 (EC 3.6.5.5).	1759	Hs.436132
BIN1	O00499	Myc box dependent interacting protein 1 (Bridging integrator 1)(Amphiphysin-like protein) (Amphiphysin II) (Box-dependent myc-interacting protein-1).	274	Hs.193163	CUTL1	Q13948	CASP.	1523	Hs.438974
BIN1	O00499	Myc box dependent interacting protein 1 (Bridging integrator 1)(Amphiphysin-like protein) (Amphiphysin II) (Box-dependent myc-interacting protein-1).	274	Hs.193163	SH3GL2	Q99962	SH3-containing GRB2-like protein 2 (EC 2.3.1.-) (SH3 domain protein2A) (Endophilin 1) (EEN-B1).	6456	Hs.75149
BIN1	O00499	Myc box dependent interacting protein 1 (Bridging integrator 1)(Amphiphysin-like protein) (Amphiphysin II) (Box-dependent myc-interacting protein-1).	274	Hs.193163	PELO	P56199	Integrin alpha-1 (Laminin and collagen receptor) (VLA-1) (CD49a).	null	null
MPHOSPH10	O00566	U3 small nucleolar ribonucleoprotein protein MPP10 (M phasephosphoprotein 10).	10199	Hs.201676	NOL5A	O00567	Nucleolar protein Nop56 (Nucleolar protein 5A).	10528	Hs.376064
MPHOSPH10	O00566	U3 small nucleolar ribonucleoprotein protein MPP10 (M phasephosphoprotein 10).	10199	Hs.201676	PRPF4	O43172	U4/U6 small nuclear ribonucleoprotein Prp4 (U4/U6 snRNP 60 kDaprotein) (WD splicing factor Prp4) (hPrp4).	9128	Hs.374973
MPHOSPH10	O00566	U3 small nucleolar ribonucleoprotein protein MPP10 (M phasephosphoprotein 10).	10199	Hs.201676	RRP9	O43818	U3 small nucleolar RNA interacting protein 2 (U3 small nucleolarribonucleoproptein-associated 55-kDa protein) (U3 snoRNP-associated55-kDa protein) (U3-55K).	9136	Hs.153768
MPHOSPH10	O00566	U3 small nucleolar ribonucleoprotein protein MPP10 (M phasephosphoprotein 10).	10199	Hs.201676	PSMA7	O14818	Proteasome subunit alpha type 7 (EC 3.4.25.1) (Proteasome subunit RC6-1) (Proteasome subunit XAPC7).	5688	Hs.233952
MPHOSPH10	O00566	U3 small nucleolar ribonucleoprotein protein MPP10 (M phasephosphoprotein 10).	10199	Hs.201676	DHX15	O43143	Putative pre-mRNA splicing factor RNA helicase (DEAH box protein 15)(ATP-dependent RNA helicase #46).	1665	Hs.5683
MPHOSPH10	O00566	U3 small nucleolar ribonucleoprotein protein MPP10 (M phasephosphoprotein 10).	10199	Hs.201676	UTP20	O75691	DRIM protein.	27340	Hs.295732
MPHOSPH10	O00566	U3 small nucleolar ribonucleoprotein protein MPP10 (M phasephosphoprotein 10).	10199	Hs.201676	RPLP2	P05387	60S acidic ribosomal protein P2.	6181	Hs.437594
MPHOSPH10	O00566	U3 small nucleolar ribonucleoprotein protein MPP10 (M phasephosphoprotein 10).	10199	Hs.201676	MVD	P53602	Diphosphomevalonate decarboxylase (EC 4.1.1.33) (Mevalonatepyrophosphate decarboxylase) (Mevalonate (diphospho)decarboxylase).	4597	Hs.252457
MPHOSPH10	O00566	U3 small nucleolar ribonucleoprotein protein MPP10 (M phasephosphoprotein 10).	10199	Hs.201676	DKC1	O60832	Dyskerin (Nucleolar protein NAP57) (CBF5 homolog).	1736	Hs.4747
MPHOSPH10	O00566	U3 small nucleolar ribonucleoprotein protein MPP10 (M phasephosphoprotein 10).	10199	Hs.201676	RBM19	Q9Y4C8	Probable RNA-binding protein KIAA0682.	9904	Hs.7482
MPHOSPH10	O00566	U3 small nucleolar ribonucleoprotein protein MPP10 (M phasephosphoprotein 10).	10199	Hs.201676	IMP4	Q96G21	U3 snoRNP protein 4 homolog.	92856	Hs.91579
MPHOSPH10	O00566	U3 small nucleolar ribonucleoprotein protein MPP10 (M phasephosphoprotein 10).	10199	Hs.201676	IMP3	Q9NV31	Hypothetical protein FLJ10968 fis, clone PLACE1000863, moderately similarto PUTATIVE MITOCHONDRIAL 40S RIBOSOMAL PROTEIN YHR148W (Hypotheticalprotein DKFZp586L0118) (BRMS2) (Chromosome 15 open reading frame12).	55272	Hs.513042
MPHOSPH10	O00566	U3 small nucleolar ribonucleoprotein protein MPP10 (M phasephosphoprotein 10).	10199	Hs.201676	DIMT1L	Q9UNQ2	Probable dimethyladenosine transferase (EC 2.1.1.-) (S-adenosylmethionine-6-N',N'-adenosyl(rRNA) dimethyltransferase) (18SrRNA dimethylase) (HUSSY-05).	27292	Hs.125819
MPHOSPH10	O00566	U3 small nucleolar ribonucleoprotein protein MPP10 (M phasephosphoprotein 10).	10199	Hs.201676	IMP3	Q9NV31	Hypothetical protein FLJ10968 fis, clone PLACE1000863, moderately similarto PUTATIVE MITOCHONDRIAL 40S RIBOSOMAL PROTEIN YHR148W (Hypotheticalprotein DKFZp586L0118) (BRMS2) (Chromosome 15 open reading frame12).	55272	Hs.513042
MPHOSPH10	O00566	U3 small nucleolar ribonucleoprotein protein MPP10 (M phasephosphoprotein 10).	10199	Hs.201676	IMP3	Q9NV31	Hypothetical protein FLJ10968 fis, clone PLACE1000863, moderately similarto PUTATIVE MITOCHONDRIAL 40S RIBOSOMAL PROTEIN YHR148W (Hypotheticalprotein DKFZp586L0118) (BRMS2) (Chromosome 15 open reading frame12).	55272	Hs.513041
MPHOSPH10	O00566	U3 small nucleolar ribonucleoprotein protein MPP10 (M phasephosphoprotein 10).	10199	Hs.201676	WDR3	Q9UNX4	WD-repeat protein 3.	10885	Hs.201375
MPHOSPH10	O00566	U3 small nucleolar ribonucleoprotein protein MPP10 (M phasephosphoprotein 10).	10199	Hs.201676	IMP3	Q9NV31	Hypothetical protein FLJ10968 fis, clone PLACE1000863, moderately similarto PUTATIVE MITOCHONDRIAL 40S RIBOSOMAL PROTEIN YHR148W (Hypotheticalprotein DKFZp586L0118) (BRMS2) (Chromosome 15 open reading frame12).	55272	Hs.513041
MPHOSPH10	O00566	U3 small nucleolar ribonucleoprotein protein MPP10 (M phasephosphoprotein 10).	10199	Hs.201676	IMP4	Q96G21	U3 snoRNP protein 4 homolog.	92856	Hs.91579
MPHOSPH10	O00566	U3 small nucleolar ribonucleoprotein protein MPP10 (M phasephosphoprotein 10).	10199	Hs.201676	UTP11L	Q9Y3A2	Probable U3 small nucleolar RNA-associated protein 11 (U3 snoRNA-associated protein 11) (CGI-94) (HDCMB12P).	51118	Hs.111449
MPHOSPH10	O00566	U3 small nucleolar ribonucleoprotein protein MPP10 (M phasephosphoprotein 10).	10199	Hs.201676	TAF9	Q9Y3D8	UPF0101 protein CGI-137 (Protein AD-004).	6880	Hs.60679
MPHOSPH10	O00566	U3 small nucleolar ribonucleoprotein protein MPP10 (M phasephosphoprotein 10).	10199	Hs.201676	NOC2L	Q9Y3T9	UPF0120 protein DKFZp564C186.	26155	Hs.335293
MPHOSPH10	O00566	U3 small nucleolar ribonucleoprotein protein MPP10 (M phasephosphoprotein 10).	10199	Hs.201676	PPP1CA	P62136	Serine/threonine protein phosphatase PP1-alpha catalytic subunit(EC 3.1.3.16) (PP-1A).	5499	Hs.183994
MPHOSPH10	O00566	U3 small nucleolar ribonucleoprotein protein MPP10 (M phasephosphoprotein 10).	10199	Hs.201676	PNO1	Q9NRX1	Putatative 28 kDa protein (RNA-binding protein LOC56902).	56902	Hs.262858
MPHOSPH10	O00566	U3 small nucleolar ribonucleoprotein protein MPP10 (M phasephosphoprotein 10).	10199	Hs.201676	EMG1	Q92979	Probable ribosome biogenesis protein NEP1 (C2f protein).	10436	Hs.135643
MPHOSPH10	O00566	U3 small nucleolar ribonucleoprotein protein MPP10 (M phasephosphoprotein 10).	10199	Hs.201676	CIRH1A	Q969X6	Cirhin.	84916	Hs.151001
MPHOSPH10	O00566	U3 small nucleolar ribonucleoprotein protein MPP10 (M phasephosphoprotein 10).	10199	Hs.201676	DDX52	Q9Y2R4	DEAD-box protein 52 (EC 3.6.1.-) (Putative ATP-dependent RNA helicaseROK1-like) (HUSSY-19).	11056	Hs.380430
MPHOSPH10	O00566	U3 small nucleolar ribonucleoprotein protein MPP10 (M phasephosphoprotein 10).	10199	Hs.201676	RCL1	Q9Y2P8	RNA 3'-terminal phosphate cyclase-like protein (HSPC338).	10171	Hs.113052
MPHOSPH10	O00566	U3 small nucleolar ribonucleoprotein protein MPP10 (M phasephosphoprotein 10).	10199	Hs.201676	NAT10	Q9H0A0	UPF0202 protein KIAA1709.	55226	Hs.438995
MPHOSPH10	O00566	U3 small nucleolar ribonucleoprotein protein MPP10 (M phasephosphoprotein 10).	10199	Hs.201676	UTP18	Q9Y5J1	WD-repeat protein CGI-48.	51096	Hs.441503
MPHOSPH10	O00566	U3 small nucleolar ribonucleoprotein protein MPP10 (M phasephosphoprotein 10).	10199	Hs.201676	ABT1	Q9ULW3	Basal transcriptional activator hABT1 (Activator of basaltranscription 1) (BA457M11.1).	29777	Hs.254406
MPHOSPH10	O00566	U3 small nucleolar ribonucleoprotein protein MPP10 (M phasephosphoprotein 10).	10199	Hs.201676	UTP15	Q8TED0	Hypothetical protein FLJ23637.	84135	Hs.406703
MPHOSPH10	O00566	U3 small nucleolar ribonucleoprotein protein MPP10 (M phasephosphoprotein 10).	10199	Hs.201676	UTP15	Q8TED0	Hypothetical protein FLJ23637.	55474	Hs.406703
MPHOSPH10	O00566	U3 small nucleolar ribonucleoprotein protein MPP10 (M phasephosphoprotein 10).	10199	Hs.201676	BXDC2	Q8TDN6	Ribosome biogenesis protein Brix.	55299	Hs.38114
MPHOSPH10	O00566	U3 small nucleolar ribonucleoprotein protein MPP10 (M phasephosphoprotein 10).	10199	Hs.201676	HIST1H2AG	Q96KK5	DJ86C11.1 (H2A histone family, member I) (Histone H2A).	null	null
MPHOSPH10	O00566	U3 small nucleolar ribonucleoprotein protein MPP10 (M phasephosphoprotein 10).	10199	Hs.201676	WDR36	Q8NI36	WD-repeat protein 36 (T-cell activation WD repeat protein) (TA-WDRP).	134430	Hs.175596
MPHOSPH10	O00566	U3 small nucleolar ribonucleoprotein protein MPP10 (M phasephosphoprotein 10).	10199	Hs.201676	MAT1A	Q00266	S-adenosylmethionine synthetase alpha and beta forms (EC 2.5.1.6)(Methionine adenosyltransferase) (AdoMet synthetase) (MAT-I/III).	4143	Hs.323715
MPHOSPH10	O00566	U3 small nucleolar ribonucleoprotein protein MPP10 (M phasephosphoprotein 10).	10199	Hs.201676	DDX49	Q9Y6V7	R27090_2 (Hypothetical protein).	54555	Hs.143187
MPHOSPH10	O00566	U3 small nucleolar ribonucleoprotein protein MPP10 (M phasephosphoprotein 10).	10199	Hs.201676	NOL10	Q9BSC4	FLJ14075 protein.	79954	Hs.235498
MPHOSPH10	O00566	U3 small nucleolar ribonucleoprotein protein MPP10 (M phasephosphoprotein 10).	10199	Hs.201676	NOC4L	Q9BVI4	Hypothetical protein MGC3162.	79050	Hs.95196
MPHOSPH10	O00566	U3 small nucleolar ribonucleoprotein protein MPP10 (M phasephosphoprotein 10).	10199	Hs.201676	PPAT	Q06203	Amidophosphoribosyltransferase precursor (EC 2.4.2.14) (Glutaminephosphoribosylpyrophosphate amidotransferase) (ATASE) (GPAT).	5471	Hs.311625
MPHOSPH10	O00566	U3 small nucleolar ribonucleoprotein protein MPP10 (M phasephosphoprotein 10).	10199	Hs.201676	NOB1	Q9ULX3	ART-4 protein (RNA-binding protein NOB1) (Nin one bindingprotein).	28987	Hs.3566
COX7A2L	O14548	Cytochrome c oxidase subunit VIIa-related protein, mitochondrialprecursor (COX7a-related protein) (EB1).	9167	Hs.423404	MAGEA11	P43364	Melanoma-associated antigen 11 (MAGE-11 antigen).	4110	Hs.37106
COX7A2L	O14548	Cytochrome c oxidase subunit VIIa-related protein, mitochondrialprecursor (COX7a-related protein) (EB1).	9167	Hs.423404	MAGEA11	P43364	Melanoma-associated antigen 11 (MAGE-11 antigen).	51402	Hs.37106
COX7A2L	O14548	Cytochrome c oxidase subunit VIIa-related protein, mitochondrialprecursor (COX7a-related protein) (EB1).	9167	Hs.423404	MAGEA11	P43364	Melanoma-associated antigen 11 (MAGE-11 antigen).	84548	Hs.37106
AP3D1	O14617	Adapter-related protein complex 3 delta 1 subunit (Delta-adaptin 3)(AP-3 complex delta subunit) (Delta-adaptin).	8943	Hs.512815	AP3B1	O00203	Adapter-related protein complex 3 beta 1 subunit (Beta3A-adaptin)(Adaptor protein complex AP-3 beta-1 subunit) (AP-3 complex beta-1subunit) (Clathrin assembly protein complex 3 beta-1 large chain).	8546	Hs.446648
AP3D1	O14617	Adapter-related protein complex 3 delta 1 subunit (Delta-adaptin 3)(AP-3 complex delta subunit) (Delta-adaptin).	8943	Hs.512815	AP3B1	O00203	Adapter-related protein complex 3 beta 1 subunit (Beta3A-adaptin)(Adaptor protein complex AP-3 beta-1 subunit) (AP-3 complex beta-1subunit) (Clathrin assembly protein complex 3 beta-1 large chain).	8546	Hs.446648
AP3D1	O14617	Adapter-related protein complex 3 delta 1 subunit (Delta-adaptin 3)(AP-3 complex delta subunit) (Delta-adaptin).	8943	Hs.512815	SYBL1	P51809	Synaptobrevin-like protein 1.	6845	Hs.24167
AP3D1	O14617	Adapter-related protein complex 3 delta 1 subunit (Delta-adaptin 3)(AP-3 complex delta subunit) (Delta-adaptin).	8943	Hs.512815	AP3S2	P59780	Adapter-related protein complex 3 sigma 2 subunit (Sigma-adaptin 3b)(AP-3 complex sigma-3B subunit) (Sigma-3B-adaptin).	10239	Hs.154782
AP3D1	O14617	Adapter-related protein complex 3 delta 1 subunit (Delta-adaptin 3)(AP-3 complex delta subunit) (Delta-adaptin).	8943	Hs.512815	ARF6	P62330	ADP-ribosylation factor 6.	382	Hs.89474
AP3D1	O14617	Adapter-related protein complex 3 delta 1 subunit (Delta-adaptin 3)(AP-3 complex delta subunit) (Delta-adaptin).	8943	Hs.512815	AP3S1	Q92572	Adapter-related protein complex 3 sigma 1 subunit (Sigma-adaptin 3a)(AP-3 complex sigma-3A subunit) (Sigma-3A-adaptin) (Clathrin-associated/assembly/adapter protein, small 3).	1176	Hs.406191
AP3D1	O14617	Adapter-related protein complex 3 delta 1 subunit (Delta-adaptin 3)(AP-3 complex delta subunit) (Delta-adaptin).	8943	Hs.512815	AP3B2	Q13367	Adapter-related protein complex 3 beta 2 subunit (Beta3B-adaptin)(Adaptor protein complex AP-3 beta-2 subunit) (AP-3 complex beta-2subunit) (Clathrin assembly protein complex 3 beta-2 large chain)(Neuron-specific vesicle coat protein beta-NAP).	8120	Hs.199593
AP3D1	O14617	Adapter-related protein complex 3 delta 1 subunit (Delta-adaptin 3)(AP-3 complex delta subunit) (Delta-adaptin).	8943	Hs.512815	AP3S1	Q92572	Adapter-related protein complex 3 sigma 1 subunit (Sigma-adaptin 3a)(AP-3 complex sigma-3A subunit) (Sigma-3A-adaptin) (Clathrin-associated/assembly/adapter protein, small 3).	1176	Hs.406191
SLC9A3R1	O14745	Ezrin-radixin-moesin binding phosphoprotein 50 (EBP50) (Na(+)/H(+)exchange regulatory cofactor NHE-RF) (NHERF-1) (Regulatory cofactor ofNa(+)/H(+) exchanger) (Sodium-hydrogen exchanger regulatory factor 1)(Solute carrier family 9 isoform 3 regulatory fact	9368	Hs.396783	P2RY1	P47900	P2Y purinoceptor 1 (ATP receptor) (P2Y1) (Purinergic receptor).	5028	Hs.2411
SLC9A3R1	O14745	Ezrin-radixin-moesin binding phosphoprotein 50 (EBP50) (Na(+)/H(+)exchange regulatory cofactor NHE-RF) (NHERF-1) (Regulatory cofactor ofNa(+)/H(+) exchanger) (Sodium-hydrogen exchanger regulatory factor 1)(Solute carrier family 9 isoform 3 regulatory fact	9368	Hs.396783	CFTR	P13569	Cystic fibrosis transmembrane conductance regulator (CFTR) (cAMP-dependent chloride channel).	1080	Hs.411882
SLC9A3R1	O14745	Ezrin-radixin-moesin binding phosphoprotein 50 (EBP50) (Na(+)/H(+)exchange regulatory cofactor NHE-RF) (NHERF-1) (Regulatory cofactor ofNa(+)/H(+) exchanger) (Sodium-hydrogen exchanger regulatory factor 1)(Solute carrier family 9 isoform 3 regulatory fact	9368	Hs.396783	SLC9A3	P48764	Sodium/hydrogen exchanger 3 (Na(+)/H(+) exchanger 3) (NHE-3).	6550	Hs.123044
SLC9A3R1	O14745	Ezrin-radixin-moesin binding phosphoprotein 50 (EBP50) (Na(+)/H(+)exchange regulatory cofactor NHE-RF) (NHERF-1) (Regulatory cofactor ofNa(+)/H(+) exchanger) (Sodium-hydrogen exchanger regulatory factor 1)(Solute carrier family 9 isoform 3 regulatory fact	9368	Hs.396783	PDGFRB	P09619	Beta platelet-derived growth factor receptor precursor (EC 2.7.1.112)(PDGF-R-beta) (CD140b antigen).	5159	Hs.307783
SLC9A3R1	O14745	Ezrin-radixin-moesin binding phosphoprotein 50 (EBP50) (Na(+)/H(+)exchange regulatory cofactor NHE-RF) (NHERF-1) (Regulatory cofactor ofNa(+)/H(+) exchanger) (Sodium-hydrogen exchanger regulatory factor 1)(Solute carrier family 9 isoform 3 regulatory fact	9368	Hs.396783	RDX	P35241	Radixin.	5962	Hs.263671
SLC9A3R1	O14745	Ezrin-radixin-moesin binding phosphoprotein 50 (EBP50) (Na(+)/H(+)exchange regulatory cofactor NHE-RF) (NHERF-1) (Regulatory cofactor ofNa(+)/H(+) exchanger) (Sodium-hydrogen exchanger regulatory factor 1)(Solute carrier family 9 isoform 3 regulatory fact	9368	Hs.396783	NF2	P35240	Merlin (Moesin-ezrin-radixin-like protein) (Schwannomin)(Schwannomerlin) (Neurofibromin 2).	4771	Hs.902
SLC9A3R1	O14745	Ezrin-radixin-moesin binding phosphoprotein 50 (EBP50) (Na(+)/H(+)exchange regulatory cofactor NHE-RF) (NHERF-1) (Regulatory cofactor ofNa(+)/H(+) exchanger) (Sodium-hydrogen exchanger regulatory factor 1)(Solute carrier family 9 isoform 3 regulatory fact	9368	Hs.396783	NF2	P35240	Merlin (Moesin-ezrin-radixin-like protein) (Schwannomin)(Schwannomerlin) (Neurofibromin 2).	4771	Hs.902
SLC9A3R1	O14745	Ezrin-radixin-moesin binding phosphoprotein 50 (EBP50) (Na(+)/H(+)exchange regulatory cofactor NHE-RF) (NHERF-1) (Regulatory cofactor ofNa(+)/H(+) exchanger) (Sodium-hydrogen exchanger regulatory factor 1)(Solute carrier family 9 isoform 3 regulatory fact	9368	Hs.396783	OPRK1	P41145	Kappa-type opioid receptor (KOR-1).	4986	Hs.89455
SLC9A3R1	O14745	Ezrin-radixin-moesin binding phosphoprotein 50 (EBP50) (Na(+)/H(+)exchange regulatory cofactor NHE-RF) (NHERF-1) (Regulatory cofactor ofNa(+)/H(+) exchanger) (Sodium-hydrogen exchanger regulatory factor 1)(Solute carrier family 9 isoform 3 regulatory fact	9368	Hs.396783	NOS2A	P35228	Nitric oxide synthase, inducible (EC 1.14.13.39) (NOS, type II)(Inducible NOS) (iNOS) (Hepatocyte NOS) (HEP-NOS).	4843	Hs.193788
SLC9A3R1	O14745	Ezrin-radixin-moesin binding phosphoprotein 50 (EBP50) (Na(+)/H(+)exchange regulatory cofactor NHE-RF) (NHERF-1) (Regulatory cofactor ofNa(+)/H(+) exchanger) (Sodium-hydrogen exchanger regulatory factor 1)(Solute carrier family 9 isoform 3 regulatory fact	9368	Hs.396783	RDX	P35241	Radixin.	5962	Hs.263671
SLC9A3R1	O14745	Ezrin-radixin-moesin binding phosphoprotein 50 (EBP50) (Na(+)/H(+)exchange regulatory cofactor NHE-RF) (NHERF-1) (Regulatory cofactor ofNa(+)/H(+) exchanger) (Sodium-hydrogen exchanger regulatory factor 1)(Solute carrier family 9 isoform 3 regulatory fact	9368	Hs.396783	P2RY1	P47900	P2Y purinoceptor 1 (ATP receptor) (P2Y1) (Purinergic receptor).	5028	Hs.2411
SLC9A3R1	O14745	Ezrin-radixin-moesin binding phosphoprotein 50 (EBP50) (Na(+)/H(+)exchange regulatory cofactor NHE-RF) (NHERF-1) (Regulatory cofactor ofNa(+)/H(+) exchanger) (Sodium-hydrogen exchanger regulatory factor 1)(Solute carrier family 9 isoform 3 regulatory fact	9368	Hs.396783	CTNNB1	P35222	Beta-catenin (PRO2286).	1499	Hs.410086
SLC9A3R1	O14745	Ezrin-radixin-moesin binding phosphoprotein 50 (EBP50) (Na(+)/H(+)exchange regulatory cofactor NHE-RF) (NHERF-1) (Regulatory cofactor ofNa(+)/H(+) exchanger) (Sodium-hydrogen exchanger regulatory factor 1)(Solute carrier family 9 isoform 3 regulatory fact	9368	Hs.396783	KCNJ1	P48048	ATP-sensitive inward rectifier potassium channel 1 (Potassium channel,inwardly rectifying, subfamily J, member 1) (ATP-regulated potassiumchannel ROM-K) (Kir1.1).	3758	Hs.463
SLC9A3R1	O14745	Ezrin-radixin-moesin binding phosphoprotein 50 (EBP50) (Na(+)/H(+)exchange regulatory cofactor NHE-RF) (NHERF-1) (Regulatory cofactor ofNa(+)/H(+) exchanger) (Sodium-hydrogen exchanger regulatory factor 1)(Solute carrier family 9 isoform 3 regulatory fact	9368	Hs.396783	ADRB2	P07550	Beta-2 adrenergic receptor (Beta-2 adrenoceptor) (Beta-2adrenoreceptor).	154	Hs.2551
SLC9A3R1	O14745	Ezrin-radixin-moesin binding phosphoprotein 50 (EBP50) (Na(+)/H(+)exchange regulatory cofactor NHE-RF) (NHERF-1) (Regulatory cofactor ofNa(+)/H(+) exchanger) (Sodium-hydrogen exchanger regulatory factor 1)(Solute carrier family 9 isoform 3 regulatory fact	9368	Hs.396783	ADRB2	P07550	Beta-2 adrenergic receptor (Beta-2 adrenoceptor) (Beta-2adrenoreceptor).	154	Hs.2551
SLC9A3R1	O14745	Ezrin-radixin-moesin binding phosphoprotein 50 (EBP50) (Na(+)/H(+)exchange regulatory cofactor NHE-RF) (NHERF-1) (Regulatory cofactor ofNa(+)/H(+) exchanger) (Sodium-hydrogen exchanger regulatory factor 1)(Solute carrier family 9 isoform 3 regulatory fact	9368	Hs.396783	MSN	P26038	Moesin (Membrane-organizing extension spike protein).	4478	Hs.170328
SLC9A3R1	O14745	Ezrin-radixin-moesin binding phosphoprotein 50 (EBP50) (Na(+)/H(+)exchange regulatory cofactor NHE-RF) (NHERF-1) (Regulatory cofactor ofNa(+)/H(+) exchanger) (Sodium-hydrogen exchanger regulatory factor 1)(Solute carrier family 9 isoform 3 regulatory fact	9368	Hs.396783	MSN	P26038	Moesin (Membrane-organizing extension spike protein).	4478	Hs.170328
SLC9A3R1	O14745	Ezrin-radixin-moesin binding phosphoprotein 50 (EBP50) (Na(+)/H(+)exchange regulatory cofactor NHE-RF) (NHERF-1) (Regulatory cofactor ofNa(+)/H(+) exchanger) (Sodium-hydrogen exchanger regulatory factor 1)(Solute carrier family 9 isoform 3 regulatory fact	9368	Hs.396783	MSN	P26038	Moesin (Membrane-organizing extension spike protein).	4478	Hs.170328
SLC9A3R1	O14745	Ezrin-radixin-moesin binding phosphoprotein 50 (EBP50) (Na(+)/H(+)exchange regulatory cofactor NHE-RF) (NHERF-1) (Regulatory cofactor ofNa(+)/H(+) exchanger) (Sodium-hydrogen exchanger regulatory factor 1)(Solute carrier family 9 isoform 3 regulatory fact	9368	Hs.396783	YAP1	P46937	65 kDa Yes-associated protein (YAP65).	null	null
SLC9A3R1	O14745	Ezrin-radixin-moesin binding phosphoprotein 50 (EBP50) (Na(+)/H(+)exchange regulatory cofactor NHE-RF) (NHERF-1) (Regulatory cofactor ofNa(+)/H(+) exchanger) (Sodium-hydrogen exchanger regulatory factor 1)(Solute carrier family 9 isoform 3 regulatory fact	9368	Hs.396783	VIL2	P15311	Ezrin (p81) (Cytovillin) (Villin 2).	7430	Hs.403997
SLC9A3R1	O14745	Ezrin-radixin-moesin binding phosphoprotein 50 (EBP50) (Na(+)/H(+)exchange regulatory cofactor NHE-RF) (NHERF-1) (Regulatory cofactor ofNa(+)/H(+) exchanger) (Sodium-hydrogen exchanger regulatory factor 1)(Solute carrier family 9 isoform 3 regulatory fact	9368	Hs.396783	CFTR	P13569	Cystic fibrosis transmembrane conductance regulator (CFTR) (cAMP-dependent chloride channel).	1080	Hs.411882
SLC9A3R1	O14745	Ezrin-radixin-moesin binding phosphoprotein 50 (EBP50) (Na(+)/H(+)exchange regulatory cofactor NHE-RF) (NHERF-1) (Regulatory cofactor ofNa(+)/H(+) exchanger) (Sodium-hydrogen exchanger regulatory factor 1)(Solute carrier family 9 isoform 3 regulatory fact	9368	Hs.396783	ATP6V1E1	P36543	Vacuolar ATP synthase subunit E (EC 3.6.3.14) (V-ATPase E subunit)(Vacuolar proton pump E subunit) (V-ATPase 31 kDa subunit) (P31).	529	Hs.77805
SLC9A3R1	O14745	Ezrin-radixin-moesin binding phosphoprotein 50 (EBP50) (Na(+)/H(+)exchange regulatory cofactor NHE-RF) (NHERF-1) (Regulatory cofactor ofNa(+)/H(+) exchanger) (Sodium-hydrogen exchanger regulatory factor 1)(Solute carrier family 9 isoform 3 regulatory fact	9368	Hs.396783	CNGA3	Q16281	Cyclic-nucleotide-gated cation channel alpha 3 (CNG channel alpha 3)(CNG-3) (CNG3) (Cyclic nucleotide gated channel alpha 3) (Conephotoreceptor cGMP-gated channel alpha subunit).	1261	Hs.234785
SLC9A3R1	O14745	Ezrin-radixin-moesin binding phosphoprotein 50 (EBP50) (Na(+)/H(+)exchange regulatory cofactor NHE-RF) (NHERF-1) (Regulatory cofactor ofNa(+)/H(+) exchanger) (Sodium-hydrogen exchanger regulatory factor 1)(Solute carrier family 9 isoform 3 regulatory fact	9368	Hs.396783	PLCB2	Q00722	1-phosphatidylinositol-4,5-bisphosphate phosphodiesterase beta 2(EC 3.1.4.11) (Phosphoinositide phospholipase C) (PLC-beta-2)(Phospholipase C-beta-2).	5330	Hs.355888
SLC9A3R1	O14745	Ezrin-radixin-moesin binding phosphoprotein 50 (EBP50) (Na(+)/H(+)exchange regulatory cofactor NHE-RF) (NHERF-1) (Regulatory cofactor ofNa(+)/H(+) exchanger) (Sodium-hydrogen exchanger regulatory factor 1)(Solute carrier family 9 isoform 3 regulatory fact	9368	Hs.396783	PTHR1	Q03431	Parathyroid hormone/parathyroid hormone-related peptide receptorprecursor (PTH/PTHr receptor) (PTH/PTHrP type I receptor).	5745	Hs.1019
SLC9A3R1	O14745	Ezrin-radixin-moesin binding phosphoprotein 50 (EBP50) (Na(+)/H(+)exchange regulatory cofactor NHE-RF) (NHERF-1) (Regulatory cofactor ofNa(+)/H(+) exchanger) (Sodium-hydrogen exchanger regulatory factor 1)(Solute carrier family 9 isoform 3 regulatory fact	9368	Hs.396783	TRPC5	Q9UL62	Short transient receptor potential channel 5 (TrpC5) (Htrp-5) (Htrp5).	7224	Hs.247868
SLC9A3R1	O14745	Ezrin-radixin-moesin binding phosphoprotein 50 (EBP50) (Na(+)/H(+)exchange regulatory cofactor NHE-RF) (NHERF-1) (Regulatory cofactor ofNa(+)/H(+) exchanger) (Sodium-hydrogen exchanger regulatory factor 1)(Solute carrier family 9 isoform 3 regulatory fact	9368	Hs.396783	PAG1	Q9NWQ8	Hypothetical protein FLJ20673.	55824	Hs.266175
SLC9A3R1	O14745	Ezrin-radixin-moesin binding phosphoprotein 50 (EBP50) (Na(+)/H(+)exchange regulatory cofactor NHE-RF) (NHERF-1) (Regulatory cofactor ofNa(+)/H(+) exchanger) (Sodium-hydrogen exchanger regulatory factor 1)(Solute carrier family 9 isoform 3 regulatory fact	9368	Hs.396783	ABCC2	Q92887	Canalicular multispecific organic anion transporter 1 (ATP-bindingcassette, sub-family C, member 2) (Multidrug resistance-associatedprotein 2) (Canalicular multidrug resistance protein).	1244	Hs.193852
SLC9A3R1	O14745	Ezrin-radixin-moesin binding phosphoprotein 50 (EBP50) (Na(+)/H(+)exchange regulatory cofactor NHE-RF) (NHERF-1) (Regulatory cofactor ofNa(+)/H(+) exchanger) (Sodium-hydrogen exchanger regulatory factor 1)(Solute carrier family 9 isoform 3 regulatory fact	9368	Hs.396783	PLCB1	Q9NQ66	1-phosphatidylinositol-4,5-bisphosphate phosphodiesterase beta 1(EC 3.1.4.11) (Phosphoinositide phospholipase C) (PLC-beta-1)(Phospholipase C-beta-1) (PLC-I) (PLC-154).	23236	Hs.429643
HAT1	O14929	Histone acetyltransferase type B catalytic subunit (EC 2.3.1.48).	8520	Hs.13340	HSP90B1	P14625	Endoplasmin precursor (94 kDa glucose-regulated protein) (GRP94) (gp96homolog) (Tumor rejection antigen 1).	7184	Hs.192374
HAT1	O14929	Histone acetyltransferase type B catalytic subunit (EC 2.3.1.48).	8520	Hs.13340	CTPS	P17812	CTP synthase (EC 6.3.4.2) (UTP--ammonia ligase) (CTP synthetase).	1503	Hs.251871
HAT1	O14929	Histone acetyltransferase type B catalytic subunit (EC 2.3.1.48).	8520	Hs.13340	PSMD11	O00231	26S proteasome non-ATPase regulatory subunit 11 (26S proteasomeregulatory subunit S9) (26S proteasome regulatory subunit p44.5).	5717	Hs.443379
HAT1	O14929	Histone acetyltransferase type B catalytic subunit (EC 2.3.1.48).	8520	Hs.13340	PSMD11	O00231	26S proteasome non-ATPase regulatory subunit 11 (26S proteasomeregulatory subunit S9) (26S proteasome regulatory subunit p44.5).	5717	Hs.443379
HAT1	O14929	Histone acetyltransferase type B catalytic subunit (EC 2.3.1.48).	8520	Hs.13340	IDH3G	P51553	Isocitrate dehydrogenase [NAD] subunit gamma, mitochondrial precursor(EC 1.1.1.41) (Isocitric dehydrogenase) (NAD+-specific ICDH).	51096	Hs.441503
HAT1	O14929	Histone acetyltransferase type B catalytic subunit (EC 2.3.1.48).	8520	Hs.13340	NF2	P35240	Merlin (Moesin-ezrin-radixin-like protein) (Schwannomin)(Schwannomerlin) (Neurofibromin 2).	4771	Hs.902
HAT1	O14929	Histone acetyltransferase type B catalytic subunit (EC 2.3.1.48).	8520	Hs.13340	IMPDH1	P20839	Inosine-5'-monophosphate dehydrogenase 1 (EC 1.1.1.205) (IMPdehydrogenase 1) (IMPDH-I) (IMPD 1).	3614	Hs.317095
HAT1	O14929	Histone acetyltransferase type B catalytic subunit (EC 2.3.1.48).	8520	Hs.13340	IDH3G	P51553	Isocitrate dehydrogenase [NAD] subunit gamma, mitochondrial precursor(EC 1.1.1.41) (Isocitric dehydrogenase) (NAD+-specific ICDH).	3421	Hs.410197
HAT1	O14929	Histone acetyltransferase type B catalytic subunit (EC 2.3.1.48).	8520	Hs.13340	PSMD8	P48556	26S proteasome non-ATPase regulatory subunit 8 (26S proteasomeregulatory subunit S14) (p31).	5714	Hs.78466
HAT1	O14929	Histone acetyltransferase type B catalytic subunit (EC 2.3.1.48).	8520	Hs.13340	CDKN1B	P46527	Cyclin-dependent kinase inhibitor 1B (Cyclin-dependent kinaseinhibitor p27) (p27Kip1).	1027	Hs.238990
HAT1	O14929	Histone acetyltransferase type B catalytic subunit (EC 2.3.1.48).	8520	Hs.13340	DNAJA2	O60884	DnaJ homolog subfamily A member 2 (HIRA interacting protein 4) (Cellcycle progression restoration gene 3 protein) (Dnj3).	10294	Hs.368078
HAT1	O14929	Histone acetyltransferase type B catalytic subunit (EC 2.3.1.48).	8520	Hs.13340	TXNL2	O76003	Thioredoxin-like protein 2 (PKC-interacting cousin of thioredoxin)(PKC-theta-interacting protein) (PKCq-interacting protein) (HUSSY-22).	10539	Hs.42644
HAT1	O14929	Histone acetyltransferase type B catalytic subunit (EC 2.3.1.48).	8520	Hs.13340	CRK	P46108	Proto-oncogene C-crk (P38) (Adapter molecule crk).	1398	Hs.511822
HAT1	O14929	Histone acetyltransferase type B catalytic subunit (EC 2.3.1.48).	8520	Hs.13340	PSMD7	P51665	26S proteasome non-ATPase regulatory subunit 7 (26S proteasomeregulatory subunit S12) (Proteasome subunit p40) (Mov34 proteinhomolog).	5713	Hs.440604
HAT1	O14929	Histone acetyltransferase type B catalytic subunit (EC 2.3.1.48).	8520	Hs.13340	SNUPN	O95149	Snurportin1 (RNUT1 protein) (RNA, U transporter 1).	10073	Hs.21577
HAT1	O14929	Histone acetyltransferase type B catalytic subunit (EC 2.3.1.48).	8520	Hs.13340	TNFRSF1B	P20333	Tumor necrosis factor receptor superfamily member 1B precursor (Tumornecrosis factor receptor 2) (p80) (TNF-R2) (p75) (CD120b) (Etanercept)[Contains: Tumor necrosis factor binding protein 2 (TBPII)].	7133	Hs.256278
HAT1	O14929	Histone acetyltransferase type B catalytic subunit (EC 2.3.1.48).	8520	Hs.13340	PSMD7	P51665	26S proteasome non-ATPase regulatory subunit 7 (26S proteasomeregulatory subunit S12) (Proteasome subunit p40) (Mov34 proteinhomolog).	5713	Hs.440604
HAT1	O14929	Histone acetyltransferase type B catalytic subunit (EC 2.3.1.48).	8520	Hs.13340	NVL	O15381	Nuclear valosin-containing protein-like (Nuclear VCP-like protein)(NVLp).	4931	Hs.58927
HAT1	O14929	Histone acetyltransferase type B catalytic subunit (EC 2.3.1.48).	8520	Hs.13340	RCC1	P18754	Regulator of chromosome condensation (Cell cycle regulatory protein).	1104	Hs.196769
HAT1	O14929	Histone acetyltransferase type B catalytic subunit (EC 2.3.1.48).	8520	Hs.13340	RANBP2	P49792	Ran-binding protein 2 (RanBP2) (Nuclear pore complex protein Nup358)(Nucleoporin Nup358) (358 kDa nucleoporin) (P270).	5903	Hs.199179
HAT1	O14929	Histone acetyltransferase type B catalytic subunit (EC 2.3.1.48).	8520	Hs.13340	MCM2	P49736	DNA replication licensing factor MCM2 (Minichromosome maintenanceprotein 2 homolog) (Nuclear protein BM28).	4171	Hs.57101
HAT1	O14929	Histone acetyltransferase type B catalytic subunit (EC 2.3.1.48).	8520	Hs.13340	PES1	O00541	Pescadillo homolog 1.	23481	Hs.132037
HAT1	O14929	Histone acetyltransferase type B catalytic subunit (EC 2.3.1.48).	8520	Hs.13340	UTP20	O75691	DRIM protein.	27340	Hs.295732
HAT1	O14929	Histone acetyltransferase type B catalytic subunit (EC 2.3.1.48).	8520	Hs.13340	IPO7	O95373	Importin 7 (Imp7) (Ran-binding protein 7) (RanBP7).	10527	Hs.434408
HAT1	O14929	Histone acetyltransferase type B catalytic subunit (EC 2.3.1.48).	8520	Hs.13340	SPTLC2	O15270	Serine palmitoyltransferase 2 (EC 2.3.1.50) (Long chain basebiosynthesis protein 2) (LCB 2) (Serine-palmitoyl-CoA transferase 2)(SPT 2).	9517	Hs.59403
HAT1	O14929	Histone acetyltransferase type B catalytic subunit (EC 2.3.1.48).	8520	Hs.13340	SUPT3H	O75486	Transcription initiation protein SPT3 homolog (SPT3-like protein).	8464	Hs.410088
HAT1	O14929	Histone acetyltransferase type B catalytic subunit (EC 2.3.1.48).	8520	Hs.13340	NUP62	P37198	Nuclear pore glycoprotein p62 (62 kDa nucleoporin).	23636	Hs.437023
HAT1	O14929	Histone acetyltransferase type B catalytic subunit (EC 2.3.1.48).	8520	Hs.13340	NUP62	P37198	Nuclear pore glycoprotein p62 (62 kDa nucleoporin).	259307	Hs.437023
HAT1	O14929	Histone acetyltransferase type B catalytic subunit (EC 2.3.1.48).	8520	Hs.13340	ORC5L	O43913	Origin recognition complex subunit 5.	5001	Hs.153138
HAT1	O14929	Histone acetyltransferase type B catalytic subunit (EC 2.3.1.48).	8520	Hs.13340	ORC4L	O43929	Origin recognition complex subunit 4.	5000	Hs.439114
HAT1	O14929	Histone acetyltransferase type B catalytic subunit (EC 2.3.1.48).	8520	Hs.13340	CIITA	P33076	MHC class II transactivator (CIITA).	4261	Hs.126714
HAT1	O14929	Histone acetyltransferase type B catalytic subunit (EC 2.3.1.48).	8520	Hs.13340	ERF	P50548	ETS-domain transcription factor ERF (Ets2 repressor factor).	2077	Hs.440332
HAT1	O14929	Histone acetyltransferase type B catalytic subunit (EC 2.3.1.48).	8520	Hs.13340	IDH2	P48735	Isocitrate dehydrogenase [NADP], mitochondrial precursor (EC 1.1.1.42)(Oxalosuccinate decarboxylase) (IDH) (NADP+-specific ICDH) (IDP) (ICD-M).	3418	Hs.5337
HAT1	O14929	Histone acetyltransferase type B catalytic subunit (EC 2.3.1.48).	8520	Hs.13340	OAT	P04181	Ornithine aminotransferase, mitochondrial precursor (EC 2.6.1.13)(Ornithine--oxo-acid aminotransferase).	4942	Hs.75485
HAT1	O14929	Histone acetyltransferase type B catalytic subunit (EC 2.3.1.48).	8520	Hs.13340	AHSA1	O95433	Activator of 90 kDa heat shock protein ATPase homolog 1 (AHA1) (p38)(HSPC322).	10598	Hs.204041
HAT1	O14929	Histone acetyltransferase type B catalytic subunit (EC 2.3.1.48).	8520	Hs.13340	PSMD14	O00487	26S proteasome-associated pad1 homolog.	10213	Hs.178761
HAT1	O14929	Histone acetyltransferase type B catalytic subunit (EC 2.3.1.48).	8520	Hs.13340	RBM34	P42696	Probable RNA-binding protein KIAA0117 (HAL845).	375063	Hs.511939
HAT1	O14929	Histone acetyltransferase type B catalytic subunit (EC 2.3.1.48).	8520	Hs.13340	PGD	P52209	6-phosphogluconate dehydrogenase, decarboxylating (EC 1.1.1.44).	5226	Hs.392837
HAT1	O14929	Histone acetyltransferase type B catalytic subunit (EC 2.3.1.48).	8520	Hs.13340	POLR1A	O95602	DNA-directed RNA polymerase I largest subunit (EC 2.7.7.6) (RNApolymerase I 194 kDa subunit) (RPA194).	25885	Hs.59475
HAT1	O14929	Histone acetyltransferase type B catalytic subunit (EC 2.3.1.48).	8520	Hs.13340	PSMD12	O00232	26S proteasome non-ATPase regulatory subunit 12 (26S proteasomeregulatory subunit p55).	5718	Hs.4295
HAT1	O14929	Histone acetyltransferase type B catalytic subunit (EC 2.3.1.48).	8520	Hs.13340	GART	P22102	Trifunctional purine biosynthetic protein adenosine-3 [Includes:Phosphoribosylamine--glycine ligase (EC 6.3.4.13) (GARS) (Glycinamideribonucleotide synthetase) (Phosphoribosylglycinamide synthetase);Phosphoribosylformylglycinamidine cyclo-ligase (EC 6.3.3	2618	Hs.82285
HAT1	O14929	Histone acetyltransferase type B catalytic subunit (EC 2.3.1.48).	8520	Hs.13340	UBE1	P22314	Ubiquitin-activating enzyme E1 (A1S9 protein).	8552	Hs.406693
HAT1	O14929	Histone acetyltransferase type B catalytic subunit (EC 2.3.1.48).	8520	Hs.13340	EIF2S3	P41091	Eukaryotic translation initiation factor 2 subunit 3 (Eukaryotictranslation initiation factor 2 gamma subunit) (eIF-2-gamma).	1968	Hs.480368
HAT1	O14929	Histone acetyltransferase type B catalytic subunit (EC 2.3.1.48).	8520	Hs.13340	RBM34	P42696	Probable RNA-binding protein KIAA0117 (HAL845).	23029	Hs.511939
HAT1	O14929	Histone acetyltransferase type B catalytic subunit (EC 2.3.1.48).	8520	Hs.13340	IMPDH1	P20839	Inosine-5'-monophosphate dehydrogenase 1 (EC 1.1.1.205) (IMPdehydrogenase 1) (IMPDH-I) (IMPD 1).	3614	Hs.317095
HAT1	O14929	Histone acetyltransferase type B catalytic subunit (EC 2.3.1.48).	8520	Hs.13340	SPTLC1	O15269	Serine palmitoyltransferase 1 (EC 2.3.1.50) (Long chain basebiosynthesis protein 1) (LCB 1) (Serine-palmitoyl-CoA transferase 1)(SPT 1) (SPT1).	10558	Hs.90458
HAT1	O14929	Histone acetyltransferase type B catalytic subunit (EC 2.3.1.48).	8520	Hs.13340	PSMC3	P17980	26S protease regulatory subunit 6A (TAT-binding protein 1) (TBP-1)(Proteasome subunit P50).	5702	Hs.250758
HAT1	O14929	Histone acetyltransferase type B catalytic subunit (EC 2.3.1.48).	8520	Hs.13340	AHR	P35869	Aryl hydrocarbon receptor precursor (Ah receptor) (AhR).	196	Hs.170087
HAT1	O14929	Histone acetyltransferase type B catalytic subunit (EC 2.3.1.48).	8520	Hs.13340	COPB2	P35606	Coatomer beta' subunit (Beta'-coat protein) (Beta'-COP) (p102).	9276	Hs.75724
HAT1	O14929	Histone acetyltransferase type B catalytic subunit (EC 2.3.1.48).	8520	Hs.13340	UBE1	P22314	Ubiquitin-activating enzyme E1 (A1S9 protein).	7317	Hs.406693
HAT1	O14929	Histone acetyltransferase type B catalytic subunit (EC 2.3.1.48).	8520	Hs.13340	GFPT2	O94808	Glucosamine--fructose-6-phosphate aminotransferase [isomerizing] 2(EC 2.6.1.16) (Hexosephosphate aminotransferase 2) (D-fructose-6-phosphate amidotransferase 2) (GFAT 2) (GFAT2).	9945	Hs.30332
HAT1	O14929	Histone acetyltransferase type B catalytic subunit (EC 2.3.1.48).	8520	Hs.13340	SLC25A6	P12236	ADP,ATP carrier protein, liver isoform T2 (ADP/ATP translocase 3)(Adenine nucleotide translocator 3) (ANT 3).	293	Hs.350927
HAT1	O14929	Histone acetyltransferase type B catalytic subunit (EC 2.3.1.48).	8520	Hs.13340	ACSL4	O60488	Long-chain-fatty-acid--CoA ligase 4 (EC 6.2.1.3) (Long-chain acyl-CoAsynthetase 4) (LACS 4).	2182	Hs.269559
HAT1	O14929	Histone acetyltransferase type B catalytic subunit (EC 2.3.1.48).	8520	Hs.13340	STAT1	P42224	Signal transducer and activator of transcription 1-alpha/beta(Transcription factor ISGF-3 components p91/p84).	6772	Hs.21486
HAT1	O14929	Histone acetyltransferase type B catalytic subunit (EC 2.3.1.48).	8520	Hs.13340	PSMC4	P43686	26S protease regulatory subunit 6B (MIP224) (MB67 interacting protein)(TAT-binding protein-7) (TBP-7).	5704	Hs.211594
HAT1	O14929	Histone acetyltransferase type B catalytic subunit (EC 2.3.1.48).	8520	Hs.13340	PSMC4	P43686	26S protease regulatory subunit 6B (MIP224) (MB67 interacting protein)(TAT-binding protein-7) (TBP-7).	5704	Hs.211594
HAT1	O14929	Histone acetyltransferase type B catalytic subunit (EC 2.3.1.48).	8520	Hs.13340	PSMC2	P35998	26S protease regulatory subunit 7 (MSS1 protein).	5701	Hs.61153
HAT1	O14929	Histone acetyltransferase type B catalytic subunit (EC 2.3.1.48).	8520	Hs.13340	SARS2	Q9NP81	Seryl-tRNA synthetase, mitochondrial precursor (EC 6.1.1.11) (Serine--tRNA ligase) (SerRSmt).	54938	Hs.14220
HAT1	O14929	Histone acetyltransferase type B catalytic subunit (EC 2.3.1.48).	8520	Hs.13340	HIST1H2AG	Q96KK5	DJ86C11.1 (H2A histone family, member I) (Histone H2A).	null	null
HAT1	O14929	Histone acetyltransferase type B catalytic subunit (EC 2.3.1.48).	8520	Hs.13340	PPID	Q08752	40 kDa peptidyl-prolyl cis-trans isomerase (EC 5.2.1.8) (PPIase)(Rotamase) (Cyclophilin-40) (CYP-40) (Cyclophilin-related protein).	5481	Hs.143482
HAT1	O14929	Histone acetyltransferase type B catalytic subunit (EC 2.3.1.48).	8520	Hs.13340	RBBP4	Q09028	Chromatin assembly factor 1 subunit C (CAF-1 subunit C) (Chromatinassembly factor I p48 subunit) (CAF-I 48 kDa subunit) (CAF-Ip48)(Retinoblastoma binding protein p48) (Retinoblastoma-binding protein4) (RBBP-4) (MSI1 protein homolog).	5928	Hs.16003
HAT1	O14929	Histone acetyltransferase type B catalytic subunit (EC 2.3.1.48).	8520	Hs.13340	SMAD1	Q15797	Mothers against decapentaplegic homolog 1 (SMAD 1) (Mothers againstDPP homolog 1) (Mad-related protein 1) (Transforming growth factor-beta signaling protein-1) (BSP-1) (hSMAD1) (JV4-1).	26072	Hs.388294
HAT1	O14929	Histone acetyltransferase type B catalytic subunit (EC 2.3.1.48).	8520	Hs.13340	RBBP4	Q09028	Chromatin assembly factor 1 subunit C (CAF-1 subunit C) (Chromatinassembly factor I p48 subunit) (CAF-I 48 kDa subunit) (CAF-Ip48)(Retinoblastoma binding protein p48) (Retinoblastoma-binding protein4) (RBBP-4) (MSI1 protein homolog).	5928	Hs.16003
HAT1	O14929	Histone acetyltransferase type B catalytic subunit (EC 2.3.1.48).	8520	Hs.13340	XAB1	Q9HCN4	XPA-binding protein 1 (HUSSY-23).	11321	Hs.18259
HAT1	O14929	Histone acetyltransferase type B catalytic subunit (EC 2.3.1.48).	8520	Hs.13340	SMAD1	Q15797	Mothers against decapentaplegic homolog 1 (SMAD 1) (Mothers againstDPP homolog 1) (Mad-related protein 1) (Transforming growth factor-beta signaling protein-1) (BSP-1) (hSMAD1) (JV4-1).	79975	Hs.388294
HAT1	O14929	Histone acetyltransferase type B catalytic subunit (EC 2.3.1.48).	8520	Hs.13340	SMURF1	Q9HCE7	Smad ubiquitination regulatory factor 1 (EC 6.3.2.19) (Ubiquitin--protein ligase SMURF1) (Smad-specific E3 ubiquitin ligase 1)(hSMURF1).	57154	Hs.436249
HAT1	O14929	Histone acetyltransferase type B catalytic subunit (EC 2.3.1.48).	8520	Hs.13340	MAT1A	Q00266	S-adenosylmethionine synthetase alpha and beta forms (EC 2.5.1.6)(Methionine adenosyltransferase) (AdoMet synthetase) (MAT-I/III).	4143	Hs.323715
HAT1	O14929	Histone acetyltransferase type B catalytic subunit (EC 2.3.1.48).	8520	Hs.13340	SMAD1	Q15797	Mothers against decapentaplegic homolog 1 (SMAD 1) (Mothers againstDPP homolog 1) (Mad-related protein 1) (Transforming growth factor-beta signaling protein-1) (BSP-1) (hSMAD1) (JV4-1).	4086	Hs.388294
HAT1	O14929	Histone acetyltransferase type B catalytic subunit (EC 2.3.1.48).	8520	Hs.13340	RBBP4	Q09028	Chromatin assembly factor 1 subunit C (CAF-1 subunit C) (Chromatinassembly factor I p48 subunit) (CAF-I 48 kDa subunit) (CAF-Ip48)(Retinoblastoma binding protein p48) (Retinoblastoma-binding protein4) (RBBP-4) (MSI1 protein homolog).	5928	Hs.16003
HAT1	O14929	Histone acetyltransferase type B catalytic subunit (EC 2.3.1.48).	8520	Hs.13340	CUL1	Q13616	Cullin homolog 1 (CUL-1).	8454	Hs.348153
HAT1	O14929	Histone acetyltransferase type B catalytic subunit (EC 2.3.1.48).	8520	Hs.13340	ORC2L	Q13416	Origin recognition complex subunit 2.	4999	Hs.167937
HAT1	O14929	Histone acetyltransferase type B catalytic subunit (EC 2.3.1.48).	8520	Hs.13340	ORC1L	Q13415	Origin recognition complex subunit 1 (Replication control protein 1).	4998	Hs.17908
HAT1	O14929	Histone acetyltransferase type B catalytic subunit (EC 2.3.1.48).	8520	Hs.13340	IPO4	Q8TEX9	Importin 4 (Importin 4b) (Imp4b) (Ran-binding protein 4) (RanBP4).	79711	Hs.411865
HAT1	O14929	Histone acetyltransferase type B catalytic subunit (EC 2.3.1.48).	8520	Hs.13340	IPO4	Q8TEX9	Importin 4 (Importin 4b) (Imp4b) (Ran-binding protein 4) (RanBP4).	79711	Hs.411865
HAT1	O14929	Histone acetyltransferase type B catalytic subunit (EC 2.3.1.48).	8520	Hs.13340	PCSK9	Q8NBP7	Proprotein convertase subtilisin/kexin type 9 precursor (EC 3.4.21.-)(Proprotein convertase PC9) (Subtilisin/kexin-like protease PC9)(Neural apoptosis-regulated convertase 1) (NARC-1).	255738	Hs.18844
HAT1	O14929	Histone acetyltransferase type B catalytic subunit (EC 2.3.1.48).	8520	Hs.13340	GUF1	Q8N442	Hypothetical protein.	60558	Hs.21398
HAT1	O14929	Histone acetyltransferase type B catalytic subunit (EC 2.3.1.48).	8520	Hs.13340	MLLT7	P98177	Putative fork head domain transcription factor AFX1 (Forkhead boxprotein O4).	4303	Hs.512585
HAT1	O14929	Histone acetyltransferase type B catalytic subunit (EC 2.3.1.48).	8520	Hs.13340	MAT1A	Q00266	S-adenosylmethionine synthetase alpha and beta forms (EC 2.5.1.6)(Methionine adenosyltransferase) (AdoMet synthetase) (MAT-I/III).	4143	Hs.323715
HAT1	O14929	Histone acetyltransferase type B catalytic subunit (EC 2.3.1.48).	8520	Hs.13340	PPP2R2B	Q00005	Serine/threonine protein phosphatase 2A, 55 kDa regulatory subunit B,beta isoform (PP2A, subunit B, B-beta isoform) (PP2A, subunit B, B55-beta isoform) (PP2A, subunit B, PR55-beta isoform) (PP2A, subunit B,R2-beta isoform).	5521	Hs.380764
HAT1	O14929	Histone acetyltransferase type B catalytic subunit (EC 2.3.1.48).	8520	Hs.13340	RBBP4	Q09028	Chromatin assembly factor 1 subunit C (CAF-1 subunit C) (Chromatinassembly factor I p48 subunit) (CAF-I 48 kDa subunit) (CAF-Ip48)(Retinoblastoma binding protein p48) (Retinoblastoma-binding protein4) (RBBP-4) (MSI1 protein homolog).	5928	Hs.16003
HAT1	O14929	Histone acetyltransferase type B catalytic subunit (EC 2.3.1.48).	8520	Hs.13340	PSMD13	Q9UNM6	26S proteasome non-ATPase regulatory subunit 13 (26S proteasomeregulatory subunit S11) (26S proteasome regulatory subunit p40.5).	5719	Hs.279554
HAT1	O14929	Histone acetyltransferase type B catalytic subunit (EC 2.3.1.48).	8520	Hs.13340	GCN1L1	Q92616	KIAA0219 protein (Fragment).	10985	Hs.298716
HAT1	O14929	Histone acetyltransferase type B catalytic subunit (EC 2.3.1.48).	8520	Hs.13340	FADD	Q13158	FADD protein (FAS-associating death domain-containing protein)(Mediator of receptor induced toxicity).	8772	Hs.86131
HAT1	O14929	Histone acetyltransferase type B catalytic subunit (EC 2.3.1.48).	8520	Hs.13340	TNPO1	Q92973	Transportin 1 (Importin beta-)2 (Karyopherin beta-2) (M9 regioninteraction protein) (MIP).	3842	Hs.405954
HAT1	O14929	Histone acetyltransferase type B catalytic subunit (EC 2.3.1.48).	8520	Hs.13340	SMARCB1	Q12824	SWI/SNF related, matrix associated, actin dependent regulator ofchromatin subfamily B member 1 (Integrase interactor 1 protein)(hSNF5) (BAF47).	6598	Hs.512700
HAT1	O14929	Histone acetyltransferase type B catalytic subunit (EC 2.3.1.48).	8520	Hs.13340	VDAC3	Q9Y277	Voltage-dependent anion-selective channel protein 3 (VDAC-3) (hVDAC3)(Outer mitochondrial membrane protein porin 3).	7419	Hs.439253
HAT1	O14929	Histone acetyltransferase type B catalytic subunit (EC 2.3.1.48).	8520	Hs.13340	OSGEP	Q9NPF4	Probable O-sialoglycoprotein endopeptidase (EC 3.4.24.57) (hOSGEP).	55644	Hs.413652
HAT1	O14929	Histone acetyltransferase type B catalytic subunit (EC 2.3.1.48).	8520	Hs.13340	RBBP4	Q09028	Chromatin assembly factor 1 subunit C (CAF-1 subunit C) (Chromatinassembly factor I p48 subunit) (CAF-I 48 kDa subunit) (CAF-Ip48)(Retinoblastoma binding protein p48) (Retinoblastoma-binding protein4) (RBBP-4) (MSI1 protein homolog).	5928	Hs.16003
HAT1	O14929	Histone acetyltransferase type B catalytic subunit (EC 2.3.1.48).	8520	Hs.13340	PWP1	Q13610	Periodic tryptophan protein 1 homolog (Keratinocyte protein IEF SSP9502).	11137	Hs.172589
HAT1	O14929	Histone acetyltransferase type B catalytic subunit (EC 2.3.1.48).	8520	Hs.13340	KIAA0020	Q15397	Protein KIAA0020.	9933	Hs.443866
HAT1	O14929	Histone acetyltransferase type B catalytic subunit (EC 2.3.1.48).	8520	Hs.13340	TP53RK	Q96S44	TP53 regulating kinase (EC 2.7.1.37) (p53-related protein kinase)(Nori-2).	112858	Hs.440263
HAT1	O14929	Histone acetyltransferase type B catalytic subunit (EC 2.3.1.48).	8520	Hs.13340	NAT10	Q9H0A0	UPF0202 protein KIAA1709.	55226	Hs.438995
HAT1	O14929	Histone acetyltransferase type B catalytic subunit (EC 2.3.1.48).	8520	Hs.13340	PSMD4	P55036	26S proteasome non-ATPase regulatory subunit 4 (26S proteasomeregulatory subunit S5A) (Rpn10) (Multiubiquitin chain binding protein)(Antisecretory factor-1) (AF) (ASF).	5710	Hs.505059
HAT1	O14929	Histone acetyltransferase type B catalytic subunit (EC 2.3.1.48).	8520	Hs.13340	MYO5A	Q9Y4I1	Myosin Va (Myosin 5A) (Dilute myosin heavy chain, non-muscle) (Myosinheavy chain 12) (Myoxin).	4644	Hs.21213
HAT1	O14929	Histone acetyltransferase type B catalytic subunit (EC 2.3.1.48).	8520	Hs.13340	EIF3S10	Q14152	Eukaryotic translation initiation factor 3 subunit 10 (eIF-3 theta)(eIF3 p167) (eIF3 p180) (eIF3 p185) (eIF3a).	8661	Hs.389559
HAT1	O14929	Histone acetyltransferase type B catalytic subunit (EC 2.3.1.48).	8520	Hs.13340	BECN1	Q14457	Beclin 1 (Coiled-coil myosin-like BCL2-interacting protein) (ProteinGT197).	8678	Hs.12272
HAT1	O14929	Histone acetyltransferase type B catalytic subunit (EC 2.3.1.48).	8520	Hs.13340	PSAT1	Q9Y617	Phosphoserine aminotransferase (EC 2.6.1.52) (PSAT).	29968	Hs.286049
HAT1	O14929	Histone acetyltransferase type B catalytic subunit (EC 2.3.1.48).	8520	Hs.13340	MCCC1	Q96RQ3	Methylcrotonyl-CoA carboxylase alpha chain, mitochondrial precursor(EC 6.4.1.4) (3-Methylcrotonyl-CoA carboxylase 1) (MCCase alphasubunit) (3-methylcrotonyl-CoA:carbon dioxide ligase alpha subunit).	56922	Hs.47649
HAT1	O14929	Histone acetyltransferase type B catalytic subunit (EC 2.3.1.48).	8520	Hs.13340	WDR12	Q9GZL7	WD-repeat protein 12 (YTM1 homolog).	55759	Hs.73291
HAT1	O14929	Histone acetyltransferase type B catalytic subunit (EC 2.3.1.48).	8520	Hs.13340	PPA1	Q15181	Inorganic pyrophosphatase (EC 3.6.1.1) (Pyrophosphate phospho-hydrolase) (PPase).	5464	Hs.380830
HAT1	O14929	Histone acetyltransferase type B catalytic subunit (EC 2.3.1.48).	8520	Hs.13340	ADAR	P55265	Double-stranded RNA-specific adenosine deaminase (EC 3.5.4.-) (DRADA)(136 kDa double-stranded RNA binding protein) (P136) (K88DSRBP)(Interferon-inducible protein 4) (IFI-4 protein).	103	Hs.7957
HAT1	O14929	Histone acetyltransferase type B catalytic subunit (EC 2.3.1.48).	8520	Hs.13340	SORT1	Q99523	Sortilin precursor (Glycoprotein 95) (Gp95) (Neurotensin receptor 3)(NT3) (100 kDa NT receptor).	null	null
HAT1	O14929	Histone acetyltransferase type B catalytic subunit (EC 2.3.1.48).	8520	Hs.13340	GTPBP4	Q9BZE4	Nucleolar GTP-binding protein 1 (Chronic renal failure gene protein)(GTP-binding protein NGB).	23560	Hs.215766
HAT1	O14929	Histone acetyltransferase type B catalytic subunit (EC 2.3.1.48).	8520	Hs.13340	BECN1	Q14457	Beclin 1 (Coiled-coil myosin-like BCL2-interacting protein) (ProteinGT197).	8678	Hs.12272
HAT1	O14929	Histone acetyltransferase type B catalytic subunit (EC 2.3.1.48).	8520	Hs.13340	SUPT16H	Q9Y5B9	Chromatin-specific transcription elongation factor FACT 140 kDasubunit.	null	null
HAT1	O14929	Histone acetyltransferase type B catalytic subunit (EC 2.3.1.48).	8520	Hs.13340	E2F5	Q15329	Transcription factor E2F5 (E2F-5).	1875	Hs.447905
HAT1	O14929	Histone acetyltransferase type B catalytic subunit (EC 2.3.1.48).	8520	Hs.13340	GTPBP4	Q9BZE4	Nucleolar GTP-binding protein 1 (Chronic renal failure gene protein)(GTP-binding protein NGB).	91734	Hs.215766
HAT1	O14929	Histone acetyltransferase type B catalytic subunit (EC 2.3.1.48).	8520	Hs.13340	REXO2	Q9Y3B8	Oligoribonuclease, mitochondrial precursor (EC 3.1.-.-) (Smallfragment nuclease) (CGI-114).	25996	Hs.7527
HAT1	O14929	Histone acetyltransferase type B catalytic subunit (EC 2.3.1.48).	8520	Hs.13340	SEC23B	Q15437	Protein transport protein Sec23B (SEC23-related protein B).	10483	Hs.173497
HAT1	O14929	Histone acetyltransferase type B catalytic subunit (EC 2.3.1.48).	8520	Hs.13340	EBNA1BP2	Q99848	Probable rRNA processing protein EBP2 (EBNA1 binding protein 2)(Nucleolar protein p40).	10969	Hs.346868
HAT1	O14929	Histone acetyltransferase type B catalytic subunit (EC 2.3.1.48).	8520	Hs.13340	PSMD6	Q15008	26S proteasome non-ATPase regulatory subunit 6 (26S proteasomeregulatory subunit S10) (p42A) (Proteasome regulatory particle subunitp44S10).	9861	Hs.350939
HAT1	O14929	Histone acetyltransferase type B catalytic subunit (EC 2.3.1.48).	8520	Hs.13340	HIST1H2BL	Q99880	Histone H2B.c (H2B/c).	null	null
HAT1	O14929	Histone acetyltransferase type B catalytic subunit (EC 2.3.1.48).	8520	Hs.13340	RANBP3	Q9H6Z4	Hypothetical protein FLJ21647.	8498	Hs.176657
HAT1	O14929	Histone acetyltransferase type B catalytic subunit (EC 2.3.1.48).	8520	Hs.13340	NXF3	Q9H4D5	Nuclear RNA export factor 3 (TAP-like protein 3) (TAPL-3).	56000	Hs.60386
HAT1	O14929	Histone acetyltransferase type B catalytic subunit (EC 2.3.1.48).	8520	Hs.13340	TOP2B	Q02880	DNA topoisomerase II, beta isozyme (EC 5.99.1.3).	7155	Hs.282346
HAT1	O14929	Histone acetyltransferase type B catalytic subunit (EC 2.3.1.48).	8520	Hs.13340	IKBKG	Q9Y6K9	NF-kappa-B essential modulator (NEMO) (NF-kappa-B essential modifier)(Inhibitor of nuclear factor kappa-B kinase gamma subunit) (IkB kinasegamma subunit) (I-kappa-B kinase gamma) (IKK-gamma) (IKKG) (IkBkinase-associated protein 1) (IKKAP1) (FIP-3).	8517	Hs.43505
HAT1	O14929	Histone acetyltransferase type B catalytic subunit (EC 2.3.1.48).	8520	Hs.13340	VPS13A	Q96RL7	Vacuolar protein sorting 13A (Chorein) (Chorea-acanthocytosisprotein).	23230	Hs.53542
HAT1	O14929	Histone acetyltransferase type B catalytic subunit (EC 2.3.1.48).	8520	Hs.13340	DYNC1H1	Q14204	Dynein heavy chain, cytosolic (DYHC) (Cytoplasmic dynein heavy chain1) (DHC1) (Fragment).	1778	Hs.7720
HAT1	O14929	Histone acetyltransferase type B catalytic subunit (EC 2.3.1.48).	8520	Hs.13340	TPRKB	Q9Y3C4	CGI-121 protein.	51002	Hs.157401
HAT1	O14929	Histone acetyltransferase type B catalytic subunit (EC 2.3.1.48).	8520	Hs.13340	POLR1B	Q9H9Y6	DNA-directed RNA polymerase I 135 kDa polypeptide (EC 2.7.7.6) (RNApolymerase I subunit 2) (RPA135).	84172	Hs.86337
SURF4	O15260	Surfeit locus protein 4.	375782	Hs.284296	SIAH1	Q8IUQ4	Ubiquitin ligase SIAH1 (EC 6.3.2.-) (Seven in absentia homolog 1)(Siah-1) (Siah-1a).	6477	Hs.295923
HDAC3	O15379	Histone deacetylase 3 (HD3) (RPD3-2) (SMAP45).	8841	Hs.388681	NCOR1	O75376	Nuclear receptor corepressor 1 (N-CoR1) (N-CoR).	9611	Hs.144904
HDAC3	O15379	Histone deacetylase 3 (HD3) (RPD3-2) (SMAP45).	8841	Hs.388681	RUNX1T1	Q06455	Protein CBFA2T1 (MTG8 protein) (ETO protein) (Eigth twenty oneprotein) (Cyclin D related protein) (Zinc finger MYND domaincontaining protein 2).	862	Hs.90858
HDAC3	O15379	Histone deacetylase 3 (HD3) (RPD3-2) (SMAP45).	8841	Hs.388681	HDAC1	Q13547	Histone deacetylase 1 (HD1).	3065	Hs.88556
HDAC3	O15379	Histone deacetylase 3 (HD3) (RPD3-2) (SMAP45).	8841	Hs.388681	HDAC9	Q9UKV0	Histone deacetylase 9 (HD9) (HD7B) (HD7).	9734	Hs.487662
RGS16	O15492	Regulator of G-protein signaling 16 (RGS16) (Retinally abundantregulator of G-protein signaling) (RGS-R) (A28-RGS14P).	6004	Hs.413297	EGFR	P00533	Epidermal growth factor receptor precursor (EC 2.7.1.112) (Receptorprotein-tyrosine kinase ErbB-1).	1956	Hs.77432
RGS16	O15492	Regulator of G-protein signaling 16 (RGS16) (Retinally abundantregulator of G-protein signaling) (RGS-R) (A28-RGS14P).	6004	Hs.413297	GNAI3	P08754	Guanine nucleotide-binding protein G(k), alpha subunit (G(i) alpha-3).	2773	Hs.73799
RGS16	O15492	Regulator of G-protein signaling 16 (RGS16) (Retinally abundantregulator of G-protein signaling) (RGS-R) (A28-RGS14P).	6004	Hs.413297	GNA13	Q14344	Guanine nucleotide-binding protein, alpha-13 subunit (G alpha 13).	10672	Hs.9691
ZW10	O43264	Centromere/kinetochore protein zw10 homolog.	9183	Hs.13512	ATP5J	P18859	ATP synthase coupling factor 6, mitochondrial precursor (EC 3.6.3.14)(F6).	522	Hs.246310
ZW10	O43264	Centromere/kinetochore protein zw10 homolog.	9183	Hs.13512	KNTC1	P50748	Kinetochore-associated protein 1 (Rough deal homolog) (hRod) (HsROD)(Rod).	9735	Hs.300559
ZW10	O43264	Centromere/kinetochore protein zw10 homolog.	9183	Hs.13512	FAM109A	Q8N4B1	Hypothetical protein.	144717	Hs.173088
XPOT	O43592	Exportin T (tRNA exportin) (Exportin(tRNA)).	11260	Hs.85951	TNFRSF1A	P19438	Tumor necrosis factor receptor superfamily member 1A precursor (p60)(TNF-R1) (TNF-RI) (p55) (CD120a) [Contains: Tumor necrosis factorbinding protein 1 (TBPI)].	7132	Hs.159
XPOT	O43592	Exportin T (tRNA exportin) (Exportin(tRNA)).	11260	Hs.85951	RANBP2	P49792	Ran-binding protein 2 (RanBP2) (Nuclear pore complex protein Nup358)(Nucleoporin Nup358) (358 kDa nucleoporin) (P270).	5903	Hs.199179
XPOT	O43592	Exportin T (tRNA exportin) (Exportin(tRNA)).	11260	Hs.85951	TNFRSF1B	P20333	Tumor necrosis factor receptor superfamily member 1B precursor (Tumornecrosis factor receptor 2) (p80) (TNF-R2) (p75) (CD120b) (Etanercept)[Contains: Tumor necrosis factor binding protein 2 (TBPII)].	7133	Hs.256278
XPOT	O43592	Exportin T (tRNA exportin) (Exportin(tRNA)).	11260	Hs.85951	MAP3K3	Q99759	Mitogen-activated protein kinase kinase kinase 3 (EC 2.7.1.-)(MAPK/ERK kinase kinase 3) (MEK kinase 3) (MEKK 3).	4215	Hs.29282
XPOT	O43592	Exportin T (tRNA exportin) (Exportin(tRNA)).	11260	Hs.85951	HDLBP	Q00341	Vigilin (High density lipoprotein-binding protein) (HDL-bindingprotein).	55498	Hs.427152
XPOT	O43592	Exportin T (tRNA exportin) (Exportin(tRNA)).	11260	Hs.85951	HDLBP	Q00341	Vigilin (High density lipoprotein-binding protein) (HDL-bindingprotein).	3069	Hs.427152
ACTN4	O43707	Alpha-actinin 4 (Non-muscle alpha-actinin 4) (F-actin cross linkingprotein).	81	Hs.443619	TRIM3	O75382	Tripartite motif protein 3 (RING finger protein 22) (Brain-expressedRING finger protein).	10612	Hs.321576
ACTN4	O43707	Alpha-actinin 4 (Non-muscle alpha-actinin 4) (F-actin cross linkingprotein).	81	Hs.443619	NEB	P20929	Nebulin.	4703	Hs.386131
ACTN4	O43707	Alpha-actinin 4 (Non-muscle alpha-actinin 4) (F-actin cross linkingprotein).	81	Hs.443619	ACTN2	P35609	Alpha-actinin 2 (Alpha actinin skeletal muscle isoform 2) (F-actincross linking protein).	88	Hs.83672
ACTN4	O43707	Alpha-actinin 4 (Non-muscle alpha-actinin 4) (F-actin cross linkingprotein).	81	Hs.443619	NEB	P20929	Nebulin.	7273	Hs.434384
ACTN4	O43707	Alpha-actinin 4 (Non-muscle alpha-actinin 4) (F-actin cross linkingprotein).	81	Hs.443619	GSN	P06396	Gelsolin precursor, plasma (Actin-depolymerizing factor) (ADF)(Brevin) (AGEL).	57000	Hs.446537
ACTN4	O43707	Alpha-actinin 4 (Non-muscle alpha-actinin 4) (F-actin cross linkingprotein).	81	Hs.443619	GSN	P06396	Gelsolin precursor, plasma (Actin-depolymerizing factor) (ADF)(Brevin) (AGEL).	2934	Hs.446537
ACTN4	O43707	Alpha-actinin 4 (Non-muscle alpha-actinin 4) (F-actin cross linkingprotein).	81	Hs.443619	PDLIM1	O00151	PDZ and LIM domain protein 1 (LIM domain protein CLP-36) (C-terminalLIM domain protein 1) (Elfin).	9124	Hs.75807
ACTN4	O43707	Alpha-actinin 4 (Non-muscle alpha-actinin 4) (F-actin cross linkingprotein).	81	Hs.443619	PDLIM1	O00151	PDZ and LIM domain protein 1 (LIM domain protein CLP-36) (C-terminalLIM domain protein 1) (Elfin).	9124	Hs.75807
ACTN4	O43707	Alpha-actinin 4 (Non-muscle alpha-actinin 4) (F-actin cross linkingprotein).	81	Hs.443619	PTPN11	Q06124	Protein-tyrosine phosphatase, non-receptor type 11 (EC 3.1.3.48)(Protein-tyrosine phosphatase 2C) (PTP-2C) (PTP-1D) (SH-PTP3) (SH-PTP2) (SHP-2).	5781	Hs.83572
ACTN4	O43707	Alpha-actinin 4 (Non-muscle alpha-actinin 4) (F-actin cross linkingprotein).	81	Hs.443619	LRRC7	Q96NW7	Densin-180.	57554	Hs.134228
ACTN4	O43707	Alpha-actinin 4 (Non-muscle alpha-actinin 4) (F-actin cross linkingprotein).	81	Hs.443619	RIPK3	Q9Y572	Receptor-interacting serine/threonine-protein kinase 3 (EC 2.7.1.37)(RIP-like protein kinase 3) (Receptor-interacting protein 3) (RIP-3).	11035	Hs.268551
ACTN4	O43707	Alpha-actinin 4 (Non-muscle alpha-actinin 4) (F-actin cross linkingprotein).	81	Hs.443619	COL17A1	Q9UMD9	Collagen alpha 1(XVII) chain (Bullous pemphigoid antigen 2) (180 kDabullous pemphigoid antigen 2).	1308	Hs.117938
ACTN4	O43707	Alpha-actinin 4 (Non-muscle alpha-actinin 4) (F-actin cross linkingprotein).	81	Hs.443619	COL17A1	Q9UMD9	Collagen alpha 1(XVII) chain (Bullous pemphigoid antigen 2) (180 kDabullous pemphigoid antigen 2).	1308	Hs.117938
ACTN4	O43707	Alpha-actinin 4 (Non-muscle alpha-actinin 4) (F-actin cross linkingprotein).	81	Hs.443619	LRRC7	Q96NW7	Densin-180.	5301	Hs.134228
ACTN4	O43707	Alpha-actinin 4 (Non-muscle alpha-actinin 4) (F-actin cross linkingprotein).	81	Hs.443619	MAP3K3	Q99759	Mitogen-activated protein kinase kinase kinase 3 (EC 2.7.1.-)(MAPK/ERK kinase kinase 3) (MEK kinase 3) (MEKK 3).	4215	Hs.29282
ACTN4	O43707	Alpha-actinin 4 (Non-muscle alpha-actinin 4) (F-actin cross linkingprotein).	81	Hs.443619	SLC9A3R2	Q15599	Na(+)/H(+) exchange regulatory cofactor NHE-RF2 (NHERF-2) (Tyrosinekinase activator protein 1) (TKA-1) (SRY interacting protein 1) (SIP-1) (Solute carrier family 9 isoform A3 regulatory factor 2) (NHE3kinase A regulatory protein E3KARP) (Sodium-hydrogen e	9351	Hs.440896
SLC25A17	O43808	Peroxisomal membrane protein PMP34 (34 kDa peroxisomal membraneprotein) (Solute carrier family 25, member 17).	10478	Hs.217292	PEX19	P40855	Peroxisomal farnesylated protein (33 kDa housekeeping protein)(Peroxin 19).	5824	Hs.441109
SH3BP5	O60239	SH3 domain-binding protein 5 (SH3 domain-binding protein thatpreferentially associates with BTK).	9467	Hs.109150	MAPK8	P45983	Mitogen-activated protein kinase 8 (EC 2.7.1.37) (Stress-activatedprotein kinase JNK1) (c-Jun N-terminal kinase 1) (JNK-46).	5599	Hs.445864
SH3BP5	O60239	SH3 domain-binding protein 5 (SH3 domain-binding protein thatpreferentially associates with BTK).	9467	Hs.109150	MAPK10	P53779	Mitogen-activated protein kinase 10 (EC 2.7.1.37) (Stress-activatedprotein kinase JNK3) (c-Jun N-terminal kinase 3) (MAP kinase p493F12).	5602	Hs.25209
CRSP2	O60244	Cofactor required for Sp1 transcriptional activation subunit 2(Transcriptional coactivator CRSP150) (Vitamin D3 receptor-interactingprotein complex 150 kDa component) (DRIP150) (Thyroid hormonereceptor-associated protein complex 170 kDa component) (Trap17	9282	Hs.407604	NR3C1	P04150	Glucocorticoid receptor (GR).	375473	Hs.512414
CRSP2	O60244	Cofactor required for Sp1 transcriptional activation subunit 2(Transcriptional coactivator CRSP150) (Vitamin D3 receptor-interactingprotein complex 150 kDa component) (DRIP150) (Thyroid hormonereceptor-associated protein complex 170 kDa component) (Trap17	9282	Hs.407604	POLR2A	P24928	DNA-directed RNA polymerase II largest subunit (EC 2.7.7.6) (RPB1).	5430	Hs.171880
CRSP2	O60244	Cofactor required for Sp1 transcriptional activation subunit 2(Transcriptional coactivator CRSP150) (Vitamin D3 receptor-interactingprotein complex 150 kDa component) (DRIP150) (Thyroid hormonereceptor-associated protein complex 170 kDa component) (Trap17	9282	Hs.407604	CRSP9	O43513	Cofactor required for Sp1 transcriptional activation subunit 9(Transcriptional coactivator CRSP33) (RNA polymerase transcriptionalregulation mediator subunit 7 homolog) (hMED7) (Activator-recruitedcofactor 34 kDa component) (ARC34).	9443	Hs.279902
CRSP2	O60244	Cofactor required for Sp1 transcriptional activation subunit 2(Transcriptional coactivator CRSP150) (Vitamin D3 receptor-interactingprotein complex 150 kDa component) (DRIP150) (Thyroid hormonereceptor-associated protein complex 170 kDa component) (Trap17	9282	Hs.407604	HNF4A	P41235	Hepatocyte nuclear factor 4-alpha (HNF-4-alpha) (Transcription factorHNF-4) (Transcription factor 14).	3172	Hs.54424
CRSP2	O60244	Cofactor required for Sp1 transcriptional activation subunit 2(Transcriptional coactivator CRSP150) (Vitamin D3 receptor-interactingprotein complex 150 kDa component) (DRIP150) (Thyroid hormonereceptor-associated protein complex 170 kDa component) (Trap17	9282	Hs.407604	AR	P10275	Androgen receptor (Dihydrotestosterone receptor).	367	Hs.99915
CRSP2	O60244	Cofactor required for Sp1 transcriptional activation subunit 2(Transcriptional coactivator CRSP150) (Vitamin D3 receptor-interactingprotein complex 150 kDa component) (DRIP150) (Thyroid hormonereceptor-associated protein complex 170 kDa component) (Trap17	9282	Hs.407604	STAT2	P52630	Signal transducer and activator of transcription 2 (p113).	6773	Hs.72988
CRSP2	O60244	Cofactor required for Sp1 transcriptional activation subunit 2(Transcriptional coactivator CRSP150) (Vitamin D3 receptor-interactingprotein complex 150 kDa component) (DRIP150) (Thyroid hormonereceptor-associated protein complex 170 kDa component) (Trap17	9282	Hs.407604	NR3C1	P04150	Glucocorticoid receptor (GR).	2908	Hs.512414
CRSP2	O60244	Cofactor required for Sp1 transcriptional activation subunit 2(Transcriptional coactivator CRSP150) (Vitamin D3 receptor-interactingprotein complex 150 kDa component) (DRIP150) (Thyroid hormonereceptor-associated protein complex 170 kDa component) (Trap17	9282	Hs.407604	PPARBP	Q15648	Peroxisome proliferator-activated receptor binding protein (PBP) (PPARbinding protein) (Thyroid hormone receptor-associated protein complex220 kDa component) (Trap220) (Thyroid receptor interacting protein 2)(TRIP2) (p53 regulatory protein RB18A) (Vitamin	5469	Hs.15589
CRSP2	O60244	Cofactor required for Sp1 transcriptional activation subunit 2(Transcriptional coactivator CRSP150) (Vitamin D3 receptor-interactingprotein complex 150 kDa component) (DRIP150) (Thyroid hormonereceptor-associated protein complex 170 kDa component) (Trap17	9282	Hs.407604	SURB7	Q13503	RNA polymerase II holoenzyme component SRB7 (RNAPII complex componentSRB7).	9412	Hs.286145
ACSL4	O60488	Long-chain-fatty-acid--CoA ligase 4 (EC 6.2.1.3) (Long-chain acyl-CoAsynthetase 4) (LACS 4).	2182	Hs.269559	PES1	O00541	Pescadillo homolog 1.	23481	Hs.132037
ACSL4	O60488	Long-chain-fatty-acid--CoA ligase 4 (EC 6.2.1.3) (Long-chain acyl-CoAsynthetase 4) (LACS 4).	2182	Hs.269559	EIF4E	P06730	Eukaryotic translation initiation factor 4E (eIF4E) (eIF-4E) (mRNAcap-binding protein) (eIF-4F 25 kDa subunit).	374810	Hs.79306
ACSL4	O60488	Long-chain-fatty-acid--CoA ligase 4 (EC 6.2.1.3) (Long-chain acyl-CoAsynthetase 4) (LACS 4).	2182	Hs.269559	EIF2S2	P20042	Eukaryotic translation initiation factor 2 subunit 2 (Eukaryotictranslation initiation factor 2 beta subunit) (eIF-2-beta).	8894	Hs.429180
ACSL4	O60488	Long-chain-fatty-acid--CoA ligase 4 (EC 6.2.1.3) (Long-chain acyl-CoAsynthetase 4) (LACS 4).	2182	Hs.269559	EEF1B2	P24534	Elongation factor 1-beta (EF-1-beta).	154995	Hs.421608
ACSL4	O60488	Long-chain-fatty-acid--CoA ligase 4 (EC 6.2.1.3) (Long-chain acyl-CoAsynthetase 4) (LACS 4).	2182	Hs.269559	NME1	P22392	Nucleoside diphosphate kinase B (EC 2.7.4.6) (NDK B) (NDP kinase B)(nm23-H2) (C-myc purine-binding transcription factor PUF).	4831	Hs.433416
ACSL4	O60488	Long-chain-fatty-acid--CoA ligase 4 (EC 6.2.1.3) (Long-chain acyl-CoAsynthetase 4) (LACS 4).	2182	Hs.269559	CBS	P35520	Cystathionine beta-synthase (EC 4.2.1.22) (Serine sulfhydrase) (Beta-thionase).	875	Hs.171003
ACSL4	O60488	Long-chain-fatty-acid--CoA ligase 4 (EC 6.2.1.3) (Long-chain acyl-CoAsynthetase 4) (LACS 4).	2182	Hs.269559	PDIA4	P13667	Protein disulfide isomerase A4 precursor (EC 5.3.4.1) (Protein ERp-72)(ERp72).	9601	Hs.93659
ACSL4	O60488	Long-chain-fatty-acid--CoA ligase 4 (EC 6.2.1.3) (Long-chain acyl-CoAsynthetase 4) (LACS 4).	2182	Hs.269559	EIF2S3	P41091	Eukaryotic translation initiation factor 2 subunit 3 (Eukaryotictranslation initiation factor 2 gamma subunit) (eIF-2-gamma).	1968	Hs.480368
ACSL4	O60488	Long-chain-fatty-acid--CoA ligase 4 (EC 6.2.1.3) (Long-chain acyl-CoAsynthetase 4) (LACS 4).	2182	Hs.269559	ME1	P48163	NADP-dependent malic enzyme (EC 1.1.1.40) (NADP-ME) (Malic enzyme 1).	4199	Hs.14732
ACSL4	O60488	Long-chain-fatty-acid--CoA ligase 4 (EC 6.2.1.3) (Long-chain acyl-CoAsynthetase 4) (LACS 4).	2182	Hs.269559	ATP6V1C1	P21283	Vacuolar ATP synthase subunit C (EC 3.6.3.14) (V-ATPase C subunit)(Vacuolar proton pump C subunit).	528	Hs.86905
ACSL4	O60488	Long-chain-fatty-acid--CoA ligase 4 (EC 6.2.1.3) (Long-chain acyl-CoAsynthetase 4) (LACS 4).	2182	Hs.269559	CFL1	P23528	Cofilin, non-muscle isoform (18 kDa phosphoprotein) (P18).	1072	Hs.170622
ACSL4	O60488	Long-chain-fatty-acid--CoA ligase 4 (EC 6.2.1.3) (Long-chain acyl-CoAsynthetase 4) (LACS 4).	2182	Hs.269559	EIF4E	P06730	Eukaryotic translation initiation factor 4E (eIF4E) (eIF-4E) (mRNAcap-binding protein) (eIF-4F 25 kDa subunit).	1977	Hs.79306
ACSL4	O60488	Long-chain-fatty-acid--CoA ligase 4 (EC 6.2.1.3) (Long-chain acyl-CoAsynthetase 4) (LACS 4).	2182	Hs.269559	RFC4	P35249	Activator 1 37 kDa subunit (Replication factor C 37 kDa subunit) (A137 kDa subunit) (RF-C 37 kDa subunit) (RFC37).	5984	Hs.35120
ACSL4	O60488	Long-chain-fatty-acid--CoA ligase 4 (EC 6.2.1.3) (Long-chain acyl-CoAsynthetase 4) (LACS 4).	2182	Hs.269559	EEF1B2	P24534	Elongation factor 1-beta (EF-1-beta).	1933	Hs.421608
ACSL4	O60488	Long-chain-fatty-acid--CoA ligase 4 (EC 6.2.1.3) (Long-chain acyl-CoAsynthetase 4) (LACS 4).	2182	Hs.269559	NMT2	O60551	Glycylpeptide N-tetradecanoyltransferase 2 (EC 2.3.1.97) (Peptide N-myristoyltransferase 2) (Myristoyl-CoA:protein N-myristoyltransferase2) (NMT 2) (Type II N-myristoyltransferase).	9397	Hs.60339
ACSL4	O60488	Long-chain-fatty-acid--CoA ligase 4 (EC 6.2.1.3) (Long-chain acyl-CoAsynthetase 4) (LACS 4).	2182	Hs.269559	PPP6C	O00743	Serine/threonine protein phosphatase 6 (EC 3.1.3.16) (PP6).	5537	Hs.356739
ACSL4	O60488	Long-chain-fatty-acid--CoA ligase 4 (EC 6.2.1.3) (Long-chain acyl-CoAsynthetase 4) (LACS 4).	2182	Hs.269559	NVL	O15381	Nuclear valosin-containing protein-like (Nuclear VCP-like protein)(NVLp).	4931	Hs.58927
ACSL4	O60488	Long-chain-fatty-acid--CoA ligase 4 (EC 6.2.1.3) (Long-chain acyl-CoAsynthetase 4) (LACS 4).	2182	Hs.269559	CCT6A	P40227	T-complex protein 1, zeta subunit (TCP-1-zeta) (CCT-zeta) (CCT-zeta-1)(Tcp20) (HTR3).	908	Hs.82916
ACSL4	O60488	Long-chain-fatty-acid--CoA ligase 4 (EC 6.2.1.3) (Long-chain acyl-CoAsynthetase 4) (LACS 4).	2182	Hs.269559	COPB2	P35606	Coatomer beta' subunit (Beta'-coat protein) (Beta'-COP) (p102).	9276	Hs.75724
ACSL4	O60488	Long-chain-fatty-acid--CoA ligase 4 (EC 6.2.1.3) (Long-chain acyl-CoAsynthetase 4) (LACS 4).	2182	Hs.269559	PSMD12	O00232	26S proteasome non-ATPase regulatory subunit 12 (26S proteasomeregulatory subunit p55).	5718	Hs.4295
ACSL4	O60488	Long-chain-fatty-acid--CoA ligase 4 (EC 6.2.1.3) (Long-chain acyl-CoAsynthetase 4) (LACS 4).	2182	Hs.269559	RRM2	P31350	Ribonucleoside-diphosphate reductase M2 chain (EC 1.17.4.1)(Ribonucleotide reductase small chain).	6241	Hs.226390
ACSL4	O60488	Long-chain-fatty-acid--CoA ligase 4 (EC 6.2.1.3) (Long-chain acyl-CoAsynthetase 4) (LACS 4).	2182	Hs.269559	PMM2	O15305	Phosphomannomutase 2 (EC 5.4.2.8) (PMM 2).	5373	Hs.313504
ACSL4	O60488	Long-chain-fatty-acid--CoA ligase 4 (EC 6.2.1.3) (Long-chain acyl-CoAsynthetase 4) (LACS 4).	2182	Hs.269559	PPIF	P30405	Peptidyl-prolyl cis-trans isomerase, mitochondrial precursor(EC 5.2.1.8) (PPIase) (Rotamase) (Cyclophilin F).	10105	Hs.381072
ACSL4	O60488	Long-chain-fatty-acid--CoA ligase 4 (EC 6.2.1.3) (Long-chain acyl-CoAsynthetase 4) (LACS 4).	2182	Hs.269559	IDH3G	P51553	Isocitrate dehydrogenase [NAD] subunit gamma, mitochondrial precursor(EC 1.1.1.41) (Isocitric dehydrogenase) (NAD+-specific ICDH).	51096	Hs.441503
ACSL4	O60488	Long-chain-fatty-acid--CoA ligase 4 (EC 6.2.1.3) (Long-chain acyl-CoAsynthetase 4) (LACS 4).	2182	Hs.269559	CLPX	O76031	ATP-dependent Clp protease ATP-binding subunit ClpX-like,mitochondrial precursor.	10845	Hs.113823
ACSL4	O60488	Long-chain-fatty-acid--CoA ligase 4 (EC 6.2.1.3) (Long-chain acyl-CoAsynthetase 4) (LACS 4).	2182	Hs.269559	IDH3G	P51553	Isocitrate dehydrogenase [NAD] subunit gamma, mitochondrial precursor(EC 1.1.1.41) (Isocitric dehydrogenase) (NAD+-specific ICDH).	3421	Hs.410197
ACSL4	O60488	Long-chain-fatty-acid--CoA ligase 4 (EC 6.2.1.3) (Long-chain acyl-CoAsynthetase 4) (LACS 4).	2182	Hs.269559	EEF1G	P26641	Elongation factor 1-gamma (EF-1-gamma) (eEF-1B gamma) (PRO1608).	1937	Hs.256184
ACSL4	O60488	Long-chain-fatty-acid--CoA ligase 4 (EC 6.2.1.3) (Long-chain acyl-CoAsynthetase 4) (LACS 4).	2182	Hs.269559	PSMD7	P51665	26S proteasome non-ATPase regulatory subunit 7 (26S proteasomeregulatory subunit S12) (Proteasome subunit p40) (Mov34 proteinhomolog).	5713	Hs.440604
ACSL4	O60488	Long-chain-fatty-acid--CoA ligase 4 (EC 6.2.1.3) (Long-chain acyl-CoAsynthetase 4) (LACS 4).	2182	Hs.269559	POLR1A	O95602	DNA-directed RNA polymerase I largest subunit (EC 2.7.7.6) (RNApolymerase I 194 kDa subunit) (RPA194).	25885	Hs.59475
ACSL4	O60488	Long-chain-fatty-acid--CoA ligase 4 (EC 6.2.1.3) (Long-chain acyl-CoAsynthetase 4) (LACS 4).	2182	Hs.269559	AHSA1	O95433	Activator of 90 kDa heat shock protein ATPase homolog 1 (AHA1) (p38)(HSPC322).	10598	Hs.204041
ACSL4	O60488	Long-chain-fatty-acid--CoA ligase 4 (EC 6.2.1.3) (Long-chain acyl-CoAsynthetase 4) (LACS 4).	2182	Hs.269559	IPO7	O95373	Importin 7 (Imp7) (Ran-binding protein 7) (RanBP7).	10527	Hs.434408
ACSL4	O60488	Long-chain-fatty-acid--CoA ligase 4 (EC 6.2.1.3) (Long-chain acyl-CoAsynthetase 4) (LACS 4).	2182	Hs.269559	GTPBP4	Q9BZE4	Nucleolar GTP-binding protein 1 (Chronic renal failure gene protein)(GTP-binding protein NGB).	23560	Hs.215766
ACSL4	O60488	Long-chain-fatty-acid--CoA ligase 4 (EC 6.2.1.3) (Long-chain acyl-CoAsynthetase 4) (LACS 4).	2182	Hs.269559	ATP6V1D	Q9Y5K8	Vacuolar ATP synthase subunit D (EC 3.6.3.14) (V-ATPase D subunit)(Vacuolar proton pump D subunit) (V-ATPase 28 kDa accessory protein).	51382	Hs.272630
ACSL4	O60488	Long-chain-fatty-acid--CoA ligase 4 (EC 6.2.1.3) (Long-chain acyl-CoAsynthetase 4) (LACS 4).	2182	Hs.269559	DDX18	Q9NVP1	ATP-dependent RNA helicase DDX18 (DEAD-box protein 18) (Myc-regulatedDEAD-box protein) (MrDb).	8886	Hs.363492
ACSL4	O60488	Long-chain-fatty-acid--CoA ligase 4 (EC 6.2.1.3) (Long-chain acyl-CoAsynthetase 4) (LACS 4).	2182	Hs.269559	PRKAG2	Q9UGJ0	5'-AMP-activated protein kinase, gamma-2 subunit (AMPK gamma-2 chain)(AMPK gamma2) (H91620p).	51422	Hs.259842
ACSL4	O60488	Long-chain-fatty-acid--CoA ligase 4 (EC 6.2.1.3) (Long-chain acyl-CoAsynthetase 4) (LACS 4).	2182	Hs.269559	GTPBP4	Q9BZE4	Nucleolar GTP-binding protein 1 (Chronic renal failure gene protein)(GTP-binding protein NGB).	91734	Hs.215766
ACSL4	O60488	Long-chain-fatty-acid--CoA ligase 4 (EC 6.2.1.3) (Long-chain acyl-CoAsynthetase 4) (LACS 4).	2182	Hs.269559	EIF2B5	Q13144	Translation initiation factor eIF-2B epsilon subunit (eIF-2B GDP-GTPexchange factor).	8893	Hs.283551
ACSL4	O60488	Long-chain-fatty-acid--CoA ligase 4 (EC 6.2.1.3) (Long-chain acyl-CoAsynthetase 4) (LACS 4).	2182	Hs.269559	ADK	P55263	Adenosine kinase (EC 2.7.1.20) (AK) (Adenosine 5'-phosphotransferase).	132	Hs.355533
ACSL4	O60488	Long-chain-fatty-acid--CoA ligase 4 (EC 6.2.1.3) (Long-chain acyl-CoAsynthetase 4) (LACS 4).	2182	Hs.269559	C17orf39	Q8IVV7	Hypothetical protein.	79018	Hs.128339
ACSL4	O60488	Long-chain-fatty-acid--CoA ligase 4 (EC 6.2.1.3) (Long-chain acyl-CoAsynthetase 4) (LACS 4).	2182	Hs.269559	GUF1	Q8N442	Hypothetical protein.	60558	Hs.21398
ACSL4	O60488	Long-chain-fatty-acid--CoA ligase 4 (EC 6.2.1.3) (Long-chain acyl-CoAsynthetase 4) (LACS 4).	2182	Hs.269559	CUL1	Q13616	Cullin homolog 1 (CUL-1).	8454	Hs.348153
ACSL4	O60488	Long-chain-fatty-acid--CoA ligase 4 (EC 6.2.1.3) (Long-chain acyl-CoAsynthetase 4) (LACS 4).	2182	Hs.269559	AK2	P54819	Adenylate kinase isoenzyme 2, mitochondrial (EC 2.7.4.3) (ATP-AMPtransphosphorylase).	204	Hs.294008
ACSL4	O60488	Long-chain-fatty-acid--CoA ligase 4 (EC 6.2.1.3) (Long-chain acyl-CoAsynthetase 4) (LACS 4).	2182	Hs.269559	GTPBP9	Q9NTK5	Putative GTP-binding protein PTD004 (PRO2455).	29789	Hs.475012
ACSL4	O60488	Long-chain-fatty-acid--CoA ligase 4 (EC 6.2.1.3) (Long-chain acyl-CoAsynthetase 4) (LACS 4).	2182	Hs.269559	SAR1B	Q9Y6B6	GTP-binding protein SAR1b (GTBPB).	51128	Hs.279582
ACSL4	O60488	Long-chain-fatty-acid--CoA ligase 4 (EC 6.2.1.3) (Long-chain acyl-CoAsynthetase 4) (LACS 4).	2182	Hs.269559	DOHH	Q9BU89	Hypothetical protein.	83475	Hs.91103
ACSL4	O60488	Long-chain-fatty-acid--CoA ligase 4 (EC 6.2.1.3) (Long-chain acyl-CoAsynthetase 4) (LACS 4).	2182	Hs.269559	GCN1L1	Q92616	KIAA0219 protein (Fragment).	10985	Hs.298716
ACSL4	O60488	Long-chain-fatty-acid--CoA ligase 4 (EC 6.2.1.3) (Long-chain acyl-CoAsynthetase 4) (LACS 4).	2182	Hs.269559	MYO5A	Q9Y4I1	Myosin Va (Myosin 5A) (Dilute myosin heavy chain, non-muscle) (Myosinheavy chain 12) (Myoxin).	4644	Hs.21213
ACSL4	O60488	Long-chain-fatty-acid--CoA ligase 4 (EC 6.2.1.3) (Long-chain acyl-CoAsynthetase 4) (LACS 4).	2182	Hs.269559	PPID	Q08752	40 kDa peptidyl-prolyl cis-trans isomerase (EC 5.2.1.8) (PPIase)(Rotamase) (Cyclophilin-40) (CYP-40) (Cyclophilin-related protein).	5481	Hs.143482
ACSL4	O60488	Long-chain-fatty-acid--CoA ligase 4 (EC 6.2.1.3) (Long-chain acyl-CoAsynthetase 4) (LACS 4).	2182	Hs.269559	RAB8B	Q92930	Ras-related protein Rab-8B.	51762	Hs.365655
ACSL4	O60488	Long-chain-fatty-acid--CoA ligase 4 (EC 6.2.1.3) (Long-chain acyl-CoAsynthetase 4) (LACS 4).	2182	Hs.269559	VPS13A	Q96RL7	Vacuolar protein sorting 13A (Chorein) (Chorea-acanthocytosisprotein).	23230	Hs.53542
ACSL4	O60488	Long-chain-fatty-acid--CoA ligase 4 (EC 6.2.1.3) (Long-chain acyl-CoAsynthetase 4) (LACS 4).	2182	Hs.269559	XAB1	Q9HCN4	XPA-binding protein 1 (HUSSY-23).	11321	Hs.18259
ACSL4	O60488	Long-chain-fatty-acid--CoA ligase 4 (EC 6.2.1.3) (Long-chain acyl-CoAsynthetase 4) (LACS 4).	2182	Hs.269559	EIF2B1	Q14232	Translation initiation factor eIF-2B alpha subunit (eIF-2B GDP-GTPexchange factor).	1967	Hs.78592
ACSL4	O60488	Long-chain-fatty-acid--CoA ligase 4 (EC 6.2.1.3) (Long-chain acyl-CoAsynthetase 4) (LACS 4).	2182	Hs.269559	MCCC1	Q96RQ3	Methylcrotonyl-CoA carboxylase alpha chain, mitochondrial precursor(EC 6.4.1.4) (3-Methylcrotonyl-CoA carboxylase 1) (MCCase alphasubunit) (3-methylcrotonyl-CoA:carbon dioxide ligase alpha subunit).	56922	Hs.47649
ACSL4	O60488	Long-chain-fatty-acid--CoA ligase 4 (EC 6.2.1.3) (Long-chain acyl-CoAsynthetase 4) (LACS 4).	2182	Hs.269559	GTPBP9	Q9NTK5	Putative GTP-binding protein PTD004 (PRO2455).	29789	Hs.348282
ACSL4	O60488	Long-chain-fatty-acid--CoA ligase 4 (EC 6.2.1.3) (Long-chain acyl-CoAsynthetase 4) (LACS 4).	2182	Hs.269559	WDR12	Q9GZL7	WD-repeat protein 12 (YTM1 homolog).	55759	Hs.73291
ACSL4	O60488	Long-chain-fatty-acid--CoA ligase 4 (EC 6.2.1.3) (Long-chain acyl-CoAsynthetase 4) (LACS 4).	2182	Hs.269559	RUVBL1	Q9Y265	RuvB-like 1 (EC 3.6.1.-) (49-kDa TATA box-binding protein-interactingprotein) (49 kDa TBP-interacting protein) (TIP49a) (Pontin 52)(Nuclear matrix protein 238) (NMP 238) (54 kDa erythrocyte cytosolicprotein) (ECP-54) (TIP60-associated protein 54-alpha) (T	8607	Hs.272822
SNX3	O60493	Sorting nexin 3 (SDP3 protein).	8724	Hs.12102	STX11	O75558	Syntaxin 11.	8676	Hs.118958
CIDEA	O60543	Cell death activator CIDE-A (Cell death-inducing DFFA-like effectorA).	1149	Hs.249129	ZBTB16	Q05516	Zinc finger protein PLZF (Promyelocytic leukemia zinc finger protein)(Zinc finger protein 145).	7704	Hs.356349
PSCDBP	O60759	Cytohesin binding protein HE.	9595	Hs.270	PSCD1	Q15438	Cytohesin 1 (SEC7 homolog B2-1).	9267	Hs.1050
EIF5B	O60841	Eukaryotic translation initiation factor 5B (eIF-5B) (Translationinitiation factor IF-2).	9669	Hs.158688	EIF1AP1	P47813	Eukaryotic translation initiation factor 1A, X-chromosomal (eIF-1A Xisoform) (eIF-4C).	1964	Hs.522897
TBL1X	O60907	F-box-like/WD-repeat protein TBL1X (Transducin beta-like 1X protein)(Transducin-beta-like 1, X-linked) (SMAP55).	6907	Hs.76536	HIST1H2BO	P23527	Histone H2B.n (H2B/n) (H2B.2).	null	null
TBL1X	O60907	F-box-like/WD-repeat protein TBL1X (Transducin beta-like 1X protein)(Transducin-beta-like 1, X-linked) (SMAP55).	6907	Hs.76536	CTNNB1	P35222	Beta-catenin (PRO2286).	1499	Hs.410086
TBL1X	O60907	F-box-like/WD-repeat protein TBL1X (Transducin beta-like 1X protein)(Transducin-beta-like 1, X-linked) (SMAP55).	6907	Hs.76536	CACYBP	Q9HB71	Calcyclin-binding protein (CacyBP) (hCacyBP) (Siah-interactingprotein) (PNAS-107).	27101	Hs.27258
TBL1X	O60907	F-box-like/WD-repeat protein TBL1X (Transducin beta-like 1X protein)(Transducin-beta-like 1, X-linked) (SMAP55).	6907	Hs.76536	CORO2A	Q92828	Coronin 2A (WD-repeat protein 2) (IR10).	7464	Hs.439725
TBL1X	O60907	F-box-like/WD-repeat protein TBL1X (Transducin beta-like 1X protein)(Transducin-beta-like 1, X-linked) (SMAP55).	6907	Hs.76536	NCOR2	Q9Y618	Nuclear receptor corepressor 2 (N-CoR2) (Silencing mediator ofretinoic acid and thyroid hormone receptor) (SMRT) (SMRTe) (Thyroid-,retinoic-acid-receptor-associated corepressor) (T3 receptor-associating factor) (TRAC) (CTG repeat protein 26) (SMAP270).	9612	Hs.287994
TBL1X	O60907	F-box-like/WD-repeat protein TBL1X (Transducin beta-like 1X protein)(Transducin-beta-like 1, X-linked) (SMAP55).	6907	Hs.76536	SIAH1	Q8IUQ4	Ubiquitin ligase SIAH1 (EC 6.3.2.-) (Seven in absentia homolog 1)(Siah-1) (Siah-1a).	6477	Hs.295923
HIP1R	O75146	Huntingtin interacting protein 1 related (Hip1-related) (Hip 12).	9026	Hs.96731	HIP1	O00291	Huntingtin interacting protein 1 (HIP-I).	3092	Hs.444795
HIP1R	O75146	Huntingtin interacting protein 1 related (Hip1-related) (Hip 12).	9026	Hs.96731	ARHGEF1	Q92888	Rho guanine nucleotide exchange factor 1 (p115-RhoGEF) (p115RhoGEF)(115 kDa guanine nucleotide exchange factor) (Sub1.5).	9138	Hs.278186
HIP1R	O75146	Huntingtin interacting protein 1 related (Hip1-related) (Hip 12).	9026	Hs.96731	PFN4	Q8NHR9	Profilin IV.	375189	Hs.442718
HIP1R	O75146	Huntingtin interacting protein 1 related (Hip1-related) (Hip 12).	9026	Hs.96731	CLTC	Q00610	Clathrin heavy chain 1 (CLH-17).	29045	Hs.187416
HIP1R	O75146	Huntingtin interacting protein 1 related (Hip1-related) (Hip 12).	9026	Hs.96731	CLTC	Q00610	Clathrin heavy chain 1 (CLH-17).	1213	Hs.187416
C7orf24	O75223	Protein C7orf24.	79017	Hs.444840	DAGLA	Q9Y4D2	KIAA0659 protein (Fragment).	747	Hs.241564
FLNB	O75369	Filamin B (FLN-B) (Beta-filamin) (Actin-binding like protein) (Thyroidautoantigen) (Truncated actin-binding protein) (Truncated ABP) (ABP-280 homolog) (ABP-278) (Filamin 3) (Filamin homolog 1) (Fh1).	2317	Hs.81008	PSEN1	P49768	Presenilin 1 (PS-1) (S182 protein).	5663	Hs.3260
FLNB	O75369	Filamin B (FLN-B) (Beta-filamin) (Actin-binding like protein) (Thyroidautoantigen) (Truncated actin-binding protein) (Truncated ABP) (ABP-280 homolog) (ABP-278) (Filamin 3) (Filamin homolog 1) (Fh1).	2317	Hs.81008	PSEN1	P49768	Presenilin 1 (PS-1) (S182 protein).	5663	Hs.3260
FLNB	O75369	Filamin B (FLN-B) (Beta-filamin) (Actin-binding like protein) (Thyroidautoantigen) (Truncated actin-binding protein) (Truncated ABP) (ABP-280 homolog) (ABP-278) (Filamin 3) (Filamin homolog 1) (Fh1).	2317	Hs.81008	PSEN2	P49810	Presenilin 2 (PS-2) (STM-2) (E5-1) (AD3LP) (AD5).	5664	Hs.25363
FLNB	O75369	Filamin B (FLN-B) (Beta-filamin) (Actin-binding like protein) (Thyroidautoantigen) (Truncated actin-binding protein) (Truncated ABP) (ABP-280 homolog) (ABP-278) (Filamin 3) (Filamin homolog 1) (Fh1).	2317	Hs.81008	TSHR	P16473	Thyrotropin receptor precursor (TSH-R) (Thyroid stimulating hormonereceptor).	7253	Hs.123078
FLNB	O75369	Filamin B (FLN-B) (Beta-filamin) (Actin-binding like protein) (Thyroidautoantigen) (Truncated actin-binding protein) (Truncated ABP) (ABP-280 homolog) (ABP-278) (Filamin 3) (Filamin homolog 1) (Fh1).	2317	Hs.81008	PSEN2	P49810	Presenilin 2 (PS-2) (STM-2) (E5-1) (AD3LP) (AD5).	5664	Hs.25363
FLNB	O75369	Filamin B (FLN-B) (Beta-filamin) (Actin-binding like protein) (Thyroidautoantigen) (Truncated actin-binding protein) (Truncated ABP) (ABP-280 homolog) (ABP-278) (Filamin 3) (Filamin homolog 1) (Fh1).	2317	Hs.81008	GP1BA	P07359	Platelet glycoprotein Ib alpha chain precursor (Glycoprotein Ibalpha)(GP-Ib alpha) (GPIbA) (GPIb-alpha) (CD42B-alpha) (CD42B) [Contains:Glycocalicin].	2811	Hs.1472
FLNB	O75369	Filamin B (FLN-B) (Beta-filamin) (Actin-binding like protein) (Thyroidautoantigen) (Truncated actin-binding protein) (Truncated ABP) (ABP-280 homolog) (ABP-278) (Filamin 3) (Filamin homolog 1) (Fh1).	2317	Hs.81008	NPHP1	O15259	Nephrocystin 1 (Juvenile nephronophthisis 1 protein).	4867	Hs.280388
FLNB	O75369	Filamin B (FLN-B) (Beta-filamin) (Actin-binding like protein) (Thyroidautoantigen) (Truncated actin-binding protein) (Truncated ABP) (ABP-280 homolog) (ABP-278) (Filamin 3) (Filamin homolog 1) (Fh1).	2317	Hs.81008	FLNA	P21333	Filamin A (Alpha-filamin) (Filamin 1) (Endothelial actin-bindingprotein) (ABP-280) (Nonmuscle filamin).	2316	Hs.195464
FLNB	O75369	Filamin B (FLN-B) (Beta-filamin) (Actin-binding like protein) (Thyroidautoantigen) (Truncated actin-binding protein) (Truncated ABP) (ABP-280 homolog) (ABP-278) (Filamin 3) (Filamin homolog 1) (Fh1).	2317	Hs.81008	FBLIM1	Q8WUP2	Filamin-binding LIM protein-1 (FBLP-1) (Mitogen-inducible 2interacting protein) (MIG2-interacting protein) (Migfilin).	54751	Hs.8728
FLNB	O75369	Filamin B (FLN-B) (Beta-filamin) (Actin-binding like protein) (Thyroidautoantigen) (Truncated actin-binding protein) (Truncated ABP) (ABP-280 homolog) (ABP-278) (Filamin 3) (Filamin homolog 1) (Fh1).	2317	Hs.81008	SMURF2	Q9HAU4	Smad ubiquitination regulatory factor 2 (EC 6.3.2.19) (Ubiquitin--protein ligase SMURF2) (Smad-specific E3 ubiquitin ligase 2)(hSMURF2).	64750	Hs.438968
VAMP4	O75379	Vesicule-associated membrane protein 4 (VAMP-4).	8674	Hs.6651	STX6	O43752	Syntaxin 6.	10228	Hs.157144
VAMP4	O75379	Vesicule-associated membrane protein 4 (VAMP-4).	8674	Hs.6651	PACS1	Q6VY07	Endosome-TGN sorting connector.	55690	Hs.58589
VAMP4	O75379	Vesicule-associated membrane protein 4 (VAMP-4).	8674	Hs.6651	AP1M1	Q9BXS5	Adaptor-related protein complex 1, mu 1 subunit (Mu-adaptin 1)(Adaptor protein complex AP-1 mu-1 subunit) (Golgi adaptor HA1/AP1adaptin mu-1 subunit) (Clathrin assembly protein assembly proteincomplex 1 medium chain 1) (Clathrin coat assembly protein AP47	8907	Hs.71040
VAMP4	O75379	Vesicule-associated membrane protein 4 (VAMP-4).	8674	Hs.6651	STX4	Q12846	Syntaxin 4.	6810	Hs.83734
LRCH4	O75427	Leucine-rich repeats and calponin homology domain containing protein 4(Leucine-rich neuronal protein).	4034	Hs.125742	CA8	P35219	Carbonic anhydrase-related protein (CARP) (CA-VIII).	767	Hs.250502
LRCH4	O75427	Leucine-rich repeats and calponin homology domain containing protein 4(Leucine-rich neuronal protein).	4034	Hs.125742	MDFI	Q99750	MyoD family inhibitor (Myogenic repressor I-mf).	4188	Hs.153203
DAB1	O75553	Disabled homolog 1.	1600	Hs.333942	APP	P05067	Amyloid beta A4 protein precursor (APP) (ABPP) (Alzheimer's diseaseamyloid protein) (Cerebral vascular amyloid peptide) (CVAP) (Proteasenexin-II) (PN-II) (APPI) (PreA4) [Contains: Soluble APP-alpha (S-APP-alpha); Soluble APP-beta (S-APP-beta); C99; Beta-a	351	Hs.177486
DAB1	O75553	Disabled homolog 1.	1600	Hs.333942	PAFAH1B1	P43034	Platelet-activating factor acetylhydrolase IB alpha subunit (PAFacetylhydrolase 45 kDa subunit) (PAF-AH 45 kDa subunit) (PAF-AH alpha)(PAFAH alpha) (Lissencephaly-1 protein) (LIS-1).	5048	Hs.77318
DAB1	O75553	Disabled homolog 1.	1600	Hs.333942	APLP1	P51693	Amyloid-like protein 1 precursor (APLP) (APLP-1) [Contains: C30].	333	Hs.74565
DAB1	O75553	Disabled homolog 1.	1600	Hs.333942	LDLR	P01130	Low-density lipoprotein receptor precursor (LDL receptor).	3949	Hs.213289
DAB1	O75553	Disabled homolog 1.	1600	Hs.333942	ERBB3	P21860	Receptor protein-tyrosine kinase erbB-3 precursor (EC 2.7.1.112) (c-erbB3) (Tyrosine kinase-type cell surface receptor HER3).	2065	Hs.306251
DAB1	O75553	Disabled homolog 1.	1600	Hs.333942	ERBB2	P04626	Receptor protein-tyrosine kinase erbB-2 precursor (EC 2.7.1.112)(p185erbB2) (NEU proto-oncogene) (C-erbB-2) (Tyrosine kinase-type cellsurface receptor HER2) (MLN 19).	2064	Hs.446352
DAB1	O75553	Disabled homolog 1.	1600	Hs.333942	SIAH1	Q8IUQ4	Ubiquitin ligase SIAH1 (EC 6.3.2.-) (Seven in absentia homolog 1)(Siah-1) (Siah-1a).	6477	Hs.295923
DAB1	O75553	Disabled homolog 1.	1600	Hs.333942	VLDLR	P98155	Very low-density lipoprotein receptor precursor (VLDL receptor).	7436	Hs.370422
DAB1	O75553	Disabled homolog 1.	1600	Hs.333942	APLP2	Q06481	Amyloid-like protein 2 precursor (Amyloid protein homolog) (APPH)(CDEI-box binding protein) (CDEBP).	334	Hs.279518
DAB1	O75553	Disabled homolog 1.	1600	Hs.333942	LRP1	Q07954	Low-density lipoprotein receptor-related protein 1 precursor (LRP)(Alpha-2-macroglobulin receptor) (A2MR) (Apolipoprotein E receptor)(APOER) (CD91).	4035	Hs.162757
DAB1	O75553	Disabled homolog 1.	1600	Hs.333942	LRP8	Q14114	Low-density lipoprotein receptor-related protein 8 precursor(Apolipoprotein E receptor 2).	7804	Hs.410784
DAB1	O75553	Disabled homolog 1.	1600	Hs.333942	RELN	P78509	Reelin precursor (EC 3.4.21.-).	5649	Hs.431010
DAB1	O75553	Disabled homolog 1.	1600	Hs.333942	LRP2	P98164	Low-density lipoprotein receptor-related protein 2 precursor (Megalin)(Glycoprotein 330) (gp330).	4036	Hs.252938
DEDD	O75618	Death effector domain-containing protein (Death effector domain-containing testicular molecule) (DEDPro1) (FLDED-1) (KE05).	9191	Hs.169681	CFLAR	O15519	CASP8 and FADD-like apoptosis regulator precursor (Cellular FLICE-likeinhibitory protein) (c-FLIP) (Caspase-eight-related protein) (Casper)(Caspase-like apoptosis regulatory protein) (CLARP) (MACH-relatedinducer of toxicity) (MRIT) (Caspase homolog) (CASH	8837	Hs.355724
DEDD	O75618	Death effector domain-containing protein (Death effector domain-containing testicular molecule) (DEDPro1) (FLDED-1) (KE05).	9191	Hs.169681	CASP3	P42574	Apopain precursor (EC 3.4.22.-) (Cysteine protease CPP32) (Yamaprotein) (CPP-32) (Caspase-3) (CASP-3) (SREBP cleavage activity 1)(SCA-1).	836	Hs.141125
DEDD	O75618	Death effector domain-containing protein (Death effector domain-containing testicular molecule) (DEDPro1) (FLDED-1) (KE05).	9191	Hs.169681	KRT18	P05783	Keratin, type I cytoskeletal 18 (Cytokeratin 18) (K18) (CK 18).	3875	Hs.406013
DEDD	O75618	Death effector domain-containing protein (Death effector domain-containing testicular molecule) (DEDPro1) (FLDED-1) (KE05).	9191	Hs.169681	CASP8	Q14790	Caspase-8 precursor (EC 3.4.22.-) (ICE-like apoptotic protease 5)(MORT1-associated CED-3 homolog) (MACH) (FADD-homologous ICE/CED-3-like protease) (FADD-like ICE) (FLICE) (Apoptotic cysteine protease)(Apoptotic protease Mch-5) (CAP4).	841	Hs.243491
DEDD	O75618	Death effector domain-containing protein (Death effector domain-containing testicular molecule) (DEDPro1) (FLDED-1) (KE05).	9191	Hs.169681	FADD	Q13158	FADD protein (FAS-associating death domain-containing protein)(Mediator of receptor induced toxicity).	8772	Hs.86131
TOM1L1	O75674	TOM1-like 1 protein (Target of myb-like 1 protein) (Src activating andsignaling molecule protein).	10040	Hs.153504	GSN	P06396	Gelsolin precursor, plasma (Actin-depolymerizing factor) (ADF)(Brevin) (AGEL).	2934	Hs.446537
TOM1L1	O75674	TOM1-like 1 protein (Target of myb-like 1 protein) (Src activating andsignaling molecule protein).	10040	Hs.153504	GSN	P06396	Gelsolin precursor, plasma (Actin-depolymerizing factor) (ADF)(Brevin) (AGEL).	57000	Hs.446537
TOM1L1	O75674	TOM1-like 1 protein (Target of myb-like 1 protein) (Src activating andsignaling molecule protein).	10040	Hs.153504	PIK3R1	P27986	Phosphatidylinositol 3-kinase regulatory alpha subunit (PI3-kinasep85-alpha subunit) (PtdIns-3-kinase p85-alpha) (PI3K).	5295	Hs.6241
TOM1L1	O75674	TOM1-like 1 protein (Target of myb-like 1 protein) (Src activating andsignaling molecule protein).	10040	Hs.153504	GLUDP5	P00367	Glutamate dehydrogenase 1, mitochondrial precursor (EC 1.4.1.3) (GDH).	2746	Hs.355697
TOM1L1	O75674	TOM1-like 1 protein (Target of myb-like 1 protein) (Src activating andsignaling molecule protein).	10040	Hs.153504	PHYH	O14832	Phytanoyl-CoA dioxygenase, peroxisomal precursor (EC 1.14.11.18)(Phytanoyl-CoA alpha-hydroxylase) (PhyH) (Phytanic acid oxidase).	5264	Hs.172887
TOM1L1	O75674	TOM1-like 1 protein (Target of myb-like 1 protein) (Src activating andsignaling molecule protein).	10040	Hs.153504	NDC80	O14777	Retinoblastoma-associated protein HEC (Kinetochore associated 2).	10403	Hs.414407
TOM1L1	O75674	TOM1-like 1 protein (Target of myb-like 1 protein) (Src activating andsignaling molecule protein).	10040	Hs.153504	RAB18	Q9NP72	Ras-related protein Rab-18.	22931	Hs.414357
TOM1L1	O75674	TOM1-like 1 protein (Target of myb-like 1 protein) (Src activating andsignaling molecule protein).	10040	Hs.153504	OPCML	Q14982	Opioid binding protein/cell adhesion molecule precursor (OBCAM)(Opioid-binding cell adhesion molecule) (OPCML).	4978	Hs.4817
TOM1L1	O75674	TOM1-like 1 protein (Target of myb-like 1 protein) (Src activating andsignaling molecule protein).	10040	Hs.153504	COPS7A	Q9UBW8	Cop9 complex subunit 7a (DERP10) (Dermal papilla derived protein10).	50813	Hs.125309
TOM1L1	O75674	TOM1-like 1 protein (Target of myb-like 1 protein) (Src activating andsignaling molecule protein).	10040	Hs.153504	HNRPH2	P55795	Heterogeneous nuclear ribonucleoprotein H' (hnRNP H') (FTP-3).	3188	Hs.278857
TOM1L1	O75674	TOM1-like 1 protein (Target of myb-like 1 protein) (Src activating andsignaling molecule protein).	10040	Hs.153504	PWP2	Q15269	Periodic tryptophan protein 2 homolog.	5822	Hs.449076
TOM1L1	O75674	TOM1-like 1 protein (Target of myb-like 1 protein) (Src activating andsignaling molecule protein).	10040	Hs.153504	UBXD2	Q92575	UBX domain-containing protein 2.	23190	Hs.350806
TOM1L1	O75674	TOM1-like 1 protein (Target of myb-like 1 protein) (Src activating andsignaling molecule protein).	10040	Hs.153504	CCDC47	Q96A33	Hypothetical protein FLJ14938.	57003	Hs.8207
TOM1L1	O75674	TOM1-like 1 protein (Target of myb-like 1 protein) (Src activating andsignaling molecule protein).	10040	Hs.153504	CUGBP1	Q92879	CUG triplet repeat RNA-binding protein 1 (CUG-BP1) (RNA-bindingprotein BRUNOL-2) (Deadenylation factor CUG-BP) (50 kDa Nuclearpolyadenylated RNA-binding protein) (EDEN-BP).	10658	Hs.321390
EIF3S4	O75821	Eukaryotic translation initiation factor 3 subunit 4 (eIF-3 delta)(eIF3 p44) (eIF-3 RNA-binding subunit) (eIF3 p42) (eIF3g).	8666	Hs.28081	ME1	P48163	NADP-dependent malic enzyme (EC 1.1.1.40) (NADP-ME) (Malic enzyme 1).	4199	Hs.14732
EIF3S4	O75821	Eukaryotic translation initiation factor 3 subunit 4 (eIF-3 delta)(eIF3 p44) (eIF-3 RNA-binding subunit) (eIF3 p42) (eIF3g).	8666	Hs.28081	CCT6A	P40227	T-complex protein 1, zeta subunit (TCP-1-zeta) (CCT-zeta) (CCT-zeta-1)(Tcp20) (HTR3).	908	Hs.82916
EIF3S4	O75821	Eukaryotic translation initiation factor 3 subunit 4 (eIF-3 delta)(eIF3 p44) (eIF-3 RNA-binding subunit) (eIF3 p42) (eIF3g).	8666	Hs.28081	ASL	P04424	Argininosuccinate lyase (EC 4.3.2.1) (Arginosuccinase) (ASAL).	435	Hs.442047
EIF3S4	O75821	Eukaryotic translation initiation factor 3 subunit 4 (eIF-3 delta)(eIF3 p44) (eIF-3 RNA-binding subunit) (eIF3 p42) (eIF3g).	8666	Hs.28081	RRM2	P31350	Ribonucleoside-diphosphate reductase M2 chain (EC 1.17.4.1)(Ribonucleotide reductase small chain).	6241	Hs.226390
EIF3S4	O75821	Eukaryotic translation initiation factor 3 subunit 4 (eIF-3 delta)(eIF3 p44) (eIF-3 RNA-binding subunit) (eIF3 p42) (eIF3g).	8666	Hs.28081	IDH3G	P51553	Isocitrate dehydrogenase [NAD] subunit gamma, mitochondrial precursor(EC 1.1.1.41) (Isocitric dehydrogenase) (NAD+-specific ICDH).	51096	Hs.441503
EIF3S4	O75821	Eukaryotic translation initiation factor 3 subunit 4 (eIF-3 delta)(eIF3 p44) (eIF-3 RNA-binding subunit) (eIF3 p42) (eIF3g).	8666	Hs.28081	IDH3G	P51553	Isocitrate dehydrogenase [NAD] subunit gamma, mitochondrial precursor(EC 1.1.1.41) (Isocitric dehydrogenase) (NAD+-specific ICDH).	3421	Hs.410197
EIF3S4	O75821	Eukaryotic translation initiation factor 3 subunit 4 (eIF-3 delta)(eIF3 p44) (eIF-3 RNA-binding subunit) (eIF3 p42) (eIF3g).	8666	Hs.28081	COPB1	P53618	Coatomer beta subunit (Beta-coat protein) (Beta-COP).	1315	Hs.3059
EIF3S4	O75821	Eukaryotic translation initiation factor 3 subunit 4 (eIF-3 delta)(eIF3 p44) (eIF-3 RNA-binding subunit) (eIF3 p42) (eIF3g).	8666	Hs.28081	PDHA1	P08559	Pyruvate dehydrogenase E1 component alpha subunit, somatic form,mitochondrial precursor (EC 1.2.4.1) (PDHE1-A type I).	5160	Hs.1023
EIF3S4	O75821	Eukaryotic translation initiation factor 3 subunit 4 (eIF-3 delta)(eIF3 p44) (eIF-3 RNA-binding subunit) (eIF3 p42) (eIF3g).	8666	Hs.28081	PSMD10	O75832	26S proteasome non-ATPase regulatory subunit 10 (26S proteasomeregulatory subunit p28) (Gankyrin).	5716	Hs.433559
EIF3S4	O75821	Eukaryotic translation initiation factor 3 subunit 4 (eIF-3 delta)(eIF3 p44) (eIF-3 RNA-binding subunit) (eIF3 p42) (eIF3g).	8666	Hs.28081	OAT	P04181	Ornithine aminotransferase, mitochondrial precursor (EC 2.6.1.13)(Ornithine--oxo-acid aminotransferase).	4942	Hs.75485
EIF3S4	O75821	Eukaryotic translation initiation factor 3 subunit 4 (eIF-3 delta)(eIF3 p44) (eIF-3 RNA-binding subunit) (eIF3 p42) (eIF3g).	8666	Hs.28081	GCH1	P30793	GTP cyclohydrolase I (EC 3.5.4.16) (GTP-CH-I).	2643	Hs.86724
EIF3S4	O75821	Eukaryotic translation initiation factor 3 subunit 4 (eIF-3 delta)(eIF3 p44) (eIF-3 RNA-binding subunit) (eIF3 p42) (eIF3g).	8666	Hs.28081	GARS	P41250	Glycyl-tRNA synthetase (EC 6.1.1.14) (Glycine--tRNA ligase) (GlyRS).	2617	Hs.293885
EIF3S4	O75821	Eukaryotic translation initiation factor 3 subunit 4 (eIF-3 delta)(eIF3 p44) (eIF-3 RNA-binding subunit) (eIF3 p42) (eIF3g).	8666	Hs.28081	PSMC4	P43686	26S protease regulatory subunit 6B (MIP224) (MB67 interacting protein)(TAT-binding protein-7) (TBP-7).	5704	Hs.211594
EIF3S4	O75821	Eukaryotic translation initiation factor 3 subunit 4 (eIF-3 delta)(eIF3 p44) (eIF-3 RNA-binding subunit) (eIF3 p42) (eIF3g).	8666	Hs.28081	EIF1B	O60739	Protein translation factor SUI1 homolog GC20.	10289	Hs.315230
EIF3S4	O75821	Eukaryotic translation initiation factor 3 subunit 4 (eIF-3 delta)(eIF3 p44) (eIF-3 RNA-binding subunit) (eIF3 p42) (eIF3g).	8666	Hs.28081	EPB41	P11171	Protein 4.1 (Band 4.1) (P4.1) (EPB4.1) (4.1R).	2035	Hs.458444
EIF3S4	O75821	Eukaryotic translation initiation factor 3 subunit 4 (eIF-3 delta)(eIF3 p44) (eIF-3 RNA-binding subunit) (eIF3 p42) (eIF3g).	8666	Hs.28081	COPB2	P35606	Coatomer beta' subunit (Beta'-coat protein) (Beta'-COP) (p102).	9276	Hs.75724
EIF3S4	O75821	Eukaryotic translation initiation factor 3 subunit 4 (eIF-3 delta)(eIF3 p44) (eIF-3 RNA-binding subunit) (eIF3 p42) (eIF3g).	8666	Hs.28081	PPIF	P30405	Peptidyl-prolyl cis-trans isomerase, mitochondrial precursor(EC 5.2.1.8) (PPIase) (Rotamase) (Cyclophilin F).	10105	Hs.381072
EIF3S4	O75821	Eukaryotic translation initiation factor 3 subunit 4 (eIF-3 delta)(eIF3 p44) (eIF-3 RNA-binding subunit) (eIF3 p42) (eIF3g).	8666	Hs.28081	IL11RA	P07902	Galactose-1-phosphate uridylyltransferase (EC 2.7.7.12) (Gal-1-Puridylyltransferase) (UDP-glucose--hexose-1-phosphateuridylyltransferase).	2592	Hs.75641
EIF3S4	O75821	Eukaryotic translation initiation factor 3 subunit 4 (eIF-3 delta)(eIF3 p44) (eIF-3 RNA-binding subunit) (eIF3 p42) (eIF3g).	8666	Hs.28081	DDX6	P26196	Probable ATP-dependent RNA helicase p54 (Oncogene RCK) (DEAD-boxprotein 6).	1656	Hs.271541
EIF3S4	O75821	Eukaryotic translation initiation factor 3 subunit 4 (eIF-3 delta)(eIF3 p44) (eIF-3 RNA-binding subunit) (eIF3 p42) (eIF3g).	8666	Hs.28081	STIP1	P31948	Stress-induced-phosphoprotein 1 (STI1) (Hsp70/Hsp90-organizingprotein) (Hop) (Transformation-sensitive protein IEF SSP 3521).	10963	Hs.257827
EIF3S4	O75821	Eukaryotic translation initiation factor 3 subunit 4 (eIF-3 delta)(eIF3 p44) (eIF-3 RNA-binding subunit) (eIF3 p42) (eIF3g).	8666	Hs.28081	CAP2	P40123	Adenylyl cyclase-associated protein 2 (CAP 2).	10486	Hs.296341
EIF3S4	O75821	Eukaryotic translation initiation factor 3 subunit 4 (eIF-3 delta)(eIF3 p44) (eIF-3 RNA-binding subunit) (eIF3 p42) (eIF3g).	8666	Hs.28081	TCP1	P17987	T-complex protein 1, alpha subunit (TCP-1-alpha) (CCT-alpha).	6950	Hs.4112
EIF3S4	O75821	Eukaryotic translation initiation factor 3 subunit 4 (eIF-3 delta)(eIF3 p44) (eIF-3 RNA-binding subunit) (eIF3 p42) (eIF3g).	8666	Hs.28081	EIF3S7	O15371	Eukaryotic translation initiation factor 3 subunit 7 (eIF-3 zeta)(eIF3 p66) (eIF3d).	8664	Hs.55682
EIF3S4	O75821	Eukaryotic translation initiation factor 3 subunit 4 (eIF-3 delta)(eIF3 p44) (eIF-3 RNA-binding subunit) (eIF3 p42) (eIF3g).	8666	Hs.28081	EIF3S3	O15372	Eukaryotic translation initiation factor 3 subunit 3 (eIF-3 gamma)(eIF3 p40 subunit) (eIF3h).	8667	Hs.127149
EIF3S4	O75821	Eukaryotic translation initiation factor 3 subunit 4 (eIF-3 delta)(eIF3 p44) (eIF-3 RNA-binding subunit) (eIF3 p42) (eIF3g).	8666	Hs.28081	NARS	O43776	Asparaginyl-tRNA synthetase, cytoplasmic (EC 6.1.1.22) (Asparagine--tRNA ligase) (AsnRS).	4677	Hs.427212
EIF3S4	O75821	Eukaryotic translation initiation factor 3 subunit 4 (eIF-3 delta)(eIF3 p44) (eIF-3 RNA-binding subunit) (eIF3 p42) (eIF3g).	8666	Hs.28081	PES1	O00541	Pescadillo homolog 1.	23481	Hs.132037
EIF3S4	O75821	Eukaryotic translation initiation factor 3 subunit 4 (eIF-3 delta)(eIF3 p44) (eIF-3 RNA-binding subunit) (eIF3 p42) (eIF3g).	8666	Hs.28081	PSMA3	P25788	Proteasome subunit alpha type 3 (EC 3.4.25.1) (Proteasome componentC8) (Macropain subunit C8) (Multicatalytic endopeptidase complexsubunit C8).	5684	Hs.246240
EIF3S4	O75821	Eukaryotic translation initiation factor 3 subunit 4 (eIF-3 delta)(eIF3 p44) (eIF-3 RNA-binding subunit) (eIF3 p42) (eIF3g).	8666	Hs.28081	SARS	P49591	Seryl-tRNA synthetase (EC 6.1.1.11) (Serine--tRNA ligase) (SerRS).	6301	Hs.444261
EIF3S4	O75821	Eukaryotic translation initiation factor 3 subunit 4 (eIF-3 delta)(eIF3 p44) (eIF-3 RNA-binding subunit) (eIF3 p42) (eIF3g).	8666	Hs.28081	ACAT1	P24752	Acetyl-CoA acetyltransferase, mitochondrial precursor (EC 2.3.1.9)(Acetoacetyl-CoA thiolase) (T2).	38	Hs.37
EIF3S4	O75821	Eukaryotic translation initiation factor 3 subunit 4 (eIF-3 delta)(eIF3 p44) (eIF-3 RNA-binding subunit) (eIF3 p42) (eIF3g).	8666	Hs.28081	AARS	P49588	Alanyl-tRNA synthetase (EC 6.1.1.7) (Alanine--tRNA ligase) (AlaRS).	16	Hs.315137
EIF3S4	O75821	Eukaryotic translation initiation factor 3 subunit 4 (eIF-3 delta)(eIF3 p44) (eIF-3 RNA-binding subunit) (eIF3 p42) (eIF3g).	8666	Hs.28081	COPA	P53621	Coatomer alpha subunit (Alpha-coat protein) (Alpha-COP) (HEPCOP) (HEP-COP) [Contains: Xenin (Xenopsin-related peptide); Proxenin].	1314	Hs.477132
EIF3S4	O75821	Eukaryotic translation initiation factor 3 subunit 4 (eIF-3 delta)(eIF3 p44) (eIF-3 RNA-binding subunit) (eIF3 p42) (eIF3g).	8666	Hs.28081	GOT1	P17174	Aspartate aminotransferase, cytoplasmic (EC 2.6.1.1) (Transaminase A)(Glutamate oxaloacetate transaminase-1).	2805	Hs.597
EIF3S4	O75821	Eukaryotic translation initiation factor 3 subunit 4 (eIF-3 delta)(eIF3 p44) (eIF-3 RNA-binding subunit) (eIF3 p42) (eIF3g).	8666	Hs.28081	PPID	Q08752	40 kDa peptidyl-prolyl cis-trans isomerase (EC 5.2.1.8) (PPIase)(Rotamase) (Cyclophilin-40) (CYP-40) (Cyclophilin-related protein).	5481	Hs.143482
EIF3S4	O75821	Eukaryotic translation initiation factor 3 subunit 4 (eIF-3 delta)(eIF3 p44) (eIF-3 RNA-binding subunit) (eIF3 p42) (eIF3g).	8666	Hs.28081	HIST1H2BL	Q99880	Histone H2B.c (H2B/c).	null	null
EIF3S4	O75821	Eukaryotic translation initiation factor 3 subunit 4 (eIF-3 delta)(eIF3 p44) (eIF-3 RNA-binding subunit) (eIF3 p42) (eIF3g).	8666	Hs.28081	RGS1	Q08116	Regulator of G-protein signaling 1 (RGS1) (Early response protein1R20) (B-cell activation protein BL34).	5996	Hs.75256
EIF3S4	O75821	Eukaryotic translation initiation factor 3 subunit 4 (eIF-3 delta)(eIF3 p44) (eIF-3 RNA-binding subunit) (eIF3 p42) (eIF3g).	8666	Hs.28081	GTPBP4	Q9BZE4	Nucleolar GTP-binding protein 1 (Chronic renal failure gene protein)(GTP-binding protein NGB).	91734	Hs.215766
EIF3S4	O75821	Eukaryotic translation initiation factor 3 subunit 4 (eIF-3 delta)(eIF3 p44) (eIF-3 RNA-binding subunit) (eIF3 p42) (eIF3g).	8666	Hs.28081	NT5C1B	Q9HBH5	Retinol dehydrogenase 14 (EC 1.1.1.-) (Alcohol dehydrogenase PAN2)(UNQ529/PRO1072).	57665	Hs.288880
EIF3S4	O75821	Eukaryotic translation initiation factor 3 subunit 4 (eIF-3 delta)(eIF3 p44) (eIF-3 RNA-binding subunit) (eIF3 p42) (eIF3g).	8666	Hs.28081	EIF3S2	Q13347	Eukaryotic translation initiation factor 3 subunit 2 (eIF-3 beta)(eIF3 p36) (eIF3i) (TGF-beta receptor interacting protein 1) (TRIP-1).	8668	Hs.192023
EIF3S4	O75821	Eukaryotic translation initiation factor 3 subunit 4 (eIF-3 delta)(eIF3 p44) (eIF-3 RNA-binding subunit) (eIF3 p42) (eIF3g).	8666	Hs.28081	EIF3S2	Q13347	Eukaryotic translation initiation factor 3 subunit 2 (eIF-3 beta)(eIF3 p36) (eIF3i) (TGF-beta receptor interacting protein 1) (TRIP-1).	8668	Hs.192023
EIF3S4	O75821	Eukaryotic translation initiation factor 3 subunit 4 (eIF-3 delta)(eIF3 p44) (eIF-3 RNA-binding subunit) (eIF3 p42) (eIF3g).	8666	Hs.28081	DOHH	Q9BU89	Hypothetical protein.	83475	Hs.91103
EIF3S4	O75821	Eukaryotic translation initiation factor 3 subunit 4 (eIF-3 delta)(eIF3 p44) (eIF-3 RNA-binding subunit) (eIF3 p42) (eIF3g).	8666	Hs.28081	WDR6	Q9NNW5	WD-repeat protein 6.	11180	Hs.8737
EIF3S4	O75821	Eukaryotic translation initiation factor 3 subunit 4 (eIF-3 delta)(eIF3 p44) (eIF-3 RNA-binding subunit) (eIF3 p42) (eIF3g).	8666	Hs.28081	EIF3S8	Q99613	Eukaryotic translation initiation factor 3 subunit 8 (eIF3 p110)(eIF3c).	8663	Hs.388163
EIF3S4	O75821	Eukaryotic translation initiation factor 3 subunit 4 (eIF-3 delta)(eIF3 p44) (eIF-3 RNA-binding subunit) (eIF3 p42) (eIF3g).	8666	Hs.28081	GTPBP4	Q9BZE4	Nucleolar GTP-binding protein 1 (Chronic renal failure gene protein)(GTP-binding protein NGB).	23560	Hs.215766
EIF3S4	O75821	Eukaryotic translation initiation factor 3 subunit 4 (eIF-3 delta)(eIF3 p44) (eIF-3 RNA-binding subunit) (eIF3 p42) (eIF3g).	8666	Hs.28081	BIN3	Q9NQY0	Bridging integrator 3.	55909	Hs.68090
EIF3S4	O75821	Eukaryotic translation initiation factor 3 subunit 4 (eIF-3 delta)(eIF3 p44) (eIF-3 RNA-binding subunit) (eIF3 p42) (eIF3g).	8666	Hs.28081	GNPNAT1	Q96EK6	Glucosamine 6-phosphate N-acetyltransferase (EC 2.3.1.4)(Phosphoglucosamine transacetylase) (Phosphoglucosamine acetylase).	64841	Hs.478025
EIF3S4	O75821	Eukaryotic translation initiation factor 3 subunit 4 (eIF-3 delta)(eIF3 p44) (eIF-3 RNA-binding subunit) (eIF3 p42) (eIF3g).	8666	Hs.28081	GNPNAT1	Q96EK6	Glucosamine 6-phosphate N-acetyltransferase (EC 2.3.1.4)(Phosphoglucosamine transacetylase) (Phosphoglucosamine acetylase).	374551	Hs.478025
EIF3S4	O75821	Eukaryotic translation initiation factor 3 subunit 4 (eIF-3 delta)(eIF3 p44) (eIF-3 RNA-binding subunit) (eIF3 p42) (eIF3g).	8666	Hs.28081	BIN3	Q9NQY0	Bridging integrator 3.	80094	Hs.68090
EIF3S4	O75821	Eukaryotic translation initiation factor 3 subunit 4 (eIF-3 delta)(eIF3 p44) (eIF-3 RNA-binding subunit) (eIF3 p42) (eIF3g).	8666	Hs.28081	EIF3S8	Q99613	Eukaryotic translation initiation factor 3 subunit 8 (eIF3 p110)(eIF3c).	8663	Hs.192425
EIF3S4	O75821	Eukaryotic translation initiation factor 3 subunit 4 (eIF-3 delta)(eIF3 p44) (eIF-3 RNA-binding subunit) (eIF3 p42) (eIF3g).	8666	Hs.28081	MPHOSPH6	Q99547	M-phase phosphoprotein 6.	10200	Hs.344400
EIF3S4	O75821	Eukaryotic translation initiation factor 3 subunit 4 (eIF-3 delta)(eIF3 p44) (eIF-3 RNA-binding subunit) (eIF3 p42) (eIF3g).	8666	Hs.28081	GTF2B	Q00403	Transcription initiation factor IIB (General transcription factorTFIIB) (S300-II).	2959	Hs.258561
EIF3S4	O75821	Eukaryotic translation initiation factor 3 subunit 4 (eIF-3 delta)(eIF3 p44) (eIF-3 RNA-binding subunit) (eIF3 p42) (eIF3g).	8666	Hs.28081	ACSS2	Q9NR19	Acetyl-coenzyme A synthetase, cytoplasmic (EC 6.2.1.1) (Acetate--CoAligase) (Acyl-activating enzyme) (Acetyl-CoA synthetase) (ACS)(AceCS).	55902	Hs.14779
EIF3S4	O75821	Eukaryotic translation initiation factor 3 subunit 4 (eIF-3 delta)(eIF3 p44) (eIF-3 RNA-binding subunit) (eIF3 p42) (eIF3g).	8666	Hs.28081	EIF3S10	Q14152	Eukaryotic translation initiation factor 3 subunit 10 (eIF-3 theta)(eIF3 p167) (eIF3 p180) (eIF3 p185) (eIF3a).	8661	Hs.389559
EIF3S4	O75821	Eukaryotic translation initiation factor 3 subunit 4 (eIF-3 delta)(eIF3 p44) (eIF-3 RNA-binding subunit) (eIF3 p42) (eIF3g).	8666	Hs.28081	VDAC3	Q9Y277	Voltage-dependent anion-selective channel protein 3 (VDAC-3) (hVDAC3)(Outer mitochondrial membrane protein porin 3).	7419	Hs.439253
EIF3S4	O75821	Eukaryotic translation initiation factor 3 subunit 4 (eIF-3 delta)(eIF3 p44) (eIF-3 RNA-binding subunit) (eIF3 p42) (eIF3g).	8666	Hs.28081	CCT2	P78371	T-complex protein 1, beta subunit (TCP-1-beta) (CCT-beta).	10576	Hs.189772
EIF3S4	O75821	Eukaryotic translation initiation factor 3 subunit 4 (eIF-3 delta)(eIF3 p44) (eIF-3 RNA-binding subunit) (eIF3 p42) (eIF3g).	8666	Hs.28081	PCSK9	Q8NBP7	Proprotein convertase subtilisin/kexin type 9 precursor (EC 3.4.21.-)(Proprotein convertase PC9) (Subtilisin/kexin-like protease PC9)(Neural apoptosis-regulated convertase 1) (NARC-1).	255738	Hs.18844
EIF3S4	O75821	Eukaryotic translation initiation factor 3 subunit 4 (eIF-3 delta)(eIF3 p44) (eIF-3 RNA-binding subunit) (eIF3 p42) (eIF3g).	8666	Hs.28081	PSMD6	Q15008	26S proteasome non-ATPase regulatory subunit 6 (26S proteasomeregulatory subunit S10) (p42A) (Proteasome regulatory particle subunitp44S10).	9861	Hs.350939
EIF3S4	O75821	Eukaryotic translation initiation factor 3 subunit 4 (eIF-3 delta)(eIF3 p44) (eIF-3 RNA-binding subunit) (eIF3 p42) (eIF3g).	8666	Hs.28081	RUVBL2	Q9Y230	RuvB-like 2 (EC 3.6.1.-) (48-kDa TATA box-binding protein-interactingprotein) (48-kDa TBP-interacting protein) (TIP49b) (Repressing pontin52) (Reptin 52) (51 kDa erythrocyte cytosolic protein) (ECP-51)(TIP60-associated protein 54-beta) (TAP54-beta) (CGI-4	10856	Hs.6455
EIF3S4	O75821	Eukaryotic translation initiation factor 3 subunit 4 (eIF-3 delta)(eIF3 p44) (eIF-3 RNA-binding subunit) (eIF3 p42) (eIF3g).	8666	Hs.28081	ATG9A	Q7Z3C6	Hypothetical protein DKFZp686G18201.	79065	Hs.323363
EIF3S4	O75821	Eukaryotic translation initiation factor 3 subunit 4 (eIF-3 delta)(eIF3 p44) (eIF-3 RNA-binding subunit) (eIF3 p42) (eIF3g).	8666	Hs.28081	EIF3S10	Q14152	Eukaryotic translation initiation factor 3 subunit 10 (eIF-3 theta)(eIF3 p167) (eIF3 p180) (eIF3 p185) (eIF3a).	8661	Hs.389559
EIF3S4	O75821	Eukaryotic translation initiation factor 3 subunit 4 (eIF-3 delta)(eIF3 p44) (eIF-3 RNA-binding subunit) (eIF3 p42) (eIF3g).	8666	Hs.28081	EIF5	P55010	Eukaryotic translation initiation factor 5 (eIF-5).	1983	Hs.433702
EIF3S4	O75821	Eukaryotic translation initiation factor 3 subunit 4 (eIF-3 delta)(eIF3 p44) (eIF-3 RNA-binding subunit) (eIF3 p42) (eIF3g).	8666	Hs.28081	EIF3S10	Q14152	Eukaryotic translation initiation factor 3 subunit 10 (eIF-3 theta)(eIF3 p167) (eIF3 p180) (eIF3 p185) (eIF3a).	8661	Hs.389559
EIF3S4	O75821	Eukaryotic translation initiation factor 3 subunit 4 (eIF-3 delta)(eIF3 p44) (eIF-3 RNA-binding subunit) (eIF3 p42) (eIF3g).	8666	Hs.28081	EIF5	P55010	Eukaryotic translation initiation factor 5 (eIF-5).	1983	Hs.433702
EIF3S4	O75821	Eukaryotic translation initiation factor 3 subunit 4 (eIF-3 delta)(eIF3 p44) (eIF-3 RNA-binding subunit) (eIF3 p42) (eIF3g).	8666	Hs.28081	SUPT16H	Q9Y5B9	Chromatin-specific transcription elongation factor FACT 140 kDasubunit.	null	null
SEC14L2	O76054	SEC14-like protein 2 (Alpha-tocopherol associated protein) (TAP)(hTAP) (Supernatant protein factor) (SPF) (Squalene transfer protein).	23541	Hs.430576	CALR	P27797	Calreticulin precursor (CRP55) (Calregulin) (HACBP) (ERp60) (grp60).	811	Hs.353170
RPP14	O95059	Ribonuclease P protein subunit p14 (EC 3.1.26.5).	11102	Hs.446320	POP5	Q969H6	Pop5 protein (Processing of 5, ribonuclease P/MRP subunit, isoforma).	51367	Hs.279913
RPP14	O95059	Ribonuclease P protein subunit p14 (EC 3.1.26.5).	11102	Hs.446320	RPP30	P78346	Ribonuclease P protein subunit p30 (EC 3.1.26.5) (RNaseP protein p30)(RNase P subunit 2).	10556	Hs.139120
RTN3	O95197	Reticulon protein 3 (Neuroendocrine-specific protein-like 2) (NSP-likeprotein II) (NSPLII).	10313	Hs.404434	PTPN9	P43378	Protein-tyrosine phosphatase, non-receptor type 9 (EC 3.1.3.48)(Protein-tyrosine phosphatase MEG2) (PTPase-MEG2).	5780	Hs.147663
RTN3	O95197	Reticulon protein 3 (Neuroendocrine-specific protein-like 2) (NSP-likeprotein II) (NSPLII).	10313	Hs.404434	ARRB1	P49407	Beta-arrestin 1 (Arrestin, beta 1).	408	Hs.112278
RTN3	O95197	Reticulon protein 3 (Neuroendocrine-specific protein-like 2) (NSP-likeprotein II) (NSPLII).	10313	Hs.404434	SPOP	O43791	Speckle-type POZ protein.	8405	Hs.129951
RTN3	O95197	Reticulon protein 3 (Neuroendocrine-specific protein-like 2) (NSP-likeprotein II) (NSPLII).	10313	Hs.404434	FXR2	P51116	Fragile X mental retardation syndrome related protein 2.	9513	Hs.52788
RTN3	O95197	Reticulon protein 3 (Neuroendocrine-specific protein-like 2) (NSP-likeprotein II) (NSPLII).	10313	Hs.404434	PLEKHF2	Q9H8W4	Hypothetical protein FLJ13187.	79666	Hs.29724
RTN3	O95197	Reticulon protein 3 (Neuroendocrine-specific protein-like 2) (NSP-likeprotein II) (NSPLII).	10313	Hs.404434	COL4A3BP	Q9Y5P4	Goodpasture antigen-binding protein (EC 2.7.1.37) (GPBP) (Collagentype IV alpha 3 binding protein) (StAR-related lipid transfer protein11) (StARD11) (START domain-containing protein 11).	10087	Hs.21276
RTN3	O95197	Reticulon protein 3 (Neuroendocrine-specific protein-like 2) (NSP-likeprotein II) (NSPLII).	10313	Hs.404434	RAB33A	Q14088	Ras-related protein Rab-33A (Small GTP-binding protein S10).	9363	Hs.56294
GADD45G	O95257	Growth arrest and DNA-damage-inducible protein GADD45 gamma (Cytokineresponsive protein CR6).	10912	Hs.9701	GADD45A	P24522	Growth arrest and DNA-damage-inducible protein GADD45 alpha (DNA-damage inducible transcript 1) (DDIT1).	1647	Hs.80409
GADD45G	O95257	Growth arrest and DNA-damage-inducible protein GADD45 gamma (Cytokineresponsive protein CR6).	10912	Hs.9701	ESR1	P03372	Estrogen receptor (ER) (Estradiol receptor) (ER-alpha).	2099	Hs.1657
GADD45G	O95257	Growth arrest and DNA-damage-inducible protein GADD45 gamma (Cytokineresponsive protein CR6).	10912	Hs.9701	RXRA	P19793	Retinoic acid receptor RXR-alpha.	6256	Hs.20084
GADD45G	O95257	Growth arrest and DNA-damage-inducible protein GADD45 gamma (Cytokineresponsive protein CR6).	10912	Hs.9701	CCNB1	P14635	G2/mitotic-specific cyclin B1.	891	Hs.23960
GADD45G	O95257	Growth arrest and DNA-damage-inducible protein GADD45 gamma (Cytokineresponsive protein CR6).	10912	Hs.9701	CDKN1A	P38936	Cyclin-dependent kinase inhibitor 1 (p21) (CDK-interacting protein 1)(Melanoma differentiation associated protein 6) (MDA-6).	1026	Hs.370771
GADD45G	O95257	Growth arrest and DNA-damage-inducible protein GADD45 gamma (Cytokineresponsive protein CR6).	10912	Hs.9701	PCNA	P12004	Proliferating cell nuclear antigen (PCNA) (Cyclin).	5111	Hs.78996
GADD45G	O95257	Growth arrest and DNA-damage-inducible protein GADD45 gamma (Cytokineresponsive protein CR6).	10912	Hs.9701	PPARG	P37231	Peroxisome proliferator activated receptor gamma (PPAR-gamma).	5468	Hs.387667
GADD45G	O95257	Growth arrest and DNA-damage-inducible protein GADD45 gamma (Cytokineresponsive protein CR6).	10912	Hs.9701	CDC2	P06493	Cell division control protein 2 homolog (EC 2.7.1.37) (p34 proteinkinase) (Cyclin-dependent kinase 1) (CDK1).	983	Hs.334562
GADD45G	O95257	Growth arrest and DNA-damage-inducible protein GADD45 gamma (Cytokineresponsive protein CR6).	10912	Hs.9701	PPARD	Q03181	Peroxisome proliferator activated receptor delta (PPAR-delta) (PPAR-beta) (Nuclear hormone receptor 1) (NUC1) (NUCI).	5467	Hs.106415
GADD45G	O95257	Growth arrest and DNA-damage-inducible protein GADD45 gamma (Cytokineresponsive protein CR6).	10912	Hs.9701	GADD45GIP1	Q8TAE8	CR6 interacting factor 1 (CKII beta associating protein) (Growtharrest and DNA-damage-inducible, gamma interacting protein 1).	90480	Hs.83135
GADD45G	O95257	Growth arrest and DNA-damage-inducible protein GADD45 gamma (Cytokineresponsive protein CR6).	10912	Hs.9701	C21orf6	P57060	Protein C21orf6 (GL011).	10069	Hs.34136
GADD45G	O95257	Growth arrest and DNA-damage-inducible protein GADD45 gamma (Cytokineresponsive protein CR6).	10912	Hs.9701	MAP3K4	Q9Y6R4	Mitogen-activated protein kinase kinase kinase 4 (EC 2.7.1.-)(MAPK/ERK kinase kinase 4) (MEK kinase 4) (MEKK 4) (MAP three kinase1).	4216	Hs.390428
GADD45G	O95257	Growth arrest and DNA-damage-inducible protein GADD45 gamma (Cytokineresponsive protein CR6).	10912	Hs.9701	TSNAX	Q99598	Translin-associated protein X (Translin-associated factor X).	7257	Hs.96247
GADD45G	O95257	Growth arrest and DNA-damage-inducible protein GADD45 gamma (Cytokineresponsive protein CR6).	10912	Hs.9701	PPARA	Q07869	Peroxisome proliferator activated receptor alpha (PPAR-alpha).	5465	Hs.271640
GADD45G	O95257	Growth arrest and DNA-damage-inducible protein GADD45 gamma (Cytokineresponsive protein CR6).	10912	Hs.9701	MAP3K4	Q9Y6R4	Mitogen-activated protein kinase kinase kinase 4 (EC 2.7.1.-)(MAPK/ERK kinase kinase 4) (MEK kinase 4) (MEKK 4) (MAP three kinase1).	4216	Hs.390428
GADD45G	O95257	Growth arrest and DNA-damage-inducible protein GADD45 gamma (Cytokineresponsive protein CR6).	10912	Hs.9701	GADD45GIP1	Q8TAE8	CR6 interacting factor 1 (CKII beta associating protein) (Growtharrest and DNA-damage-inducible, gamma interacting protein 1).	90480	Hs.83135
CLDN7	O95471	Claudin-7.	1366	Hs.278562	TJP1	Q07157	Tight junction protein ZO-1 (Zonula occludens 1 protein) (Zonaoccludens 1 protein) (Tight junction protein 1).	null	null
SEC24B	O95487	Protein transport protein Sec24B (SEC24-related protein B).	10427	Hs.7239	IL11RA	P07902	Galactose-1-phosphate uridylyltransferase (EC 2.7.7.12) (Gal-1-Puridylyltransferase) (UDP-glucose--hexose-1-phosphateuridylyltransferase).	2592	Hs.75641
SEC24B	O95487	Protein transport protein Sec24B (SEC24-related protein B).	10427	Hs.7239	EEF2	P13639	Elongation factor 2 (EF-2).	1938	Hs.75309
SEC24B	O95487	Protein transport protein Sec24B (SEC24-related protein B).	10427	Hs.7239	CDK2AP1	O14519	Cyclin-dependent kinase 2-associated protein 1 (CDK2-associatedprotein 1) (Putative oral cancer suppressor) (Deleted in oral cancer-1) (DOC-1).	8099	Hs.433201
SEC24B	O95487	Protein transport protein Sec24B (SEC24-related protein B).	10427	Hs.7239	CTSB	P07858	Cathepsin B precursor (EC 3.4.22.1) (Cathepsin B1) (APP secretase)(APPS).	1508	Hs.135226
SEC24B	O95487	Protein transport protein Sec24B (SEC24-related protein B).	10427	Hs.7239	NPEPL1	O14662	Syntaxin 16 (Syn16).	8675	Hs.349074
SEC24B	O95487	Protein transport protein Sec24B (SEC24-related protein B).	10427	Hs.7239	DGKQ	P52824	Diacylglycerol kinase, theta (EC 2.7.1.107) (Diglyceride kinase) (DGK-theta) (DAG kinase theta).	1609	Hs.99932
SEC24B	O95487	Protein transport protein Sec24B (SEC24-related protein B).	10427	Hs.7239	POLR2B	P30876	DNA-directed RNA polymerase II 140 kDa polypeptide (EC 2.7.7.6) (RNApolymerase II subunit 2) (RPB2).	5431	Hs.149353
SEC24B	O95487	Protein transport protein Sec24B (SEC24-related protein B).	10427	Hs.7239	RPL4	P36578	60S ribosomal protein L4 (L1).	6124	Hs.186350
SEC24B	O95487	Protein transport protein Sec24B (SEC24-related protein B).	10427	Hs.7239	RPL4	P36578	60S ribosomal protein L4 (L1).	6124	Hs.478508
SEC24B	O95487	Protein transport protein Sec24B (SEC24-related protein B).	10427	Hs.7239	SMAD1	Q15797	Mothers against decapentaplegic homolog 1 (SMAD 1) (Mothers againstDPP homolog 1) (Mad-related protein 1) (Transforming growth factor-beta signaling protein-1) (BSP-1) (hSMAD1) (JV4-1).	79975	Hs.388294
SEC24B	O95487	Protein transport protein Sec24B (SEC24-related protein B).	10427	Hs.7239	SEC23A	Q15436	Protein transport protein Sec23A (SEC23-related protein A).	10484	Hs.272927
SEC24B	O95487	Protein transport protein Sec24B (SEC24-related protein B).	10427	Hs.7239	SMAD1	Q15797	Mothers against decapentaplegic homolog 1 (SMAD 1) (Mothers againstDPP homolog 1) (Mad-related protein 1) (Transforming growth factor-beta signaling protein-1) (BSP-1) (hSMAD1) (JV4-1).	26072	Hs.388294
SEC24B	O95487	Protein transport protein Sec24B (SEC24-related protein B).	10427	Hs.7239	SMAD1	Q15797	Mothers against decapentaplegic homolog 1 (SMAD 1) (Mothers againstDPP homolog 1) (Mad-related protein 1) (Transforming growth factor-beta signaling protein-1) (BSP-1) (hSMAD1) (JV4-1).	4086	Hs.388294
SEC24B	O95487	Protein transport protein Sec24B (SEC24-related protein B).	10427	Hs.7239	DLG2	Q15700	Channel associated protein of synapse-110 (Chapsyn-110) (Discs, largehomolog 2).	1740	Hs.215839
SEC24B	O95487	Protein transport protein Sec24B (SEC24-related protein B).	10427	Hs.7239	C9orf32	Q9BV86	AD-003 protein.	28989	Hs.284250
SEC24B	O95487	Protein transport protein Sec24B (SEC24-related protein B).	10427	Hs.7239	WDR79	Q9BUR4	FLJ10385 protein.	55135	Hs.437460
SEC24B	O95487	Protein transport protein Sec24B (SEC24-related protein B).	10427	Hs.7239	SPHK2	Q9NRA0	Sphingosine kinase 2 (EC 2.7.1.-) (SK 2) (SPK 2).	56848	Hs.444484
SEC24B	O95487	Protein transport protein Sec24B (SEC24-related protein B).	10427	Hs.7239	GPSN2	Q9NZ01	Synaptic glycoprotein SC2.	377180	Hs.306122
SEC24B	O95487	Protein transport protein Sec24B (SEC24-related protein B).	10427	Hs.7239	MKNK2	Q9HBH9	MAP kinase-interacting serine/threonine kinase 2 (EC 2.7.1.37) (MAPkinase signal-integrating kinase 2) (Mnk2).	2872	Hs.512094
SEC24B	O95487	Protein transport protein Sec24B (SEC24-related protein B).	10427	Hs.7239	GPSN2	Q9NZ01	Synaptic glycoprotein SC2.	9524	Hs.306122
C1orf156	O95568	Hypothetical protein (MGC9084 protein).	92342	Hs.33922	PHYHIP	Q92561	Phytanoyl-CoA hydroxylase interacting protein (Phytanoyl-CoAhydroxylase associated protein 1) (PAHXAP1) (PAHX-AP1).	9796	Hs.334688
GGPS1	O95749	Geranylgeranyl pyrophosphate synthetase (GGPP synthetase) (GGPPSASE)(Geranylgeranyl diphosphate synthase) [Includes:Dimethylallyltransferase (EC 2.5.1.1); Geranyltranstransferase(EC 2.5.1.10); Farnesyltranstransferase (EC 2.5.1.29)].	9453	Hs.55498	HMBS	P08397	Porphobilinogen deaminase (EC 2.5.1.61) (Hydroxymethylbilane synthase)(HMBS) (Pre-uroporphyrinogen synthase) (PBG-D).	3145	Hs.82609
GGPS1	O95749	Geranylgeranyl pyrophosphate synthetase (GGPP synthetase) (GGPPSASE)(Geranylgeranyl diphosphate synthase) [Includes:Dimethylallyltransferase (EC 2.5.1.1); Geranyltranstransferase(EC 2.5.1.10); Farnesyltranstransferase (EC 2.5.1.29)].	9453	Hs.55498	GCH1	P30793	GTP cyclohydrolase I (EC 3.5.4.16) (GTP-CH-I).	2643	Hs.86724
GGPS1	O95749	Geranylgeranyl pyrophosphate synthetase (GGPP synthetase) (GGPPSASE)(Geranylgeranyl diphosphate synthase) [Includes:Dimethylallyltransferase (EC 2.5.1.1); Geranyltranstransferase(EC 2.5.1.10); Farnesyltranstransferase (EC 2.5.1.29)].	9453	Hs.55498	POLR2C	P19387	DNA-directed RNA polymerase II 33 kDa polypeptide (EC 2.7.7.6) (RPB3)(RNA polymerase II subunit 3) (RPB33) (RPB31).	5432	Hs.79402
GGPS1	O95749	Geranylgeranyl pyrophosphate synthetase (GGPP synthetase) (GGPPSASE)(Geranylgeranyl diphosphate synthase) [Includes:Dimethylallyltransferase (EC 2.5.1.1); Geranyltranstransferase(EC 2.5.1.10); Farnesyltranstransferase (EC 2.5.1.29)].	9453	Hs.55498	KCTD5	Q9NXV2	Hypothetical protein FLJ20040.	54442	Hs.61960
GGPS1	O95749	Geranylgeranyl pyrophosphate synthetase (GGPP synthetase) (GGPPSASE)(Geranylgeranyl diphosphate synthase) [Includes:Dimethylallyltransferase (EC 2.5.1.1); Geranyltranstransferase(EC 2.5.1.10); Farnesyltranstransferase (EC 2.5.1.29)].	9453	Hs.55498	HAO1	Q9UJM8	Hydroxyacid oxidase 1 (EC 1.1.3.15) (HAOX1) (Glycolate oxidase) (GOX).	54363	Hs.193640
GGPS1	O95749	Geranylgeranyl pyrophosphate synthetase (GGPP synthetase) (GGPPSASE)(Geranylgeranyl diphosphate synthase) [Includes:Dimethylallyltransferase (EC 2.5.1.1); Geranyltranstransferase(EC 2.5.1.10); Farnesyltranstransferase (EC 2.5.1.29)].	9453	Hs.55498	MVK	Q03426	Mevalonate kinase (EC 2.7.1.36) (MK).	4598	Hs.130607
GGPS1	O95749	Geranylgeranyl pyrophosphate synthetase (GGPP synthetase) (GGPPSASE)(Geranylgeranyl diphosphate synthase) [Includes:Dimethylallyltransferase (EC 2.5.1.1); Geranyltranstransferase(EC 2.5.1.10); Farnesyltranstransferase (EC 2.5.1.29)].	9453	Hs.55498	MVK	Q03426	Mevalonate kinase (EC 2.7.1.36) (MK).	144717	Hs.130607
CLDN1	O95832	Claudin-1 (Senescence-associated epithelial membrane protein)(UNQ481/PRO944).	9076	Hs.7327	MMP14	P50281	Matrix metalloproteinase-14 precursor (EC 3.4.24.80) (MMP-14)(Membrane-type matrix metalloproteinase 1) (MT-MMP 1) (MTMMP1)(Membrane-type-1 matrix metalloproteinase) (MT1-MMP) (MT1MMP) (MMP-X1).	4323	Hs.2399
CLDN1	O95832	Claudin-1 (Senescence-associated epithelial membrane protein)(UNQ481/PRO944).	9076	Hs.7327	MMP2	P08253	72 kDa type IV collagenase precursor (EC 3.4.24.24) (72 kDagelatinase) (Matrix metalloproteinase-2) (MMP-2) (Gelatinase A) (TBE-1).	4313	Hs.367877
CLDN1	O95832	Claudin-1 (Senescence-associated epithelial membrane protein)(UNQ481/PRO944).	9076	Hs.7327	CLDN3	O15551	Claudin-3 (Clostridium perfringens enterotoxin receptor 2) (CPE-receptor 2) (CPE-R 2) (Ventral prostate.1 protein homolog) (HRVP1).	1365	Hs.25640
CLDN1	O95832	Claudin-1 (Senescence-associated epithelial membrane protein)(UNQ481/PRO944).	9076	Hs.7327	BRD4	O60885	Bromodomain-containing protein 4 (HUNK1 protein).	23476	Hs.278675
CLDN1	O95832	Claudin-1 (Senescence-associated epithelial membrane protein)(UNQ481/PRO944).	9076	Hs.7327	TJP2	Q9UDY2	Tight junction protein ZO-2 (Zonula occludens 2 protein) (Zonaoccludens 2 protein) (Tight junction protein 2).	9414	Hs.75608
CLDN1	O95832	Claudin-1 (Senescence-associated epithelial membrane protein)(UNQ481/PRO944).	9076	Hs.7327	INADL	Q8NI35	Pals1-associated tight junction protein.	10207	Hs.436450
CLDN1	O95832	Claudin-1 (Senescence-associated epithelial membrane protein)(UNQ481/PRO944).	9076	Hs.7327	TJP1	Q07157	Tight junction protein ZO-1 (Zonula occludens 1 protein) (Zonaoccludens 1 protein) (Tight junction protein 1).	null	null
CCNE2	O96020	G1/S-Specific cyclin E2.	9134	Hs.408658	CDKN1B	P46527	Cyclin-dependent kinase inhibitor 1B (Cyclin-dependent kinaseinhibitor p27) (p27Kip1).	1027	Hs.238990
CCNE2	O96020	G1/S-Specific cyclin E2.	9134	Hs.408658	CDK2	P24941	Cell division protein kinase 2 (EC 2.7.1.37) (p33 protein kinase).	1017	Hs.19192
CCNE2	O96020	G1/S-Specific cyclin E2.	9134	Hs.408658	CDKN1A	P38936	Cyclin-dependent kinase inhibitor 1 (p21) (CDK-interacting protein 1)(Melanoma differentiation associated protein 6) (MDA-6).	1026	Hs.370771
LALBA	P00709	Alpha-lactalbumin precursor (Lactose synthase B protein).	3906	Hs.72938	HIST1H2BO	P23527	Histone H2B.n (H2B/n) (H2B.2).	null	null
LALBA	P00709	Alpha-lactalbumin precursor (Lactose synthase B protein).	3906	Hs.72938	CRYAA	P02489	Alpha crystallin A chain (Heat-shock protein beta-4) (HspB4).	1409	Hs.184085
LALBA	P00709	Alpha-lactalbumin precursor (Lactose synthase B protein).	3906	Hs.72938	B4GALT1	P15291	Beta-1,4-galactosyltransferase 1 (EC 2.4.1.-) (Beta-1,4-GalTase 1)(Beta4Gal-T1) (b4Gal-T1) (UDP-galactose:beta-N-acetylglucosamine beta-1,4-galactosyltransferase 1) (UDP-Gal:beta-GlcNAc beta-1,4-galactosyltransferase 1) [Includes: Lactose synthase A prote	2683	Hs.396798
PLAU	P00749	Urokinase-type plasminogen activator precursor (EC 3.4.21.73) (uPA)(U-plasminogen activator).	5328	Hs.77274	NID1	P14543	Nidogen precursor (Entactin).	4811	Hs.356624
PLAU	P00749	Urokinase-type plasminogen activator precursor (EC 3.4.21.73) (uPA)(U-plasminogen activator).	5328	Hs.77274	SERPINA5	P05154	Plasma serine protease inhibitor precursor (PCI) (Protein C inhibitor)(Plasminogen activator inhibitor-3) (PAI3) (Acrosomal serine proteaseinhibitor).	5104	Hs.76353
PLAU	P00749	Urokinase-type plasminogen activator precursor (EC 3.4.21.73) (uPA)(U-plasminogen activator).	5328	Hs.77274	PLG	P00747	Plasminogen precursor (EC 3.4.21.7) [Contains: Angiostatin].	5340	Hs.143436
PLAU	P00749	Urokinase-type plasminogen activator precursor (EC 3.4.21.73) (uPA)(U-plasminogen activator).	5328	Hs.77274	IGF2R	P11717	Cation-independent mannose-6-phosphate receptor precursor (CI Man-6-Preceptor) (CI-MPR) (Insulin-like growth factor II receptor) (300 kDamannose 6-phosphate receptor) (MPR 300) (MPR300) (CD222 antigen).	3482	Hs.76473
PLAU	P00749	Urokinase-type plasminogen activator precursor (EC 3.4.21.73) (uPA)(U-plasminogen activator).	5328	Hs.77274	PLAT	P00750	Tissue-type plasminogen activator precursor (EC 3.4.21.68) (tPA) (t-PA) (t-plasminogen activator) (Alteplase) (Reteplase).	5327	Hs.274404
PLAU	P00749	Urokinase-type plasminogen activator precursor (EC 3.4.21.73) (uPA)(U-plasminogen activator).	5328	Hs.77274	SERPINA5	P05154	Plasma serine protease inhibitor precursor (PCI) (Protein C inhibitor)(Plasminogen activator inhibitor-3) (PAI3) (Acrosomal serine proteaseinhibitor).	12	Hs.76353
PLAU	P00749	Urokinase-type plasminogen activator precursor (EC 3.4.21.73) (uPA)(U-plasminogen activator).	5328	Hs.77274	SERPINE1	P05121	Plasminogen activator inhibitor-1 precursor (PAI-1) (Endothelialplasminogen activator inhibitor) (PAI).	5054	Hs.414795
PLAU	P00749	Urokinase-type plasminogen activator precursor (EC 3.4.21.73) (uPA)(U-plasminogen activator).	5328	Hs.77274	SERPINB2	P05120	Plasminogen activator inhibitor-2 precursor (PAI-2) (Placentalplasminogen activator inhibitor) (Monocyte Arg-serpin) (Urokinaseinhibitor).	5055	Hs.75716
PLAU	P00749	Urokinase-type plasminogen activator precursor (EC 3.4.21.73) (uPA)(U-plasminogen activator).	5328	Hs.77274	SERPINB6	P35237	Placental thrombin inhibitor (Cytoplasmic antiproteinase) (CAP)(Protease inhibitor 6) (PI-6).	5269	Hs.41072
PLAU	P00749	Urokinase-type plasminogen activator precursor (EC 3.4.21.73) (uPA)(U-plasminogen activator).	5328	Hs.77274	LRP2	P98164	Low-density lipoprotein receptor-related protein 2 precursor (Megalin)(Glycoprotein 330) (gp330).	4036	Hs.252938
PLAU	P00749	Urokinase-type plasminogen activator precursor (EC 3.4.21.73) (uPA)(U-plasminogen activator).	5328	Hs.77274	PLAUR	Q03405	Urokinase plasminogen activator surface receptor precursor (uPAR) (U-PAR) (Monocyte activation antigen Mo3) (CD87 antigen).	5329	Hs.179657
ADA	P00813	Adenosine deaminase (EC 3.5.4.4) (Adenosine aminohydrolase).	100	Hs.407135	ADORA2A	P29274	Adenosine A2a receptor.	135	Hs.197029
ADA	P00813	Adenosine deaminase (EC 3.5.4.4) (Adenosine aminohydrolase).	100	Hs.407135	DRD1	P21728	D(1A) dopamine receptor.	1812	Hs.2624
ADA	P00813	Adenosine deaminase (EC 3.5.4.4) (Adenosine aminohydrolase).	100	Hs.407135	ADORA1	P30542	Adenosine A1 receptor.	134	Hs.77867
ADA	P00813	Adenosine deaminase (EC 3.5.4.4) (Adenosine aminohydrolase).	100	Hs.407135	DPP4	P27487	Dipeptidyl peptidase IV (EC 3.4.14.5) (DPP IV) (T-cell activationantigen CD26) (TP103) (Adenosine deaminase complexing protein-2)(ADABP).	1803	Hs.44926
ADA	P00813	Adenosine deaminase (EC 3.5.4.4) (Adenosine aminohydrolase).	100	Hs.407135	NR3C1	P04150	Glucocorticoid receptor (GR).	2908	Hs.512414
ADA	P00813	Adenosine deaminase (EC 3.5.4.4) (Adenosine aminohydrolase).	100	Hs.407135	ADORA1	P30542	Adenosine A1 receptor.	134	Hs.77867
ADA	P00813	Adenosine deaminase (EC 3.5.4.4) (Adenosine aminohydrolase).	100	Hs.407135	NR3C1	P04150	Glucocorticoid receptor (GR).	375473	Hs.512414
ADA	P00813	Adenosine deaminase (EC 3.5.4.4) (Adenosine aminohydrolase).	100	Hs.407135	PCSK9	Q8NBP7	Proprotein convertase subtilisin/kexin type 9 precursor (EC 3.4.21.-)(Proprotein convertase PC9) (Subtilisin/kexin-like protease PC9)(Neural apoptosis-regulated convertase 1) (NARC-1).	255738	Hs.18844
ADA	P00813	Adenosine deaminase (EC 3.5.4.4) (Adenosine aminohydrolase).	100	Hs.407135	SCRT2	Q9BYN0	UPF0238 protein c20orf139.	140809	Hs.135056
ADA	P00813	Adenosine deaminase (EC 3.5.4.4) (Adenosine aminohydrolase).	100	Hs.407135	CUL1	Q13616	Cullin homolog 1 (CUL-1).	8454	Hs.348153
CA2	P00918	Carbonic anhydrase II (EC 4.2.1.1) (Carbonate dehydratase II) (CA-II)(Carbonic anhydrase C).	760	Hs.155097	HSPD1	P10809	60 kDa heat shock protein, mitochondrial precursor (Hsp60) (60 kDachaperonin) (CPN60) (Heat shock protein 60) (HSP-60) (Mitochondrialmatrix protein P1) (P60 lymphocyte protein) (HuCHA60).	3329	Hs.79037
CA2	P00918	Carbonic anhydrase II (EC 4.2.1.1) (Carbonate dehydratase II) (CA-II)(Carbonic anhydrase C).	760	Hs.155097	SLC4A1	P02730	Band 3 anion transport protein (Anion exchange protein 1) (AE 1)(CD233 antigen).	6521	Hs.443948
CA2	P00918	Carbonic anhydrase II (EC 4.2.1.1) (Carbonate dehydratase II) (CA-II)(Carbonic anhydrase C).	760	Hs.155097	SLC4A3	P48751	Anion exchange protein 3 (Neuronal band 3-like protein) (Cardiac/brainband 3-like protein) (CAE3/BAE3).	6508	Hs.1176
CA2	P00918	Carbonic anhydrase II (EC 4.2.1.1) (Carbonate dehydratase II) (CA-II)(Carbonic anhydrase C).	760	Hs.155097	SLC9A1	P19634	Sodium/hydrogen exchanger 1 (Na(+)/H(+) exchanger 1) (NHE-1) (Na+/H+antiporter, amiloride-sensitive) (APNH).	6548	Hs.170222
CA2	P00918	Carbonic anhydrase II (EC 4.2.1.1) (Carbonate dehydratase II) (CA-II)(Carbonic anhydrase C).	760	Hs.155097	ANKZF1	Q9H8Y5	Hypothetical protein FLJ13144.	55139	Hs.437647
EGF	P01133	Pro-epidermal growth factor precursor (EGF) [Contains: Epidermalgrowth factor (Urogastrone)].	1950	Hs.419815	EGFR	P00533	Epidermal growth factor receptor precursor (EC 2.7.1.112) (Receptorprotein-tyrosine kinase ErbB-1).	1956	Hs.77432
EGF	P01133	Pro-epidermal growth factor precursor (EGF) [Contains: Epidermalgrowth factor (Urogastrone)].	1950	Hs.419815	EGFR	P00533	Epidermal growth factor receptor precursor (EC 2.7.1.112) (Receptorprotein-tyrosine kinase ErbB-1).	1956	Hs.77432
EGF	P01133	Pro-epidermal growth factor precursor (EGF) [Contains: Epidermalgrowth factor (Urogastrone)].	1950	Hs.419815	ERBB3	P21860	Receptor protein-tyrosine kinase erbB-3 precursor (EC 2.7.1.112) (c-erbB3) (Tyrosine kinase-type cell surface receptor HER3).	2065	Hs.306251
EGF	P01133	Pro-epidermal growth factor precursor (EGF) [Contains: Epidermalgrowth factor (Urogastrone)].	1950	Hs.419815	ERBB2	P04626	Receptor protein-tyrosine kinase erbB-2 precursor (EC 2.7.1.112)(p185erbB2) (NEU proto-oncogene) (C-erbB-2) (Tyrosine kinase-type cellsurface receptor HER2) (MLN 19).	2064	Hs.446352
EGF	P01133	Pro-epidermal growth factor precursor (EGF) [Contains: Epidermalgrowth factor (Urogastrone)].	1950	Hs.419815	EGFR	P00533	Epidermal growth factor receptor precursor (EC 2.7.1.112) (Receptorprotein-tyrosine kinase ErbB-1).	1956	Hs.77432
EGF	P01133	Pro-epidermal growth factor precursor (EGF) [Contains: Epidermalgrowth factor (Urogastrone)].	1950	Hs.419815	FGF5	P12034	Fibroblast growth factor-5 precursor (FGF-5) (HBGF-5) (Smag-82).	2250	Hs.37055
EGF	P01133	Pro-epidermal growth factor precursor (EGF) [Contains: Epidermalgrowth factor (Urogastrone)].	1950	Hs.419815	EGFR	P00533	Epidermal growth factor receptor precursor (EC 2.7.1.112) (Receptorprotein-tyrosine kinase ErbB-1).	1956	Hs.77432
EGF	P01133	Pro-epidermal growth factor precursor (EGF) [Contains: Epidermalgrowth factor (Urogastrone)].	1950	Hs.419815	PIK3R2	O00459	Phosphatidylinositol 3-kinase regulatory beta subunit (PI3-kinase p85-beta subunit) (PtdIns-3-kinase p85-beta).	5296	Hs.211586
EGF	P01133	Pro-epidermal growth factor precursor (EGF) [Contains: Epidermalgrowth factor (Urogastrone)].	1950	Hs.419815	DUSP3	P51452	Dual specificity protein phosphatase 3 (EC 3.1.3.48) (EC 3.1.3.16)(Dual specificity protein phosphatase VHR).	1845	Hs.181046
EGF	P01133	Pro-epidermal growth factor precursor (EGF) [Contains: Epidermalgrowth factor (Urogastrone)].	1950	Hs.419815	EGFR	P00533	Epidermal growth factor receptor precursor (EC 2.7.1.112) (Receptorprotein-tyrosine kinase ErbB-1).	1956	Hs.77432
EGF	P01133	Pro-epidermal growth factor precursor (EGF) [Contains: Epidermalgrowth factor (Urogastrone)].	1950	Hs.419815	VTN	P04004	Vitronectin precursor (Serum spreading factor) (S-protein) (V75)[Contains: Vitronectin V65 subunit; Vitronectin V10 subunit;Somatomedin B].	7448	Hs.2257
FSHB	P01225	Follitropin beta chain precursor (Follicle-stimulating hormone betasubunit) (FSH-beta) (FSH-B).		null	CGB	P01233	Choriogonadotropin beta chain precursor (Chorionic gonadotrophin betasubunit) (CG-beta).	1082	Hs.343662
FSHB	P01225	Follitropin beta chain precursor (Follicle-stimulating hormone betasubunit) (FSH-beta) (FSH-B).		null	CGB	P01233	Choriogonadotropin beta chain precursor (Chorionic gonadotrophin betasubunit) (CG-beta).	94115	Hs.343662
FSHB	P01225	Follitropin beta chain precursor (Follicle-stimulating hormone betasubunit) (FSH-beta) (FSH-B).		null	CGB	P01233	Choriogonadotropin beta chain precursor (Chorionic gonadotrophin betasubunit) (CG-beta).	93659	Hs.172944
FSHB	P01225	Follitropin beta chain precursor (Follicle-stimulating hormone betasubunit) (FSH-beta) (FSH-B).		null	FSHR	P23945	Follicle stimulating hormone receptor precursor (FSH-R) (Follitropinreceptor).	2492	Hs.1428
FSHB	P01225	Follitropin beta chain precursor (Follicle-stimulating hormone betasubunit) (FSH-beta) (FSH-B).		null	CGB	P01233	Choriogonadotropin beta chain precursor (Chorionic gonadotrophin betasubunit) (CG-beta).	1082	Hs.446683
FSHB	P01225	Follitropin beta chain precursor (Follicle-stimulating hormone betasubunit) (FSH-beta) (FSH-B).		null	CGA	P01215	Glycoprotein hormones alpha chain precursor (Follitropin alpha chain)(Follicle-stimulating hormone alpha chain) (FSH-alpha) (Lutropin alphachain) (Luteinizing hormone alpha chain) (LSH-alpha) (Thyrotropinalpha chain) (Thyroid-stimulating hormone alpha cha	1081	Hs.119689
IGHG1	P01857	Ig gamma-1 chain C region.		null	TRAF1	Q13077	TNF receptor associated factor 1 (Epstein-Barr virus-induced protein6).	7185	Hs.438253
IGHG1	P01857	Ig gamma-1 chain C region.		null	IKBKG	Q9Y6K9	NF-kappa-B essential modulator (NEMO) (NF-kappa-B essential modifier)(Inhibitor of nuclear factor kappa-B kinase gamma subunit) (IkB kinasegamma subunit) (I-kappa-B kinase gamma) (IKK-gamma) (IKKG) (IkBkinase-associated protein 1) (IKKAP1) (FIP-3).	8517	Hs.43505
IGHG3	P01860	Ig gamma-3 chain C region (Heavy chain disease protein) (HDC).	3502	Hs.413826	IKBKG	Q9Y6K9	NF-kappa-B essential modulator (NEMO) (NF-kappa-B essential modifier)(Inhibitor of nuclear factor kappa-B kinase gamma subunit) (IkB kinasegamma subunit) (I-kappa-B kinase gamma) (IKK-gamma) (IKKG) (IkBkinase-associated protein 1) (IKKAP1) (FIP-3).	8517	Hs.43505
GYPA	P02724	Glycophorin A precursor (PAS-2) (Sialoglycoprotein alpha) (MNsialoglycoprotein) (CD235a antigen).	2993	Hs.34287	PAIP2	Q9BPZ3	Polyadenylate-binding protein-interacting protein 2 (Poly(A) bindingprotein-interacting protein 2) (PABP-interacting protein 2) (PAIP-2)(HSPC218).	51247	Hs.396644
GYPA	P02724	Glycophorin A precursor (PAS-2) (Sialoglycoprotein alpha) (MNsialoglycoprotein) (CD235a antigen).	2993	Hs.34287	PAIP2	Q9BPZ3	Polyadenylate-binding protein-interacting protein 2 (Poly(A) bindingprotein-interacting protein 2) (PABP-interacting protein 2) (PAIP-2)(HSPC218).	153095	Hs.396644
APCS	P02743	Serum amyloid P-component precursor (SAP) (9.5S alpha-1-glycoprotein).	325	Hs.1957	CRP	P02741	C-reactive protein precursor.	1401	Hs.76452
APCS	P02743	Serum amyloid P-component precursor (SAP) (9.5S alpha-1-glycoprotein).	325	Hs.1957	C1QA	P02745	Complement C1q subcomponent, A chain precursor.	712	Hs.9641
APCS	P02743	Serum amyloid P-component precursor (SAP) (9.5S alpha-1-glycoprotein).	325	Hs.1957	C4BPA	P04003	C4b-binding protein alpha chain precursor (C4bp) (Proline-richprotein) (PRP).	722	Hs.1012
APCS	P02743	Serum amyloid P-component precursor (SAP) (9.5S alpha-1-glycoprotein).	325	Hs.1957	TG	P01266	Thyroglobulin precursor.	7038	Hs.433680
APCS	P02743	Serum amyloid P-component precursor (SAP) (9.5S alpha-1-glycoprotein).	325	Hs.1957	CALU	O43852	Calumenin precursor (Crocalbin) (IEF SSP 9302).	813	Hs.7753
TFRC	P02786	Transferrin receptor protein 1 (TfR1) (TR) (TfR) (Trfr) (CD71 antigen)(T9) (p90).	7037	Hs.185726	GABARAP	O95166	Gamma-aminobutyric acid receptor associated protein (GABA(A) receptor-associated protein) (MM46) (HT004).	11337	Hs.381102
TFRC	P02786	Transferrin receptor protein 1 (TfR1) (TR) (TfR) (Trfr) (CD71 antigen)(T9) (p90).	7037	Hs.185726	VCL	P18206	Vinculin (Metavinculin).	7414	Hs.75350
TFRC	P02786	Transferrin receptor protein 1 (TfR1) (TR) (TfR) (Trfr) (CD71 antigen)(T9) (p90).	7037	Hs.185726	CD247	P20963	T-cell surface glycoprotein CD3 zeta chain precursor (T-cell receptorT3 zeta chain).	919	Hs.97087
TFRC	P02786	Transferrin receptor protein 1 (TfR1) (TR) (TfR) (Trfr) (CD71 antigen)(T9) (p90).	7037	Hs.185726	TF	P02787	Serotransferrin precursor (Transferrin) (Siderophilin) (Beta-1-metalbinding globulin) (PRO1400).	29030	Hs.433923
TFRC	P02786	Transferrin receptor protein 1 (TfR1) (TR) (TfR) (Trfr) (CD71 antigen)(T9) (p90).	7037	Hs.185726	TF	P02787	Serotransferrin precursor (Transferrin) (Siderophilin) (Beta-1-metalbinding globulin) (PRO1400).	29030	Hs.433923
TFRC	P02786	Transferrin receptor protein 1 (TfR1) (TR) (TfR) (Trfr) (CD71 antigen)(T9) (p90).	7037	Hs.185726	TF	P02787	Serotransferrin precursor (Transferrin) (Siderophilin) (Beta-1-metalbinding globulin) (PRO1400).	7018	Hs.433923
TFRC	P02786	Transferrin receptor protein 1 (TfR1) (TR) (TfR) (Trfr) (CD71 antigen)(T9) (p90).	7037	Hs.185726	TF	P02787	Serotransferrin precursor (Transferrin) (Siderophilin) (Beta-1-metalbinding globulin) (PRO1400).	7018	Hs.433923
TFRC	P02786	Transferrin receptor protein 1 (TfR1) (TR) (TfR) (Trfr) (CD71 antigen)(T9) (p90).	7037	Hs.185726	RANBP9	Q96S59	RanBPM.	10048	Hs.306242
TFRC	P02786	Transferrin receptor protein 1 (TfR1) (TR) (TfR) (Trfr) (CD71 antigen)(T9) (p90).	7037	Hs.185726	HFE	Q30201	Hereditary hemochromatosis protein precursor (HLA-H).	3077	Hs.233325
TFRC	P02786	Transferrin receptor protein 1 (TfR1) (TR) (TfR) (Trfr) (CD71 antigen)(T9) (p90).	7037	Hs.185726	HFE	Q30201	Hereditary hemochromatosis protein precursor (HLA-H).	3077	Hs.233325
TFRC	P02786	Transferrin receptor protein 1 (TfR1) (TR) (TfR) (Trfr) (CD71 antigen)(T9) (p90).	7037	Hs.185726	HFE	Q30201	Hereditary hemochromatosis protein precursor (HLA-H).	3077	Hs.233325
TFRC	P02786	Transferrin receptor protein 1 (TfR1) (TR) (TfR) (Trfr) (CD71 antigen)(T9) (p90).	7037	Hs.185726	RAB5B	P61020	Ras-related protein Rab-5B.	5869	Hs.77690
TFRC	P02786	Transferrin receptor protein 1 (TfR1) (TR) (TfR) (Trfr) (CD71 antigen)(T9) (p90).	7037	Hs.185726	IKBKE	Q14164	Inhibitor of nuclear factor kappa-B kinase epsilon subunit(EC 2.7.1.-) (I kappa-B kinase epsilon) (IkBKE) (IKK-epsilon) (IKK-E)(Inducible I kappa-B kinase) (IKK-i).	9641	Hs.321045
TFRC	P02786	Transferrin receptor protein 1 (TfR1) (TR) (TfR) (Trfr) (CD71 antigen)(T9) (p90).	7037	Hs.185726	TLN1	Q9Y490	Talin 1.	7094	Hs.375001
LTF	P02788	Lactotransferrin precursor (Lactoferrin) [Contains: Kaliocin-1;Lactoferroxin A; Lactoferroxin B; Lactoferroxin C].	4057	Hs.518547	LCN1	P31025	Von Ebner's gland protein precursor (VEG protein) (Tear prealbumin)(TP) (Tear lipocalin) (Lipocalin 1).	3933	Hs.2099
LTF	P02788	Lactotransferrin precursor (Lactoferrin) [Contains: Kaliocin-1;Lactoferroxin A; Lactoferroxin B; Lactoferroxin C].	4057	Hs.518547	CD14	P08571	Monocyte differentiation antigen CD14 precursor (Myeloid cell-specificleucine-rich glycoprotein).	929	Hs.75627
LTF	P02788	Lactotransferrin precursor (Lactoferrin) [Contains: Kaliocin-1;Lactoferroxin A; Lactoferroxin B; Lactoferroxin C].	4057	Hs.518547	CD14	P08571	Monocyte differentiation antigen CD14 precursor (Myeloid cell-specificleucine-rich glycoprotein).	929	Hs.75627
LTF	P02788	Lactotransferrin precursor (Lactoferrin) [Contains: Kaliocin-1;Lactoferroxin A; Lactoferroxin B; Lactoferroxin C].	4057	Hs.518547	CP	P00450	Ceruloplasmin precursor (EC 1.16.3.1) (Ferroxidase).	1356	Hs.282557
LTF	P02788	Lactotransferrin precursor (Lactoferrin) [Contains: Kaliocin-1;Lactoferroxin A; Lactoferroxin B; Lactoferroxin C].	4057	Hs.518547	LYZ	P61626	Lysozyme C precursor (EC 3.2.1.17) (1,4-beta-N-acetylmuramidase C).	4069	Hs.234734
LTF	P02788	Lactotransferrin precursor (Lactoferrin) [Contains: Kaliocin-1;Lactoferroxin A; Lactoferroxin B; Lactoferroxin C].	4057	Hs.518547	LRP1	Q07954	Low-density lipoprotein receptor-related protein 1 precursor (LRP)(Alpha-2-macroglobulin receptor) (A2MR) (Apolipoprotein E receptor)(APOER) (CD91).	4035	Hs.162757
MAS1	P04201	MAS proto-oncogene.	4142	Hs.99900	AGT	P01019	Angiotensinogen precursor [Contains: Angiotensin I (Ang I);Angiotensin II (Ang II); Angiotensin III (Ang III) (Des-Asp[1]-angiotensin II)].	183	Hs.19383
CYP1A1	P04798	Cytochrome P450 1A1 (EC 1.14.14.1) (CYPIA1) (P450-P1) (P450 form 6)(P450-C).	1543	Hs.72912	CYB5A	P00167	Cytochrome b5.	1528	Hs.83834
ATP1A1	P05023	Sodium/potassium-transporting ATPase alpha-1 chain precursor(EC 3.6.3.9) (Sodium pump 1) (Na+/K+ ATPase 1).	84852	Hs.371889	TNFRSF1B	P20333	Tumor necrosis factor receptor superfamily member 1B precursor (Tumornecrosis factor receptor 2) (p80) (TNF-R2) (p75) (CD120b) (Etanercept)[Contains: Tumor necrosis factor binding protein 2 (TBPII)].	7133	Hs.256278
ATP1A1	P05023	Sodium/potassium-transporting ATPase alpha-1 chain precursor(EC 3.6.3.9) (Sodium pump 1) (Na+/K+ ATPase 1).	84852	Hs.371889	FXYD1	O00168	Phospholemman precursor (FXYD domain-containing ion transportregulator 1).	5348	Hs.442498
ATP1A1	P05023	Sodium/potassium-transporting ATPase alpha-1 chain precursor(EC 3.6.3.9) (Sodium pump 1) (Na+/K+ ATPase 1).	84852	Hs.371889	TNFRSF1A	P19438	Tumor necrosis factor receptor superfamily member 1A precursor (p60)(TNF-R1) (TNF-RI) (p55) (CD120a) [Contains: Tumor necrosis factorbinding protein 1 (TBPI)].	7132	Hs.159
ATP1A1	P05023	Sodium/potassium-transporting ATPase alpha-1 chain precursor(EC 3.6.3.9) (Sodium pump 1) (Na+/K+ ATPase 1).	84852	Hs.371889	CFL1	P23528	Cofilin, non-muscle isoform (18 kDa phosphoprotein) (P18).	1072	Hs.170622
ATP1A1	P05023	Sodium/potassium-transporting ATPase alpha-1 chain precursor(EC 3.6.3.9) (Sodium pump 1) (Na+/K+ ATPase 1).	84852	Hs.371889	EZH2	Q15910	Enhancer of zeste homolog 2 (ENX-1).	2146	Hs.444082
ATP1A1	P05023	Sodium/potassium-transporting ATPase alpha-1 chain precursor(EC 3.6.3.9) (Sodium pump 1) (Na+/K+ ATPase 1).	84852	Hs.371889	EZH2	Q15910	Enhancer of zeste homolog 2 (ENX-1).	378198	Hs.444082
ATP1A1	P05023	Sodium/potassium-transporting ATPase alpha-1 chain precursor(EC 3.6.3.9) (Sodium pump 1) (Na+/K+ ATPase 1).	84852	Hs.371889	FXYD7	P58549	FXYD domain-containing ion transport regulator 7.	53822	Hs.134729
ATP1A1	P05023	Sodium/potassium-transporting ATPase alpha-1 chain precursor(EC 3.6.3.9) (Sodium pump 1) (Na+/K+ ATPase 1).	84852	Hs.371889	TRADD	Q15628	Tumor necrosis factor receptor type 1 associated DEATH domain protein(TNFR1-associated DEATH domain protein) (TNFRSF1A-associated via deathdomain).	8717	Hs.89862
RPLP0	P05388	60S acidic ribosomal protein P0 (L10E).	220717	Hs.443796	RPS2	P15880	40S ribosomal protein S2 (S4) (LLREP3 protein).	6187	Hs.498569
RPLP0	P05388	60S acidic ribosomal protein P0 (L10E).	220717	Hs.443796	RPL10	P27635	60S ribosomal protein L10 (QM protein) (Tumor suppressor QM) (Lamininreceptor homolog).	6134	Hs.401929
RPLP0	P05388	60S acidic ribosomal protein P0 (L10E).	220717	Hs.443796	RPL10	P27635	60S ribosomal protein L10 (QM protein) (Tumor suppressor QM) (Lamininreceptor homolog).	375479	Hs.401929
RPLP0	P05388	60S acidic ribosomal protein P0 (L10E).	220717	Hs.443796	RPS3	P23396	40S ribosomal protein S3.	6079	Hs.387576
RPLP0	P05388	60S acidic ribosomal protein P0 (L10E).	220717	Hs.443796	CTH	P32929	Cystathionine gamma-lyase (EC 4.4.1.1) (Gamma-cystathionase).	1491	Hs.19904
RPLP0	P05388	60S acidic ribosomal protein P0 (L10E).	220717	Hs.443796	RPS3	P23396	40S ribosomal protein S3.	6188	Hs.387576
RPLP0	P05388	60S acidic ribosomal protein P0 (L10E).	220717	Hs.443796	EIF1AP1	P47813	Eukaryotic translation initiation factor 1A, X-chromosomal (eIF-1A Xisoform) (eIF-4C).	1964	Hs.522897
RPLP0	P05388	60S acidic ribosomal protein P0 (L10E).	220717	Hs.443796	PEBP1	P30086	Phosphatidylethanolamine-binding protein (PEBP) (Prostatic bindingprotein) (HCNPpp) (Neuropolypeptide h3) (Raf kinase inhibitor protein)(RKIP) [Contains: Hippocampal cholinergic neurostimulating peptide(HCNP)].	5037	Hs.433863
RPLP0	P05388	60S acidic ribosomal protein P0 (L10E).	220717	Hs.443796	RPS5	P46782	40S ribosomal protein S5.	6193	Hs.378103
RPLP0	P05388	60S acidic ribosomal protein P0 (L10E).	220717	Hs.443796	RPS3	P23396	40S ribosomal protein S3.	114599	Hs.387576
RPLP0	P05388	60S acidic ribosomal protein P0 (L10E).	220717	Hs.443796	POLR2C	P19387	DNA-directed RNA polymerase II 33 kDa polypeptide (EC 2.7.7.6) (RPB3)(RNA polymerase II subunit 3) (RPB33) (RPB31).	5432	Hs.79402
RPLP0	P05388	60S acidic ribosomal protein P0 (L10E).	220717	Hs.443796	PXN	P49023	Paxillin.	80229	Hs.446336
RPLP0	P05388	60S acidic ribosomal protein P0 (L10E).	220717	Hs.443796	RPL10	P27635	60S ribosomal protein L10 (QM protein) (Tumor suppressor QM) (Lamininreceptor homolog).	284393	Hs.401929
RPLP0	P05388	60S acidic ribosomal protein P0 (L10E).	220717	Hs.443796	RPL3	P39023	60S ribosomal protein L3 (HIV-1 TAR RNA binding protein B) (TARBP-B).	6122	Hs.119598
RPLP0	P05388	60S acidic ribosomal protein P0 (L10E).	220717	Hs.443796	PRPF40A	O75400	Formin binding protein 3 (Huntingtin yeast partner A) (Huntingtin-interacting protein HYPA/FBP11) (Fas-ligand associated factor 1) (NY-REN-6 antigen) (HSPC225).	55660	Hs.389898
RPLP0	P05388	60S acidic ribosomal protein P0 (L10E).	220717	Hs.443796	PRPF40A	O75400	Formin binding protein 3 (Huntingtin yeast partner A) (Huntingtin-interacting protein HYPA/FBP11) (Fas-ligand associated factor 1) (NY-REN-6 antigen) (HSPC225).	55660	Hs.298735
RPLP0	P05388	60S acidic ribosomal protein P0 (L10E).	220717	Hs.443796	AARS	P49588	Alanyl-tRNA synthetase (EC 6.1.1.7) (Alanine--tRNA ligase) (AlaRS).	16	Hs.315137
RPLP0	P05388	60S acidic ribosomal protein P0 (L10E).	220717	Hs.443796	HPCAL1	P37235	Visinin-like protein 3 (VILIP-3) (Calcium-binding protein BDR-1)(HLP2) (Hippocalcin-like protein 1).	3241	Hs.3618
RPLP0	P05388	60S acidic ribosomal protein P0 (L10E).	220717	Hs.443796	RPLP2	P05387	60S acidic ribosomal protein P2.	6181	Hs.437594
RPLP0	P05388	60S acidic ribosomal protein P0 (L10E).	220717	Hs.443796	RPLP2	P05387	60S acidic ribosomal protein P2.	6181	Hs.437594
RPLP0	P05388	60S acidic ribosomal protein P0 (L10E).	220717	Hs.443796	RPLP1	P05386	60S acidic ribosomal protein P1.	6176	Hs.356502
RPLP0	P05388	60S acidic ribosomal protein P0 (L10E).	220717	Hs.443796	RPLP1	P05386	60S acidic ribosomal protein P1.	6176	Hs.356502
RPLP0	P05388	60S acidic ribosomal protein P0 (L10E).	220717	Hs.443796	PXN	P49023	Paxillin.	5829	Hs.446336
RPLP0	P05388	60S acidic ribosomal protein P0 (L10E).	220717	Hs.443796	PPM1A	P35813	Protein phosphatase 2C alpha isoform (EC 3.1.3.16) (PP2C-alpha) (IA)(Protein phosphatase 1A).	5494	Hs.130036
RPLP0	P05388	60S acidic ribosomal protein P0 (L10E).	220717	Hs.443796	RPL10	P27635	60S ribosomal protein L10 (QM protein) (Tumor suppressor QM) (Lamininreceptor homolog).	26778	Hs.401929
RPLP0	P05388	60S acidic ribosomal protein P0 (L10E).	220717	Hs.443796	MRPL12	P52815	60S ribosomal protein L12, mitochondrial precursor (L12mt) (5c5-2).	6182	Hs.109059
RPLP0	P05388	60S acidic ribosomal protein P0 (L10E).	220717	Hs.443796	MRPL12	P52815	60S ribosomal protein L12, mitochondrial precursor (L12mt) (5c5-2).	6182	Hs.109059
RPLP0	P05388	60S acidic ribosomal protein P0 (L10E).	220717	Hs.443796	GAS7	O60861	Growth-arrest-specific protein 7 (GAS-7).	4297	Hs.258855
RPLP0	P05388	60S acidic ribosomal protein P0 (L10E).	220717	Hs.443796	GAS7	O60861	Growth-arrest-specific protein 7 (GAS-7).	79951	Hs.258855
RPLP0	P05388	60S acidic ribosomal protein P0 (L10E).	220717	Hs.443796	GAS7	O60861	Growth-arrest-specific protein 7 (GAS-7).	8522	Hs.226133
RPLP0	P05388	60S acidic ribosomal protein P0 (L10E).	220717	Hs.443796	RPL27A	P46776	60S ribosomal protein L27a.	6157	Hs.356342
RPLP0	P05388	60S acidic ribosomal protein P0 (L10E).	220717	Hs.443796	RPL10	P27635	60S ribosomal protein L10 (QM protein) (Tumor suppressor QM) (Lamininreceptor homolog).	6134	Hs.401929
RPLP0	P05388	60S acidic ribosomal protein P0 (L10E).	220717	Hs.443796	GAS7	O60861	Growth-arrest-specific protein 7 (GAS-7).	5413	Hs.258855
RPLP0	P05388	60S acidic ribosomal protein P0 (L10E).	220717	Hs.443796	MRPL3	P09001	Mitochondrial 60S ribosomal protein L3 (L3mt).	11222	Hs.320961
RPLP0	P05388	60S acidic ribosomal protein P0 (L10E).	220717	Hs.443796	RPL27A	P46776	60S ribosomal protein L27a.	6764	Hs.356342
RPLP0	P05388	60S acidic ribosomal protein P0 (L10E).	220717	Hs.443796	RPL10	P27635	60S ribosomal protein L10 (QM protein) (Tumor suppressor QM) (Lamininreceptor homolog).	375479	Hs.401929
RPLP0	P05388	60S acidic ribosomal protein P0 (L10E).	220717	Hs.443796	RPL10	P27635	60S ribosomal protein L10 (QM protein) (Tumor suppressor QM) (Lamininreceptor homolog).	26778	Hs.401929
RPLP0	P05388	60S acidic ribosomal protein P0 (L10E).	220717	Hs.443796	RPL27A	P46776	60S ribosomal protein L27a.	6764	Hs.356342
RPLP0	P05388	60S acidic ribosomal protein P0 (L10E).	220717	Hs.443796	RPL10	P27635	60S ribosomal protein L10 (QM protein) (Tumor suppressor QM) (Lamininreceptor homolog).	284393	Hs.401929
RPLP0	P05388	60S acidic ribosomal protein P0 (L10E).	220717	Hs.443796	RPL27A	P46776	60S ribosomal protein L27a.	6157	Hs.356342
RPLP0	P05388	60S acidic ribosomal protein P0 (L10E).	220717	Hs.443796	ITGB4BP	P56537	Eukaryotic translation initiation factor 6 (eIF-6) (B4 integrininteractor) (CAB) (p27(BBP)) (B(2)GCN homolog) (OK/SW-cl.27).	3692	Hs.5215
RPLP0	P05388	60S acidic ribosomal protein P0 (L10E).	220717	Hs.443796	RPE	Q96AT9	Ribulose-phosphate 3-epimerase (EC 5.1.3.1) (Ribulose-5-phosphate-3-epimerase) (HUSSY-17).	6120	Hs.282260
RPLP0	P05388	60S acidic ribosomal protein P0 (L10E).	220717	Hs.443796	DYNLL2	Q96FJ2	Dynein light chain 2 (Protein inhibitor of neuronal nitric oxidesynthase).	140735	Hs.511823
RPLP0	P05388	60S acidic ribosomal protein P0 (L10E).	220717	Hs.443796	HDLBP	Q00341	Vigilin (High density lipoprotein-binding protein) (HDL-bindingprotein).	3069	Hs.427152
RPLP0	P05388	60S acidic ribosomal protein P0 (L10E).	220717	Hs.443796	HDLBP	Q00341	Vigilin (High density lipoprotein-binding protein) (HDL-bindingprotein).	55498	Hs.427152
RPLP0	P05388	60S acidic ribosomal protein P0 (L10E).	220717	Hs.443796	SMAD3	P84022	Mothers against decapentaplegic homolog 3 (SMAD 3) (Mothers againstDPP homolog 3) (Mad3) (hMAD-3) (JV15-2) (hSMAD3).	4088	Hs.288261
RPLP0	P05388	60S acidic ribosomal protein P0 (L10E).	220717	Hs.443796	MRPL15	Q9P015	HSPC145 (Mitochondrial ribosomal protein L15).	29088	Hs.18349
RPLP0	P05388	60S acidic ribosomal protein P0 (L10E).	220717	Hs.443796	RPL26L1	Q9UNX3	60S ribosomal protein L26-like 1.	51121	Hs.430755
RPLP0	P05388	60S acidic ribosomal protein P0 (L10E).	220717	Hs.443796	CDC23	Q9UJX2	Cell division cycle protein 23 homolog (Anaphase promoting complexsubunit 8) (APC8) (Cyclosome subunit 8).	8697	Hs.153546
RPLP0	P05388	60S acidic ribosomal protein P0 (L10E).	220717	Hs.443796	IKBKG	Q9Y6K9	NF-kappa-B essential modulator (NEMO) (NF-kappa-B essential modifier)(Inhibitor of nuclear factor kappa-B kinase gamma subunit) (IkB kinasegamma subunit) (I-kappa-B kinase gamma) (IKK-gamma) (IKKG) (IkBkinase-associated protein 1) (IKKAP1) (FIP-3).	8517	Hs.43505
RPLP0	P05388	60S acidic ribosomal protein P0 (L10E).	220717	Hs.443796	MOSPD2	Q8NHP6	Motile sperm domain containing 2.	158747	Hs.190043
RPLP0	P05388	60S acidic ribosomal protein P0 (L10E).	220717	Hs.443796	TRAPPC6B	Q86SZ2	Trafficking protein particle complex subunit 6B.	122553	Hs.13303
TFAP2A	P05549	Transcription factor AP-2 alpha (AP2-alpha) (Activating enhancer-binding protein 2 alpha) (AP-2 transcription factor) (Activatorprotein-2) (AP-2).	7020	Hs.210911	TP53	P04637	Cellular tumor antigen p53 (Tumor suppressor p53) (Phosphoprotein p53)(Antigen NY-CO-13).	7157	Hs.408312
TFAP2A	P05549	Transcription factor AP-2 alpha (AP2-alpha) (Activating enhancer-binding protein 2 alpha) (AP-2 transcription factor) (Activatorprotein-2) (AP-2).	7020	Hs.210911	WWP2	O00308	Nedd-4-like E3 ubiquitin-protein ligase WWP2 (EC 6.3.2.19) (WW domain-containing protein 2) (Atropin-1 interacting protein 2) (AIP2).	11060	Hs.315485
TFAP2A	P05549	Transcription factor AP-2 alpha (AP2-alpha) (Activating enhancer-binding protein 2 alpha) (AP-2 transcription factor) (Activatorprotein-2) (AP-2).	7020	Hs.210911	TP53	P04637	Cellular tumor antigen p53 (Tumor suppressor p53) (Phosphoprotein p53)(Antigen NY-CO-13).	7157	Hs.408312
TFAP2A	P05549	Transcription factor AP-2 alpha (AP2-alpha) (Activating enhancer-binding protein 2 alpha) (AP-2 transcription factor) (Activatorprotein-2) (AP-2).	7020	Hs.210911	RB1	P06400	Retinoblastoma-associated protein (PP110) (P105-RB) (RB).	5925	Hs.408528
TFAP2A	P05549	Transcription factor AP-2 alpha (AP2-alpha) (Activating enhancer-binding protein 2 alpha) (AP-2 transcription factor) (Activatorprotein-2) (AP-2).	7020	Hs.210911	DEK	P35659	DEK protein.	7913	Hs.110713
TFAP2A	P05549	Transcription factor AP-2 alpha (AP2-alpha) (Activating enhancer-binding protein 2 alpha) (AP-2 transcription factor) (Activatorprotein-2) (AP-2).	7020	Hs.210911	EP300	Q09472	E1A-associated protein p300 (EC 2.3.1.48).	2033	Hs.271730
TFAP2A	P05549	Transcription factor AP-2 alpha (AP2-alpha) (Activating enhancer-binding protein 2 alpha) (AP-2 transcription factor) (Activatorprotein-2) (AP-2).	7020	Hs.210911	WWP1	Q9H0M0	Nedd-4-like E3 ubiquitin-protein ligase WWP1 (EC 6.3.2.19) (WW domain-containing protein 1) (Atropin-1 interacting protein 5) (AIP5).	11059	Hs.450060
TFAP2A	P05549	Transcription factor AP-2 alpha (AP2-alpha) (Activating enhancer-binding protein 2 alpha) (AP-2 transcription factor) (Activatorprotein-2) (AP-2).	7020	Hs.210911	CITED4	Q96RK1	MRG2 (Transcriptional co-activator CITED4) (Cbp/p300-interactingtransactivator, with Glu/Asp-rich carboxy-terminal domain, 4).	163732	Hs.355820
TFAP2A	P05549	Transcription factor AP-2 alpha (AP2-alpha) (Activating enhancer-binding protein 2 alpha) (AP-2 transcription factor) (Activatorprotein-2) (AP-2).	7020	Hs.210911	CITED2	Q99967	Cbp/p300-interacting transactivator 2 (MSG-related protein 1) (MRG1protein) (P35srj).	10370	Hs.82071
PRKCB1	P05771	Protein kinase C, beta type (EC 2.7.1.37) (PKC-beta) (PKC-B).	5579	Hs.349845	ADRBK1	P25098	Beta-adrenergic receptor kinase 1 (EC 2.7.1.126) (Beta-ARK-1) (G-protein coupled receptor kinase 2).	156	Hs.83636
PRKCB1	P05771	Protein kinase C, beta type (EC 2.7.1.37) (PKC-beta) (PKC-B).	5579	Hs.349845	LMNB1	P20700	Lamin B1.	4001	Hs.89497
PRKCB1	P05771	Protein kinase C, beta type (EC 2.7.1.37) (PKC-beta) (PKC-B).	5579	Hs.349845	RGS2	P41220	Regulator of G-protein signaling 2 (RGS2) (G0/G1 switch regulatoryprotein 8).	5997	Hs.78944
PRKCB1	P05771	Protein kinase C, beta type (EC 2.7.1.37) (PKC-beta) (PKC-B).	5579	Hs.349845	PDPK1	O15530	3-phosphoinositide dependent protein kinase-1 (EC 2.7.1.37) (hPDK1).	5170	Hs.154729
PRKCB1	P05771	Protein kinase C, beta type (EC 2.7.1.37) (PKC-beta) (PKC-B).	5579	Hs.349845	GSK3B	P49841	Glycogen synthase kinase-3 beta (EC 2.7.1.37) (GSK-3 beta).	2932	Hs.282359
PRKCB1	P05771	Protein kinase C, beta type (EC 2.7.1.37) (PKC-beta) (PKC-B).	5579	Hs.349845	ITGB4BP	P56537	Eukaryotic translation initiation factor 6 (eIF-6) (B4 integrininteractor) (CAB) (p27(BBP)) (B(2)GCN homolog) (OK/SW-cl.27).	3692	Hs.5215
PRKCB1	P05771	Protein kinase C, beta type (EC 2.7.1.37) (PKC-beta) (PKC-B).	5579	Hs.349845	MAPK6	Q16659	Mitogen-activated protein kinase 6 (EC 2.7.1.37) (Extracellularsignal-regulated kinase 3) (ERK-3) (MAP kinase isoform p97) (p97-MAPK).	5597	Hs.271980
PRKCB1	P05771	Protein kinase C, beta type (EC 2.7.1.37) (PKC-beta) (PKC-B).	5579	Hs.349845	SPTAN1	Q13813	Spectrin alpha chain, brain (Spectrin, non-erythroid alpha chain)(Alpha-II spectrin) (Fodrin alpha chain).	6709	Hs.387905
PRKCB1	P05771	Protein kinase C, beta type (EC 2.7.1.37) (PKC-beta) (PKC-B).	5579	Hs.349845	PDLIM5	Q96HC4	Enigma homolog (Enigma-like PDZ and LIM domains protein).	10611	Hs.154103
PRKCB1	P05771	Protein kinase C, beta type (EC 2.7.1.37) (PKC-beta) (PKC-B).	5579	Hs.349845	YWHAG	P61981	14-3-3 protein gamma (Protein kinase C inhibitor protein-1) (KCIP-1).	7532	Hs.25001
PRKCB1	P05771	Protein kinase C, beta type (EC 2.7.1.37) (PKC-beta) (PKC-B).	5579	Hs.349845	GCNT1	Q02742	Beta-1,3-galactosyl-O-glycosyl-glycoprotein beta-1,6-N-acetylglucosaminyltransferase (EC 2.4.1.102) (Core 2 branching enzyme)(Core2-GlcNAc-transferase) (C2GNT) (Core 2 GNT).	2650	Hs.159642
PRKCB1	P05771	Protein kinase C, beta type (EC 2.7.1.37) (PKC-beta) (PKC-B).	5579	Hs.349845	PARD6G	Q9BYG4	Partitioning defective-6 homolog gamma (PAR-6 gamma) (PAR6D).	84552	Hs.223584
PRKCB1	P05771	Protein kinase C, beta type (EC 2.7.1.37) (PKC-beta) (PKC-B).	5579	Hs.349845	RASGRP3	Q8IV61	RAS guanyl releasing protein 3 (Calcium and DAG-regulated guaninenucleotide exchange factor III) (Guanine nucleotide exchange factorfor Rap1).	25780	Hs.24024
PRKCB1	P05771	Protein kinase C, beta type (EC 2.7.1.37) (PKC-beta) (PKC-B).	5579	Hs.349845	GNA13	Q14344	Guanine nucleotide-binding protein, alpha-13 subunit (G alpha 13).	10672	Hs.9691
CSN2	P05814	Beta casein precursor.	1447	Hs.2242	CSN3	P07498	Kappa casein precursor.	1448	Hs.54415
GYPB	P06028	Glycophorin B precursor (PAS-3) (Sialoglycoprotein delta) (SS-activesialoglycoprotein) (CD235b antigen).	2994	Hs.438658	RHAG	Q02094	Rhesus blood group-associated glycoprotein (Erythrocyte plasmamembrane 50 kDa glycoprotein) (RH50A).	6005	Hs.368178
POLB	P06746	DNA polymerase beta (EC 2.7.7.7).	5423	Hs.180107	XRCC1	P18887	DNA-repair protein XRCC1.	null	null
POLB	P06746	DNA polymerase beta (EC 2.7.7.7).	5423	Hs.180107	APEX1	P27695	DNA-(apurinic or apyrimidinic site) lyase (EC 4.2.99.18) (APendonuclease 1) (APEX nuclease) (APEN) (REF-1 protein).	328	Hs.73722
POLB	P06746	DNA polymerase beta (EC 2.7.7.7).	5423	Hs.180107	PCNA	P12004	Proliferating cell nuclear antigen (PCNA) (Cyclin).	5111	Hs.78996
POLB	P06746	DNA polymerase beta (EC 2.7.7.7).	5423	Hs.180107	MYST2	O95251	Histone acetyltransferase MYST2 (MYST histone acetyltransferase2).	11143	Hs.21907
CSN3	P07498	Kappa casein precursor.	1448	Hs.54415	CSN2	P05814	Beta casein precursor.	1447	Hs.2242
CSN3	P07498	Kappa casein precursor.	1448	Hs.54415	CSNK2A2	P19784	Casein kinase II, alpha' chain (CK II) (EC 2.7.1.37).	1459	Hs.82201
RNASE1	P07998	Ribonuclease pancreatic precursor (EC 3.1.27.5) (RNase 1) (RNase A)(RNase UpI-1) (RIB-1) (HP-RNase).	6035	Hs.78224	RNH1	P13489	Placental ribonuclease inhibitor (Ribonuclease/angiogenin inhibitor)(RAI) (RNase inhibitor) (RI).	6050	Hs.130958
GJB1	P08034	Gap junction beta-1 protein (Connexin 32) (Cx32) (GAP junction 28 kDaliver protein).	2705	Hs.333303	GJB2	P29033	Gap junction beta-2 protein (Connexin 26) (Cx26).	2706	Hs.323733
GJB1	P08034	Gap junction beta-1 protein (Connexin 32) (Cx32) (GAP junction 28 kDaliver protein).	2705	Hs.333303	OCLN	Q16625	Occludin.	4950	Hs.171952
SRPR	P08240	Signal recognition particle receptor alpha subunit (SR-alpha) (Dockingprotein alpha) (DP-alpha).	6734	Hs.444058	PMM2	O15305	Phosphomannomutase 2 (EC 5.4.2.8) (PMM 2).	5373	Hs.313504
SRPR	P08240	Signal recognition particle receptor alpha subunit (SR-alpha) (Dockingprotein alpha) (DP-alpha).	6734	Hs.444058	SSR2	P43308	Translocon-associated protein, beta subunit precursor (TRAP-beta)(Signal sequence receptor beta subunit) (SSR-beta).	6746	Hs.74564
SRPR	P08240	Signal recognition particle receptor alpha subunit (SR-alpha) (Dockingprotein alpha) (DP-alpha).	6734	Hs.444058	SNAI2	O43623	Zinc finger protein SLUG (Neural crest transcription factor Slug)(Snail homolog 2).	6591	Hs.360174
SRPR	P08240	Signal recognition particle receptor alpha subunit (SR-alpha) (Dockingprotein alpha) (DP-alpha).	6734	Hs.444058	RPL18A	Q02543	60S ribosomal protein L18a.	6142	Hs.337766
SRPR	P08240	Signal recognition particle receptor alpha subunit (SR-alpha) (Dockingprotein alpha) (DP-alpha).	6734	Hs.444058	RPL18A	Q02543	60S ribosomal protein L18a.	26780	Hs.337766
SRPR	P08240	Signal recognition particle receptor alpha subunit (SR-alpha) (Dockingprotein alpha) (DP-alpha).	6734	Hs.444058	RPL18A	Q02543	60S ribosomal protein L18a.	374472	Hs.501739
SRPR	P08240	Signal recognition particle receptor alpha subunit (SR-alpha) (Dockingprotein alpha) (DP-alpha).	6734	Hs.444058	RPL18A	Q02543	60S ribosomal protein L18a.	6142	Hs.501739
SRPR	P08240	Signal recognition particle receptor alpha subunit (SR-alpha) (Dockingprotein alpha) (DP-alpha).	6734	Hs.444058	ICT1	Q14197	Immature colon carcinoma transcript 1 (Digestion substraction 1) (DS-1).	3396	Hs.407955
SRPR	P08240	Signal recognition particle receptor alpha subunit (SR-alpha) (Dockingprotein alpha) (DP-alpha).	6734	Hs.444058	RUSC2	Q8N2Y8	RUSC2 protein (Fragment).	9853	Hs.26951
SRPR	P08240	Signal recognition particle receptor alpha subunit (SR-alpha) (Dockingprotein alpha) (DP-alpha).	6734	Hs.444058	PFDN5	Q99471	Prefoldin subunit 5 (C-myc binding protein Mm-1) (Myc modulator 1).	5204	Hs.288856
SRPR	P08240	Signal recognition particle receptor alpha subunit (SR-alpha) (Dockingprotein alpha) (DP-alpha).	6734	Hs.444058	LARS2	Q15031	Probable leucyl-tRNA synthetase, mitochondrial precursor (EC 6.1.1.4)(Leucine--tRNA ligase) (LeuRS).	23395	Hs.438303
SRPR	P08240	Signal recognition particle receptor alpha subunit (SR-alpha) (Dockingprotein alpha) (DP-alpha).	6734	Hs.444058	SRPRB	Q9Y5M8	Signal recognition particle receptor beta subunit (SR-beta) (ProteinAPMCF1).	58477	Hs.12152
SRPR	P08240	Signal recognition particle receptor alpha subunit (SR-alpha) (Dockingprotein alpha) (DP-alpha).	6734	Hs.444058	ITGB4BP	P56537	Eukaryotic translation initiation factor 6 (eIF-6) (B4 integrininteractor) (CAB) (p27(BBP)) (B(2)GCN homolog) (OK/SW-cl.27).	3692	Hs.5215
CD14	P08571	Monocyte differentiation antigen CD14 precursor (Myeloid cell-specificleucine-rich glycoprotein).	929	Hs.75627	TLR4	O00206	Toll-like receptor 4 precursor (hToll).	7099	Hs.174312
CD14	P08571	Monocyte differentiation antigen CD14 precursor (Myeloid cell-specificleucine-rich glycoprotein).	929	Hs.75627	TLR2	O60603	Toll-like receptor 2 precursor (Toll/interleukin 1 receptor-likeprotein 4).	7097	Hs.519033
CD14	P08571	Monocyte differentiation antigen CD14 precursor (Myeloid cell-specificleucine-rich glycoprotein).	929	Hs.75627	LBP	P18428	Lipopolysaccharide-binding protein precursor (LBP).	3929	Hs.154078
CD14	P08571	Monocyte differentiation antigen CD14 precursor (Myeloid cell-specificleucine-rich glycoprotein).	929	Hs.75627	LTF	P02788	Lactotransferrin precursor (Lactoferrin) [Contains: Kaliocin-1;Lactoferroxin A; Lactoferroxin B; Lactoferroxin C].	4057	Hs.518547
CD14	P08571	Monocyte differentiation antigen CD14 precursor (Myeloid cell-specificleucine-rich glycoprotein).	929	Hs.75627	ITGB2	P05107	Integrin beta-2 precursor (Cell surface adhesion glycoproteins LFA-1/CR3/p150,95 beta-subunit) (CD18) (Complement receptor C3 beta-subunit).	3689	Hs.375957
CD14	P08571	Monocyte differentiation antigen CD14 precursor (Myeloid cell-specificleucine-rich glycoprotein).	929	Hs.75627	LBP	P18428	Lipopolysaccharide-binding protein precursor (LBP).	3929	Hs.154078
CD14	P08571	Monocyte differentiation antigen CD14 precursor (Myeloid cell-specificleucine-rich glycoprotein).	929	Hs.75627	CD55	P08174	Complement decay-accelerating factor precursor (CD55 antigen).	1604	Hs.408864
CD14	P08571	Monocyte differentiation antigen CD14 precursor (Myeloid cell-specificleucine-rich glycoprotein).	929	Hs.75627	LTF	P02788	Lactotransferrin precursor (Lactoferrin) [Contains: Kaliocin-1;Lactoferroxin A; Lactoferroxin B; Lactoferroxin C].	4057	Hs.437457
CD14	P08571	Monocyte differentiation antigen CD14 precursor (Myeloid cell-specificleucine-rich glycoprotein).	929	Hs.75627	ITGAM	P11215	Integrin alpha-M precursor (Cell surface glycoprotein MAC-1 alphasubunit) (CR-3 alpha chain) (CD11b) (Leukocyte adhesion receptor MO1)(Neutrophil adherence receptor).	3684	Hs.172631
CD14	P08571	Monocyte differentiation antigen CD14 precursor (Myeloid cell-specificleucine-rich glycoprotein).	929	Hs.75627	LGALS3BP	Q08380	Galectin-3 binding protein precursor (Lectin galactoside-bindingsoluble 3 binding protein) (Mac-2 binding protein) (Mac-2 BP) (MAC2BP)(Tumor-associated antigen 90K).	3959	Hs.79339
IL6R	P08887	Interleukin-6 receptor alpha chain precursor (IL-6R-alpha) (IL-6R 1)(CD126 antigen).	3570	Hs.193400	IL6	P05231	Interleukin-6 precursor (IL-6) (B-cell stimulatory factor 2) (BSF-2)(Interferon beta-2) (Hybridoma growth factor) (CTL differentiationfactor) (CDF).	3569	Hs.512234
IL6R	P08887	Interleukin-6 receptor alpha chain precursor (IL-6R-alpha) (IL-6R 1)(CD126 antigen).	3570	Hs.193400	IL6	P05231	Interleukin-6 precursor (IL-6) (B-cell stimulatory factor 2) (BSF-2)(Interferon beta-2) (Hybridoma growth factor) (CTL differentiationfactor) (CDF).	3569	Hs.512234
IL6R	P08887	Interleukin-6 receptor alpha chain precursor (IL-6R-alpha) (IL-6R 1)(CD126 antigen).	3570	Hs.193400	IL6	P05231	Interleukin-6 precursor (IL-6) (B-cell stimulatory factor 2) (BSF-2)(Interferon beta-2) (Hybridoma growth factor) (CTL differentiationfactor) (CDF).	3569	Hs.512234
IL6R	P08887	Interleukin-6 receptor alpha chain precursor (IL-6R-alpha) (IL-6R 1)(CD126 antigen).	3570	Hs.193400	IL6	P05231	Interleukin-6 precursor (IL-6) (B-cell stimulatory factor 2) (BSF-2)(Interferon beta-2) (Hybridoma growth factor) (CTL differentiationfactor) (CDF).	3569	Hs.512234
IL6R	P08887	Interleukin-6 receptor alpha chain precursor (IL-6R-alpha) (IL-6R 1)(CD126 antigen).	3570	Hs.193400	STAT3	P40763	Signal transducer and activator of transcription 3 (Acute-phaseresponse factor).	6774	Hs.421342
IL6R	P08887	Interleukin-6 receptor alpha chain precursor (IL-6R-alpha) (IL-6R 1)(CD126 antigen).	3570	Hs.193400	IL6ST	P40189	Interleukin-6 receptor beta chain precursor (IL-6R-beta) (Interleukin6 signal transducer) (Membrane glycoprotein 130) (gp130) (Oncostatin Mreceptor) (CDw130) (CD130 antigen).	3572	Hs.71968
IL6R	P08887	Interleukin-6 receptor alpha chain precursor (IL-6R-alpha) (IL-6R 1)(CD126 antigen).	3570	Hs.193400	JAK1	P23458	Tyrosine-protein kinase JAK1 (EC 2.7.1.112) (Janus kinase 1) (JAK-1).	3716	Hs.436004
IL6R	P08887	Interleukin-6 receptor alpha chain precursor (IL-6R-alpha) (IL-6R 1)(CD126 antigen).	3570	Hs.193400	IL6ST	P40189	Interleukin-6 receptor beta chain precursor (IL-6R-beta) (Interleukin6 signal transducer) (Membrane glycoprotein 130) (gp130) (Oncostatin Mreceptor) (CDw130) (CD130 antigen).	3572	Hs.71968
IL6R	P08887	Interleukin-6 receptor alpha chain precursor (IL-6R-alpha) (IL-6R 1)(CD126 antigen).	3570	Hs.193400	IL6ST	P40189	Interleukin-6 receptor beta chain precursor (IL-6R-beta) (Interleukin6 signal transducer) (Membrane glycoprotein 130) (gp130) (Oncostatin Mreceptor) (CDw130) (CD130 antigen).	3572	Hs.71968
IL6R	P08887	Interleukin-6 receptor alpha chain precursor (IL-6R-alpha) (IL-6R 1)(CD126 antigen).	3570	Hs.193400	CNTF	P26441	Ciliary neurotrophic factor (CNTF).	null	null
IL6R	P08887	Interleukin-6 receptor alpha chain precursor (IL-6R-alpha) (IL-6R 1)(CD126 antigen).	3570	Hs.193400	IL6ST	P40189	Interleukin-6 receptor beta chain precursor (IL-6R-beta) (Interleukin6 signal transducer) (Membrane glycoprotein 130) (gp130) (Oncostatin Mreceptor) (CDw130) (CD130 antigen).	3572	Hs.71968
HOXC4	P09017	Homeobox protein Hox-C4 (Hox-3E) (CP19).	3223	Hs.820	POU2F1	P14859	POU domain, class 2, transcription factor 1 (Octamer-bindingtranscription factor 1) (Oct-1) (OTF-1) (NF-A1).	5451	Hs.444234
HOXC4	P09017	Homeobox protein Hox-C4 (Hox-3E) (CP19).	3223	Hs.820	XRCC6	P12956	ATP-dependent DNA helicase II, 70 kDa subunit (Lupus Ku autoantigenprotein p70) (Ku70) (70 kDa subunit of Ku antigen) (Thyroid-lupusautoantigen) (TLAA) (CTC box binding factor 75 kDa subunit) (CTCBF)(CTC75).	2547	Hs.169744
HOXC4	P09017	Homeobox protein Hox-C4 (Hox-3E) (CP19).	3223	Hs.820	XRCC6	P12956	ATP-dependent DNA helicase II, 70 kDa subunit (Lupus Ku autoantigenprotein p70) (Ku70) (70 kDa subunit of Ku antigen) (Thyroid-lupusautoantigen) (TLAA) (CTC box binding factor 75 kDa subunit) (CTCBF)(CTC75).	2547	Hs.169744
HOXC4	P09017	Homeobox protein Hox-C4 (Hox-3E) (CP19).	3223	Hs.820	PRKDC	P78527	DNA-dependent protein kinase catalytic subunit (EC 2.7.1.37) (DNA-PKcs) (DNPK1) (p460).	5591	Hs.415749
SRP19	P09132	Signal recognition particle 19 kDa protein (SRP19).	7310	Hs.2943	IPO8	O15397	Importin 8 (Imp8) (Ran-binding protein 8) (RanBP8).	10526	Hs.316977
SRP19	P09132	Signal recognition particle 19 kDa protein (SRP19).	7310	Hs.2943	SRP54	P61011	Signal recognition particle 54 kDa protein (SRP54).	6729	Hs.49346
SRP19	P09132	Signal recognition particle 19 kDa protein (SRP19).	7310	Hs.2943	SRP54	P61011	Signal recognition particle 54 kDa protein (SRP54).	6729	Hs.49346
SRP19	P09132	Signal recognition particle 19 kDa protein (SRP19).	7310	Hs.2943	SRP54	P61011	Signal recognition particle 54 kDa protein (SRP54).	6729	Hs.49346
SRP19	P09132	Signal recognition particle 19 kDa protein (SRP19).	7310	Hs.2943	TNPO1	Q92973	Transportin 1 (Importin beta-)2 (Karyopherin beta-2) (M9 regioninteraction protein) (MIP).	3842	Hs.405954
CLTA	P09496	Clathrin light chain A (Lca).	1211	Hs.207052	HIP1	O00291	Huntingtin interacting protein 1 (HIP-I).	3092	Hs.444795
CLTA	P09496	Clathrin light chain A (Lca).	1211	Hs.207052	HSPA8	P11142	Heat shock cognate 71 kDa protein.	3312	Hs.180414
CLTA	P09496	Clathrin light chain A (Lca).	1211	Hs.207052	CLTC	Q00610	Clathrin heavy chain 1 (CLH-17).	29045	Hs.187416
CLTA	P09496	Clathrin light chain A (Lca).	1211	Hs.207052	CLTC	Q00610	Clathrin heavy chain 1 (CLH-17).	1213	Hs.187416
FURIN	P09958	Furin precursor (EC 3.4.21.75) (Paired basic amino acid residuecleaving enzyme) (PACE) (Dibasic processing enzyme).	5045	Hs.59242	FLNA	P21333	Filamin A (Alpha-filamin) (Filamin 1) (Endothelial actin-bindingprotein) (ABP-280) (Nonmuscle filamin).	2316	Hs.195464
FURIN	P09958	Furin precursor (EC 3.4.21.75) (Paired basic amino acid residuecleaving enzyme) (PACE) (Dibasic processing enzyme).	5045	Hs.59242	AP2M1	Q96CW1	Adaptor-related protein complex 2, mu 1 subunit.	1173	Hs.433892
FURIN	P09958	Furin precursor (EC 3.4.21.75) (Paired basic amino acid residuecleaving enzyme) (PACE) (Dibasic processing enzyme).	5045	Hs.59242	PACS1	Q6VY07	Endosome-TGN sorting connector.	55690	Hs.58589
FURIN	P09958	Furin precursor (EC 3.4.21.75) (Paired basic amino acid residuecleaving enzyme) (PACE) (Dibasic processing enzyme).	5045	Hs.59242	FLNC	Q14315	Filamin C (Gamma-filamin) (Filamin 2) (Protein FLNc) (Actin-bindinglike protein) (ABP-L) (ABP-280-like protein).	2318	Hs.58414
GZMB	P10144	Granzyme B precursor (EC 3.4.21.79) (T-cell serine protease 1-3E)(Cytotoxic T-lymphocyte proteinase 2) (Lymphocyte protease) (SECT)(Granzyme 2) (Cathepsin G-like 1) (CTSGL1) (CTLA-1) (Fragmentin 2)(Human lymphocyte protein) (HLP) (C11).	3002	Hs.1051	SERPINB9	P50453	Cytoplasmic antiproteinase 3 (CAP3) (CAP-3) (Protease inhibitor 9)(Serpin B9).	5272	Hs.104879
GZMB	P10144	Granzyme B precursor (EC 3.4.21.79) (T-cell serine protease 1-3E)(Cytotoxic T-lymphocyte proteinase 2) (Lymphocyte protease) (SECT)(Granzyme 2) (Cathepsin G-like 1) (CTSGL1) (CTLA-1) (Fragmentin 2)(Human lymphocyte protein) (HLP) (C11).	3002	Hs.1051	SRGN	P10124	Secretory granule proteoglycan core protein precursor (Plateletproteoglycan core protein) (P.PG) (Hematopoetic proteoglycan coreprotein) (Serglycin).	5552	Hs.1908
GZMB	P10144	Granzyme B precursor (EC 3.4.21.79) (T-cell serine protease 1-3E)(Cytotoxic T-lymphocyte proteinase 2) (Lymphocyte protease) (SECT)(Granzyme 2) (Cathepsin G-like 1) (CTSGL1) (CTLA-1) (Fragmentin 2)(Human lymphocyte protein) (HLP) (C11).	3002	Hs.1051	CHRM3	P20309	Muscarinic acetylcholine receptor M3.	1131	Hs.527093
GZMB	P10144	Granzyme B precursor (EC 3.4.21.79) (T-cell serine protease 1-3E)(Cytotoxic T-lymphocyte proteinase 2) (Lymphocyte protease) (SECT)(Granzyme 2) (Cathepsin G-like 1) (CTSGL1) (CTLA-1) (Fragmentin 2)(Human lymphocyte protein) (HLP) (C11).	3002	Hs.1051	CHRM3	P20309	Muscarinic acetylcholine receptor M3.	1131	Hs.7138
GZMB	P10144	Granzyme B precursor (EC 3.4.21.79) (T-cell serine protease 1-3E)(Cytotoxic T-lymphocyte proteinase 2) (Lymphocyte protease) (SECT)(Granzyme 2) (Cathepsin G-like 1) (CTSGL1) (CTLA-1) (Fragmentin 2)(Human lymphocyte protein) (HLP) (C11).	3002	Hs.1051	IGF2R	P11717	Cation-independent mannose-6-phosphate receptor precursor (CI Man-6-Preceptor) (CI-MPR) (Insulin-like growth factor II receptor) (300 kDamannose 6-phosphate receptor) (MPR 300) (MPR300) (CD222 antigen).	3482	Hs.76473
GZMB	P10144	Granzyme B precursor (EC 3.4.21.79) (T-cell serine protease 1-3E)(Cytotoxic T-lymphocyte proteinase 2) (Lymphocyte protease) (SECT)(Granzyme 2) (Cathepsin G-like 1) (CTSGL1) (CTLA-1) (Fragmentin 2)(Human lymphocyte protein) (HLP) (C11).	3002	Hs.1051	PRF1	P14222	Perforin 1 precursor (P1) (Lymphocyte pore forming protein) (PFP)(Cytolysin).	5551	Hs.2200
GZMB	P10144	Granzyme B precursor (EC 3.4.21.79) (T-cell serine protease 1-3E)(Cytotoxic T-lymphocyte proteinase 2) (Lymphocyte protease) (SECT)(Granzyme 2) (Cathepsin G-like 1) (CTSGL1) (CTLA-1) (Fragmentin 2)(Human lymphocyte protein) (HLP) (C11).	3002	Hs.1051	CASP9	P55211	Caspase-9 precursor (EC 3.4.22.-) (CASP-9) (ICE-like apoptoticprotease 6) (ICE-LAP6) (Apoptotic protease Mch-6) (Apoptotic proteaseactivating factor 3) (APAF-3).	842	Hs.329502
SPP1	P10451	Osteopontin precursor (Bone sialoprotein 1) (Urinary stone protein)(Secreted phosphoprotein 1) (SPP-1) (Nephropontin) (Uropontin).	6696	Hs.313	ITGA5	P08648	Integrin alpha-5 precursor (Fibronectin receptor alpha subunit)(Integrin alpha-F) (VLA-5) (CD49e).	3678	Hs.149609
SPP1	P10451	Osteopontin precursor (Bone sialoprotein 1) (Urinary stone protein)(Secreted phosphoprotein 1) (SPP-1) (Nephropontin) (Uropontin).	6696	Hs.313	IGFBP5	P24593	Insulin-like growth factor binding protein 5 precursor (IGFBP-5) (IBP-5) (IGF-binding protein 5).	3488	Hs.512226
SPP1	P10451	Osteopontin precursor (Bone sialoprotein 1) (Urinary stone protein)(Secreted phosphoprotein 1) (SPP-1) (Nephropontin) (Uropontin).	6696	Hs.313	ITGAV	P06756	Integrin alpha-V precursor (Vitronectin receptor alpha subunit) (CD51antigen).	3685	Hs.436873
SPP1	P10451	Osteopontin precursor (Bone sialoprotein 1) (Urinary stone protein)(Secreted phosphoprotein 1) (SPP-1) (Nephropontin) (Uropontin).	6696	Hs.313	SGTA	O43765	Small glutamine-rich tetratricopeptide repeat-containing protein A(Vpu-binding protein) (UBP).	6449	Hs.203910
SPP1	P10451	Osteopontin precursor (Bone sialoprotein 1) (Urinary stone protein)(Secreted phosphoprotein 1) (SPP-1) (Nephropontin) (Uropontin).	6696	Hs.313	MAGEA11	P43364	Melanoma-associated antigen 11 (MAGE-11 antigen).	51402	Hs.37106
SPP1	P10451	Osteopontin precursor (Bone sialoprotein 1) (Urinary stone protein)(Secreted phosphoprotein 1) (SPP-1) (Nephropontin) (Uropontin).	6696	Hs.313	MAGEA11	P43364	Melanoma-associated antigen 11 (MAGE-11 antigen).	84548	Hs.37106
SPP1	P10451	Osteopontin precursor (Bone sialoprotein 1) (Urinary stone protein)(Secreted phosphoprotein 1) (SPP-1) (Nephropontin) (Uropontin).	6696	Hs.313	MAGEA11	P43364	Melanoma-associated antigen 11 (MAGE-11 antigen).	4110	Hs.37106
SPP1	P10451	Osteopontin precursor (Bone sialoprotein 1) (Urinary stone protein)(Secreted phosphoprotein 1) (SPP-1) (Nephropontin) (Uropontin).	6696	Hs.313	LGALS1	P09382	Galectin-1 (Beta-galactoside-binding lectin L-14-I) (Lactose-bindinglectin 1) (S-Lac lectin 1) (Galaptin) (14 kDa lectin) (HPL) (HBL).	3956	Hs.407909
SPP1	P10451	Osteopontin precursor (Bone sialoprotein 1) (Urinary stone protein)(Secreted phosphoprotein 1) (SPP-1) (Nephropontin) (Uropontin).	6696	Hs.313	CTNNBL1	Q8WYA6	Beta-catenin-like protein 1 (Nuclear associated protein) (NAP) (NYD-SP19) (PP8304).	56259	Hs.178576
SPP1	P10451	Osteopontin precursor (Bone sialoprotein 1) (Urinary stone protein)(Secreted phosphoprotein 1) (SPP-1) (Nephropontin) (Uropontin).	6696	Hs.313	PDLIM7	Q9NR12	Enigma protein, isoform 1 (LIM mineralization protein 1).	9260	Hs.436339
PTPRF	P10586	LAR protein precursor (EC 3.1.3.48) (Leukocyte antigen related).	5792	Hs.75216	NID1	P14543	Nidogen precursor (Entactin).	4811	Hs.356624
PTPRF	P10586	LAR protein precursor (EC 3.1.3.48) (Leukocyte antigen related).	5792	Hs.75216	PPFIA2	O75334	Liprin-alpha 2 (Protein tyrosine phosphatase receptor type fpolypeptide-interacting protein alpha 2) (PTPRF-interacting proteinalpha 2).	8499	Hs.30881
PTPRF	P10586	LAR protein precursor (EC 3.1.3.48) (Leukocyte antigen related).	5792	Hs.75216	TRIO	O75962	Triple functional domain protein (PTPRF interacting protein).	7204	Hs.367689
PTPRF	P10586	LAR protein precursor (EC 3.1.3.48) (Leukocyte antigen related).	5792	Hs.75216	INSR	P06213	Insulin receptor precursor (EC 2.7.1.112) (IR) (CD220 antigen).	3643	Hs.438669
PTPRF	P10586	LAR protein precursor (EC 3.1.3.48) (Leukocyte antigen related).	5792	Hs.75216	PPFIA3	O75145	Liprin-alpha 3 (Protein tyrosine phosphatase receptor type fpolypeptide-interacting protein alpha 3) (PTPRF-interacting proteinalpha 3).	8541	Hs.109299
PTPRF	P10586	LAR protein precursor (EC 3.1.3.48) (Leukocyte antigen related).	5792	Hs.75216	CTNNB1	P35222	Beta-catenin (PRO2286).	1499	Hs.410086
PTPRF	P10586	LAR protein precursor (EC 3.1.3.48) (Leukocyte antigen related).	5792	Hs.75216	CAV1	Q03135	Caveolin-1.	857	Hs.74034
PTPRF	P10586	LAR protein precursor (EC 3.1.3.48) (Leukocyte antigen related).	5792	Hs.75216	BCAR1	P56945	CRK-associated substrate (p130Cas) (Breast cancer anti-estrogenresistance 1 protein).	9564	Hs.273219
PTPRF	P10586	LAR protein precursor (EC 3.1.3.48) (Leukocyte antigen related).	5792	Hs.75216	FRS2	Q8WU20	Suc1-associated neurotrophic factor target (FGFR signalling adap.	10818	Hs.202404
CLU	P10909	Clusterin precursor (Complement-associated protein SP-40,40)(Complement cytolysis inhibitor) (CLI) (NA1/NA2) (Apolipoprotein J)(Apo-J) (TRPM-2).	1191	Hs.436657	C8B	P07358	Complement component C8 beta chain precursor.	732	Hs.38069
CLU	P10909	Clusterin precursor (Complement-associated protein SP-40,40)(Complement cytolysis inhibitor) (CLI) (NA1/NA2) (Apolipoprotein J)(Apo-J) (TRPM-2).	1191	Hs.436657	LEPR	P48357	Leptin receptor precursor (LEP-R) (OB receptor) (OB-R) (HuB219).	3953	Hs.23581
CLU	P10909	Clusterin precursor (Complement-associated protein SP-40,40)(Complement cytolysis inhibitor) (CLI) (NA1/NA2) (Apolipoprotein J)(Apo-J) (TRPM-2).	1191	Hs.436657	XRCC6	P12956	ATP-dependent DNA helicase II, 70 kDa subunit (Lupus Ku autoantigenprotein p70) (Ku70) (70 kDa subunit of Ku antigen) (Thyroid-lupusautoantigen) (TLAA) (CTC box binding factor 75 kDa subunit) (CTCBF)(CTC75).	2547	Hs.169744
CLU	P10909	Clusterin precursor (Complement-associated protein SP-40,40)(Complement cytolysis inhibitor) (CLI) (NA1/NA2) (Apolipoprotein J)(Apo-J) (TRPM-2).	1191	Hs.436657	LEP	P41159	Leptin precursor (Obesity factor) (Obese protein).	3952	Hs.194236
CLU	P10909	Clusterin precursor (Complement-associated protein SP-40,40)(Complement cytolysis inhibitor) (CLI) (NA1/NA2) (Apolipoprotein J)(Apo-J) (TRPM-2).	1191	Hs.436657	C7	P10643	Complement component C7 precursor.	730	Hs.78065
CLU	P10909	Clusterin precursor (Complement-associated protein SP-40,40)(Complement cytolysis inhibitor) (CLI) (NA1/NA2) (Apolipoprotein J)(Apo-J) (TRPM-2).	1191	Hs.436657	LEPR	P48357	Leptin receptor precursor (LEP-R) (OB receptor) (OB-R) (HuB219).	54741	Hs.23581
CLU	P10909	Clusterin precursor (Complement-associated protein SP-40,40)(Complement cytolysis inhibitor) (CLI) (NA1/NA2) (Apolipoprotein J)(Apo-J) (TRPM-2).	1191	Hs.436657	C9	P02748	Complement component C9 precursor.	735	Hs.1290
CLU	P10909	Clusterin precursor (Complement-associated protein SP-40,40)(Complement cytolysis inhibitor) (CLI) (NA1/NA2) (Apolipoprotein J)(Apo-J) (TRPM-2).	1191	Hs.436657	TGFBR1	P36897	TGF-beta receptor type I precursor (EC 2.7.1.37) (TGFR-1) (TGF-betatype I receptor) (Serine/threonine-protein kinase receptor R4) (SKR4)(Activin receptor-like kinase 5) (ALK-5).	7046	Hs.28005
CLU	P10909	Clusterin precursor (Complement-associated protein SP-40,40)(Complement cytolysis inhibitor) (CLI) (NA1/NA2) (Apolipoprotein J)(Apo-J) (TRPM-2).	1191	Hs.436657	TGFBR1	P36897	TGF-beta receptor type I precursor (EC 2.7.1.37) (TGFR-1) (TGF-betatype I receptor) (Serine/threonine-protein kinase receptor R4) (SKR4)(Activin receptor-like kinase 5) (ALK-5).	7046	Hs.28005
CLU	P10909	Clusterin precursor (Complement-associated protein SP-40,40)(Complement cytolysis inhibitor) (CLI) (NA1/NA2) (Apolipoprotein J)(Apo-J) (TRPM-2).	1191	Hs.436657	TGFBR2	P37173	TGF-beta receptor type II precursor (EC 2.7.1.37) (TGFR-2) (TGF-betatype II receptor).	7048	Hs.82028
CLU	P10909	Clusterin precursor (Complement-associated protein SP-40,40)(Complement cytolysis inhibitor) (CLI) (NA1/NA2) (Apolipoprotein J)(Apo-J) (TRPM-2).	1191	Hs.436657	TGFBR2	P37173	TGF-beta receptor type II precursor (EC 2.7.1.37) (TGFR-2) (TGF-betatype II receptor).	7048	Hs.82028
CLU	P10909	Clusterin precursor (Complement-associated protein SP-40,40)(Complement cytolysis inhibitor) (CLI) (NA1/NA2) (Apolipoprotein J)(Apo-J) (TRPM-2).	1191	Hs.436657	PON1	P27169	Serum paraoxonase/arylesterase 1 (EC 3.1.1.2) (EC 3.1.8.1) (PON 1)(Serum aryldialkylphosphatase 1) (A-esterase 1) (Aromatic esterase 1)(K-45).	5444	Hs.282209
CLU	P10909	Clusterin precursor (Complement-associated protein SP-40,40)(Complement cytolysis inhibitor) (CLI) (NA1/NA2) (Apolipoprotein J)(Apo-J) (TRPM-2).	1191	Hs.436657	MMP25	Q9NPA2	Matrix metalloproteinase-25 precursor (EC 3.4.24.-) (MMP-25)(Membrane-type matrix metalloproteinase 6) (MT-MMP 6) (Membrane-type-6matrix metalloproteinase) (MT6-MMP) (Leukolysin).	4328	Hs.290222
CLU	P10909	Clusterin precursor (Complement-associated protein SP-40,40)(Complement cytolysis inhibitor) (CLI) (NA1/NA2) (Apolipoprotein J)(Apo-J) (TRPM-2).	1191	Hs.436657	LRP8	Q14114	Low-density lipoprotein receptor-related protein 8 precursor(Apolipoprotein E receptor 2).	7804	Hs.410784
CLU	P10909	Clusterin precursor (Complement-associated protein SP-40,40)(Complement cytolysis inhibitor) (CLI) (NA1/NA2) (Apolipoprotein J)(Apo-J) (TRPM-2).	1191	Hs.436657	MMP25	Q9NPA2	Matrix metalloproteinase-25 precursor (EC 3.4.24.-) (MMP-25)(Membrane-type matrix metalloproteinase 6) (MT-MMP 6) (Membrane-type-6matrix metalloproteinase) (MT6-MMP) (Leukolysin).	64386	Hs.290222
CLU	P10909	Clusterin precursor (Complement-associated protein SP-40,40)(Complement cytolysis inhibitor) (CLI) (NA1/NA2) (Apolipoprotein J)(Apo-J) (TRPM-2).	1191	Hs.436657	VLDLR	P98155	Very low-density lipoprotein receptor precursor (VLDL receptor).	7436	Hs.370422
CLU	P10909	Clusterin precursor (Complement-associated protein SP-40,40)(Complement cytolysis inhibitor) (CLI) (NA1/NA2) (Apolipoprotein J)(Apo-J) (TRPM-2).	1191	Hs.436657	LRP2	P98164	Low-density lipoprotein receptor-related protein 2 precursor (Megalin)(Glycoprotein 330) (gp330).	4036	Hs.252938
SLC2A1	P11166	Solute carrier family 2, facilitated glucose transporter, member 1(Glucose transporter type 1, erythrocyte/brain) (HepG2 glucosetransporter).	6513	Hs.169902	GIPC1	O14908	RGS19-interacting protein 1 (GAIP C-terminus interacting protein GIPC)(RGS-GAIP interacting protein) (Tax interaction protein 2) (TIP-2).	10755	Hs.6454
SLC2A1	P11166	Solute carrier family 2, facilitated glucose transporter, member 1(Glucose transporter type 1, erythrocyte/brain) (HepG2 glucosetransporter).	6513	Hs.169902	TNFRSF1A	P19438	Tumor necrosis factor receptor superfamily member 1A precursor (p60)(TNF-R1) (TNF-RI) (p55) (CD120a) [Contains: Tumor necrosis factorbinding protein 1 (TBPI)].	7132	Hs.159
SLC2A1	P11166	Solute carrier family 2, facilitated glucose transporter, member 1(Glucose transporter type 1, erythrocyte/brain) (HepG2 glucosetransporter).	6513	Hs.169902	CANX	P27824	Calnexin precursor (Major histocompatibility complex class I antigen-binding protein p88) (p90) (IP90).	821	Hs.155560
SLC2A1	P11166	Solute carrier family 2, facilitated glucose transporter, member 1(Glucose transporter type 1, erythrocyte/brain) (HepG2 glucosetransporter).	6513	Hs.169902	CANX	P27824	Calnexin precursor (Major histocompatibility complex class I antigen-binding protein p88) (p90) (IP90).	821	Hs.155560
SLC2A1	P11166	Solute carrier family 2, facilitated glucose transporter, member 1(Glucose transporter type 1, erythrocyte/brain) (HepG2 glucosetransporter).	6513	Hs.169902	CALR	P27797	Calreticulin precursor (CRP55) (Calregulin) (HACBP) (ERp60) (grp60).	811	Hs.353170
SLC2A1	P11166	Solute carrier family 2, facilitated glucose transporter, member 1(Glucose transporter type 1, erythrocyte/brain) (HepG2 glucosetransporter).	6513	Hs.169902	GAPDH	P04406	Glyceraldehyde 3-phosphate dehydrogenase, liver (EC 1.2.1.12) (GAPDH).	2597	Hs.169476
SLC2A1	P11166	Solute carrier family 2, facilitated glucose transporter, member 1(Glucose transporter type 1, erythrocyte/brain) (HepG2 glucosetransporter).	6513	Hs.169902	PDIA3	P30101	Protein disulfide isomerase A3 precursor (EC 5.3.4.1) (Disulfideisomerase ER-60) (ERp60) (58 kDa microsomal protein) (p58) (ERp57) (58kDa glucose regulated protein).	2923	Hs.308709
SLC2A1	P11166	Solute carrier family 2, facilitated glucose transporter, member 1(Glucose transporter type 1, erythrocyte/brain) (HepG2 glucosetransporter).	6513	Hs.169902	STOM	P27105	Erythrocyte band 7 integral membrane protein (Stomatin) (Protein7.2b).	2040	Hs.439776
SLC2A1	P11166	Solute carrier family 2, facilitated glucose transporter, member 1(Glucose transporter type 1, erythrocyte/brain) (HepG2 glucosetransporter).	6513	Hs.169902	PTK2B	Q14289	Protein tyrosine kinase 2 beta (EC 2.7.1.112) (Focal adhesion kinase2) (FADK 2) (Proline-rich tyrosine kinase 2) (Cell adhesion kinasebeta) (CAK beta) (Calcium-dependent tyrosine kinase) (CADTK) (Relatedadhesion focal tyrosine kinase).	2185	Hs.405474
SLC2A1	P11166	Solute carrier family 2, facilitated glucose transporter, member 1(Glucose transporter type 1, erythrocyte/brain) (HepG2 glucosetransporter).	6513	Hs.169902	SIRT4	Q9Y6E7	NAD-dependent deacetylase sirtuin 4 (EC 3.5.1.-) (SIR2-like protein4).	23409	Hs.50861
SLC2A1	P11166	Solute carrier family 2, facilitated glucose transporter, member 1(Glucose transporter type 1, erythrocyte/brain) (HepG2 glucosetransporter).	6513	Hs.169902	COPS6	Q7L5N1	COP9 signalosome subunit 6.	10980	Hs.15591
EPB41	P11171	Protein 4.1 (Band 4.1) (P4.1) (EPB4.1) (4.1R).	2035	Hs.458444	CASK	O14936	Peripheral plasma membrane protein CASK (EC 2.7.1.-) (hCASK)(Calcium/calmodulin-dependent serine protein kinase) (Lin-2 homolog).	8573	Hs.288196
EPB41	P11171	Protein 4.1 (Band 4.1) (P4.1) (EPB4.1) (4.1R).	2035	Hs.458444	DRD2	P14416	D(2) dopamine receptor.	1813	Hs.73893
EPB41	P11171	Protein 4.1 (Band 4.1) (P4.1) (EPB4.1) (4.1R).	2035	Hs.458444	KPNA2	P52292	Importin alpha-2 subunit (Karyopherin alpha-2 subunit) (SRP1-alpha)(RAG cohort protein 1).	3838	Hs.252712
EPB41	P11171	Protein 4.1 (Band 4.1) (P4.1) (EPB4.1) (4.1R).	2035	Hs.458444	EPB42	P16452	Erythrocyte membrane protein band 4.2 (Erythrocyte protein 4.2)(P4.2).	2038	Hs.368642
EPB41	P11171	Protein 4.1 (Band 4.1) (P4.1) (EPB4.1) (4.1R).	2035	Hs.458444	CASK	O14936	Peripheral plasma membrane protein CASK (EC 2.7.1.-) (hCASK)(Calcium/calmodulin-dependent serine protein kinase) (Lin-2 homolog).	8573	Hs.288196
EPB41	P11171	Protein 4.1 (Band 4.1) (P4.1) (EPB4.1) (4.1R).	2035	Hs.458444	EIF3S4	O75821	Eukaryotic translation initiation factor 3 subunit 4 (eIF-3 delta)(eIF3 p44) (eIF-3 RNA-binding subunit) (eIF3 p42) (eIF3g).	8666	Hs.28081
EPB41	P11171	Protein 4.1 (Band 4.1) (P4.1) (EPB4.1) (4.1R).	2035	Hs.458444	GYPC	P04921	Glycophorin C (PAS-2') (Glycoprotein beta) (GLPC) (Glycoconnectin)(Sialoglycoprotein D) (Glycophorin D) (GPD).	2995	Hs.81994
EPB41	P11171	Protein 4.1 (Band 4.1) (P4.1) (EPB4.1) (4.1R).	2035	Hs.458444	SLC4A1	P02730	Band 3 anion transport protein (Anion exchange protein 1) (AE 1)(CD233 antigen).	6521	Hs.443948
EPB41	P11171	Protein 4.1 (Band 4.1) (P4.1) (EPB4.1) (4.1R).	2035	Hs.458444	KPNA2	P52292	Importin alpha-2 subunit (Karyopherin alpha-2 subunit) (SRP1-alpha)(RAG cohort protein 1).	3838	Hs.159557
EPB41	P11171	Protein 4.1 (Band 4.1) (P4.1) (EPB4.1) (4.1R).	2035	Hs.458444	DRD3	P35462	D(3) dopamine receptor.	1814	Hs.121478
EPB41	P11171	Protein 4.1 (Band 4.1) (P4.1) (EPB4.1) (4.1R).	2035	Hs.458444	SPTB	P11277	Spectrin beta chain, erythrocyte (Beta-I spectrin).	6710	Hs.438514
EPB41	P11171	Protein 4.1 (Band 4.1) (P4.1) (EPB4.1) (4.1R).	2035	Hs.458444	TJP2	Q9UDY2	Tight junction protein ZO-2 (Zonula occludens 2 protein) (Zonaoccludens 2 protein) (Tight junction protein 2).	9414	Hs.75608
EPB41	P11171	Protein 4.1 (Band 4.1) (P4.1) (EPB4.1) (4.1R).	2035	Hs.458444	CENPJ	Q9HC77	Centrosomal P4.1-associated protein.	55835	Hs.434229
EPB41	P11171	Protein 4.1 (Band 4.1) (P4.1) (EPB4.1) (4.1R).	2035	Hs.458444	SPTAN1	Q13813	Spectrin alpha chain, brain (Spectrin, non-erythroid alpha chain)(Alpha-II spectrin) (Fodrin alpha chain).	6709	Hs.387905
EPB41	P11171	Protein 4.1 (Band 4.1) (P4.1) (EPB4.1) (4.1R).	2035	Hs.458444	NUMA1	Q14980	NuMA protein.	4926	Hs.332115
EPB41	P11171	Protein 4.1 (Band 4.1) (P4.1) (EPB4.1) (4.1R).	2035	Hs.458444	DLG1	Q12959	Presynaptic protein SAP97 (Synapse-associated protein 97) (Discs,large homolog 1) (hDlg).	1739	Hs.389893
PIM1	P11309	Proto-oncogene serine/threonine-protein kinase Pim-1 (EC 2.7.1.37).	5292	Hs.81170	CDC25A	P30304	M-phase inducer phosphatase 1 (EC 3.1.3.48) (Dual specificityphosphatase Cdc25A).	993	Hs.1634
PIM1	P11309	Proto-oncogene serine/threonine-protein kinase Pim-1 (EC 2.7.1.37).	5292	Hs.81170	SHMT1	P34896	Serine hydroxymethyltransferase, cytosolic (EC 2.1.2.1) (Serinemethylase) (Glycine hydroxymethyltransferase) (SHMT).	6470	Hs.293636
PIM1	P11309	Proto-oncogene serine/threonine-protein kinase Pim-1 (EC 2.7.1.37).	5292	Hs.81170	HSP90AA1	P07900	Heat shock protein HSP 90-alpha (HSP 86).	3320	Hs.446579
PIM1	P11309	Proto-oncogene serine/threonine-protein kinase Pim-1 (EC 2.7.1.37).	5292	Hs.81170	CDKN1A	P38936	Cyclin-dependent kinase inhibitor 1 (p21) (CDK-interacting protein 1)(Melanoma differentiation associated protein 6) (MDA-6).	1026	Hs.370771
PIM1	P11309	Proto-oncogene serine/threonine-protein kinase Pim-1 (EC 2.7.1.37).	5292	Hs.81170	NFATC1	O95644	Nuclear factor of activated T-cells, cytoplasmic 1 (NFAT transcriptioncomplex cytosolic component) (NF-ATc1) (NF-ATc).	4772	Hs.512591
PIM1	P11309	Proto-oncogene serine/threonine-protein kinase Pim-1 (EC 2.7.1.37).	5292	Hs.81170	CBX1	P83916	Chromobox protein homolog 1 (Heterochromatin protein 1 homolog beta)(HP1 beta) (Modifier 1 protein) (M31) (Heterochromatin protein p25)(HP1Hsbeta) (p25beta).	10951	Hs.77254
PIM1	P11309	Proto-oncogene serine/threonine-protein kinase Pim-1 (EC 2.7.1.37).	5292	Hs.81170	SND1	Q7KZF4	EBNA-2 co-activator (100kD).	27099	Hs.511400
PIM1	P11309	Proto-oncogene serine/threonine-protein kinase Pim-1 (EC 2.7.1.37).	5292	Hs.81170	DCTN1	Q14203	Dynactin 1 (150 kDa dynein-associated polypeptide) (DP-150) (DAP-150)(p150-glued) (p135).	1639	Hs.74617
PIM1	P11309	Proto-oncogene serine/threonine-protein kinase Pim-1 (EC 2.7.1.37).	5292	Hs.81170	NUMA1	Q14980	NuMA protein.	4926	Hs.332115
PIM1	P11309	Proto-oncogene serine/threonine-protein kinase Pim-1 (EC 2.7.1.37).	5292	Hs.81170	CBX3	Q13185	Chromobox protein homolog 3 (Heterochromatin protein 1 homolog gamma)(HP1 gamma) (Modifier 2 protein) (HECH).	11335	Hs.381189
PIM1	P11309	Proto-oncogene serine/threonine-protein kinase Pim-1 (EC 2.7.1.37).	5292	Hs.81170	SND1	Q7KZF4	EBNA-2 co-activator (100kD).	27044	Hs.511400
TOP1	P11387	DNA topoisomerase I (EC 5.99.1.2).	7150	Hs.253536	ZNF259	O75312	Zinc-finger protein ZPR1 (Zinc finger protein 259).	8882	Hs.7165
TOP1	P11387	DNA topoisomerase I (EC 5.99.1.2).	7150	Hs.253536	SFPQ	P23246	Splicing factor, proline-and glutamine-rich (Polypyrimidine tract-binding protein-associated splicing factor) (PTB-associated splicingfactor) (PSF) (DNA-binding p52/p100 complex, 100 kDa subunit).	6421	Hs.180610
TOP1	P11387	DNA topoisomerase I (EC 5.99.1.2).	7150	Hs.253536	SFPQ	P23246	Splicing factor, proline-and glutamine-rich (Polypyrimidine tract-binding protein-associated splicing factor) (PTB-associated splicingfactor) (PSF) (DNA-binding p52/p100 complex, 100 kDa subunit).	6421	Hs.180610
TOP1	P11387	DNA topoisomerase I (EC 5.99.1.2).	7150	Hs.253536	SFPQ	P23246	Splicing factor, proline-and glutamine-rich (Polypyrimidine tract-binding protein-associated splicing factor) (PTB-associated splicingfactor) (PSF) (DNA-binding p52/p100 complex, 100 kDa subunit).	6421	Hs.180610
TOP1	P11387	DNA topoisomerase I (EC 5.99.1.2).	7150	Hs.253536	TP53	P04637	Cellular tumor antigen p53 (Tumor suppressor p53) (Phosphoprotein p53)(Antigen NY-CO-13).	7157	Hs.408312
TOP1	P11387	DNA topoisomerase I (EC 5.99.1.2).	7150	Hs.253536	FSHR	P23945	Follicle stimulating hormone receptor precursor (FSH-R) (Follitropinreceptor).	2492	Hs.1428
TOP1	P11387	DNA topoisomerase I (EC 5.99.1.2).	7150	Hs.253536	NCL	P19338	Nucleolin (Protein C23).	null	null
TOP1	P11387	DNA topoisomerase I (EC 5.99.1.2).	7150	Hs.253536	TP53	P04637	Cellular tumor antigen p53 (Tumor suppressor p53) (Phosphoprotein p53)(Antigen NY-CO-13).	7157	Hs.408312
TOP1	P11387	DNA topoisomerase I (EC 5.99.1.2).	7150	Hs.253536	SMARCA5	O60264	HSNF2H (SWI/SNF-related matrix-associated actin-dependent regulator ofchromatin a5).	8467	Hs.135705
TOP1	P11387	DNA topoisomerase I (EC 5.99.1.2).	7150	Hs.253536	GART	P22102	Trifunctional purine biosynthetic protein adenosine-3 [Includes:Phosphoribosylamine--glycine ligase (EC 6.3.4.13) (GARS) (Glycinamideribonucleotide synthetase) (Phosphoribosylglycinamide synthetase);Phosphoribosylformylglycinamidine cyclo-ligase (EC 6.3.3	2618	Hs.82285
TOP1	P11387	DNA topoisomerase I (EC 5.99.1.2).	7150	Hs.253536	BTAF1	O14981	TBP-associated factor 172 (TAF-172) (TAF(II)170).	9044	Hs.180930
TOP1	P11387	DNA topoisomerase I (EC 5.99.1.2).	7150	Hs.253536	USP5	P45974	Ubiquitin carboxyl-terminal hydrolase 5 (EC 3.1.2.15) (Ubiquitinthiolesterase 5) (Ubiquitin-specific processing protease 5)(Deubiquitinating enzyme 5) (Isopeptidase T).	8078	Hs.3759
TOP1	P11387	DNA topoisomerase I (EC 5.99.1.2).	7150	Hs.253536	NAP1L1	P55209	Nucleosome assembly protein 1-like 1 (NAP-1 related protein) (hNRP).	4673	Hs.419776
TOP1	P11387	DNA topoisomerase I (EC 5.99.1.2).	7150	Hs.253536	POLR1B	Q9H9Y6	DNA-directed RNA polymerase I 135 kDa polypeptide (EC 2.7.7.6) (RNApolymerase I subunit 2) (RPA135).	84172	Hs.86337
TOP1	P11387	DNA topoisomerase I (EC 5.99.1.2).	7150	Hs.253536	SFRS1	Q07955	Splicing factor, arginine/serine-rich 1 (pre-mRNA splicing factor SF2,P33 subunit) (Alternative splicing factor ASF-1).	6426	Hs.68714
TOP1	P11387	DNA topoisomerase I (EC 5.99.1.2).	7150	Hs.253536	IPO9	Q96P70	Importin 9 (Imp9) (Ran-binding protein 9) (RanbP9) (HSPC273).	null	Hs.519137
TOP1	P11387	DNA topoisomerase I (EC 5.99.1.2).	7150	Hs.253536	SUPT16H	Q9Y5B9	Chromatin-specific transcription elongation factor FACT 140 kDasubunit.	null	null
TOP1	P11387	DNA topoisomerase I (EC 5.99.1.2).	7150	Hs.253536	IPO9	Q96P70	Importin 9 (Imp9) (Ran-binding protein 9) (RanbP9) (HSPC273).	55705	Hs.445587
TOP1	P11387	DNA topoisomerase I (EC 5.99.1.2).	7150	Hs.253536	KIAA0020	Q15397	Protein KIAA0020.	9933	Hs.443866
TOP1	P11387	DNA topoisomerase I (EC 5.99.1.2).	7150	Hs.253536	POLE2	P56282	DNA polymerase epsilon subunit B (EC 2.7.7.7) (DNA polymerase IIsubunit B).	5427	Hs.99185
TOP1	P11387	DNA topoisomerase I (EC 5.99.1.2).	7150	Hs.253536	SUPT16H	Q9Y5B9	Chromatin-specific transcription elongation factor FACT 140 kDasubunit.	null	null
TOP1	P11387	DNA topoisomerase I (EC 5.99.1.2).	7150	Hs.253536	SIN3A	Q96ST3	Paired amphipathic helix protein Sin3a.	25942	Hs.22583
TOP1	P11387	DNA topoisomerase I (EC 5.99.1.2).	7150	Hs.253536	HIST1H2BL	Q99880	Histone H2B.c (H2B/c).	null	null
TOP1	P11387	DNA topoisomerase I (EC 5.99.1.2).	7150	Hs.253536	SSRP1	Q08945	Structure-specific recognition protein 1 (SSRP1) (Recombination signalsequence recognition protein) (T160) (Chromatin-specific transcriptionelongation factor 80 kDa subunit) (FACT 80 kDa subunit).	6749	Hs.79162
TOP1	P11387	DNA topoisomerase I (EC 5.99.1.2).	7150	Hs.253536	SFRS11	Q05519	Splicing factor arginine/serine-rich 11 (Arginine-rich 54 kDa nuclearprotein) (p54).	9295	Hs.443458
TOP1	P11387	DNA topoisomerase I (EC 5.99.1.2).	7150	Hs.253536	POLR3B	Q9NW08	DNA-directed RNA polymerase III subunit 127.6 kDa polypeptide(EC 2.7.7.6) (RNA polymerase III subunit 2) (RPC2).	55703	Hs.102842
TOP1	P11387	DNA topoisomerase I (EC 5.99.1.2).	7150	Hs.253536	PRKDC	P78527	DNA-dependent protein kinase catalytic subunit (EC 2.7.1.37) (DNA-PKcs) (DNPK1) (p460).	5591	Hs.415749
TOP1	P11387	DNA topoisomerase I (EC 5.99.1.2).	7150	Hs.253536	MORF4L1	Q9UBU8	Transcription factor-like protein MRG15 (MORF-related gene 15 protein)(Mortality factor 4-like 1) (MSL3-1 protein) (HSPC008/HSPC061).	10933	Hs.374503
UBL4A	P11441	Ubiquitin-like protein GDX (Ubiquitin-like protein 4).	8266	Hs.76480	MAP3K3	Q99759	Mitogen-activated protein kinase kinase kinase 3 (EC 2.7.1.-)(MAPK/ERK kinase kinase 3) (MEK kinase 3) (MEKK 3).	4215	Hs.29282
VDR	P11473	Vitamin D3 receptor (VDR) (1,25-dihydroxyvitamin D3 receptor).	7421	Hs.2062	JUN	P05412	Transcription factor AP-1 (Activator protein 1) (AP1) (Proto-oncogenec-jun) (V-jun avian sarcoma virus 17 oncogene homolog) (p39).	3725	Hs.78465
VDR	P11473	Vitamin D3 receptor (VDR) (1,25-dihydroxyvitamin D3 receptor).	7421	Hs.2062	JARID1A	P29375	Retinoblastoma-binding protein 2 (RBBP-2).	5927	Hs.76272
VDR	P11473	Vitamin D3 receptor (VDR) (1,25-dihydroxyvitamin D3 receptor).	7421	Hs.2062	DNAJA2	O60884	DnaJ homolog subfamily A member 2 (HIRA interacting protein 4) (Cellcycle progression restoration gene 3 protein) (Dnj3).	10294	Hs.368078
VDR	P11473	Vitamin D3 receptor (VDR) (1,25-dihydroxyvitamin D3 receptor).	7421	Hs.2062	TRIM24	O15164	Transcription intermediary factor 1-alpha (TIF1-alpha) (Tripartitemotif protein 24).	8805	Hs.183858
VDR	P11473	Vitamin D3 receptor (VDR) (1,25-dihydroxyvitamin D3 receptor).	7421	Hs.2062	STAT1	P42224	Signal transducer and activator of transcription 1-alpha/beta(Transcription factor ISGF-3 components p91/p84).	6772	Hs.21486
VDR	P11473	Vitamin D3 receptor (VDR) (1,25-dihydroxyvitamin D3 receptor).	7421	Hs.2062	JARID1A	P29375	Retinoblastoma-binding protein 2 (RBBP-2).	5927	Hs.76272
VDR	P11473	Vitamin D3 receptor (VDR) (1,25-dihydroxyvitamin D3 receptor).	7421	Hs.2062	CDK7	P50613	Cell division protein kinase 7 (EC 2.7.1.37) (CDK-activating kinase)(CAK) (TFIIH basal transcription factor complex kinase subunit) (39kDa protein kinase) (P39 Mo15) (STK1) (CAK1).	1022	Hs.184298
VDR	P11473	Vitamin D3 receptor (VDR) (1,25-dihydroxyvitamin D3 receptor).	7421	Hs.2062	RXRA	P19793	Retinoic acid receptor RXR-alpha.	6256	Hs.20084
VDR	P11473	Vitamin D3 receptor (VDR) (1,25-dihydroxyvitamin D3 receptor).	7421	Hs.2062	NCOA2	Q15596	Nuclear receptor coactivator 2 (NCoA-2) (Transcriptional intermediaryfactor 2).	10499	Hs.446678
VDR	P11473	Vitamin D3 receptor (VDR) (1,25-dihydroxyvitamin D3 receptor).	7421	Hs.2062	GTF2B	Q00403	Transcription initiation factor IIB (General transcription factorTFIIB) (S300-II).	2959	Hs.258561
VDR	P11473	Vitamin D3 receptor (VDR) (1,25-dihydroxyvitamin D3 receptor).	7421	Hs.2062	BAG1	Q99933	BAG-family molecular chaperone regulator-1 (BCL-2 binding athanogene-1) (BAG-1) (Glucocorticoid receptor-associated protein RAP46).	573	Hs.377484
VDR	P11473	Vitamin D3 receptor (VDR) (1,25-dihydroxyvitamin D3 receptor).	7421	Hs.2062	NCOA3	Q9Y6Q9	Nuclear receptor coactivator 3 (EC 2.3.1.48) (NCoA-3) (Thyroid hormonereceptor activator molecule 1) (TRAM-1) (ACTR) (Receptor-associatedcoactivator 3) (RAC-3) (Amplified in breast cancer-1 protein) (AIB-1)(Steroid receptor coactivator protein 3) (SRC-3)	8202	Hs.382168
VDR	P11473	Vitamin D3 receptor (VDR) (1,25-dihydroxyvitamin D3 receptor).	7421	Hs.2062	SNW1	Q13573	Nuclear protein SkiP (Ski-interacting protein) (SNW1 protein) (Nuclearreceptor coactivator NCoA-62).	22938	Hs.445498
VDR	P11473	Vitamin D3 receptor (VDR) (1,25-dihydroxyvitamin D3 receptor).	7421	Hs.2062	PPARBP	Q15648	Peroxisome proliferator-activated receptor binding protein (PBP) (PPARbinding protein) (Thyroid hormone receptor-associated protein complex220 kDa component) (Trap220) (Thyroid receptor interacting protein 2)(TRIP2) (p53 regulatory protein RB18A) (Vitamin	5469	Hs.15589
VDR	P11473	Vitamin D3 receptor (VDR) (1,25-dihydroxyvitamin D3 receptor).	7421	Hs.2062	TDG	Q13569	G/T mismatch-specific thymine DNA glycosylase (EC 3.2.2.-).	6996	Hs.512707
VDR	P11473	Vitamin D3 receptor (VDR) (1,25-dihydroxyvitamin D3 receptor).	7421	Hs.2062	SMAD3	P84022	Mothers against decapentaplegic homolog 3 (SMAD 3) (Mothers againstDPP homolog 3) (Mad3) (hMAD-3) (JV15-2) (hSMAD3).	4088	Hs.288261
IGF2R	P11717	Cation-independent mannose-6-phosphate receptor precursor (CI Man-6-Preceptor) (CI-MPR) (Insulin-like growth factor II receptor) (300 kDamannose 6-phosphate receptor) (MPR 300) (MPR300) (CD222 antigen).	3482	Hs.76473	IGF2	P01344	Insulin-like growth factor II precursor (IGF-II) (Somatomedin A).	3481	Hs.349109
IGF2R	P11717	Cation-independent mannose-6-phosphate receptor precursor (CI Man-6-Preceptor) (CI-MPR) (Insulin-like growth factor II receptor) (300 kDamannose 6-phosphate receptor) (MPR 300) (MPR300) (CD222 antigen).	3482	Hs.76473	GZMB	P10144	Granzyme B precursor (EC 3.4.21.79) (T-cell serine protease 1-3E)(Cytotoxic T-lymphocyte proteinase 2) (Lymphocyte protease) (SECT)(Granzyme 2) (Cathepsin G-like 1) (CTSGL1) (CTLA-1) (Fragmentin 2)(Human lymphocyte protein) (HLP) (C11).	3002	Hs.1051
IGF2R	P11717	Cation-independent mannose-6-phosphate receptor precursor (CI Man-6-Preceptor) (CI-MPR) (Insulin-like growth factor II receptor) (300 kDamannose 6-phosphate receptor) (MPR 300) (MPR300) (CD222 antigen).	3482	Hs.76473	CREG1	O75629	Cellular repressor of E1A-stimulated genes CREG.	8804	Hs.5710
IGF2R	P11717	Cation-independent mannose-6-phosphate receptor precursor (CI Man-6-Preceptor) (CI-MPR) (Insulin-like growth factor II receptor) (300 kDamannose 6-phosphate receptor) (MPR 300) (MPR300) (CD222 antigen).	3482	Hs.76473	M6PRBP1	O60664	Mannose-6-phosphate receptor binding protein 1 (Cargo selectionprotein TIP47) (47 kDa mannose 6-phosphate receptor-binding protein)(47 kDa MPR-binding protein) (Placental protein 17).	10226	Hs.140452
IGF2R	P11717	Cation-independent mannose-6-phosphate receptor precursor (CI Man-6-Preceptor) (CI-MPR) (Insulin-like growth factor II receptor) (300 kDamannose 6-phosphate receptor) (MPR 300) (MPR300) (CD222 antigen).	3482	Hs.76473	PLAU	P00749	Urokinase-type plasminogen activator precursor (EC 3.4.21.73) (uPA)(U-plasminogen activator).	5328	Hs.77274
IGF2R	P11717	Cation-independent mannose-6-phosphate receptor precursor (CI Man-6-Preceptor) (CI-MPR) (Insulin-like growth factor II receptor) (300 kDamannose 6-phosphate receptor) (MPR 300) (MPR300) (CD222 antigen).	3482	Hs.76473	IGF2	P01344	Insulin-like growth factor II precursor (IGF-II) (Somatomedin A).	3481	Hs.349109
IGF2R	P11717	Cation-independent mannose-6-phosphate receptor precursor (CI Man-6-Preceptor) (CI-MPR) (Insulin-like growth factor II receptor) (300 kDamannose 6-phosphate receptor) (MPR 300) (MPR300) (CD222 antigen).	3482	Hs.76473	AGA	P20933	N(4)-(beta-N-acetylglucosaminyl)-L-asparaginase precursor(EC 3.5.1.26) (Glycosylasparaginase) (Aspartylglucosaminidase) (N4-(N-acetyl-beta-glucosaminyl)-L-asparagine amidase) (AGA).	175	Hs.207776
IGF2R	P11717	Cation-independent mannose-6-phosphate receptor precursor (CI Man-6-Preceptor) (CI-MPR) (Insulin-like growth factor II receptor) (300 kDamannose 6-phosphate receptor) (MPR 300) (MPR300) (CD222 antigen).	3482	Hs.76473	GGA3	Q9NZ52	ADP-ribosylation factor binding protein GGA3 (Golgi-localized, gammaear-containing, ARF-binding protein 3).	23163	Hs.87726
IGF2R	P11717	Cation-independent mannose-6-phosphate receptor precursor (CI Man-6-Preceptor) (CI-MPR) (Insulin-like growth factor II receptor) (300 kDamannose 6-phosphate receptor) (MPR 300) (MPR300) (CD222 antigen).	3482	Hs.76473	GGA1	Q9UJY5	ADP-ribosylation factor binding protein GGA1 (Golgi-localized, gammaear-containing, ARF-binding protein 1) (Gamma-adaptin related protein1).	26088	Hs.405689
IGF2R	P11717	Cation-independent mannose-6-phosphate receptor precursor (CI Man-6-Preceptor) (CI-MPR) (Insulin-like growth factor II receptor) (300 kDamannose 6-phosphate receptor) (MPR 300) (MPR300) (CD222 antigen).	3482	Hs.76473	GGA1	Q9UJY5	ADP-ribosylation factor binding protein GGA1 (Golgi-localized, gammaear-containing, ARF-binding protein 1) (Gamma-adaptin related protein1).	26088	Hs.405689
IGF2R	P11717	Cation-independent mannose-6-phosphate receptor precursor (CI Man-6-Preceptor) (CI-MPR) (Insulin-like growth factor II receptor) (300 kDamannose 6-phosphate receptor) (MPR 300) (MPR300) (CD222 antigen).	3482	Hs.76473	PACS1	Q6VY07	Endosome-TGN sorting connector.	55690	Hs.58589
IGF2R	P11717	Cation-independent mannose-6-phosphate receptor precursor (CI Man-6-Preceptor) (CI-MPR) (Insulin-like growth factor II receptor) (300 kDamannose 6-phosphate receptor) (MPR 300) (MPR300) (CD222 antigen).	3482	Hs.76473	GGA2	Q9UJY4	ADP-ribosylation factor binding protein GGA2 (Golgi-localized, gammaear-containing, ARF-binding protein 2) (Gamma-adaptin related protein2) (Vear) (VHS domain and ear domain of gamma-adaptin).	23062	Hs.133340
IGF2R	P11717	Cation-independent mannose-6-phosphate receptor precursor (CI Man-6-Preceptor) (CI-MPR) (Insulin-like growth factor II receptor) (300 kDamannose 6-phosphate receptor) (MPR 300) (MPR300) (CD222 antigen).	3482	Hs.76473	GGA2	Q9UJY4	ADP-ribosylation factor binding protein GGA2 (Golgi-localized, gammaear-containing, ARF-binding protein 2) (Gamma-adaptin related protein2) (Vear) (VHS domain and ear domain of gamma-adaptin).	23062	Hs.133340
IGF2R	P11717	Cation-independent mannose-6-phosphate receptor precursor (CI Man-6-Preceptor) (CI-MPR) (Insulin-like growth factor II receptor) (300 kDamannose 6-phosphate receptor) (MPR 300) (MPR300) (CD222 antigen).	3482	Hs.76473	GGA2	Q9UJY4	ADP-ribosylation factor binding protein GGA2 (Golgi-localized, gammaear-containing, ARF-binding protein 2) (Gamma-adaptin related protein2) (Vear) (VHS domain and ear domain of gamma-adaptin).	23062	Hs.133340
PRPS2	P11908	Ribose-phosphate pyrophosphokinase II (EC 2.7.6.1) (Phosphoribosylpyrophosphate synthetase II) (PRS-II) (PPRibP).	5634	Hs.104123	PRPSAP1	Q14558	Phosphoribosyl pyrophosphate synthetase-associated protein 1 (PRPPsynthetase-associated protein 1) (39 kDa phosphoribosypyrophosphatesynthetase-associated protein) (PAP39).	5635	Hs.77498
ODC1	P11926	Ornithine decarboxylase (EC 4.1.1.17) (ODC).	4953	Hs.443409	ASL	P04424	Argininosuccinate lyase (EC 4.3.2.1) (Arginosuccinase) (ASAL).	435	Hs.442047
ODC1	P11926	Ornithine decarboxylase (EC 4.1.1.17) (ODC).	4953	Hs.443409	CAD	P27708	CAD protein [Includes: Glutamine-dependent carbamoyl-phosphatesynthase (EC 6.3.5.5); Aspartate carbamoyltransferase (EC 2.1.3.2);Dihydroorotase (EC 3.5.2.3)].	790	Hs.377010
ODC1	P11926	Ornithine decarboxylase (EC 4.1.1.17) (ODC).	4953	Hs.443409	OAZ1	P54368	Ornithine decarboxylase antizyme (ODC-Az).	4946	Hs.446427
ODC1	P11926	Ornithine decarboxylase (EC 4.1.1.17) (ODC).	4953	Hs.443409	ENOPH1	Q9UHY7	E-1 enzyme (MASA protein).	58478	Hs.18442
ODC1	P11926	Ornithine decarboxylase (EC 4.1.1.17) (ODC).	4953	Hs.443409	VPS29	Q9UBQ0	Vacuolar protein sorting 29 (Vesicle protein sorting 29) (hVPS29)(MDS007) (PEP11) (DC7/DC15).	51699	Hs.445394
GZMA	P12544	Granzyme A precursor (EC 3.4.21.78) (Cytotoxic T-lymphocyte proteinase1) (Hanukkah factor) (H factor) (HF) (Granzyme 1) (CTL tryptase)(Fragmentin 1).	3001	Hs.90708	NCL	P19338	Nucleolin (Protein C23).	null	null
XRCC5	P13010	ATP-dependent DNA helicase II, 80 kDa subunit (Lupus Ku autoantigenprotein p86) (Ku86) (Ku80) (86 kDa subunit of Ku antigen) (Thyroid-lupus autoantigen) (TLAA) (CTC box binding factor 85 kDa subunit)(CTCBF) (CTC85) (Nuclear factor IV) (DNA-repair protein	7520	Hs.257082	XRCC6	P12956	ATP-dependent DNA helicase II, 70 kDa subunit (Lupus Ku autoantigenprotein p70) (Ku70) (70 kDa subunit of Ku antigen) (Thyroid-lupusautoantigen) (TLAA) (CTC box binding factor 75 kDa subunit) (CTCBF)(CTC75).	2547	Hs.169744
XRCC5	P13010	ATP-dependent DNA helicase II, 80 kDa subunit (Lupus Ku autoantigenprotein p86) (Ku86) (Ku80) (86 kDa subunit of Ku antigen) (Thyroid-lupus autoantigen) (TLAA) (CTC box binding factor 85 kDa subunit)(CTCBF) (CTC85) (Nuclear factor IV) (DNA-repair protein	7520	Hs.257082	PXN	P49023	Paxillin.	5829	Hs.446336
XRCC5	P13010	ATP-dependent DNA helicase II, 80 kDa subunit (Lupus Ku autoantigenprotein p86) (Ku86) (Ku80) (86 kDa subunit of Ku antigen) (Thyroid-lupus autoantigen) (TLAA) (CTC box binding factor 85 kDa subunit)(CTCBF) (CTC85) (Nuclear factor IV) (DNA-repair protein	7520	Hs.257082	HSP90AA1	P07900	Heat shock protein HSP 90-alpha (HSP 86).	3320	Hs.446579
XRCC5	P13010	ATP-dependent DNA helicase II, 80 kDa subunit (Lupus Ku autoantigenprotein p86) (Ku86) (Ku80) (86 kDa subunit of Ku antigen) (Thyroid-lupus autoantigen) (TLAA) (CTC box binding factor 85 kDa subunit)(CTCBF) (CTC85) (Nuclear factor IV) (DNA-repair protein	7520	Hs.257082	XRCC6	P12956	ATP-dependent DNA helicase II, 70 kDa subunit (Lupus Ku autoantigenprotein p70) (Ku70) (70 kDa subunit of Ku antigen) (Thyroid-lupusautoantigen) (TLAA) (CTC box binding factor 75 kDa subunit) (CTCBF)(CTC75).	2547	Hs.169744
XRCC5	P13010	ATP-dependent DNA helicase II, 80 kDa subunit (Lupus Ku autoantigenprotein p86) (Ku86) (Ku80) (86 kDa subunit of Ku antigen) (Thyroid-lupus autoantigen) (TLAA) (CTC box binding factor 85 kDa subunit)(CTCBF) (CTC85) (Nuclear factor IV) (DNA-repair protein	7520	Hs.257082	XRCC6	P12956	ATP-dependent DNA helicase II, 70 kDa subunit (Lupus Ku autoantigenprotein p70) (Ku70) (70 kDa subunit of Ku antigen) (Thyroid-lupusautoantigen) (TLAA) (CTC box binding factor 75 kDa subunit) (CTCBF)(CTC75).	2547	Hs.169744
XRCC5	P13010	ATP-dependent DNA helicase II, 80 kDa subunit (Lupus Ku autoantigenprotein p86) (Ku86) (Ku80) (86 kDa subunit of Ku antigen) (Thyroid-lupus autoantigen) (TLAA) (CTC box binding factor 85 kDa subunit)(CTCBF) (CTC85) (Nuclear factor IV) (DNA-repair protein	7520	Hs.257082	XRCC6	P12956	ATP-dependent DNA helicase II, 70 kDa subunit (Lupus Ku autoantigenprotein p70) (Ku70) (70 kDa subunit of Ku antigen) (Thyroid-lupusautoantigen) (TLAA) (CTC box binding factor 75 kDa subunit) (CTCBF)(CTC75).	2547	Hs.169744
XRCC5	P13010	ATP-dependent DNA helicase II, 80 kDa subunit (Lupus Ku autoantigenprotein p86) (Ku86) (Ku80) (86 kDa subunit of Ku antigen) (Thyroid-lupus autoantigen) (TLAA) (CTC box binding factor 85 kDa subunit)(CTCBF) (CTC85) (Nuclear factor IV) (DNA-repair protein	7520	Hs.257082	HSP90AA1	P07900	Heat shock protein HSP 90-alpha (HSP 86).	3320	Hs.446579
XRCC5	P13010	ATP-dependent DNA helicase II, 80 kDa subunit (Lupus Ku autoantigenprotein p86) (Ku86) (Ku80) (86 kDa subunit of Ku antigen) (Thyroid-lupus autoantigen) (TLAA) (CTC box binding factor 85 kDa subunit)(CTCBF) (CTC85) (Nuclear factor IV) (DNA-repair protein	7520	Hs.257082	PCNA	P12004	Proliferating cell nuclear antigen (PCNA) (Cyclin).	5111	Hs.78996
XRCC5	P13010	ATP-dependent DNA helicase II, 80 kDa subunit (Lupus Ku autoantigenprotein p86) (Ku86) (Ku80) (86 kDa subunit of Ku antigen) (Thyroid-lupus autoantigen) (TLAA) (CTC box binding factor 85 kDa subunit)(CTCBF) (CTC85) (Nuclear factor IV) (DNA-repair protein	7520	Hs.257082	PXN	P49023	Paxillin.	80229	Hs.446336
XRCC5	P13010	ATP-dependent DNA helicase II, 80 kDa subunit (Lupus Ku autoantigenprotein p86) (Ku86) (Ku80) (86 kDa subunit of Ku antigen) (Thyroid-lupus autoantigen) (TLAA) (CTC box binding factor 85 kDa subunit)(CTCBF) (CTC85) (Nuclear factor IV) (DNA-repair protein	7520	Hs.257082	TERT	O14746	Telomerase reverse transcriptase (EC 2.7.7.-) (Telomerase catalyticsubunit) (HEST2) (Telomerase-associated protein 2) (TP2).	7015	Hs.439911
XRCC5	P13010	ATP-dependent DNA helicase II, 80 kDa subunit (Lupus Ku autoantigenprotein p86) (Ku86) (Ku80) (86 kDa subunit of Ku antigen) (Thyroid-lupus autoantigen) (TLAA) (CTC box binding factor 85 kDa subunit)(CTCBF) (CTC85) (Nuclear factor IV) (DNA-repair protein	7520	Hs.257082	POLA1	P09884	DNA polymerase alpha catalytic subunit (EC 2.7.7.7).	5422	Hs.267289
XRCC5	P13010	ATP-dependent DNA helicase II, 80 kDa subunit (Lupus Ku autoantigenprotein p86) (Ku86) (Ku80) (86 kDa subunit of Ku antigen) (Thyroid-lupus autoantigen) (TLAA) (CTC box binding factor 85 kDa subunit)(CTCBF) (CTC85) (Nuclear factor IV) (DNA-repair protein	7520	Hs.257082	MAPK1	P28482	Mitogen-activated protein kinase 1 (EC 2.7.1.37) (Extracellularsignal-regulated kinase 2) (ERK-2) (Mitogen-activated protein kinase2) (MAP kinase 2) (MAPK 2) (p42-MAPK) (ERT1).	5594	Hs.324473
XRCC5	P13010	ATP-dependent DNA helicase II, 80 kDa subunit (Lupus Ku autoantigenprotein p86) (Ku86) (Ku80) (86 kDa subunit of Ku antigen) (Thyroid-lupus autoantigen) (TLAA) (CTC box binding factor 85 kDa subunit)(CTCBF) (CTC85) (Nuclear factor IV) (DNA-repair protein	7520	Hs.257082	WRN	Q14191	Werner syndrome helicase.	29942	Hs.512715
XRCC5	P13010	ATP-dependent DNA helicase II, 80 kDa subunit (Lupus Ku autoantigenprotein p86) (Ku86) (Ku80) (86 kDa subunit of Ku antigen) (Thyroid-lupus autoantigen) (TLAA) (CTC box binding factor 85 kDa subunit)(CTCBF) (CTC85) (Nuclear factor IV) (DNA-repair protein	7520	Hs.257082	PRKDC	P78527	DNA-dependent protein kinase catalytic subunit (EC 2.7.1.37) (DNA-PKcs) (DNPK1) (p460).	5591	Hs.415749
XRCC5	P13010	ATP-dependent DNA helicase II, 80 kDa subunit (Lupus Ku autoantigenprotein p86) (Ku86) (Ku80) (86 kDa subunit of Ku antigen) (Thyroid-lupus autoantigen) (TLAA) (CTC box binding factor 85 kDa subunit)(CTCBF) (CTC85) (Nuclear factor IV) (DNA-repair protein	7520	Hs.257082	PRKDC	P78527	DNA-dependent protein kinase catalytic subunit (EC 2.7.1.37) (DNA-PKcs) (DNPK1) (p460).	5591	Hs.415749
XRCC5	P13010	ATP-dependent DNA helicase II, 80 kDa subunit (Lupus Ku autoantigenprotein p86) (Ku86) (Ku80) (86 kDa subunit of Ku antigen) (Thyroid-lupus autoantigen) (TLAA) (CTC box binding factor 85 kDa subunit)(CTCBF) (CTC85) (Nuclear factor IV) (DNA-repair protein	7520	Hs.257082	WRN	Q14191	Werner syndrome helicase.	29942	Hs.512715
XRCC5	P13010	ATP-dependent DNA helicase II, 80 kDa subunit (Lupus Ku autoantigenprotein p86) (Ku86) (Ku80) (86 kDa subunit of Ku antigen) (Thyroid-lupus autoantigen) (TLAA) (CTC box binding factor 85 kDa subunit)(CTCBF) (CTC85) (Nuclear factor IV) (DNA-repair protein	7520	Hs.257082	WRN	Q14191	Werner syndrome helicase.	7486	Hs.512715
XRCC5	P13010	ATP-dependent DNA helicase II, 80 kDa subunit (Lupus Ku autoantigenprotein p86) (Ku86) (Ku80) (86 kDa subunit of Ku antigen) (Thyroid-lupus autoantigen) (TLAA) (CTC box binding factor 85 kDa subunit)(CTCBF) (CTC85) (Nuclear factor IV) (DNA-repair protein	7520	Hs.257082	NFKB2	Q00653	Nuclear factor NF-kappa-B p100/p49 subunits (DNA-binding factor KBF2)(H2TF1) (Lymphocyte translocation chromosome 10) (Oncogene Lyt-10)(Lyt10) [Contains: Nuclear factor NF-kappa-B p52 subunit].	4791	Hs.73090
XRCC5	P13010	ATP-dependent DNA helicase II, 80 kDa subunit (Lupus Ku autoantigenprotein p86) (Ku86) (Ku80) (86 kDa subunit of Ku antigen) (Thyroid-lupus autoantigen) (TLAA) (CTC box binding factor 85 kDa subunit)(CTCBF) (CTC85) (Nuclear factor IV) (DNA-repair protein	7520	Hs.257082	WRN	Q14191	Werner syndrome helicase.	7486	Hs.512715
XRCC5	P13010	ATP-dependent DNA helicase II, 80 kDa subunit (Lupus Ku autoantigenprotein p86) (Ku86) (Ku80) (86 kDa subunit of Ku antigen) (Thyroid-lupus autoantigen) (TLAA) (CTC box binding factor 85 kDa subunit)(CTCBF) (CTC85) (Nuclear factor IV) (DNA-repair protein	7520	Hs.257082	ORC2L	Q13416	Origin recognition complex subunit 2.	4999	Hs.167937
ITGA4	P13612	Integrin alpha-4 precursor (Integrin alpha-IV) (VLA-4) (CD49d).	3676	Hs.145140	VCAN	P13611	Versican core protein precursor (Large fibroblast proteoglycan)(Chondroitin sulfate proteoglycan core protein 2) (PG-M) (Glialhyaluronate-binding protein) (GHAP).	1462	Hs.434488
ITGA4	P13612	Integrin alpha-4 precursor (Integrin alpha-IV) (VLA-4) (CD49d).	3676	Hs.145140	PXN	P49023	Paxillin.	80229	Hs.446336
ITGA4	P13612	Integrin alpha-4 precursor (Integrin alpha-IV) (VLA-4) (CD49d).	3676	Hs.145140	ITGB7	P26010	Integrin beta-7 precursor.	3695	Hs.1741
ITGA4	P13612	Integrin alpha-4 precursor (Integrin alpha-IV) (VLA-4) (CD49d).	3676	Hs.145140	ITGB7	P26010	Integrin beta-7 precursor.	3695	Hs.1741
ITGA4	P13612	Integrin alpha-4 precursor (Integrin alpha-IV) (VLA-4) (CD49d).	3676	Hs.145140	CD82	P27701	CD82 antigen (Inducible membrane protein R2) (C33 antigen) (IA4)(Metastasis suppressor Kangai 1) (Suppressor of tumorigenicity-6).	3732	Hs.323949
ITGA4	P13612	Integrin alpha-4 precursor (Integrin alpha-IV) (VLA-4) (CD49d).	3676	Hs.145140	PXN	P49023	Paxillin.	5829	Hs.446336
ITGA4	P13612	Integrin alpha-4 precursor (Integrin alpha-IV) (VLA-4) (CD49d).	3676	Hs.145140	LPXN	O60711	Leupaxin.	9404	Hs.49587
ITGA4	P13612	Integrin alpha-4 precursor (Integrin alpha-IV) (VLA-4) (CD49d).	3676	Hs.145140	THBS2	P35442	Thrombospondin 2 precursor.	7058	Hs.458354
ITGA4	P13612	Integrin alpha-4 precursor (Integrin alpha-IV) (VLA-4) (CD49d).	3676	Hs.145140	THBS1	P07996	Thrombospondin 1 precursor.	7057	Hs.164226
ITGA4	P13612	Integrin alpha-4 precursor (Integrin alpha-IV) (VLA-4) (CD49d).	3676	Hs.145140	MADCAM1	Q13477	Mucosal addressin cell adhesion molecule-1 precursor (MAdCAM-1)(hMAdCAM-1).	8174	Hs.102598
ITGA4	P13612	Integrin alpha-4 precursor (Integrin alpha-IV) (VLA-4) (CD49d).	3676	Hs.145140	CD81	P60033	CD81 antigen (26 kDa cell surface protein TAPA-1) (Target of theantiproliferative antibody 1).	975	Hs.54457
ITGA4	P13612	Integrin alpha-4 precursor (Integrin alpha-IV) (VLA-4) (CD49d).	3676	Hs.145140	ICAM4	Q14773	Intercellular adhesion molecule-4 precursor (ICAM-4) (Landsteiner-Wiener blood group glycoprotein) (LW blood group protein) (CD242antigen).	3386	Hs.512159
ITGA4	P13612	Integrin alpha-4 precursor (Integrin alpha-IV) (VLA-4) (CD49d).	3676	Hs.145140	ADAM28	Q9UKQ2	ADAM 28 precursor (EC 3.4.24.-) (A disintegrin and metalloproteinasedomain 28) (Metalloproteinase-like, disintegrin-like, and cysteine-rich protein-L) (MDC-L) (eMDC II) (ADAM23).	10863	Hs.174030
SLC5A1	P13866	Sodium/glucose cotransporter 1 (Na(+)/glucose cotransporter 1) (Highaffinity sodium-glucose cotransporter).	6523	Hs.1964	HSPA1A	P08107	Heat shock 70 kDa protein 1 (HSP70.1) (HSP70-1/HSP70-2).	3303	Hs.274402
SLC5A1	P13866	Sodium/glucose cotransporter 1 (Na(+)/glucose cotransporter 1) (Highaffinity sodium-glucose cotransporter).	6523	Hs.1964	HSPA1A	P08107	Heat shock 70 kDa protein 1 (HSP70.1) (HSP70-1/HSP70-2).	3303	Hs.75452
SLC5A1	P13866	Sodium/glucose cotransporter 1 (Na(+)/glucose cotransporter 1) (Highaffinity sodium-glucose cotransporter).	6523	Hs.1964	HSPA1A	P08107	Heat shock 70 kDa protein 1 (HSP70.1) (HSP70-1/HSP70-2).	3304	Hs.274402
TYR	P14679	Tyrosinase precursor (EC 1.14.18.1) (Monophenol monooxygenase) (Tumorrejection antigen AB) (SK29-AB) (LB24-AB).	7299	Hs.2053	DCT	P40126	Dopachrome tautomerase precursor (EC 5.3.3.12) (DT) (DCT) (Dopachromedelta-isomerase) (Tyrosinase-related protein 2) (TRP-2) (TRP2).	1638	Hs.301865
BRAF	P15056	B-Raf proto-oncogene serine/threonine-protein kinase (EC 2.7.1.37)(p94) (v-Raf murine sarcoma viral oncogene homolog B1).	673	Hs.162967	RAF1	P04049	RAF proto-oncogene serine/threonine-protein kinase (EC 2.7.1.37) (Raf-1) (C-RAF) (cRaf).	5894	Hs.257266
BRAF	P15056	B-Raf proto-oncogene serine/threonine-protein kinase (EC 2.7.1.37)(p94) (v-Raf murine sarcoma viral oncogene homolog B1).	673	Hs.162967	RAF1	P04049	RAF proto-oncogene serine/threonine-protein kinase (EC 2.7.1.37) (Raf-1) (C-RAF) (cRaf).	5894	Hs.257266
BRAF	P15056	B-Raf proto-oncogene serine/threonine-protein kinase (EC 2.7.1.37)(p94) (v-Raf murine sarcoma viral oncogene homolog B1).	673	Hs.162967	HRAS	P01112	Transforming protein p21/H-Ras-1 (c-H-ras).	3265	Hs.37003
BRAF	P15056	B-Raf proto-oncogene serine/threonine-protein kinase (EC 2.7.1.37)(p94) (v-Raf murine sarcoma viral oncogene homolog B1).	673	Hs.162967	YWHAQ	P27348	14-3-3 protein tau (14-3-3 protein theta) (14-3-3 protein T-cell) (HS1protein).	10971	Hs.74405
BRAF	P15056	B-Raf proto-oncogene serine/threonine-protein kinase (EC 2.7.1.37)(p94) (v-Raf murine sarcoma viral oncogene homolog B1).	673	Hs.162967	AKT1	P31749	RAC-alpha serine/threonine-protein kinase (EC 2.7.1.37) (RAC-PK-alpha)(Protein kinase B) (PKB) (C-AKT).	207	Hs.368861
BRAF	P15056	B-Raf proto-oncogene serine/threonine-protein kinase (EC 2.7.1.37)(p94) (v-Raf murine sarcoma viral oncogene homolog B1).	673	Hs.162967	YWHAQ	P27348	14-3-3 protein tau (14-3-3 protein theta) (14-3-3 protein T-cell) (HS1protein).	10971	Hs.74405
BRAF	P15056	B-Raf proto-oncogene serine/threonine-protein kinase (EC 2.7.1.37)(p94) (v-Raf murine sarcoma viral oncogene homolog B1).	673	Hs.162967	YWHAQ	P27348	14-3-3 protein tau (14-3-3 protein theta) (14-3-3 protein T-cell) (HS1protein).	10971	Hs.74405
BRAF	P15056	B-Raf proto-oncogene serine/threonine-protein kinase (EC 2.7.1.37)(p94) (v-Raf murine sarcoma viral oncogene homolog B1).	673	Hs.162967	MAP2K2	P36507	Dual specificity mitogen-activated protein kinase kinase 2(EC 2.7.1.-) (MAP kinase kinase 2) (MAPKK 2) (ERK activator kinase 2)(MAPK/ERK kinase 2) (MEK2).	5605	Hs.366546
BRAF	P15056	B-Raf proto-oncogene serine/threonine-protein kinase (EC 2.7.1.37)(p94) (v-Raf murine sarcoma viral oncogene homolog B1).	673	Hs.162967	MRAS	O14807	Ras-related protein M-Ras (Ras-related protein R-Ras3).	22808	Hs.349227
BRAF	P15056	B-Raf proto-oncogene serine/threonine-protein kinase (EC 2.7.1.37)(p94) (v-Raf murine sarcoma viral oncogene homolog B1).	673	Hs.162967	HRAS	P01112	Transforming protein p21/H-Ras-1 (c-H-ras).	3265	Hs.37003
BRAF	P15056	B-Raf proto-oncogene serine/threonine-protein kinase (EC 2.7.1.37)(p94) (v-Raf murine sarcoma viral oncogene homolog B1).	673	Hs.162967	YWHAB	P31946	14-3-3 protein beta/alpha (Protein kinase C inhibitor protein-1)(KCIP-1) (Protein 1054).	7529	Hs.279920
BRAF	P15056	B-Raf proto-oncogene serine/threonine-protein kinase (EC 2.7.1.37)(p94) (v-Raf murine sarcoma viral oncogene homolog B1).	673	Hs.162967	MAP2K2	P36507	Dual specificity mitogen-activated protein kinase kinase 2(EC 2.7.1.-) (MAP kinase kinase 2) (MAPKK 2) (ERK activator kinase 2)(MAPK/ERK kinase 2) (MEK2).	5605	Hs.366546
BRAF	P15056	B-Raf proto-oncogene serine/threonine-protein kinase (EC 2.7.1.37)(p94) (v-Raf murine sarcoma viral oncogene homolog B1).	673	Hs.162967	YWHAB	P31946	14-3-3 protein beta/alpha (Protein kinase C inhibitor protein-1)(KCIP-1) (Protein 1054).	7529	Hs.279920
BRAF	P15056	B-Raf proto-oncogene serine/threonine-protein kinase (EC 2.7.1.37)(p94) (v-Raf murine sarcoma viral oncogene homolog B1).	673	Hs.162967	MAP2K1	Q02750	Dual specificity mitogen-activated protein kinase kinase 1(EC 2.7.1.-) (MAP kinase kinase 1) (MAPKK 1) (ERK activator kinase 1)(MAPK/ERK kinase 1) (MEK1).	5604	Hs.132311
BRAF	P15056	B-Raf proto-oncogene serine/threonine-protein kinase (EC 2.7.1.37)(p94) (v-Raf murine sarcoma viral oncogene homolog B1).	673	Hs.162967	YWHAH	Q04917	14-3-3 protein eta (Protein AS1).	7533	Hs.226755
BRAF	P15056	B-Raf proto-oncogene serine/threonine-protein kinase (EC 2.7.1.37)(p94) (v-Raf murine sarcoma viral oncogene homolog B1).	673	Hs.162967	TERF2IP	Q9NYB0	Telomeric repeat binding factor 2 interacting protein 1 (TRF2-interacting telomeric protein Rap1) (hRap1).	54386	Hs.274428
BRAF	P15056	B-Raf proto-oncogene serine/threonine-protein kinase (EC 2.7.1.37)(p94) (v-Raf murine sarcoma viral oncogene homolog B1).	673	Hs.162967	MAP2K1	Q02750	Dual specificity mitogen-activated protein kinase kinase 1(EC 2.7.1.-) (MAP kinase kinase 1) (MAPKK 1) (ERK activator kinase 1)(MAPK/ERK kinase 1) (MEK1).	5604	Hs.132311
BRAF	P15056	B-Raf proto-oncogene serine/threonine-protein kinase (EC 2.7.1.37)(p94) (v-Raf murine sarcoma viral oncogene homolog B1).	673	Hs.162967	YWHAH	Q04917	14-3-3 protein eta (Protein AS1).	7533	Hs.226755
BRAF	P15056	B-Raf proto-oncogene serine/threonine-protein kinase (EC 2.7.1.37)(p94) (v-Raf murine sarcoma viral oncogene homolog B1).	673	Hs.162967	MAP2K1	Q02750	Dual specificity mitogen-activated protein kinase kinase 1(EC 2.7.1.-) (MAP kinase kinase 1) (MAPKK 1) (ERK activator kinase 1)(MAPK/ERK kinase 1) (MEK1).	5604	Hs.132311
BRAF	P15056	B-Raf proto-oncogene serine/threonine-protein kinase (EC 2.7.1.37)(p94) (v-Raf murine sarcoma viral oncogene homolog B1).	673	Hs.162967	YWHAG	P61981	14-3-3 protein gamma (Protein kinase C inhibitor protein-1) (KCIP-1).	7532	Hs.25001
GSPT1	P15170	G1 to S phase transition protein 1 homolog (GTP-binding protein GST1-HS).	2935	Hs.2707	PABPC1	P11940	Polyadenylate-binding protein 1 (Poly(A)-binding protein 1) (PABP 1).	26986	Hs.387804
GSPT1	P15170	G1 to S phase transition protein 1 homolog (GTP-binding protein GST1-HS).	2935	Hs.2707	BIRC4	P98170	Baculoviral IAP repeat-containing protein 4 (Inhibitor of apoptosisprotein 3) (X-linked inhibitor of apoptosis protein) (X-linked IAP)(IAP-like protein) (HILP).	331	Hs.356076
GSPT1	P15170	G1 to S phase transition protein 1 homolog (GTP-binding protein GST1-HS).	2935	Hs.2707	BIRC3	Q13489	Baculoviral IAP repeat-containing protein 3 (Inhibitor of apoptosisprotein 1) (HIAP1) (HIAP-1) (C-IAP2) (TNFR2-TRAF signaling complexprotein 1) (IAP homolog C) (Apoptosis inhibitor 2) (API2).	330	Hs.127799
GSPT1	P15170	G1 to S phase transition protein 1 homolog (GTP-binding protein GST1-HS).	2935	Hs.2707	BIRC2	Q13490	Baculoviral IAP repeat-containing protein 2 (Inhibitor of apoptosisprotein 2) (HIAP2) (HIAP-2) (C-IAP1) (TNFR2-TRAF signaling complexprotein 2) (IAP homolog B).	329	Hs.289107
B4GALT1	P15291	Beta-1,4-galactosyltransferase 1 (EC 2.4.1.-) (Beta-1,4-GalTase 1)(Beta4Gal-T1) (b4Gal-T1) (UDP-galactose:beta-N-acetylglucosamine beta-1,4-galactosyltransferase 1) (UDP-Gal:beta-GlcNAc beta-1,4-galactosyltransferase 1) [Includes: Lactose synthase A prote	2683	Hs.396798	LALBA	P00709	Alpha-lactalbumin precursor (Lactose synthase B protein).	3906	Hs.72938
B4GALT1	P15291	Beta-1,4-galactosyltransferase 1 (EC 2.4.1.-) (Beta-1,4-GalTase 1)(Beta4Gal-T1) (b4Gal-T1) (UDP-galactose:beta-N-acetylglucosamine beta-1,4-galactosyltransferase 1) (UDP-Gal:beta-GlcNAc beta-1,4-galactosyltransferase 1) [Includes: Lactose synthase A prote	2683	Hs.396798	CDC2L1	Q9UQ88	PITSLRE serine/threonine-protein kinase CDC2L2 (EC 2.7.1.37)(Galactosyltransferase associated protein kinase p58/GTA) (Celldivision cycle 2-like 2) (CDK11).	985	Hs.402748
B4GALT1	P15291	Beta-1,4-galactosyltransferase 1 (EC 2.4.1.-) (Beta-1,4-GalTase 1)(Beta4Gal-T1) (b4Gal-T1) (UDP-galactose:beta-N-acetylglucosamine beta-1,4-galactosyltransferase 1) (UDP-Gal:beta-GlcNAc beta-1,4-galactosyltransferase 1) [Includes: Lactose synthase A prote	2683	Hs.396798	CDC2L1	Q9UQ88	PITSLRE serine/threonine-protein kinase CDC2L2 (EC 2.7.1.37)(Galactosyltransferase associated protein kinase p58/GTA) (Celldivision cycle 2-like 2) (CDK11).	985	Hs.192316
B4GALT1	P15291	Beta-1,4-galactosyltransferase 1 (EC 2.4.1.-) (Beta-1,4-GalTase 1)(Beta4Gal-T1) (b4Gal-T1) (UDP-galactose:beta-N-acetylglucosamine beta-1,4-galactosyltransferase 1) (UDP-Gal:beta-GlcNAc beta-1,4-galactosyltransferase 1) [Includes: Lactose synthase A prote	2683	Hs.396798	CDC2L1	Q9UQ88	PITSLRE serine/threonine-protein kinase CDC2L2 (EC 2.7.1.37)(Galactosyltransferase associated protein kinase p58/GTA) (Celldivision cycle 2-like 2) (CDK11).	984	Hs.402748
B4GALT1	P15291	Beta-1,4-galactosyltransferase 1 (EC 2.4.1.-) (Beta-1,4-GalTase 1)(Beta4Gal-T1) (b4Gal-T1) (UDP-galactose:beta-N-acetylglucosamine beta-1,4-galactosyltransferase 1) (UDP-Gal:beta-GlcNAc beta-1,4-galactosyltransferase 1) [Includes: Lactose synthase A prote	2683	Hs.396798	CDC2L1	Q9UQ88	PITSLRE serine/threonine-protein kinase CDC2L2 (EC 2.7.1.37)(Galactosyltransferase associated protein kinase p58/GTA) (Celldivision cycle 2-like 2) (CDK11).	984	Hs.192316
VIL2	P15311	Ezrin (p81) (Cytovillin) (Villin 2).	7430	Hs.403997	PRKAR2A	P13861	cAMP-dependent protein kinase type II-alpha regulatory chain.	5576	Hs.440404
VIL2	P15311	Ezrin (p81) (Cytovillin) (Villin 2).	7430	Hs.403997	RDX	P35241	Radixin.	5962	Hs.263671
VIL2	P15311	Ezrin (p81) (Cytovillin) (Villin 2).	7430	Hs.403997	NF2	P35240	Merlin (Moesin-ezrin-radixin-like protein) (Schwannomin)(Schwannomerlin) (Neurofibromin 2).	4771	Hs.902
VIL2	P15311	Ezrin (p81) (Cytovillin) (Villin 2).	7430	Hs.403997	NF2	P35240	Merlin (Moesin-ezrin-radixin-like protein) (Schwannomin)(Schwannomerlin) (Neurofibromin 2).	4771	Hs.902
VIL2	P15311	Ezrin (p81) (Cytovillin) (Villin 2).	7430	Hs.403997	VCAM1	P19320	Vascular cell adhesion protein 1 precursor (V-CAM 1) (CD106 antigen)(INCAM-100).	7412	Hs.109225
VIL2	P15311	Ezrin (p81) (Cytovillin) (Villin 2).	7430	Hs.403997	ICAM3	P32942	Intercellular adhesion molecule-3 precursor (ICAM-3) (ICAM-R) (CDw50)(CD50 antigen).	3385	Hs.353214
VIL2	P15311	Ezrin (p81) (Cytovillin) (Villin 2).	7430	Hs.403997	PRKCA	P17252	Protein kinase C, alpha type (EC 2.7.1.37) (PKC-alpha) (PKC-A).	5578	Hs.349611
VIL2	P15311	Ezrin (p81) (Cytovillin) (Villin 2).	7430	Hs.403997	NF2	P35240	Merlin (Moesin-ezrin-radixin-like protein) (Schwannomin)(Schwannomerlin) (Neurofibromin 2).	4771	Hs.902
VIL2	P15311	Ezrin (p81) (Cytovillin) (Villin 2).	7430	Hs.403997	SLC9A3R1	O14745	Ezrin-radixin-moesin binding phosphoprotein 50 (EBP50) (Na(+)/H(+)exchange regulatory cofactor NHE-RF) (NHERF-1) (Regulatory cofactor ofNa(+)/H(+) exchanger) (Sodium-hydrogen exchanger regulatory factor 1)(Solute carrier family 9 isoform 3 regulatory fact	9368	Hs.396783
VIL2	P15311	Ezrin (p81) (Cytovillin) (Villin 2).	7430	Hs.403997	L1CAM	P32004	Neural cell adhesion molecule L1 precursor (N-CAM L1) (CD171 antigen).	3897	Hs.445201
VIL2	P15311	Ezrin (p81) (Cytovillin) (Villin 2).	7430	Hs.403997	CTNNB1	P35222	Beta-catenin (PRO2286).	1499	Hs.410086
VIL2	P15311	Ezrin (p81) (Cytovillin) (Villin 2).	7430	Hs.403997	S100P	P25815	S-100P protein.	6286	Hs.2962
VIL2	P15311	Ezrin (p81) (Cytovillin) (Villin 2).	7430	Hs.403997	ICAM1	P05362	Intercellular adhesion molecule-1 precursor (ICAM-1) (Major grouprhinovirus receptor) (CD54 antigen).	3383	Hs.386467
VIL2	P15311	Ezrin (p81) (Cytovillin) (Villin 2).	7430	Hs.403997	SPN	P16150	Leukosialin precursor (Leucocyte sialoglycoprotein) (Sialophorin)(CD43 antigen) (Galactoglycoprotein) (GALGP).	6693	Hs.461934
VIL2	P15311	Ezrin (p81) (Cytovillin) (Villin 2).	7430	Hs.403997	SELP	P16109	P-selectin precursor (Granule membrane protein 140) (GMP-140) (PADGEM)(CD62P) (Leukocyte-endothelial cell adhesion molecule 3) (LECAM3).	6403	Hs.73800
VIL2	P15311	Ezrin (p81) (Cytovillin) (Villin 2).	7430	Hs.403997	FASLG	P48023	Tumor necrosis factor ligand superfamily member 6 (FAS antigen ligand)(Apoptosis antigen ligand) (APTL) (CD178 antigen).	356	Hs.2007
VIL2	P15311	Ezrin (p81) (Cytovillin) (Villin 2).	7430	Hs.403997	SYK	P43405	Tyrosine-protein kinase SYK (EC 2.7.1.112) (Spleen tyrosine kinase).	6850	Hs.192182
VIL2	P15311	Ezrin (p81) (Cytovillin) (Villin 2).	7430	Hs.403997	CFTR	P13569	Cystic fibrosis transmembrane conductance regulator (CFTR) (cAMP-dependent chloride channel).	1080	Hs.411882
VIL2	P15311	Ezrin (p81) (Cytovillin) (Villin 2).	7430	Hs.403997	PIK3R1	P27986	Phosphatidylinositol 3-kinase regulatory alpha subunit (PI3-kinasep85-alpha subunit) (PtdIns-3-kinase p85-alpha) (PI3K).	5295	Hs.6241
VIL2	P15311	Ezrin (p81) (Cytovillin) (Villin 2).	7430	Hs.403997	MSN	P26038	Moesin (Membrane-organizing extension spike protein).	4478	Hs.170328
VIL2	P15311	Ezrin (p81) (Cytovillin) (Villin 2).	7430	Hs.403997	ARHGDIB	P52566	Rho GDP-dissociation inhibitor 2 (Rho GDI 2) (Rho-GDI beta) (Ly-GDI).	397	Hs.292738
VIL2	P15311	Ezrin (p81) (Cytovillin) (Villin 2).	7430	Hs.403997	SCYL3	Q8IZE3	Ezrin-binding protein PACE-1.	57147	Hs.435560
VIL2	P15311	Ezrin (p81) (Cytovillin) (Villin 2).	7430	Hs.403997	TSC1	Q92574	Hamartin (Tuberous sclerosis 1 protein).	7248	Hs.69429
VIL2	P15311	Ezrin (p81) (Cytovillin) (Villin 2).	7430	Hs.403997	DLG1	Q12959	Presynaptic protein SAP97 (Synapse-associated protein 97) (Discs,large homolog 1) (hDlg).	1739	Hs.389893
VIL2	P15311	Ezrin (p81) (Cytovillin) (Villin 2).	7430	Hs.403997	CLIC5	Q9NZA1	Chloride intracellular channel protein 5.	53405	Hs.283021
VIL2	P15311	Ezrin (p81) (Cytovillin) (Villin 2).	7430	Hs.403997	TSC1	Q92574	Hamartin (Tuberous sclerosis 1 protein).	7248	Hs.69429
VIL2	P15311	Ezrin (p81) (Cytovillin) (Villin 2).	7430	Hs.403997	SLC13A4	Q9UKG4	Solute carrier family 13, member 4 (Na(+)/sulfate cotransporter SUT-1).	26266	Hs.9098
VIL2	P15311	Ezrin (p81) (Cytovillin) (Villin 2).	7430	Hs.403997	ACTB	P60709	Actin, cytoplasmic 1 (Beta-actin).	60	Hs.426930
VIL2	P15311	Ezrin (p81) (Cytovillin) (Villin 2).	7430	Hs.403997	SLC9A3R2	Q15599	Na(+)/H(+) exchange regulatory cofactor NHE-RF2 (NHERF-2) (Tyrosinekinase activator protein 1) (TKA-1) (SRY interacting protein 1) (SIP-1) (Solute carrier family 9 isoform A3 regulatory factor 2) (NHE3kinase A regulatory protein E3KARP) (Sodium-hydrogen e	9351	Hs.440896
FOLR1	P15328	Folate receptor alpha precursor (FR-alpha) (Folate receptor 1) (Folatereceptor, adult) (Adult folate-binding protein) (FBP) (Ovarian tumor-associated antigen MOv18) (KB cells FBP).	2348	Hs.73769	LYN	P07948	Tyrosine-protein kinase LYN (EC 2.7.1.112).	4067	Hs.80887
NQO1	P15559	NAD(P)H dehydrogenase [quinone] 1 (EC 1.6.99.2) (Quinone reductase 1)(QR1) (DT-diaphorase) (DTD) (Azoreductase) (Phylloquinone reductase)(Menadione reductase).	1728	Hs.406515	HSPA1A	P08107	Heat shock 70 kDa protein 1 (HSP70.1) (HSP70-1/HSP70-2).	3303	Hs.274402
NQO1	P15559	NAD(P)H dehydrogenase [quinone] 1 (EC 1.6.99.2) (Quinone reductase 1)(QR1) (DT-diaphorase) (DTD) (Azoreductase) (Phylloquinone reductase)(Menadione reductase).	1728	Hs.406515	HSPA1A	P08107	Heat shock 70 kDa protein 1 (HSP70.1) (HSP70-1/HSP70-2).	3303	Hs.75452
NQO1	P15559	NAD(P)H dehydrogenase [quinone] 1 (EC 1.6.99.2) (Quinone reductase 1)(QR1) (DT-diaphorase) (DTD) (Azoreductase) (Phylloquinone reductase)(Menadione reductase).	1728	Hs.406515	DNAJB1	P25685	DnaJ homolog subfamily B member 1 (Heat shock 40 kDa protein 1) (Heatshock protein 40) (HSP40) (DnaJ protein homolog 1) (HDJ-1).	3337	Hs.82646
NQO1	P15559	NAD(P)H dehydrogenase [quinone] 1 (EC 1.6.99.2) (Quinone reductase 1)(QR1) (DT-diaphorase) (DTD) (Azoreductase) (Phylloquinone reductase)(Menadione reductase).	1728	Hs.406515	HSPA1A	P08107	Heat shock 70 kDa protein 1 (HSP70.1) (HSP70-1/HSP70-2).	3303	Hs.274402
NQO1	P15559	NAD(P)H dehydrogenase [quinone] 1 (EC 1.6.99.2) (Quinone reductase 1)(QR1) (DT-diaphorase) (DTD) (Azoreductase) (Phylloquinone reductase)(Menadione reductase).	1728	Hs.406515	HSPA1A	P08107	Heat shock 70 kDa protein 1 (HSP70.1) (HSP70-1/HSP70-2).	3303	Hs.274402
NQO1	P15559	NAD(P)H dehydrogenase [quinone] 1 (EC 1.6.99.2) (Quinone reductase 1)(QR1) (DT-diaphorase) (DTD) (Azoreductase) (Phylloquinone reductase)(Menadione reductase).	1728	Hs.406515	HSPA1A	P08107	Heat shock 70 kDa protein 1 (HSP70.1) (HSP70-1/HSP70-2).	3304	Hs.274402
NQO1	P15559	NAD(P)H dehydrogenase [quinone] 1 (EC 1.6.99.2) (Quinone reductase 1)(QR1) (DT-diaphorase) (DTD) (Azoreductase) (Phylloquinone reductase)(Menadione reductase).	1728	Hs.406515	HSPA1A	P08107	Heat shock 70 kDa protein 1 (HSP70.1) (HSP70-1/HSP70-2).	3303	Hs.75452
NQO1	P15559	NAD(P)H dehydrogenase [quinone] 1 (EC 1.6.99.2) (Quinone reductase 1)(QR1) (DT-diaphorase) (DTD) (Azoreductase) (Phylloquinone reductase)(Menadione reductase).	1728	Hs.406515	HSPA1A	P08107	Heat shock 70 kDa protein 1 (HSP70.1) (HSP70-1/HSP70-2).	3303	Hs.75452
NQO1	P15559	NAD(P)H dehydrogenase [quinone] 1 (EC 1.6.99.2) (Quinone reductase 1)(QR1) (DT-diaphorase) (DTD) (Azoreductase) (Phylloquinone reductase)(Menadione reductase).	1728	Hs.406515	HSPA1A	P08107	Heat shock 70 kDa protein 1 (HSP70.1) (HSP70-1/HSP70-2).	3304	Hs.274402
NQO1	P15559	NAD(P)H dehydrogenase [quinone] 1 (EC 1.6.99.2) (Quinone reductase 1)(QR1) (DT-diaphorase) (DTD) (Azoreductase) (Phylloquinone reductase)(Menadione reductase).	1728	Hs.406515	HSPA1A	P08107	Heat shock 70 kDa protein 1 (HSP70.1) (HSP70-1/HSP70-2).	3304	Hs.274402
MUC1	P15941	Mucin 1 precursor (MUC-1) (Polymorphic epithelial mucin) (PEM) (PEMT)(Episialin) (Tumor-associated mucin) (Carcinoma-associated mucin)(Tumor-associated epithelial membrane antigen) (EMA) (H23AG) (Peanut-reactive urinary mucin) (PUM) (Breast carcinoma-asso	4582	Hs.89603	SRC	P12931	Proto-oncogene tyrosine-protein kinase Src (EC 2.7.1.112) (p60-Src)(c-Src).	6714	Hs.436015
MUC1	P15941	Mucin 1 precursor (MUC-1) (Polymorphic epithelial mucin) (PEM) (PEMT)(Episialin) (Tumor-associated mucin) (Carcinoma-associated mucin)(Tumor-associated epithelial membrane antigen) (EMA) (H23AG) (Peanut-reactive urinary mucin) (PUM) (Breast carcinoma-asso	4582	Hs.89603	SRC	P12931	Proto-oncogene tyrosine-protein kinase Src (EC 2.7.1.112) (p60-Src)(c-Src).	6714	Hs.436015
MUC1	P15941	Mucin 1 precursor (MUC-1) (Polymorphic epithelial mucin) (PEM) (PEMT)(Episialin) (Tumor-associated mucin) (Carcinoma-associated mucin)(Tumor-associated epithelial membrane antigen) (EMA) (H23AG) (Peanut-reactive urinary mucin) (PUM) (Breast carcinoma-asso	4582	Hs.89603	ERBB3	P21860	Receptor protein-tyrosine kinase erbB-3 precursor (EC 2.7.1.112) (c-erbB3) (Tyrosine kinase-type cell surface receptor HER3).	2065	Hs.306251
MUC1	P15941	Mucin 1 precursor (MUC-1) (Polymorphic epithelial mucin) (PEM) (PEMT)(Episialin) (Tumor-associated mucin) (Carcinoma-associated mucin)(Tumor-associated epithelial membrane antigen) (EMA) (H23AG) (Peanut-reactive urinary mucin) (PUM) (Breast carcinoma-asso	4582	Hs.89603	CTNNB1	P35222	Beta-catenin (PRO2286).	1499	Hs.410086
MUC1	P15941	Mucin 1 precursor (MUC-1) (Polymorphic epithelial mucin) (PEM) (PEMT)(Episialin) (Tumor-associated mucin) (Carcinoma-associated mucin)(Tumor-associated epithelial membrane antigen) (EMA) (H23AG) (Peanut-reactive urinary mucin) (PUM) (Breast carcinoma-asso	4582	Hs.89603	EGFR	P00533	Epidermal growth factor receptor precursor (EC 2.7.1.112) (Receptorprotein-tyrosine kinase ErbB-1).	1956	Hs.77432
MUC1	P15941	Mucin 1 precursor (MUC-1) (Polymorphic epithelial mucin) (PEM) (PEMT)(Episialin) (Tumor-associated mucin) (Carcinoma-associated mucin)(Tumor-associated epithelial membrane antigen) (EMA) (H23AG) (Peanut-reactive urinary mucin) (PUM) (Breast carcinoma-asso	4582	Hs.89603	EGFR	P00533	Epidermal growth factor receptor precursor (EC 2.7.1.112) (Receptorprotein-tyrosine kinase ErbB-1).	1956	Hs.77432
MUC1	P15941	Mucin 1 precursor (MUC-1) (Polymorphic epithelial mucin) (PEM) (PEMT)(Episialin) (Tumor-associated mucin) (Carcinoma-associated mucin)(Tumor-associated epithelial membrane antigen) (EMA) (H23AG) (Peanut-reactive urinary mucin) (PUM) (Breast carcinoma-asso	4582	Hs.89603	CTNNB1	P35222	Beta-catenin (PRO2286).	1499	Hs.410086
MUC1	P15941	Mucin 1 precursor (MUC-1) (Polymorphic epithelial mucin) (PEM) (PEMT)(Episialin) (Tumor-associated mucin) (Carcinoma-associated mucin)(Tumor-associated epithelial membrane antigen) (EMA) (H23AG) (Peanut-reactive urinary mucin) (PUM) (Breast carcinoma-asso	4582	Hs.89603	EGFR	P00533	Epidermal growth factor receptor precursor (EC 2.7.1.112) (Receptorprotein-tyrosine kinase ErbB-1).	1956	Hs.77432
MUC1	P15941	Mucin 1 precursor (MUC-1) (Polymorphic epithelial mucin) (PEM) (PEMT)(Episialin) (Tumor-associated mucin) (Carcinoma-associated mucin)(Tumor-associated epithelial membrane antigen) (EMA) (H23AG) (Peanut-reactive urinary mucin) (PUM) (Breast carcinoma-asso	4582	Hs.89603	EGFR	P00533	Epidermal growth factor receptor precursor (EC 2.7.1.112) (Receptorprotein-tyrosine kinase ErbB-1).	1956	Hs.77432
MUC1	P15941	Mucin 1 precursor (MUC-1) (Polymorphic epithelial mucin) (PEM) (PEMT)(Episialin) (Tumor-associated mucin) (Carcinoma-associated mucin)(Tumor-associated epithelial membrane antigen) (EMA) (H23AG) (Peanut-reactive urinary mucin) (PUM) (Breast carcinoma-asso	4582	Hs.89603	EGFR	P00533	Epidermal growth factor receptor precursor (EC 2.7.1.112) (Receptorprotein-tyrosine kinase ErbB-1).	1956	Hs.77432
MUC1	P15941	Mucin 1 precursor (MUC-1) (Polymorphic epithelial mucin) (PEM) (PEMT)(Episialin) (Tumor-associated mucin) (Carcinoma-associated mucin)(Tumor-associated epithelial membrane antigen) (EMA) (H23AG) (Peanut-reactive urinary mucin) (PUM) (Breast carcinoma-asso	4582	Hs.89603	GSK3B	P49841	Glycogen synthase kinase-3 beta (EC 2.7.1.37) (GSK-3 beta).	2932	Hs.282359
MUC1	P15941	Mucin 1 precursor (MUC-1) (Polymorphic epithelial mucin) (PEM) (PEMT)(Episialin) (Tumor-associated mucin) (Carcinoma-associated mucin)(Tumor-associated epithelial membrane antigen) (EMA) (H23AG) (Peanut-reactive urinary mucin) (PUM) (Breast carcinoma-asso	4582	Hs.89603	ERBB2	P04626	Receptor protein-tyrosine kinase erbB-2 precursor (EC 2.7.1.112)(p185erbB2) (NEU proto-oncogene) (C-erbB-2) (Tyrosine kinase-type cellsurface receptor HER2) (MLN 19).	2064	Hs.446352
MUC1	P15941	Mucin 1 precursor (MUC-1) (Polymorphic epithelial mucin) (PEM) (PEMT)(Episialin) (Tumor-associated mucin) (Carcinoma-associated mucin)(Tumor-associated epithelial membrane antigen) (EMA) (H23AG) (Peanut-reactive urinary mucin) (PUM) (Breast carcinoma-asso	4582	Hs.89603	EGFR	P00533	Epidermal growth factor receptor precursor (EC 2.7.1.112) (Receptorprotein-tyrosine kinase ErbB-1).	1956	Hs.77432
MUC1	P15941	Mucin 1 precursor (MUC-1) (Polymorphic epithelial mucin) (PEM) (PEMT)(Episialin) (Tumor-associated mucin) (Carcinoma-associated mucin)(Tumor-associated epithelial membrane antigen) (EMA) (H23AG) (Peanut-reactive urinary mucin) (PUM) (Breast carcinoma-asso	4582	Hs.89603	GALNT2	Q10471	UDP-GalNAc:polypeptide N-acetylgalactosaminyl transferase (GALNT2protein).	2590	Hs.307582
MUC1	P15941	Mucin 1 precursor (MUC-1) (Polymorphic epithelial mucin) (PEM) (PEMT)(Episialin) (Tumor-associated mucin) (Carcinoma-associated mucin)(Tumor-associated epithelial membrane antigen) (EMA) (H23AG) (Peanut-reactive urinary mucin) (PUM) (Breast carcinoma-asso	4582	Hs.89603	OSGEP	Q9NPF4	Probable O-sialoglycoprotein endopeptidase (EC 3.4.24.57) (hOSGEP).	55644	Hs.413652
MUC1	P15941	Mucin 1 precursor (MUC-1) (Polymorphic epithelial mucin) (PEM) (PEMT)(Episialin) (Tumor-associated mucin) (Carcinoma-associated mucin)(Tumor-associated epithelial membrane antigen) (EMA) (H23AG) (Peanut-reactive urinary mucin) (PUM) (Breast carcinoma-asso	4582	Hs.89603	PRKCD	Q05655	Protein kinase C, delta type (EC 2.7.1.-) (nPKC-delta).	5580	Hs.155342
MUC1	P15941	Mucin 1 precursor (MUC-1) (Polymorphic epithelial mucin) (PEM) (PEMT)(Episialin) (Tumor-associated mucin) (Carcinoma-associated mucin)(Tumor-associated epithelial membrane antigen) (EMA) (H23AG) (Peanut-reactive urinary mucin) (PUM) (Breast carcinoma-asso	4582	Hs.89603	ERBB4	Q15303	Receptor protein-tyrosine kinase erbB-4 precursor (EC 2.7.1.112)(p180erbB4) (Tyrosine kinase-type cell surface receptor HER4).	2066	Hs.1939
MUC1	P15941	Mucin 1 precursor (MUC-1) (Polymorphic epithelial mucin) (PEM) (PEMT)(Episialin) (Tumor-associated mucin) (Carcinoma-associated mucin)(Tumor-associated epithelial membrane antigen) (EMA) (H23AG) (Peanut-reactive urinary mucin) (PUM) (Breast carcinoma-asso	4582	Hs.89603	GALNT1	Q10472	Polypeptide N-acetylgalactosaminyltransferase (EC 2.4.1.41) (Protein-UDP acetylgalactosaminyltransferase) (UDP-GalNAc:polypeptide, N-acetylgalactosaminyltransferase) (GalNAc-T1).	2589	Hs.277324
ITGB4	P16144	Integrin beta-4 precursor (GP150) (CD104 antigen).	3691	Hs.85266	ERBB2	P04626	Receptor protein-tyrosine kinase erbB-2 precursor (EC 2.7.1.112)(p185erbB2) (NEU proto-oncogene) (C-erbB-2) (Tyrosine kinase-type cellsurface receptor HER2) (MLN 19).	2064	Hs.446352
ITGB4	P16144	Integrin beta-4 precursor (GP150) (CD104 antigen).	3691	Hs.85266	ITGA6	P23229	Integrin alpha-6 precursor (VLA-6) (CD49f).	3655	Hs.212296
ITGB4	P16144	Integrin beta-4 precursor (GP150) (CD104 antigen).	3691	Hs.85266	DST	O94833	Bullous pemphigoid antigen 1, isoforms 6/9/10 (Trabeculin-beta)(Bullous pemphigoid antigen) (BPA) (Hemidesmosomal plaque protein)(Dystonia musculorum protein).	346241	Hs.443518
ITGB4	P16144	Integrin beta-4 precursor (GP150) (CD104 antigen).	3691	Hs.85266	DST	O94833	Bullous pemphigoid antigen 1, isoforms 6/9/10 (Trabeculin-beta)(Bullous pemphigoid antigen) (BPA) (Hemidesmosomal plaque protein)(Dystonia musculorum protein).	667	Hs.443518
ITGB4	P16144	Integrin beta-4 precursor (GP150) (CD104 antigen).	3691	Hs.85266	ITGA6	P23229	Integrin alpha-6 precursor (VLA-6) (CD49f).	3655	Hs.212296
ITGB4	P16144	Integrin beta-4 precursor (GP150) (CD104 antigen).	3691	Hs.85266	SHC1	P29353	SHC transforming protein 1 (SH2 domain protein C1) (Src homology 2domain containing transforming protein C1).	6464	Hs.433795
ITGB4	P16144	Integrin beta-4 precursor (GP150) (CD104 antigen).	3691	Hs.85266	COL17A1	Q9UMD9	Collagen alpha 1(XVII) chain (Bullous pemphigoid antigen 2) (180 kDabullous pemphigoid antigen 2).	1308	Hs.117938
ITGB4	P16144	Integrin beta-4 precursor (GP150) (CD104 antigen).	3691	Hs.85266	ERBB2IP	Q96RT1	Densin-180-like protein.	55914	Hs.8117
ITGB4	P16144	Integrin beta-4 precursor (GP150) (CD104 antigen).	3691	Hs.85266	ITGB4BP	P56537	Eukaryotic translation initiation factor 6 (eIF-6) (B4 integrininteractor) (CAB) (p27(BBP)) (B(2)GCN homolog) (OK/SW-cl.27).	3692	Hs.5215
FAH	P16930	Fumarylacetoacetase (EC 3.7.1.2) (Fumarylacetoacetate hydrolase)(Beta-diketonase) (FAA).	2184	Hs.73875	ETNK1	Q9HBU6	Ethanolamine kinase (EC 2.7.1.82) (EKI).	55500	Hs.120439
NAGA	P17050	Alpha-N-acetylgalactosaminidase precursor (EC 3.2.1.49) (Alpha-galactosidase B).	4668	Hs.75372	CCNH	P51946	Cyclin H (MO15-associated protein) (p37) (p34).	902	Hs.514
NAGA	P17050	Alpha-N-acetylgalactosaminidase precursor (EC 3.2.1.49) (Alpha-galactosidase B).	4668	Hs.75372	ORC4L	O43929	Origin recognition complex subunit 4.	5000	Hs.439114
NAGA	P17050	Alpha-N-acetylgalactosaminidase precursor (EC 3.2.1.49) (Alpha-galactosidase B).	4668	Hs.75372	RECQL4	O94761	ATP-dependent DNA helicase Q4 (RecQ protein-like 4) (RecQ4).	9401	Hs.31442
NAGA	P17050	Alpha-N-acetylgalactosaminidase precursor (EC 3.2.1.49) (Alpha-galactosidase B).	4668	Hs.75372	NUDT21	O43809	Pre-mRNA cleavage factor I 25 kDa subunit (Cleavage andpolyadenylation specific factor 5, 25 kD subunit).	11051	Hs.446393
NAGA	P17050	Alpha-N-acetylgalactosaminidase precursor (EC 3.2.1.49) (Alpha-galactosidase B).	4668	Hs.75372	CDK2	P24941	Cell division protein kinase 2 (EC 2.7.1.37) (p33 protein kinase).	1017	Hs.19192
NAGA	P17050	Alpha-N-acetylgalactosaminidase precursor (EC 3.2.1.49) (Alpha-galactosidase B).	4668	Hs.75372	CUL2	Q13617	Cullin homolog 2 (CUL-2).	8453	Hs.82919
NAGA	P17050	Alpha-N-acetylgalactosaminidase precursor (EC 3.2.1.49) (Alpha-galactosidase B).	4668	Hs.75372	CDK6	Q00534	Cell division protein kinase 6 (EC 2.7.1.37) (Serine/threonine-proteinkinase PLSTIRE).	1021	Hs.38481
NAGA	P17050	Alpha-N-acetylgalactosaminidase precursor (EC 3.2.1.49) (Alpha-galactosidase B).	4668	Hs.75372	CDC14A	Q9UNH5	Dual-specificity phosphatase (CDC14 cell division cycle 14 homolog A)(S. cerevisiae).	8556	Hs.405214
NAGA	P17050	Alpha-N-acetylgalactosaminidase precursor (EC 3.2.1.49) (Alpha-galactosidase B).	4668	Hs.75372	CDK5	Q00535	Cell division protein kinase 5 (EC 2.7.1.37) (Tau protein kinase IIcatalytic subunit) (TPKII catalytic subunit) (Serine/threonine-proteinkinase PSSALRE).	1020	Hs.166071
NAGA	P17050	Alpha-N-acetylgalactosaminidase precursor (EC 3.2.1.49) (Alpha-galactosidase B).	4668	Hs.75372	CCRK	Q8IZL9	Cell cycle related kinase.	null	null
NAGA	P17050	Alpha-N-acetylgalactosaminidase precursor (EC 3.2.1.49) (Alpha-galactosidase B).	4668	Hs.75372	AKT3	Q9Y243	RAC-gamma serine/threonine-protein kinase (EC 2.7.1.37) (RAC-PK-gamma)(Protein kinase Akt-3) (Protein kinase B, gamma) (PKB gamma) (STK-2).	10000	Hs.300642
NAGA	P17050	Alpha-N-acetylgalactosaminidase precursor (EC 3.2.1.49) (Alpha-galactosidase B).	4668	Hs.75372	CUL3	Q13618	Cullin homolog 3 (CUL-3).	8452	Hs.78946
PFKL	P17858	6-phosphofructokinase, liver type (EC 2.7.1.11) (Phosphofructokinase1) (Phosphohexokinase) (Phosphofructo-1-kinase isozyme B) (PFK-B).	5211	Hs.368741	PLSCR1	O15162	Phospholipid scramblase 1 (PL scramblase 1) (Ca(2+)-dependentphospholipid scramblase 1) (Erythrocyte phospholipid scramblase)(MmTRA1b).	5359	Hs.348478
PFKL	P17858	6-phosphofructokinase, liver type (EC 2.7.1.11) (Phosphofructokinase1) (Phosphohexokinase) (Phosphofructo-1-kinase isozyme B) (PFK-B).	5211	Hs.368741	PRPF40A	O75400	Formin binding protein 3 (Huntingtin yeast partner A) (Huntingtin-interacting protein HYPA/FBP11) (Fas-ligand associated factor 1) (NY-REN-6 antigen) (HSPC225).	55660	Hs.389898
PFKL	P17858	6-phosphofructokinase, liver type (EC 2.7.1.11) (Phosphofructokinase1) (Phosphohexokinase) (Phosphofructo-1-kinase isozyme B) (PFK-B).	5211	Hs.368741	EFEMP2	O95967	EGF-containing fibulin-like extracellular matrix protein 2 precursor(Fibulin-4) (FIBL-4) (UPH1 protein) (UNQ200/PRO226).	30008	Hs.381870
PFKL	P17858	6-phosphofructokinase, liver type (EC 2.7.1.11) (Phosphofructokinase1) (Phosphohexokinase) (Phosphofructo-1-kinase isozyme B) (PFK-B).	5211	Hs.368741	TNFRSF1A	P19438	Tumor necrosis factor receptor superfamily member 1A precursor (p60)(TNF-R1) (TNF-RI) (p55) (CD120a) [Contains: Tumor necrosis factorbinding protein 1 (TBPI)].	7132	Hs.159
PFKL	P17858	6-phosphofructokinase, liver type (EC 2.7.1.11) (Phosphofructokinase1) (Phosphohexokinase) (Phosphofructo-1-kinase isozyme B) (PFK-B).	5211	Hs.368741	PRPF40A	O75400	Formin binding protein 3 (Huntingtin yeast partner A) (Huntingtin-interacting protein HYPA/FBP11) (Fas-ligand associated factor 1) (NY-REN-6 antigen) (HSPC225).	55660	Hs.298735
PFKL	P17858	6-phosphofructokinase, liver type (EC 2.7.1.11) (Phosphofructokinase1) (Phosphohexokinase) (Phosphofructo-1-kinase isozyme B) (PFK-B).	5211	Hs.368741	COPS6	Q7L5N1	COP9 signalosome subunit 6.	10980	Hs.15591
PFKL	P17858	6-phosphofructokinase, liver type (EC 2.7.1.11) (Phosphofructokinase1) (Phosphohexokinase) (Phosphofructo-1-kinase isozyme B) (PFK-B).	5211	Hs.368741	RELB	Q01201	Transcription factor RelB (I-Rel).	5971	Hs.307905
PFKL	P17858	6-phosphofructokinase, liver type (EC 2.7.1.11) (Phosphofructokinase1) (Phosphohexokinase) (Phosphofructo-1-kinase isozyme B) (PFK-B).	5211	Hs.368741	MAP3K3	Q99759	Mitogen-activated protein kinase kinase kinase 3 (EC 2.7.1.-)(MAPK/ERK kinase kinase 3) (MEK kinase 3) (MEKK 3).	4215	Hs.29282
PFKL	P17858	6-phosphofructokinase, liver type (EC 2.7.1.11) (Phosphofructokinase1) (Phosphohexokinase) (Phosphofructo-1-kinase isozyme B) (PFK-B).	5211	Hs.368741	TLN1	Q9Y490	Talin 1.	7094	Hs.375001
PFKL	P17858	6-phosphofructokinase, liver type (EC 2.7.1.11) (Phosphofructokinase1) (Phosphohexokinase) (Phosphofructo-1-kinase isozyme B) (PFK-B).	5211	Hs.368741	IKBKE	Q14164	Inhibitor of nuclear factor kappa-B kinase epsilon subunit(EC 2.7.1.-) (I kappa-B kinase epsilon) (IkBKE) (IKK-epsilon) (IKK-E)(Inducible I kappa-B kinase) (IKK-i).	9641	Hs.321045
PFKL	P17858	6-phosphofructokinase, liver type (EC 2.7.1.11) (Phosphofructokinase1) (Phosphohexokinase) (Phosphofructo-1-kinase isozyme B) (PFK-B).	5211	Hs.368741	TRAF2	Q12933	TNF receptor associated factor 2 (Tumor necrosis factor type 2receptor associated protein 3).	7186	Hs.437575
PFKL	P17858	6-phosphofructokinase, liver type (EC 2.7.1.11) (Phosphofructokinase1) (Phosphohexokinase) (Phosphofructo-1-kinase isozyme B) (PFK-B).	5211	Hs.368741	NFKB2	Q00653	Nuclear factor NF-kappa-B p100/p49 subunits (DNA-binding factor KBF2)(H2TF1) (Lymphocyte translocation chromosome 10) (Oncogene Lyt-10)(Lyt10) [Contains: Nuclear factor NF-kappa-B p52 subunit].	4791	Hs.73090
PFKL	P17858	6-phosphofructokinase, liver type (EC 2.7.1.11) (Phosphofructokinase1) (Phosphohexokinase) (Phosphofructo-1-kinase isozyme B) (PFK-B).	5211	Hs.368741	MAP3K7IP2	Q9NYJ8	TAK1-binding protein 2 (Mitogen-activated protein kinase kinase kinase7 interacting protein 2, isoform 1).	23118	Hs.109727
GM2A	P17900	Ganglioside GM2 activator precursor (GM2-AP) (Cerebroside sulfateactivator protein) (Shingolipid activator protein 3) (SAP-3).	2760	Hs.387156	PLD2	O14939	Phospholipase D2 (EC 3.1.4.4) (PLD 2) (Choline phosphatase 2)(Phosphatidylcholine-hydrolyzing phospholipase D2) (PLD1C) (hPLD2).	5338	Hs.104519
GM2A	P17900	Ganglioside GM2 activator precursor (GM2-AP) (Cerebroside sulfateactivator protein) (Shingolipid activator protein 3) (SAP-3).	2760	Hs.387156	BRUNOL6	P06865	Beta-hexosaminidase alpha chain precursor (EC 3.2.1.52) (N-acetyl-beta-glucosaminidase) (Beta-N-acetylhexosaminidase) (HexosaminidaseA).	3073	Hs.411157
LBP	P18428	Lipopolysaccharide-binding protein precursor (LBP).	3929	Hs.154078	CAMP	P49913	Antibacterial protein FALL-39 precursor (FALL-39 peptide antibiotic)(Antimicrobial protein CAP-18) (hCAP-18) [Contains: Antibacterialprotein LL-37].	820	Hs.51120
LBP	P18428	Lipopolysaccharide-binding protein precursor (LBP).	3929	Hs.154078	CD14	P08571	Monocyte differentiation antigen CD14 precursor (Myeloid cell-specificleucine-rich glycoprotein).	929	Hs.75627
LBP	P18428	Lipopolysaccharide-binding protein precursor (LBP).	3929	Hs.154078	CD14	P08571	Monocyte differentiation antigen CD14 precursor (Myeloid cell-specificleucine-rich glycoprotein).	929	Hs.75627
LBP	P18428	Lipopolysaccharide-binding protein precursor (LBP).	3929	Hs.154078	CFHR1	Q03591	Complement factor H-related protein 1 precursor (FHR-1) (H factor-likeprotein 1) (H-factor like 1) (H36).	3078	Hs.296941
LBP	P18428	Lipopolysaccharide-binding protein precursor (LBP).	3929	Hs.154078	CFHR1	Q03591	Complement factor H-related protein 1 precursor (FHR-1) (H factor-likeprotein 1) (H-factor like 1) (H36).	3079	Hs.296941
ATF4	P18848	Cyclic-AMP-dependent transcription factor ATF-4 (Activatingtranscription factor 4) (DNA-binding protein TAXREB67) (Cyclic AMPresponse element-binding protein 2) (CREB2).	468	Hs.181243	CEBPB	P17676	CCAAT/enhancer binding protein beta (C/EBP beta) (Nuclear factor NF-IL6) (Transcription factor 5).	1051	Hs.99029
ATF4	P18848	Cyclic-AMP-dependent transcription factor ATF-4 (Activatingtranscription factor 4) (DNA-binding protein TAXREB67) (Cyclic AMPresponse element-binding protein 2) (CREB2).	468	Hs.181243	POLR2C	P19387	DNA-directed RNA polymerase II 33 kDa polypeptide (EC 2.7.7.6) (RPB3)(RNA polymerase II subunit 3) (RPB33) (RPB31).	5432	Hs.79402
ATF4	P18848	Cyclic-AMP-dependent transcription factor ATF-4 (Activatingtranscription factor 4) (DNA-binding protein TAXREB67) (Cyclic AMPresponse element-binding protein 2) (CREB2).	468	Hs.181243	JUN	P05412	Transcription factor AP-1 (Activator protein 1) (AP1) (Proto-oncogenec-jun) (V-jun avian sarcoma virus 17 oncogene homolog) (p39).	3725	Hs.78465
ATF4	P18848	Cyclic-AMP-dependent transcription factor ATF-4 (Activatingtranscription factor 4) (DNA-binding protein TAXREB67) (Cyclic AMPresponse element-binding protein 2) (CREB2).	468	Hs.181243	LDOC1	O95751	LDOC1 protein (Leucine zipper protein down-regulated in cancer cells).	23641	Hs.45231
ATF4	P18848	Cyclic-AMP-dependent transcription factor ATF-4 (Activatingtranscription factor 4) (DNA-binding protein TAXREB67) (Cyclic AMPresponse element-binding protein 2) (CREB2).	468	Hs.181243	TTR	P02766	Transthyretin precursor (Prealbumin) (TBPA) (TTR) (ATTR).	7276	Hs.427202
ATF4	P18848	Cyclic-AMP-dependent transcription factor ATF-4 (Activatingtranscription factor 4) (DNA-binding protein TAXREB67) (Cyclic AMPresponse element-binding protein 2) (CREB2).	468	Hs.181243	ZNF417	Q8TAU3	Hypothetical protein.	147687	Hs.511846
ATF4	P18848	Cyclic-AMP-dependent transcription factor ATF-4 (Activatingtranscription factor 4) (DNA-binding protein TAXREB67) (Cyclic AMPresponse element-binding protein 2) (CREB2).	468	Hs.181243	CCDC106	Q9BWC9	HSU79303 protein.	51545	Hs.82482
ATF4	P18848	Cyclic-AMP-dependent transcription factor ATF-4 (Activatingtranscription factor 4) (DNA-binding protein TAXREB67) (Cyclic AMPresponse element-binding protein 2) (CREB2).	468	Hs.181243	GPS2	Q13227	G protein pathway suppressor 2 (GPS2 protein).	2874	Hs.438219
ATF4	P18848	Cyclic-AMP-dependent transcription factor ATF-4 (Activatingtranscription factor 4) (DNA-binding protein TAXREB67) (Cyclic AMPresponse element-binding protein 2) (CREB2).	468	Hs.181243	C8orf32	Q96HA8	Hypothetical protein.	55093	Hs.18029
ATF4	P18848	Cyclic-AMP-dependent transcription factor ATF-4 (Activatingtranscription factor 4) (DNA-binding protein TAXREB67) (Cyclic AMPresponse element-binding protein 2) (CREB2).	468	Hs.181243	CCDC106	Q9BWC9	HSU79303 protein.	29903	Hs.82482
ATF4	P18848	Cyclic-AMP-dependent transcription factor ATF-4 (Activatingtranscription factor 4) (DNA-binding protein TAXREB67) (Cyclic AMPresponse element-binding protein 2) (CREB2).	468	Hs.181243	TREX2	Q99871	26S proteasome-associated UCH37 interacting protein 1 (X-linkedprotein STS1769).	11219	Hs.170835
WT1	P19544	Wilms' tumor protein (WT33).	7490	Hs.1145	U2AF2	P26368	Splicing factor U2AF 65 kDa subunit (U2 auxiliary factor 65 kDasubunit) (U2 snRNP auxiliary factor large subunit) (hU2AF(65)).	11338	Hs.297629
WT1	P19544	Wilms' tumor protein (WT33).	7490	Hs.1145	AREG	P15514	Amphiregulin precursor (AR) (Colorectum cell-derived growth factor)(CRDGF).	374	Hs.270833
WT1	P19544	Wilms' tumor protein (WT33).	7490	Hs.1145	TP53	P04637	Cellular tumor antigen p53 (Tumor suppressor p53) (Phosphoprotein p53)(Antigen NY-CO-13).	7157	Hs.408312
WT1	P19544	Wilms' tumor protein (WT33).	7490	Hs.1145	TP73	O15350	Tumor protein p73 (p53-like transcription factor) (p53-relatedprotein).	7161	Hs.192132
WT1	P19544	Wilms' tumor protein (WT33).	7490	Hs.1145	TP53	P04637	Cellular tumor antigen p53 (Tumor suppressor p53) (Phosphoprotein p53)(Antigen NY-CO-13).	7157	Hs.408312
WT1	P19544	Wilms' tumor protein (WT33).	7490	Hs.1145	CREBBP	Q92793	CREB-binding protein (EC 2.3.1.48).	1387	Hs.270804
WT1	P19544	Wilms' tumor protein (WT33).	7490	Hs.1145	EWSR1	Q01844	RNA-binding protein EWS (EWS oncogene) (Ewing sarcoma breakpointregion 1 protein).	2130	Hs.374477
WT1	P19544	Wilms' tumor protein (WT33).	7490	Hs.1145	WTAP	Q15007	Wilms' tumor 1-associating protein (WT1-associated protein) (Putativepre-mRNA splicing regulator female-lethal(2D) homolog).	9589	Hs.446091
RAB4A	P20338	Ras-related protein Rab-4A.	5867	Hs.296169	KIF3B	O15066	Kinesin-like protein KIF3B (Microtubule plus end-directed kinesinmotor 3B) (HH0048).	9371	Hs.301206
RAB4A	P20338	Ras-related protein Rab-4A.	5867	Hs.296169	SRA1	O95704	Amyloid beta A4 precursor protein-binding family B member 3 (Fe65-likeprotein 2).	10307	Hs.319124
RAB4A	P20338	Ras-related protein Rab-4A.	5867	Hs.296169	SOD2	P04179	Superoxide dismutase [Mn], mitochondrial precursor (EC 1.15.1.1).	6648	Hs.384944
RAB4A	P20338	Ras-related protein Rab-4A.	5867	Hs.296169	TP53	P04637	Cellular tumor antigen p53 (Tumor suppressor p53) (Phosphoprotein p53)(Antigen NY-CO-13).	7157	Hs.408312
RAB4A	P20338	Ras-related protein Rab-4A.	5867	Hs.296169	GDI2	P50395	Rab GDP dissociation inhibitor beta (Rab GDI beta) (GDI-2).	2665	Hs.56845
RAB4A	P20338	Ras-related protein Rab-4A.	5867	Hs.296169	GDI2	P50395	Rab GDP dissociation inhibitor beta (Rab GDI beta) (GDI-2).	2665	Hs.56845
RAB4A	P20338	Ras-related protein Rab-4A.	5867	Hs.296169	ARHGAP1	Q07960	Rho-GTPase-activating protein 1 (GTPase-activating protein rhoOGAP)(Rho-related small GTPase protein activator) (CDC42 GTPase-activatingprotein) (p50-rhoGAP).	392	Hs.138860
RAB4A	P20338	Ras-related protein Rab-4A.	5867	Hs.296169	PIN1	Q13526	Peptidyl-prolyl cis-trans isomerase NIMA-interacting 1 (EC 5.2.1.8)(Rotamase Pin1) (PPIase Pin1).	5300	Hs.161362
RAB4A	P20338	Ras-related protein Rab-4A.	5867	Hs.296169	STX4	Q12846	Syntaxin 4.	6810	Hs.83734
RAB4A	P20338	Ras-related protein Rab-4A.	5867	Hs.296169	RABEP1	Q15276	Rab GTPase binding effector protein 1 (Rabaptin-5) (Rabaptin-5alpha)(Rabaptin-4).	9135	Hs.390163
RAB4A	P20338	Ras-related protein Rab-4A.	5867	Hs.296169	CD2AP	Q9Y5K6	CD2-associated protein (Cas ligand with multiple SH3 domains) (Adapterprotein CMS).	23607	Hs.374340
IMPDH1	P20839	Inosine-5'-monophosphate dehydrogenase 1 (EC 1.1.1.205) (IMPdehydrogenase 1) (IMPDH-I) (IMPD 1).	3614	Hs.317095	RBM34	P42696	Probable RNA-binding protein KIAA0117 (HAL845).	375063	Hs.511939
IMPDH1	P20839	Inosine-5'-monophosphate dehydrogenase 1 (EC 1.1.1.205) (IMPdehydrogenase 1) (IMPDH-I) (IMPD 1).	3614	Hs.317095	GARS	P41250	Glycyl-tRNA synthetase (EC 6.1.1.14) (Glycine--tRNA ligase) (GlyRS).	2617	Hs.293885
IMPDH1	P20839	Inosine-5'-monophosphate dehydrogenase 1 (EC 1.1.1.205) (IMPdehydrogenase 1) (IMPDH-I) (IMPD 1).	3614	Hs.317095	PSMD11	O00231	26S proteasome non-ATPase regulatory subunit 11 (26S proteasomeregulatory subunit S9) (26S proteasome regulatory subunit p44.5).	5717	Hs.443379
IMPDH1	P20839	Inosine-5'-monophosphate dehydrogenase 1 (EC 1.1.1.205) (IMPdehydrogenase 1) (IMPDH-I) (IMPD 1).	3614	Hs.317095	RBM34	P42696	Probable RNA-binding protein KIAA0117 (HAL845).	23029	Hs.511939
IMPDH1	P20839	Inosine-5'-monophosphate dehydrogenase 1 (EC 1.1.1.205) (IMPdehydrogenase 1) (IMPDH-I) (IMPD 1).	3614	Hs.317095	IDH2	P48735	Isocitrate dehydrogenase [NADP], mitochondrial precursor (EC 1.1.1.42)(Oxalosuccinate decarboxylase) (IDH) (NADP+-specific ICDH) (IDP) (ICD-M).	3418	Hs.5337
IMPDH1	P20839	Inosine-5'-monophosphate dehydrogenase 1 (EC 1.1.1.205) (IMPdehydrogenase 1) (IMPDH-I) (IMPD 1).	3614	Hs.317095	PSMD12	O00232	26S proteasome non-ATPase regulatory subunit 12 (26S proteasomeregulatory subunit p55).	5718	Hs.4295
IMPDH1	P20839	Inosine-5'-monophosphate dehydrogenase 1 (EC 1.1.1.205) (IMPdehydrogenase 1) (IMPDH-I) (IMPD 1).	3614	Hs.317095	PC	P11498	Pyruvate carboxylase, mitochondrial precursor (EC 6.4.1.1) (Pyruviccarboxylase) (PCB).	5091	Hs.89890
IMPDH1	P20839	Inosine-5'-monophosphate dehydrogenase 1 (EC 1.1.1.205) (IMPdehydrogenase 1) (IMPDH-I) (IMPD 1).	3614	Hs.317095	CTPS	P17812	CTP synthase (EC 6.3.4.2) (UTP--ammonia ligase) (CTP synthetase).	1503	Hs.251871
IMPDH1	P20839	Inosine-5'-monophosphate dehydrogenase 1 (EC 1.1.1.205) (IMPdehydrogenase 1) (IMPDH-I) (IMPD 1).	3614	Hs.317095	PCNA	P12004	Proliferating cell nuclear antigen (PCNA) (Cyclin).	5111	Hs.78996
IMPDH1	P20839	Inosine-5'-monophosphate dehydrogenase 1 (EC 1.1.1.205) (IMPdehydrogenase 1) (IMPDH-I) (IMPD 1).	3614	Hs.317095	PCNA	P12004	Proliferating cell nuclear antigen (PCNA) (Cyclin).	5111	Hs.78996
IMPDH1	P20839	Inosine-5'-monophosphate dehydrogenase 1 (EC 1.1.1.205) (IMPdehydrogenase 1) (IMPDH-I) (IMPD 1).	3614	Hs.317095	PES1	O00541	Pescadillo homolog 1.	23481	Hs.132037
IMPDH1	P20839	Inosine-5'-monophosphate dehydrogenase 1 (EC 1.1.1.205) (IMPdehydrogenase 1) (IMPDH-I) (IMPD 1).	3614	Hs.317095	KPNA6	O60684	Importin alpha-7 subunit (Karyopherin alpha-6).	23633	Hs.372741
IMPDH1	P20839	Inosine-5'-monophosphate dehydrogenase 1 (EC 1.1.1.205) (IMPdehydrogenase 1) (IMPDH-I) (IMPD 1).	3614	Hs.317095	OAT	P04181	Ornithine aminotransferase, mitochondrial precursor (EC 2.6.1.13)(Ornithine--oxo-acid aminotransferase).	4942	Hs.75485
IMPDH1	P20839	Inosine-5'-monophosphate dehydrogenase 1 (EC 1.1.1.205) (IMPdehydrogenase 1) (IMPDH-I) (IMPD 1).	3614	Hs.317095	SLC25A6	P12236	ADP,ATP carrier protein, liver isoform T2 (ADP/ATP translocase 3)(Adenine nucleotide translocator 3) (ANT 3).	293	Hs.350927
IMPDH1	P20839	Inosine-5'-monophosphate dehydrogenase 1 (EC 1.1.1.205) (IMPdehydrogenase 1) (IMPDH-I) (IMPD 1).	3614	Hs.317095	EIF4E	P06730	Eukaryotic translation initiation factor 4E (eIF4E) (eIF-4E) (mRNAcap-binding protein) (eIF-4F 25 kDa subunit).	1977	Hs.79306
IMPDH1	P20839	Inosine-5'-monophosphate dehydrogenase 1 (EC 1.1.1.205) (IMPdehydrogenase 1) (IMPDH-I) (IMPD 1).	3614	Hs.317095	PSMC2	P35998	26S protease regulatory subunit 7 (MSS1 protein).	5701	Hs.61153
IMPDH1	P20839	Inosine-5'-monophosphate dehydrogenase 1 (EC 1.1.1.205) (IMPdehydrogenase 1) (IMPDH-I) (IMPD 1).	3614	Hs.317095	HAT1	O14929	Histone acetyltransferase type B catalytic subunit (EC 2.3.1.48).	8520	Hs.13340
IMPDH1	P20839	Inosine-5'-monophosphate dehydrogenase 1 (EC 1.1.1.205) (IMPdehydrogenase 1) (IMPDH-I) (IMPD 1).	3614	Hs.317095	GMPS	P49915	GMP synthase [glutamine-hydrolyzing] (EC 6.3.5.2) (Glutamineamidotransferase) (GMP synthetase).	8833	Hs.144057
IMPDH1	P20839	Inosine-5'-monophosphate dehydrogenase 1 (EC 1.1.1.205) (IMPdehydrogenase 1) (IMPDH-I) (IMPD 1).	3614	Hs.317095	SKIV2L2	P42285	Protein KIAA0052 (Fragment).	23517	Hs.274531
IMPDH1	P20839	Inosine-5'-monophosphate dehydrogenase 1 (EC 1.1.1.205) (IMPdehydrogenase 1) (IMPDH-I) (IMPD 1).	3614	Hs.317095	BAT4	O95872	Protein BAT4 (HLA-B-associated transcript 4) (G5).	7918	Hs.247478
IMPDH1	P20839	Inosine-5'-monophosphate dehydrogenase 1 (EC 1.1.1.205) (IMPdehydrogenase 1) (IMPDH-I) (IMPD 1).	3614	Hs.317095	TXNL2	O76003	Thioredoxin-like protein 2 (PKC-interacting cousin of thioredoxin)(PKC-theta-interacting protein) (PKCq-interacting protein) (HUSSY-22).	10539	Hs.42644
IMPDH1	P20839	Inosine-5'-monophosphate dehydrogenase 1 (EC 1.1.1.205) (IMPdehydrogenase 1) (IMPDH-I) (IMPD 1).	3614	Hs.317095	EIF4E	P06730	Eukaryotic translation initiation factor 4E (eIF4E) (eIF-4E) (mRNAcap-binding protein) (eIF-4F 25 kDa subunit).	374810	Hs.79306
IMPDH1	P20839	Inosine-5'-monophosphate dehydrogenase 1 (EC 1.1.1.205) (IMPdehydrogenase 1) (IMPDH-I) (IMPD 1).	3614	Hs.317095	CBS	P35520	Cystathionine beta-synthase (EC 4.2.1.22) (Serine sulfhydrase) (Beta-thionase).	875	Hs.171003
IMPDH1	P20839	Inosine-5'-monophosphate dehydrogenase 1 (EC 1.1.1.205) (IMPdehydrogenase 1) (IMPDH-I) (IMPD 1).	3614	Hs.317095	PSMC4	P43686	26S protease regulatory subunit 6B (MIP224) (MB67 interacting protein)(TAT-binding protein-7) (TBP-7).	5704	Hs.211594
IMPDH1	P20839	Inosine-5'-monophosphate dehydrogenase 1 (EC 1.1.1.205) (IMPdehydrogenase 1) (IMPDH-I) (IMPD 1).	3614	Hs.317095	MSH2	P43246	DNA mismatch repair protein Msh2.	4436	Hs.440394
IMPDH1	P20839	Inosine-5'-monophosphate dehydrogenase 1 (EC 1.1.1.205) (IMPdehydrogenase 1) (IMPDH-I) (IMPD 1).	3614	Hs.317095	NOL5A	O00567	Nucleolar protein Nop56 (Nucleolar protein 5A).	10528	Hs.376064
IMPDH1	P20839	Inosine-5'-monophosphate dehydrogenase 1 (EC 1.1.1.205) (IMPdehydrogenase 1) (IMPDH-I) (IMPD 1).	3614	Hs.317095	PMM2	O15305	Phosphomannomutase 2 (EC 5.4.2.8) (PMM 2).	5373	Hs.313504
IMPDH1	P20839	Inosine-5'-monophosphate dehydrogenase 1 (EC 1.1.1.205) (IMPdehydrogenase 1) (IMPDH-I) (IMPD 1).	3614	Hs.317095	DDX18	Q9NVP1	ATP-dependent RNA helicase DDX18 (DEAD-box protein 18) (Myc-regulatedDEAD-box protein) (MrDb).	8886	Hs.363492
IMPDH1	P20839	Inosine-5'-monophosphate dehydrogenase 1 (EC 1.1.1.205) (IMPdehydrogenase 1) (IMPDH-I) (IMPD 1).	3614	Hs.317095	FANCM	Q8IYD8	KIAA1596 protein.	57697	Hs.431634
IMPDH1	P20839	Inosine-5'-monophosphate dehydrogenase 1 (EC 1.1.1.205) (IMPdehydrogenase 1) (IMPDH-I) (IMPD 1).	3614	Hs.317095	GTPBP4	Q9BZE4	Nucleolar GTP-binding protein 1 (Chronic renal failure gene protein)(GTP-binding protein NGB).	23560	Hs.215766
IMPDH1	P20839	Inosine-5'-monophosphate dehydrogenase 1 (EC 1.1.1.205) (IMPdehydrogenase 1) (IMPDH-I) (IMPD 1).	3614	Hs.317095	GTPBP4	Q9BZE4	Nucleolar GTP-binding protein 1 (Chronic renal failure gene protein)(GTP-binding protein NGB).	91734	Hs.215766
IMPDH1	P20839	Inosine-5'-monophosphate dehydrogenase 1 (EC 1.1.1.205) (IMPdehydrogenase 1) (IMPDH-I) (IMPD 1).	3614	Hs.317095	VDAC3	Q9Y277	Voltage-dependent anion-selective channel protein 3 (VDAC-3) (hVDAC3)(Outer mitochondrial membrane protein porin 3).	7419	Hs.439253
IMPDH1	P20839	Inosine-5'-monophosphate dehydrogenase 1 (EC 1.1.1.205) (IMPdehydrogenase 1) (IMPDH-I) (IMPD 1).	3614	Hs.317095	KIAA0020	Q15397	Protein KIAA0020.	9933	Hs.443866
IMPDH1	P20839	Inosine-5'-monophosphate dehydrogenase 1 (EC 1.1.1.205) (IMPdehydrogenase 1) (IMPDH-I) (IMPD 1).	3614	Hs.317095	WDR12	Q9GZL7	WD-repeat protein 12 (YTM1 homolog).	55759	Hs.73291
IMPDH1	P20839	Inosine-5'-monophosphate dehydrogenase 1 (EC 1.1.1.205) (IMPdehydrogenase 1) (IMPDH-I) (IMPD 1).	3614	Hs.317095	TP53RK	Q96S44	TP53 regulating kinase (EC 2.7.1.37) (p53-related protein kinase)(Nori-2).	112858	Hs.440263
IMPDH1	P20839	Inosine-5'-monophosphate dehydrogenase 1 (EC 1.1.1.205) (IMPdehydrogenase 1) (IMPDH-I) (IMPD 1).	3614	Hs.317095	SEC23B	Q15437	Protein transport protein Sec23B (SEC23-related protein B).	10483	Hs.173497
IMPDH1	P20839	Inosine-5'-monophosphate dehydrogenase 1 (EC 1.1.1.205) (IMPdehydrogenase 1) (IMPDH-I) (IMPD 1).	3614	Hs.317095	HIST1H2BL	Q99880	Histone H2B.c (H2B/c).	null	null
IMPDH1	P20839	Inosine-5'-monophosphate dehydrogenase 1 (EC 1.1.1.205) (IMPdehydrogenase 1) (IMPDH-I) (IMPD 1).	3614	Hs.317095	OSGEP	Q9NPF4	Probable O-sialoglycoprotein endopeptidase (EC 3.4.24.57) (hOSGEP).	55644	Hs.413652
IMPDH1	P20839	Inosine-5'-monophosphate dehydrogenase 1 (EC 1.1.1.205) (IMPdehydrogenase 1) (IMPDH-I) (IMPD 1).	3614	Hs.317095	PPID	Q08752	40 kDa peptidyl-prolyl cis-trans isomerase (EC 5.2.1.8) (PPIase)(Rotamase) (Cyclophilin-40) (CYP-40) (Cyclophilin-related protein).	5481	Hs.143482
IMPDH1	P20839	Inosine-5'-monophosphate dehydrogenase 1 (EC 1.1.1.205) (IMPdehydrogenase 1) (IMPDH-I) (IMPD 1).	3614	Hs.317095	NAT10	Q9H0A0	UPF0202 protein KIAA1709.	55226	Hs.438995
IMPDH1	P20839	Inosine-5'-monophosphate dehydrogenase 1 (EC 1.1.1.205) (IMPdehydrogenase 1) (IMPDH-I) (IMPD 1).	3614	Hs.317095	EBNA1BP2	Q99848	Probable rRNA processing protein EBP2 (EBNA1 binding protein 2)(Nucleolar protein p40).	10969	Hs.346868
IMPDH1	P20839	Inosine-5'-monophosphate dehydrogenase 1 (EC 1.1.1.205) (IMPdehydrogenase 1) (IMPDH-I) (IMPD 1).	3614	Hs.317095	SARS2	Q9NP81	Seryl-tRNA synthetase, mitochondrial precursor (EC 6.1.1.11) (Serine--tRNA ligase) (SerRSmt).	54938	Hs.14220
IMPDH1	P20839	Inosine-5'-monophosphate dehydrogenase 1 (EC 1.1.1.205) (IMPdehydrogenase 1) (IMPDH-I) (IMPD 1).	3614	Hs.317095	POLR3B	Q9NW08	DNA-directed RNA polymerase III subunit 127.6 kDa polypeptide(EC 2.7.7.6) (RNA polymerase III subunit 2) (RPC2).	55703	Hs.102842
IMPDH1	P20839	Inosine-5'-monophosphate dehydrogenase 1 (EC 1.1.1.205) (IMPdehydrogenase 1) (IMPDH-I) (IMPD 1).	3614	Hs.317095	NAP1L1	P55209	Nucleosome assembly protein 1-like 1 (NAP-1 related protein) (hNRP).	4673	Hs.419776
IMPDH1	P20839	Inosine-5'-monophosphate dehydrogenase 1 (EC 1.1.1.205) (IMPdehydrogenase 1) (IMPDH-I) (IMPD 1).	3614	Hs.317095	PWP1	Q13610	Periodic tryptophan protein 1 homolog (Keratinocyte protein IEF SSP9502).	11137	Hs.172589
IMPDH1	P20839	Inosine-5'-monophosphate dehydrogenase 1 (EC 1.1.1.205) (IMPdehydrogenase 1) (IMPDH-I) (IMPD 1).	3614	Hs.317095	XAB1	Q9HCN4	XPA-binding protein 1 (HUSSY-23).	11321	Hs.18259
IMPDH1	P20839	Inosine-5'-monophosphate dehydrogenase 1 (EC 1.1.1.205) (IMPdehydrogenase 1) (IMPDH-I) (IMPD 1).	3614	Hs.317095	PPA1	Q15181	Inorganic pyrophosphatase (EC 3.6.1.1) (Pyrophosphate phospho-hydrolase) (PPase).	5464	Hs.380830
IMPDH1	P20839	Inosine-5'-monophosphate dehydrogenase 1 (EC 1.1.1.205) (IMPdehydrogenase 1) (IMPDH-I) (IMPD 1).	3614	Hs.317095	TPRKB	Q9Y3C4	CGI-121 protein.	51002	Hs.157401
COL9A1	P20849	Collagen alpha 1(IX) chain precursor.	1297	Hs.149809	MAG	P20916	Myelin-associated glycoprotein precursor (Siglec-4a).	4099	Hs.1780
OSBP	P22059	Oxysterol-binding protein 1.	5007	Hs.24734	EEF2	P13639	Elongation factor 2 (EF-2).	1938	Hs.75309
OSBP	P22059	Oxysterol-binding protein 1.	5007	Hs.24734	SSRP1	Q08945	Structure-specific recognition protein 1 (SSRP1) (Recombination signalsequence recognition protein) (T160) (Chromatin-specific transcriptionelongation factor 80 kDa subunit) (FACT 80 kDa subunit).	6749	Hs.79162
OSBP	P22059	Oxysterol-binding protein 1.	5007	Hs.24734	EIF3S10	Q14152	Eukaryotic translation initiation factor 3 subunit 10 (eIF-3 theta)(eIF3 p167) (eIF3 p180) (eIF3 p185) (eIF3a).	8661	Hs.389559
OSBP	P22059	Oxysterol-binding protein 1.	5007	Hs.24734	NARG1	Q9BXJ9	Putative acetyltransferase (Gastric cancer antigen Ga19) (Putative N-acetyltransferase).	80155	Hs.125034
OSBP	P22059	Oxysterol-binding protein 1.	5007	Hs.24734	PSMD4	P55036	26S proteasome non-ATPase regulatory subunit 4 (26S proteasomeregulatory subunit S5A) (Rpn10) (Multiubiquitin chain binding protein)(Antisecretory factor-1) (AF) (ASF).	5710	Hs.505059
USF1	P22415	Upstream stimulatory factor 1 (Major late transcription factor 1).	7391	Hs.380869	FOSL1	P15407	Fos-related antigen 1 (FRA-1).	8061	Hs.283565
USF1	P22415	Upstream stimulatory factor 1 (Major late transcription factor 1).	7391	Hs.380869	FOSL1	P15407	Fos-related antigen 1 (FRA-1).	8061	Hs.283565
USF1	P22415	Upstream stimulatory factor 1 (Major late transcription factor 1).	7391	Hs.380869	TAF7	Q15545	Transcription initiation factor TFIID subunit 7 (Transcriptioninitiation factor TFIID 55 kDa subunit) (TAF(II)55) (TAFII-55)(TAFII55).	6879	Hs.438838
USF1	P22415	Upstream stimulatory factor 1 (Major late transcription factor 1).	7391	Hs.380869	GTF2I	P78347	General transcription factor II-I (GTFII-I) (TFII-I) (Bruton tyrosinekinase-associated protein-135) (BTK-associated protein-135) (BAP-135)(SRF-Phox1 interacting protein) (SPIN) (Williams-Beuren syndromechromosome region 6 protein).	378116	Hs.408507
USF1	P22415	Upstream stimulatory factor 1 (Major late transcription factor 1).	7391	Hs.380869	GTF2I	P78347	General transcription factor II-I (GTFII-I) (TFII-I) (Bruton tyrosinekinase-associated protein-135) (BTK-associated protein-135) (BAP-135)(SRF-Phox1 interacting protein) (SPIN) (Williams-Beuren syndromechromosome region 6 protein).	2969	Hs.408507
USF1	P22415	Upstream stimulatory factor 1 (Major late transcription factor 1).	7391	Hs.380869	USF2	Q15853	Upstream stimulatory factor 2 (Upstream transcription factor 2) (FOS-interacting protein) (FIP) (Major late transcription factor 2).	7392	Hs.454534
UQCRC2	P22695	Ubiquinol-cytochrome C reductase complex core protein 2, mitochondrialprecursor (EC 1.10.2.2) (Complex III subunit II).	7385	Hs.173554	UQCRC1	P31930	Ubiquinol-cytochrome C reductase complex core protein I, mitochondrialprecursor (EC 1.10.2.2).	7384	Hs.119251
UQCRC2	P22695	Ubiquinol-cytochrome C reductase complex core protein 2, mitochondrialprecursor (EC 1.10.2.2) (Complex III subunit II).	7385	Hs.173554	UQCRB	P14927	Ubiquinol-cytochrome C reductase complex 14 kDa protein (EC 1.10.2.2)(Complex III subunit VI) (QP-C).	7381	Hs.131255
UQCRC2	P22695	Ubiquinol-cytochrome C reductase complex core protein 2, mitochondrialprecursor (EC 1.10.2.2) (Complex III subunit II).	7385	Hs.173554	RTN4	Q9NQC3	Reticulon 4 (Neurite outgrowth inhibitor) (Nogo protein) (Foocen)(Neuroendocrine-specific protein) (NSP) (Neuroendocrine specificprotein C homolog) (RTN-x) (Reticulon 5) (My043 protein).	57142	Hs.436349
CA4	P22748	Carbonic anhydrase IV precursor (EC 4.2.1.1) (Carbonate dehydrataseIV) (CA-IV).	762	Hs.89485	SLC4A1	P02730	Band 3 anion transport protein (Anion exchange protein 1) (AE 1)(CD233 antigen).	6521	Hs.443948
CA4	P22748	Carbonic anhydrase IV precursor (EC 4.2.1.1) (Carbonate dehydrataseIV) (CA-IV).	762	Hs.89485	SLC4A3	P48751	Anion exchange protein 3 (Neuronal band 3-like protein) (Cardiac/brainband 3-like protein) (CAE3/BAE3).	6508	Hs.1176
FECH	P22830	Ferrochelatase, mitochondrial precursor (EC 4.99.1.1) (Protohemeferro-lyase) (Heme synthetase).	2235	Hs.443610	ABCB7	O75027	ATP-binding cassette, sub-family B, member 7, mitochondrial precursor(ATP-binding cassette transporter 7) (ABC transporter 7 protein).	22	Hs.370480
GLDC	P23378	Glycine dehydrogenase [decarboxylating], mitochondrial precursor(EC 1.4.4.2) (Glycine decarboxylase) (Glycine cleavage system P-protein).	2731	Hs.149156	HSPD1	P10809	60 kDa heat shock protein, mitochondrial precursor (Hsp60) (60 kDachaperonin) (CPN60) (Heat shock protein 60) (HSP-60) (Mitochondrialmatrix protein P1) (P60 lymphocyte protein) (HuCHA60).	3329	Hs.79037
GLDC	P23378	Glycine dehydrogenase [decarboxylating], mitochondrial precursor(EC 1.4.4.2) (Glycine decarboxylase) (Glycine cleavage system P-protein).	2731	Hs.149156	AMT	P48728	Aminomethyltransferase, mitochondrial precursor (EC 2.1.2.10) (Glycinecleavage system T protein) (GCVT).	275	Hs.102
GLDC	P23378	Glycine dehydrogenase [decarboxylating], mitochondrial precursor(EC 1.4.4.2) (Glycine decarboxylase) (Glycine cleavage system P-protein).	2731	Hs.149156	AMT	P48728	Aminomethyltransferase, mitochondrial precursor (EC 2.1.2.10) (Glycinecleavage system T protein) (GCVT).	275	Hs.102
GLDC	P23378	Glycine dehydrogenase [decarboxylating], mitochondrial precursor(EC 1.4.4.2) (Glycine decarboxylase) (Glycine cleavage system P-protein).	2731	Hs.149156	GCSH	P23434	Glycine cleavage system H protein, mitochondrial precursor.	2653	Hs.513762
EIF4B	P23588	Eukaryotic translation initiation factor 4B (eIF-4B).		null	EIF4G3	O43432	Eukaryotic translation initiation factor 4 gamma 3 (eIF-4-gamma 3)(eIF-4G 3) (eIF4G 3) (eIF-4-gamma II) (eIF4GII).	8672	Hs.402697
EIF4B	P23588	Eukaryotic translation initiation factor 4B (eIF-4B).		null	CASP3	P42574	Apopain precursor (EC 3.4.22.-) (Cysteine protease CPP32) (Yamaprotein) (CPP-32) (Caspase-3) (CASP-3) (SREBP cleavage activity 1)(SCA-1).	836	Hs.141125
EIF4B	P23588	Eukaryotic translation initiation factor 4B (eIF-4B).		null	PABPC1	P11940	Polyadenylate-binding protein 1 (Poly(A)-binding protein 1) (PABP 1).	26986	Hs.387804
EIF4B	P23588	Eukaryotic translation initiation factor 4B (eIF-4B).		null	EIF3S10	Q14152	Eukaryotic translation initiation factor 3 subunit 10 (eIF-3 theta)(eIF3 p167) (eIF3 p180) (eIF3 p185) (eIF3a).	8661	Hs.389559
IL4R	P24394	Interleukin-4 receptor alpha chain precursor (IL-4R-alpha) (CD124antigen).	3566	Hs.75545	IL4	P05112	Interleukin-4 precursor (IL-4) (B-cell stimulatory factor 1) (BSF-1)(Lymphocyte stimulatory factor 1).	3565	Hs.73917
IL4R	P24394	Interleukin-4 receptor alpha chain precursor (IL-4R-alpha) (CD124antigen).	3566	Hs.75545	JAK1	P23458	Tyrosine-protein kinase JAK1 (EC 2.7.1.112) (Janus kinase 1) (JAK-1).	3716	Hs.436004
IL4R	P24394	Interleukin-4 receptor alpha chain precursor (IL-4R-alpha) (CD124antigen).	3566	Hs.75545	IL4	P05112	Interleukin-4 precursor (IL-4) (B-cell stimulatory factor 1) (BSF-1)(Lymphocyte stimulatory factor 1).	3565	Hs.73917
IL4R	P24394	Interleukin-4 receptor alpha chain precursor (IL-4R-alpha) (CD124antigen).	3566	Hs.75545	PTPN6	P29350	Protein-tyrosine phosphatase, non-receptor type 6 (EC 3.1.3.48)(Protein-tyrosine phosphatase 1C) (PTP-1C) (Hematopoietic cellprotein-tyrosine phosphatase) (SH-PTP1) (Protein-tyrosine phosphataseSHP-1).	5777	Hs.63489
IL4R	P24394	Interleukin-4 receptor alpha chain precursor (IL-4R-alpha) (CD124antigen).	3566	Hs.75545	JAK1	P23458	Tyrosine-protein kinase JAK1 (EC 2.7.1.112) (Janus kinase 1) (JAK-1).	3716	Hs.436004
IL4R	P24394	Interleukin-4 receptor alpha chain precursor (IL-4R-alpha) (CD124antigen).	3566	Hs.75545	IL4	P05112	Interleukin-4 precursor (IL-4) (B-cell stimulatory factor 1) (BSF-1)(Lymphocyte stimulatory factor 1).	3565	Hs.73917
IL4R	P24394	Interleukin-4 receptor alpha chain precursor (IL-4R-alpha) (CD124antigen).	3566	Hs.75545	IL4	P05112	Interleukin-4 precursor (IL-4) (B-cell stimulatory factor 1) (BSF-1)(Lymphocyte stimulatory factor 1).	3565	Hs.73917
IL4R	P24394	Interleukin-4 receptor alpha chain precursor (IL-4R-alpha) (CD124antigen).	3566	Hs.75545	NCF1	P14598	Neutrophil cytosol factor 1 (NCF-1) (Neutrophil NADPH oxidase factor1) (47 kDa neutrophil oxidase factor) (p47-phox) (NCF-47K) (47 kDaautosomal chronic granulomatous disease protein) (NOXO2).	4687	Hs.458275
IL4R	P24394	Interleukin-4 receptor alpha chain precursor (IL-4R-alpha) (CD124antigen).	3566	Hs.75545	STAT6	P42226	Signal transducer and activator of transcription 6 (IL-4 Stat).	6778	Hs.437475
IL4R	P24394	Interleukin-4 receptor alpha chain precursor (IL-4R-alpha) (CD124antigen).	3566	Hs.75545	IL2RG	P31785	Cytokine receptor common gamma chain precursor (Gamma-C) (Interleukin-2 receptor gamma chain) (IL-2R gamma chain) (P64) (CD132 antigen).	3561	Hs.84
IL4R	P24394	Interleukin-4 receptor alpha chain precursor (IL-4R-alpha) (CD124antigen).	3566	Hs.75545	NCF1	P14598	Neutrophil cytosol factor 1 (NCF-1) (Neutrophil NADPH oxidase factor1) (47 kDa neutrophil oxidase factor) (p47-phox) (NCF-47K) (47 kDaautosomal chronic granulomatous disease protein) (NOXO2).	4687	Hs.1583
IL4R	P24394	Interleukin-4 receptor alpha chain precursor (IL-4R-alpha) (CD124antigen).	3566	Hs.75545	JAK3	P52333	Tyrosine-protein kinase JAK3 (EC 2.7.1.112) (Janus kinase 3) (JAK-3)(Leukocyte janus kinase) (L-JAK).	3640	Hs.37062
IL4R	P24394	Interleukin-4 receptor alpha chain precursor (IL-4R-alpha) (CD124antigen).	3566	Hs.75545	SHC1	P29353	SHC transforming protein 1 (SH2 domain protein C1) (Src homology 2domain containing transforming protein C1).	6464	Hs.433795
IL4R	P24394	Interleukin-4 receptor alpha chain precursor (IL-4R-alpha) (CD124antigen).	3566	Hs.75545	ARIH2	O95376	Ariadne-2 protein homolog (ARI-2) (Triad1 protein) (HT005).	10425	Hs.241558
IL4R	P24394	Interleukin-4 receptor alpha chain precursor (IL-4R-alpha) (CD124antigen).	3566	Hs.75545	IL13	P35225	Interleukin-13 precursor (IL-13).	3596	Hs.845
IL4R	P24394	Interleukin-4 receptor alpha chain precursor (IL-4R-alpha) (CD124antigen).	3566	Hs.75545	JAK3	P52333	Tyrosine-protein kinase JAK3 (EC 2.7.1.112) (Janus kinase 3) (JAK-3)(Leukocyte janus kinase) (L-JAK).	3718	Hs.210387
IL4R	P24394	Interleukin-4 receptor alpha chain precursor (IL-4R-alpha) (CD124antigen).	3566	Hs.75545	NCF1	P14598	Neutrophil cytosol factor 1 (NCF-1) (Neutrophil NADPH oxidase factor1) (47 kDa neutrophil oxidase factor) (p47-phox) (NCF-47K) (47 kDaautosomal chronic granulomatous disease protein) (NOXO2).	378117	Hs.1583
IL4R	P24394	Interleukin-4 receptor alpha chain precursor (IL-4R-alpha) (CD124antigen).	3566	Hs.75545	FES	P07332	Proto-oncogene tyrosine-protein kinase FES/FPS (EC 2.7.1.112) (C-FES).	2242	Hs.7636
IL4R	P24394	Interleukin-4 receptor alpha chain precursor (IL-4R-alpha) (CD124antigen).	3566	Hs.75545	IL13RA1	P78552	Interleukin-13 receptor alpha-1 chain precursor (IL-13R-alpha-1) (IL-13RA-1) (CD213a1 antigen).	3597	Hs.285115
IL4R	P24394	Interleukin-4 receptor alpha chain precursor (IL-4R-alpha) (CD124antigen).	3566	Hs.75545	PTPN11	Q06124	Protein-tyrosine phosphatase, non-receptor type 11 (EC 3.1.3.48)(Protein-tyrosine phosphatase 2C) (PTP-2C) (PTP-1D) (SH-PTP3) (SH-PTP2) (SHP-2).	5781	Hs.83572
TNC	P24821	Tenascin precursor (TN) (Hexabrachion) (Cytotactin) (Neuronectin)(GMEM) (JI) (Miotendinous antigen) (Glioma-associated-extracellularmatrix antigen) (GP 150-225) (Tenascin-C) (TN-C).	3371	Hs.98998	ITGA5	P08648	Integrin alpha-5 precursor (Fibronectin receptor alpha subunit)(Integrin alpha-F) (VLA-5) (CD49e).	3678	Hs.149609
TNC	P24821	Tenascin precursor (TN) (Hexabrachion) (Cytotactin) (Neuronectin)(GMEM) (JI) (Miotendinous antigen) (Glioma-associated-extracellularmatrix antigen) (GP 150-225) (Tenascin-C) (TN-C).	3371	Hs.98998	ITGB6	P18564	Integrin beta-6 precursor.	3694	Hs.57664
TNC	P24821	Tenascin precursor (TN) (Hexabrachion) (Cytotactin) (Neuronectin)(GMEM) (JI) (Miotendinous antigen) (Glioma-associated-extracellularmatrix antigen) (GP 150-225) (Tenascin-C) (TN-C).	3371	Hs.98998	NCAN	O14594	Neurocan core protein precursor (Chondroitin sulfate proteoglycan 3).	1463	Hs.169047
TNC	P24821	Tenascin precursor (TN) (Hexabrachion) (Cytotactin) (Neuronectin)(GMEM) (JI) (Miotendinous antigen) (Glioma-associated-extracellularmatrix antigen) (GP 150-225) (Tenascin-C) (TN-C).	3371	Hs.98998	EGFR	P00533	Epidermal growth factor receptor precursor (EC 2.7.1.112) (Receptorprotein-tyrosine kinase ErbB-1).	1956	Hs.77432
TNC	P24821	Tenascin precursor (TN) (Hexabrachion) (Cytotactin) (Neuronectin)(GMEM) (JI) (Miotendinous antigen) (Glioma-associated-extracellularmatrix antigen) (GP 150-225) (Tenascin-C) (TN-C).	3371	Hs.98998	PTPRB	P23467	Protein-tyrosine phosphatase beta precursor (EC 3.1.3.48) (R-PTP-beta).	5787	Hs.434375
TNC	P24821	Tenascin precursor (TN) (Hexabrachion) (Cytotactin) (Neuronectin)(GMEM) (JI) (Miotendinous antigen) (Glioma-associated-extracellularmatrix antigen) (GP 150-225) (Tenascin-C) (TN-C).	3371	Hs.98998	PTPRB	P23467	Protein-tyrosine phosphatase beta precursor (EC 3.1.3.48) (R-PTP-beta).	758	Hs.434375
TNC	P24821	Tenascin precursor (TN) (Hexabrachion) (Cytotactin) (Neuronectin)(GMEM) (JI) (Miotendinous antigen) (Glioma-associated-extracellularmatrix antigen) (GP 150-225) (Tenascin-C) (TN-C).	3371	Hs.98998	PXN	P49023	Paxillin.	80229	Hs.446336
TNC	P24821	Tenascin precursor (TN) (Hexabrachion) (Cytotactin) (Neuronectin)(GMEM) (JI) (Miotendinous antigen) (Glioma-associated-extracellularmatrix antigen) (GP 150-225) (Tenascin-C) (TN-C).	3371	Hs.98998	PXN	P49023	Paxillin.	5829	Hs.446336
TNC	P24821	Tenascin precursor (TN) (Hexabrachion) (Cytotactin) (Neuronectin)(GMEM) (JI) (Miotendinous antigen) (Glioma-associated-extracellularmatrix antigen) (GP 150-225) (Tenascin-C) (TN-C).	3371	Hs.98998	CNTN1	Q12860	Contactin precursor (Glycoprotein gP135).	1272	Hs.143434
CD24	P25063	Signal transducer CD24 precursor.	934	Hs.375108	FGR	P09769	Proto-oncogene tyrosine-protein kinase FGR (EC 2.7.1.112) (P55-FGR)(C-FGR).	2268	Hs.1422
CD24	P25063	Signal transducer CD24 precursor.	934	Hs.375108	LYN	P07948	Tyrosine-protein kinase LYN (EC 2.7.1.112).	4067	Hs.80887
CD24	P25063	Signal transducer CD24 precursor.	934	Hs.375108	SELP	P16109	P-selectin precursor (Granule membrane protein 140) (GMP-140) (PADGEM)(CD62P) (Leukocyte-endothelial cell adhesion molecule 3) (LECAM3).	6403	Hs.73800
NFKBIA	P25963	NF-kappaB inhibitor alpha (Major histocompatibility complex enhancer-binding protein MAD3) (I-kappa-B-alpha) (IkappaBalpha) (IKB-alpha).	4792	Hs.81328	NFKB1	P19838	Nuclear factor NF-kappa-B p105 subunit (DNA-binding factor KBF1) (EBP-1) [Contains: Nuclear factor NF-kappa-B p50 subunit].	4790	Hs.160557
NFKBIA	P25963	NF-kappaB inhibitor alpha (Major histocompatibility complex enhancer-binding protein MAD3) (I-kappa-B-alpha) (IkappaBalpha) (IKB-alpha).	4792	Hs.81328	SLC25A4	P12235	ADP,ATP carrier protein, heart/skeletal muscle isoform T1 (ADP/ATPtranslocase 1) (Adenine nucleotide translocator 1) (ANT 1).	293	Hs.2043
NFKBIA	P25963	NF-kappaB inhibitor alpha (Major histocompatibility complex enhancer-binding protein MAD3) (I-kappa-B-alpha) (IkappaBalpha) (IKB-alpha).	4792	Hs.81328	NFKB1	P19838	Nuclear factor NF-kappa-B p105 subunit (DNA-binding factor KBF1) (EBP-1) [Contains: Nuclear factor NF-kappa-B p50 subunit].	4790	Hs.160557
NFKBIA	P25963	NF-kappaB inhibitor alpha (Major histocompatibility complex enhancer-binding protein MAD3) (I-kappa-B-alpha) (IkappaBalpha) (IKB-alpha).	4792	Hs.81328	SLC25A4	P12235	ADP,ATP carrier protein, heart/skeletal muscle isoform T1 (ADP/ATPtranslocase 1) (Adenine nucleotide translocator 1) (ANT 1).	291	Hs.2043
NFKBIA	P25963	NF-kappaB inhibitor alpha (Major histocompatibility complex enhancer-binding protein MAD3) (I-kappa-B-alpha) (IkappaBalpha) (IKB-alpha).	4792	Hs.81328	NFKB1	P19838	Nuclear factor NF-kappa-B p105 subunit (DNA-binding factor KBF1) (EBP-1) [Contains: Nuclear factor NF-kappa-B p50 subunit].	4790	Hs.160557
NFKBIA	P25963	NF-kappaB inhibitor alpha (Major histocompatibility complex enhancer-binding protein MAD3) (I-kappa-B-alpha) (IkappaBalpha) (IKB-alpha).	4792	Hs.81328	MCM5	P33992	DNA replication licensing factor MCM5 (CDC46 homolog) (P1-CDC46).	4174	Hs.77171
NFKBIA	P25963	NF-kappaB inhibitor alpha (Major histocompatibility complex enhancer-binding protein MAD3) (I-kappa-B-alpha) (IkappaBalpha) (IKB-alpha).	4792	Hs.81328	MCM7	P33993	DNA replication licensing factor MCM7 (CDC47 homolog) (P1.1-MCM3).	4176	Hs.438720
NFKBIA	P25963	NF-kappaB inhibitor alpha (Major histocompatibility complex enhancer-binding protein MAD3) (I-kappa-B-alpha) (IkappaBalpha) (IKB-alpha).	4792	Hs.81328	ARRB1	P49407	Beta-arrestin 1 (Arrestin, beta 1).	408	Hs.112278
NFKBIA	P25963	NF-kappaB inhibitor alpha (Major histocompatibility complex enhancer-binding protein MAD3) (I-kappa-B-alpha) (IkappaBalpha) (IKB-alpha).	4792	Hs.81328	IKBKB	O14920	Inhibitor of nuclear factor kappa B kinase beta subunit (EC 2.7.1.37)(I-kappa-B-kinase beta) (IkBKB) (IKK-beta) (IKK-B) (I-kappa-B kinase2) (IKK2) (Nuclear factor NF-kappa-B inhibitor kinase beta) (NFKBIKB).	3551	Hs.413513
NFKBIA	P25963	NF-kappaB inhibitor alpha (Major histocompatibility complex enhancer-binding protein MAD3) (I-kappa-B-alpha) (IkappaBalpha) (IKB-alpha).	4792	Hs.81328	HSPA4	P34932	Heat shock 70 kDa protein 4 (Heat shock 70-related protein APG-2)(HSP70RY).	3308	Hs.90093
NFKBIA	P25963	NF-kappaB inhibitor alpha (Major histocompatibility complex enhancer-binding protein MAD3) (I-kappa-B-alpha) (IkappaBalpha) (IKB-alpha).	4792	Hs.81328	MPI	P34949	Mannose-6-phosphate isomerase (EC 5.3.1.8) (Phosphomannose isomerase)(PMI) (Phosphohexomutase).	4351	Hs.75694
NFKBIA	P25963	NF-kappaB inhibitor alpha (Major histocompatibility complex enhancer-binding protein MAD3) (I-kappa-B-alpha) (IkappaBalpha) (IKB-alpha).	4792	Hs.81328	CAPN1	P07384	Calpain 1, large [catalytic] subunit (EC 3.4.22.52) (Calcium-activatedneutral proteinase) (CANP) (Mu-type) (muCANP) (Micromolar-calpain).	823	Hs.356181
NFKBIA	P25963	NF-kappaB inhibitor alpha (Major histocompatibility complex enhancer-binding protein MAD3) (I-kappa-B-alpha) (IkappaBalpha) (IKB-alpha).	4792	Hs.81328	NF2	P35240	Merlin (Moesin-ezrin-radixin-like protein) (Schwannomin)(Schwannomerlin) (Neurofibromin 2).	4771	Hs.902
NFKBIA	P25963	NF-kappaB inhibitor alpha (Major histocompatibility complex enhancer-binding protein MAD3) (I-kappa-B-alpha) (IkappaBalpha) (IKB-alpha).	4792	Hs.81328	CHUK	O15111	Inhibitor of nuclear factor kappa-B kinase alpha subunit (EC 2.7.1.-)(I kappa-B kinase alpha) (IkBKA) (IKK-alpha) (IKK-A) (IkappaB kinase)(I-kappa-B kinase 1) (IKK1) (Conserved helix-loop-helix ubiquitouskinase) (Nuclear factor NFkappaB inhibitor kinase a	1147	Hs.198998
NFKBIA	P25963	NF-kappaB inhibitor alpha (Major histocompatibility complex enhancer-binding protein MAD3) (I-kappa-B-alpha) (IkappaBalpha) (IKB-alpha).	4792	Hs.81328	IKBKB	O14920	Inhibitor of nuclear factor kappa B kinase beta subunit (EC 2.7.1.37)(I-kappa-B-kinase beta) (IkBKB) (IKK-beta) (IKK-B) (I-kappa-B kinase2) (IKK2) (Nuclear factor NF-kappa-B inhibitor kinase beta) (NFKBIKB).	3551	Hs.413513
NFKBIA	P25963	NF-kappaB inhibitor alpha (Major histocompatibility complex enhancer-binding protein MAD3) (I-kappa-B-alpha) (IkappaBalpha) (IKB-alpha).	4792	Hs.81328	PIK3R1	P27986	Phosphatidylinositol 3-kinase regulatory alpha subunit (PI3-kinasep85-alpha subunit) (PtdIns-3-kinase p85-alpha) (PI3K).	5295	Hs.6241
NFKBIA	P25963	NF-kappaB inhibitor alpha (Major histocompatibility complex enhancer-binding protein MAD3) (I-kappa-B-alpha) (IkappaBalpha) (IKB-alpha).	4792	Hs.81328	TP53	P04637	Cellular tumor antigen p53 (Tumor suppressor p53) (Phosphoprotein p53)(Antigen NY-CO-13).	7157	Hs.408312
NFKBIA	P25963	NF-kappaB inhibitor alpha (Major histocompatibility complex enhancer-binding protein MAD3) (I-kappa-B-alpha) (IkappaBalpha) (IKB-alpha).	4792	Hs.81328	FXR1	P51114	Fragile X mental retardation syndrome related protein 1.	8087	Hs.408096
NFKBIA	P25963	NF-kappaB inhibitor alpha (Major histocompatibility complex enhancer-binding protein MAD3) (I-kappa-B-alpha) (IkappaBalpha) (IKB-alpha).	4792	Hs.81328	IKBKAP	O95163	IkappaB kinase complex-associated protein (IKK complex-associatedprotein) (p150).	8518	Hs.31323
NFKBIA	P25963	NF-kappaB inhibitor alpha (Major histocompatibility complex enhancer-binding protein MAD3) (I-kappa-B-alpha) (IkappaBalpha) (IKB-alpha).	4792	Hs.81328	ARRB2	P32121	Beta-arrestin 2 (Arrestin, beta 2).	409	Hs.435811
NFKBIA	P25963	NF-kappaB inhibitor alpha (Major histocompatibility complex enhancer-binding protein MAD3) (I-kappa-B-alpha) (IkappaBalpha) (IKB-alpha).	4792	Hs.81328	TNFSF11	O14788	Tumor necrosis factor ligand superfamily member 11 (Receptor activatorof nuclear factor kappa B ligand) (RANKL) (TNF-related activation-induced cytokine) (TRANCE) (Osteoprotegerin ligand) (OPGL) (Osteoclastdifferentiation factor) (ODF).	8600	Hs.333791
NFKBIA	P25963	NF-kappaB inhibitor alpha (Major histocompatibility complex enhancer-binding protein MAD3) (I-kappa-B-alpha) (IkappaBalpha) (IKB-alpha).	4792	Hs.81328	BTRC	Q9Y297	F-box/WD-repeat protein 1A (F-box and WD-repeats protein beta-TrCP)(E3RSIkappaB) (pIkappaBalpha-E3 receptor subunit).	84801	Hs.226434
NFKBIA	P25963	NF-kappaB inhibitor alpha (Major histocompatibility complex enhancer-binding protein MAD3) (I-kappa-B-alpha) (IkappaBalpha) (IKB-alpha).	4792	Hs.81328	BTRC	Q9Y297	F-box/WD-repeat protein 1A (F-box and WD-repeats protein beta-TrCP)(E3RSIkappaB) (pIkappaBalpha-E3 receptor subunit).	8945	Hs.226434
NFKBIA	P25963	NF-kappaB inhibitor alpha (Major histocompatibility complex enhancer-binding protein MAD3) (I-kappa-B-alpha) (IkappaBalpha) (IKB-alpha).	4792	Hs.81328	RELA	Q04206	Transcription factor p65 (Nuclear factor NF-kappa-B p65 subunit).	5970	Hs.132594
NFKBIA	P25963	NF-kappaB inhibitor alpha (Major histocompatibility complex enhancer-binding protein MAD3) (I-kappa-B-alpha) (IkappaBalpha) (IKB-alpha).	4792	Hs.81328	RELA	Q04206	Transcription factor p65 (Nuclear factor NF-kappa-B p65 subunit).	5970	Hs.132594
NFKBIA	P25963	NF-kappaB inhibitor alpha (Major histocompatibility complex enhancer-binding protein MAD3) (I-kappa-B-alpha) (IkappaBalpha) (IKB-alpha).	4792	Hs.81328	RELA	Q04206	Transcription factor p65 (Nuclear factor NF-kappa-B p65 subunit).	5970	Hs.132594
NFKBIA	P25963	NF-kappaB inhibitor alpha (Major histocompatibility complex enhancer-binding protein MAD3) (I-kappa-B-alpha) (IkappaBalpha) (IKB-alpha).	4792	Hs.81328	BTRC	Q9Y297	F-box/WD-repeat protein 1A (F-box and WD-repeats protein beta-TrCP)(E3RSIkappaB) (pIkappaBalpha-E3 receptor subunit).	84801	Hs.226434
NFKBIA	P25963	NF-kappaB inhibitor alpha (Major histocompatibility complex enhancer-binding protein MAD3) (I-kappa-B-alpha) (IkappaBalpha) (IKB-alpha).	4792	Hs.81328	RPS6KA1	Q15418	Ribosomal protein S6 kinase alpha 1 (EC 2.7.1.37) (S6K-alpha 1) (90kDa ribosomal protein S6 kinase 1) (p90-RSK 1) (Ribosomal S6 kinase 1)(RSK-1) (pp90RSK1).	6195	Hs.149957
NFKBIA	P25963	NF-kappaB inhibitor alpha (Major histocompatibility complex enhancer-binding protein MAD3) (I-kappa-B-alpha) (IkappaBalpha) (IKB-alpha).	4792	Hs.81328	RELA	Q04206	Transcription factor p65 (Nuclear factor NF-kappa-B p65 subunit).	5970	Hs.132594
NFKBIA	P25963	NF-kappaB inhibitor alpha (Major histocompatibility complex enhancer-binding protein MAD3) (I-kappa-B-alpha) (IkappaBalpha) (IKB-alpha).	4792	Hs.81328	NFKB2	Q00653	Nuclear factor NF-kappa-B p100/p49 subunits (DNA-binding factor KBF2)(H2TF1) (Lymphocyte translocation chromosome 10) (Oncogene Lyt-10)(Lyt10) [Contains: Nuclear factor NF-kappa-B p52 subunit].	4791	Hs.73090
NFKBIA	P25963	NF-kappaB inhibitor alpha (Major histocompatibility complex enhancer-binding protein MAD3) (I-kappa-B-alpha) (IkappaBalpha) (IKB-alpha).	4792	Hs.81328	BTRC	Q9Y297	F-box/WD-repeat protein 1A (F-box and WD-repeats protein beta-TrCP)(E3RSIkappaB) (pIkappaBalpha-E3 receptor subunit).	8945	Hs.226434
NFKBIA	P25963	NF-kappaB inhibitor alpha (Major histocompatibility complex enhancer-binding protein MAD3) (I-kappa-B-alpha) (IkappaBalpha) (IKB-alpha).	4792	Hs.81328	CUL1	Q13616	Cullin homolog 1 (CUL-1).	8454	Hs.348153
NFKBIA	P25963	NF-kappaB inhibitor alpha (Major histocompatibility complex enhancer-binding protein MAD3) (I-kappa-B-alpha) (IkappaBalpha) (IKB-alpha).	4792	Hs.81328	UBE2E4P	Q969T4	Ubiquitin-conjugating enzyme E2 E3 (EC 6.3.2.19) (Ubiquitin-proteinligase E3) (Ubiquitin carrier protein E3) (Ubiquitin-conjugatingenzyme E2-23 kDa) (UbcH9).	10477	Hs.449501
NFKBIA	P25963	NF-kappaB inhibitor alpha (Major histocompatibility complex enhancer-binding protein MAD3) (I-kappa-B-alpha) (IkappaBalpha) (IKB-alpha).	4792	Hs.81328	ERC1	Q8IUD2	ELKS epsilon.	23085	Hs.306711
NFKBIA	P25963	NF-kappaB inhibitor alpha (Major histocompatibility complex enhancer-binding protein MAD3) (I-kappa-B-alpha) (IkappaBalpha) (IKB-alpha).	4792	Hs.81328	TUBA3C	Q13748	Tubulin alpha-2 chain (Alpha-tubulin 2).	7278	Hs.349695
NFKBIA	P25963	NF-kappaB inhibitor alpha (Major histocompatibility complex enhancer-binding protein MAD3) (I-kappa-B-alpha) (IkappaBalpha) (IKB-alpha).	4792	Hs.81328	UBE2E4P	Q969T4	Ubiquitin-conjugating enzyme E2 E3 (EC 6.3.2.19) (Ubiquitin-proteinligase E3) (Ubiquitin carrier protein E3) (Ubiquitin-conjugatingenzyme E2-23 kDa) (UbcH9).	286480	Hs.449501
NFKBIA	P25963	NF-kappaB inhibitor alpha (Major histocompatibility complex enhancer-binding protein MAD3) (I-kappa-B-alpha) (IkappaBalpha) (IKB-alpha).	4792	Hs.81328	RIBC2	Q9H4K1	Hypothetical protein (DKFZP566F0546 protein).	26150	Hs.144505
NFKBIA	P25963	NF-kappaB inhibitor alpha (Major histocompatibility complex enhancer-binding protein MAD3) (I-kappa-B-alpha) (IkappaBalpha) (IKB-alpha).	4792	Hs.81328	PTPN13	Q12923	Protein tyrosine phosphatase, non-receptor type 13 (EC 3.1.3.48)(Protein-tyrosine phosphatase 1E) (PTP-E1) (hPTPE1) (PTP-BAS)(Protein-tyrosine phosphatase PTPL1) (Fas-associated protein-tyrosinephosphatase 1) (FAP-1).	5783	Hs.387553
NFKBIA	P25963	NF-kappaB inhibitor alpha (Major histocompatibility complex enhancer-binding protein MAD3) (I-kappa-B-alpha) (IkappaBalpha) (IKB-alpha).	4792	Hs.81328	NFKBIB	Q15653	NF-kappaB inhibitor beta (NF-kappa-BIB) (I-kappa-B-beta) (IkappaBbeta)(IKB-beta) (IKB-B) (Thyroid receptor interacting protein 9) (TR-interacting protein 9).	4793	Hs.9731
NFKBIA	P25963	NF-kappaB inhibitor alpha (Major histocompatibility complex enhancer-binding protein MAD3) (I-kappa-B-alpha) (IkappaBalpha) (IKB-alpha).	4792	Hs.81328	G3BP2	Q9UN86	Ras-GTPase-activating protein binding protein 2 (GAP SH3-domainbinding protein 2) (G3BP-2).	9908	Hs.303676
NFKBIA	P25963	NF-kappaB inhibitor alpha (Major histocompatibility complex enhancer-binding protein MAD3) (I-kappa-B-alpha) (IkappaBalpha) (IKB-alpha).	4792	Hs.81328	RELA	Q04206	Transcription factor p65 (Nuclear factor NF-kappa-B p65 subunit).	5970	Hs.132594
NFKBIA	P25963	NF-kappaB inhibitor alpha (Major histocompatibility complex enhancer-binding protein MAD3) (I-kappa-B-alpha) (IkappaBalpha) (IKB-alpha).	4792	Hs.81328	COMMD1	Q8N668	MURR1.	150684	Hs.424678
NFKBIA	P25963	NF-kappaB inhibitor alpha (Major histocompatibility complex enhancer-binding protein MAD3) (I-kappa-B-alpha) (IkappaBalpha) (IKB-alpha).	4792	Hs.81328	POM121	Q9Y2N3	Nuclear envelope pore membrane protein POM 121 (Pore membrane proteinof 121 kDa) (P145).	9883	Hs.380964
NFKBIA	P25963	NF-kappaB inhibitor alpha (Major histocompatibility complex enhancer-binding protein MAD3) (I-kappa-B-alpha) (IkappaBalpha) (IKB-alpha).	4792	Hs.81328	FBXW11	Q9UKB1	F-box/WD-repeat protein 1B (F-box and WD-repeats protein beta-TrCP2).	23291	Hs.280385
NFKBIA	P25963	NF-kappaB inhibitor alpha (Major histocompatibility complex enhancer-binding protein MAD3) (I-kappa-B-alpha) (IkappaBalpha) (IKB-alpha).	4792	Hs.81328	REL	Q04864	C-Rel proto-oncogene protein (C-Rel protein).	5966	Hs.44313
NFKBIA	P25963	NF-kappaB inhibitor alpha (Major histocompatibility complex enhancer-binding protein MAD3) (I-kappa-B-alpha) (IkappaBalpha) (IKB-alpha).	4792	Hs.81328	FBXW11	Q9UKB1	F-box/WD-repeat protein 1B (F-box and WD-repeats protein beta-TrCP2).	23291	Hs.280385
NFKBIA	P25963	NF-kappaB inhibitor alpha (Major histocompatibility complex enhancer-binding protein MAD3) (I-kappa-B-alpha) (IkappaBalpha) (IKB-alpha).	4792	Hs.81328	IKBKG	Q9Y6K9	NF-kappa-B essential modulator (NEMO) (NF-kappa-B essential modifier)(Inhibitor of nuclear factor kappa-B kinase gamma subunit) (IkB kinasegamma subunit) (I-kappa-B kinase gamma) (IKK-gamma) (IKKG) (IkBkinase-associated protein 1) (IKKAP1) (FIP-3).	8517	Hs.43505
NFKBIA	P25963	NF-kappaB inhibitor alpha (Major histocompatibility complex enhancer-binding protein MAD3) (I-kappa-B-alpha) (IkappaBalpha) (IKB-alpha).	4792	Hs.81328	HNRPAB	Q99729	Heterogeneous nuclear ribonucleoprotein A/B (hnRNP A/B) (APOBEC-1binding protein 1) (ABBP-1).	3182	Hs.81361
NFKBIA	P25963	NF-kappaB inhibitor alpha (Major histocompatibility complex enhancer-binding protein MAD3) (I-kappa-B-alpha) (IkappaBalpha) (IKB-alpha).	4792	Hs.81328	VCP	P55072	Transitional endoplasmic reticulum ATPase (TER ATPase) (15S Mg(2+)-ATPase p97 subunit) (Valosin-containing protein) (VCP).	7415	Hs.408723
NFKBIA	P25963	NF-kappaB inhibitor alpha (Major histocompatibility complex enhancer-binding protein MAD3) (I-kappa-B-alpha) (IkappaBalpha) (IKB-alpha).	4792	Hs.81328	NFKB2	Q00653	Nuclear factor NF-kappa-B p100/p49 subunits (DNA-binding factor KBF2)(H2TF1) (Lymphocyte translocation chromosome 10) (Oncogene Lyt-10)(Lyt10) [Contains: Nuclear factor NF-kappa-B p52 subunit].	4791	Hs.73090
NFKBIA	P25963	NF-kappaB inhibitor alpha (Major histocompatibility complex enhancer-binding protein MAD3) (I-kappa-B-alpha) (IkappaBalpha) (IKB-alpha).	4792	Hs.81328	COMMD1	Q8N668	MURR1.	150684	Hs.424678
NFKBIA	P25963	NF-kappaB inhibitor alpha (Major histocompatibility complex enhancer-binding protein MAD3) (I-kappa-B-alpha) (IkappaBalpha) (IKB-alpha).	4792	Hs.81328	RELB	Q01201	Transcription factor RelB (I-Rel).	5971	Hs.307905
PAX6	P26367	Paired box protein Pax-6 (Oculorhombin) (Aniridia, type II protein).	5080	Hs.89506	SOX2	P48431	Transcription factor SOX-2.	6657	Hs.816
PAX6	P26367	Paired box protein Pax-6 (Oculorhombin) (Aniridia, type II protein).	5080	Hs.89506	TBP	P20226	TATA-box binding protein (TATA-box factor) (TATA binding factor) (TATAsequence-binding protein) (Transcription initiation factor TFIID TBPsubunit).	6908	Hs.1100
PAX6	P26367	Paired box protein Pax-6 (Oculorhombin) (Aniridia, type II protein).	5080	Hs.89506	CTGF	P29279	Connective tissue growth factor precursor (Hypertrophic chondrocyte-specific protein 24).	1490	Hs.410037
PAX6	P26367	Paired box protein Pax-6 (Oculorhombin) (Aniridia, type II protein).	5080	Hs.89506	SIX3	O95343	Homeobox protein SIX3 (Sine oculis homeobox homolog 3).	6496	Hs.227277
PAX6	P26367	Paired box protein Pax-6 (Oculorhombin) (Aniridia, type II protein).	5080	Hs.89506	HOXB1	P14653	Homeobox protein Hox-B1 (Hox-2I).	3211	Hs.99992
PAX6	P26367	Paired box protein Pax-6 (Oculorhombin) (Aniridia, type II protein).	5080	Hs.89506	PBX1	P40424	Pre-B-cell leukemia transcription factor-1 (Homeobox protein PBX1)(Homeobox protein PRL).	5087	Hs.408222
PAX6	P26367	Paired box protein Pax-6 (Oculorhombin) (Aniridia, type II protein).	5080	Hs.89506	MAFG	O15525	Transcription factor MafG (V-maf musculoaponeurotic fibrosarcomaoncogene homolog G) (hMAF).	4097	Hs.252229
PAX6	P26367	Paired box protein Pax-6 (Oculorhombin) (Aniridia, type II protein).	5080	Hs.89506	IPO13	O94829	KIAA0724 protein (Fragment).	9670	Hs.158497
PAX6	P26367	Paired box protein Pax-6 (Oculorhombin) (Aniridia, type II protein).	5080	Hs.89506	MITF	O75030	Microphthalmia-associated transcription factor.	4286	Hs.166017
PAX6	P26367	Paired box protein Pax-6 (Oculorhombin) (Aniridia, type II protein).	5080	Hs.89506	SOX3	P41225	Transcription factor SOX-3.	null	null
PAX6	P26367	Paired box protein Pax-6 (Oculorhombin) (Aniridia, type II protein).	5080	Hs.89506	CLK2	P49760	Dual specificity protein kinase CLK2 (EC 2.7.1.37) (EC 2.7.1.112) (CDClike kinase 2).	1196	Hs.73986
PAX6	P26367	Paired box protein Pax-6 (Oculorhombin) (Aniridia, type II protein).	5080	Hs.89506	CDK2	P24941	Cell division protein kinase 2 (EC 2.7.1.37) (p33 protein kinase).	1017	Hs.19192
PAX6	P26367	Paired box protein Pax-6 (Oculorhombin) (Aniridia, type II protein).	5080	Hs.89506	THBS3	P49746	Thrombospondin 3 precursor.	7059	Hs.169875
PAX6	P26367	Paired box protein Pax-6 (Oculorhombin) (Aniridia, type II protein).	5080	Hs.89506	HOXB1	P14653	Homeobox protein Hox-B1 (Hox-2I).	3211	Hs.99992
PAX6	P26367	Paired box protein Pax-6 (Oculorhombin) (Aniridia, type II protein).	5080	Hs.89506	AKT3	Q9Y243	RAC-gamma serine/threonine-protein kinase (EC 2.7.1.37) (RAC-PK-gamma)(Protein kinase Akt-3) (Protein kinase B, gamma) (PKB gamma) (STK-2).	10000	Hs.300642
PAX6	P26367	Paired box protein Pax-6 (Oculorhombin) (Aniridia, type II protein).	5080	Hs.89506	RAX	Q9Y2V3	Retinal homeobox protein Rx (Retina and anterior neural fold homeoboxprotein).	30062	Hs.278957
PAX6	P26367	Paired box protein Pax-6 (Oculorhombin) (Aniridia, type II protein).	5080	Hs.89506	CDX2	Q99626	Homeobox protein CDX-2 (Caudal-type homeobox protein 2) (CDX-3).	1045	Hs.174249
PAX6	P26367	Paired box protein Pax-6 (Oculorhombin) (Aniridia, type II protein).	5080	Hs.89506	SPSB1	Q96BD6	SPRY domain-containing SOCS box protein SSB-1.	80176	Hs.458389
KLRC4	P26718	NKG2-D type II integral membrane protein (NKG2-D activating NKreceptor) (NK cell receptor D).	22914	Hs.387787	ULBP3	Q9BZM4	NKG2D ligand 3 precursor (NKG2D ligand 3) (NKG2DL3) (N2DL-3) (ALCAN-gamma) (Retinoic acid early transcript 1N).	79465	Hs.326556
ACVR2A	P27037	Activin receptor type II precursor (EC 2.7.1.37) (ACTR-II) (ACTRIIA).	92	Hs.389846	ENG	P17813	Endoglin precursor (CD105 antigen).	2022	Hs.76753
ACVR2A	P27037	Activin receptor type II precursor (EC 2.7.1.37) (ACTR-II) (ACTRIIA).	92	Hs.389846	ACVRL1	P37023	Serine/threonine-protein kinase receptor R3 precursor (EC 2.7.1.37)(SKR3) (Activin receptor-like kinase 1) (ALK-1) (TGF-B superfamilyreceptor type I) (TSR-I).	94	Hs.410104
ACVR2A	P27037	Activin receptor type II precursor (EC 2.7.1.37) (ACTR-II) (ACTRIIA).	92	Hs.389846	ACVR1B	P36896	Serine/threonine-protein kinase receptor R2 precursor (EC 2.7.1.37)(SKR2) (Activin type IB receptor) (ACTR-IB) (Activin receptor-likekinase 4) (ALK-4).	91	Hs.371974
ACVR2A	P27037	Activin receptor type II precursor (EC 2.7.1.37) (ACTR-II) (ACTRIIA).	92	Hs.389846	BMP7	P18075	Bone morphogenetic protein 7 precursor (BMP-7) (Osteogenic protein 1)(OP-1).	655	Hs.170195
ACVR2A	P27037	Activin receptor type II precursor (EC 2.7.1.37) (ACTR-II) (ACTRIIA).	92	Hs.389846	BMP6	P22004	Bone morphogenetic protein 6 precursor (BMP-6).	654	Hs.285671
ACVR2A	P27037	Activin receptor type II precursor (EC 2.7.1.37) (ACTR-II) (ACTRIIA).	92	Hs.389846	INHBB	P09529	Inhibin beta B chain precursor (Activin beta-B chain).	3625	Hs.1735
ACVR2A	P27037	Activin receptor type II precursor (EC 2.7.1.37) (ACTR-II) (ACTRIIA).	92	Hs.389846	GDF9	O60383	Growth/differentiation factor 9 precursor (GDF-9).	null	null
ACVR2A	P27037	Activin receptor type II precursor (EC 2.7.1.37) (ACTR-II) (ACTRIIA).	92	Hs.389846	INHBA	P08476	Inhibin beta A chain precursor (Activin beta-A chain) (Erythroiddifferentiation protein) (EDF).	3624	Hs.727
ACVR2A	P27037	Activin receptor type II precursor (EC 2.7.1.37) (ACTR-II) (ACTRIIA).	92	Hs.389846	BMPR1B	O00238	Bone morphogenetic protein receptor type IB precursor (EC 2.7.1.37).	658	Hs.87223
ACVR2A	P27037	Activin receptor type II precursor (EC 2.7.1.37) (ACTR-II) (ACTRIIA).	92	Hs.389846	INHBA	P08476	Inhibin beta A chain precursor (Activin beta-A chain) (Erythroiddifferentiation protein) (EDF).	3624	Hs.727
ACVR2A	P27037	Activin receptor type II precursor (EC 2.7.1.37) (ACTR-II) (ACTRIIA).	92	Hs.389846	ACVR1B	P36896	Serine/threonine-protein kinase receptor R2 precursor (EC 2.7.1.37)(SKR2) (Activin type IB receptor) (ACTR-IB) (Activin receptor-likekinase 4) (ALK-4).	91	Hs.371974
ACVR2A	P27037	Activin receptor type II precursor (EC 2.7.1.37) (ACTR-II) (ACTRIIA).	92	Hs.389846	BMP2	P12643	Bone morphogenetic protein 2 precursor (BMP-2) (BMP-2A).	650	Hs.73853
ACVR2A	P27037	Activin receptor type II precursor (EC 2.7.1.37) (ACTR-II) (ACTRIIA).	92	Hs.389846	GDF5	P43026	Growth/differentiation factor 5 precursor (GDF-5) (Cartilage-derivedmorphogenetic protein 1) (CDMP-1).	8200	Hs.1573
ACVR2A	P27037	Activin receptor type II precursor (EC 2.7.1.37) (ACTR-II) (ACTRIIA).	92	Hs.389846	BMP7	P18075	Bone morphogenetic protein 7 precursor (BMP-7) (Osteogenic protein 1)(OP-1).	655	Hs.170195
ACVR2A	P27037	Activin receptor type II precursor (EC 2.7.1.37) (ACTR-II) (ACTRIIA).	92	Hs.389846	INHA	P05111	Inhibin alpha chain precursor.	3623	Hs.407506
ACVR2A	P27037	Activin receptor type II precursor (EC 2.7.1.37) (ACTR-II) (ACTRIIA).	92	Hs.389846	ACVR2B	Q13705	Activin receptor type IIB precursor (EC 2.7.1.37) (ACTR-IIB).	93	Hs.23994
ACVR2A	P27037	Activin receptor type II precursor (EC 2.7.1.37) (ACTR-II) (ACTRIIA).	92	Hs.389846	ACVR1	Q04771	Activin receptor type I precursor (EC 2.7.1.37) (ACTR-I)(Serine/threonine-protein kinase receptor R1) (SKR1) (Activinreceptor-like kinase 2) (ALK-2) (TGF-B superfamily receptor type I)(TSR-I).	90	Hs.150402
ACVR2A	P27037	Activin receptor type II precursor (EC 2.7.1.37) (ACTR-II) (ACTRIIA).	92	Hs.389846	INHBC	P55103	Inhibin beta C chain precursor (Activin beta-C chain).	null	null
ACVR2A	P27037	Activin receptor type II precursor (EC 2.7.1.37) (ACTR-II) (ACTRIIA).	92	Hs.389846	TGFBR3	Q03167	TGF-beta receptor type III precursor (TGFR-3) (Betaglycan).	7049	Hs.342874
CD82	P27701	CD82 antigen (Inducible membrane protein R2) (C33 antigen) (IA4)(Metastasis suppressor Kangai 1) (Suppressor of tumorigenicity-6).	3732	Hs.323949	CANX	P27824	Calnexin precursor (Major histocompatibility complex class I antigen-binding protein p88) (p90) (IP90).	821	Hs.155560
CD82	P27701	CD82 antigen (Inducible membrane protein R2) (C33 antigen) (IA4)(Metastasis suppressor Kangai 1) (Suppressor of tumorigenicity-6).	3732	Hs.323949	ITGA3	P26006	Integrin alpha-3 precursor (Galactoprotein B3) (GAPB3) (VLA-3 alphachain) (CD49c).	3675	Hs.265829
CD82	P27701	CD82 antigen (Inducible membrane protein R2) (C33 antigen) (IA4)(Metastasis suppressor Kangai 1) (Suppressor of tumorigenicity-6).	3732	Hs.323949	ITGA4	P13612	Integrin alpha-4 precursor (Integrin alpha-IV) (VLA-4) (CD49d).	3676	Hs.145140
CD82	P27701	CD82 antigen (Inducible membrane protein R2) (C33 antigen) (IA4)(Metastasis suppressor Kangai 1) (Suppressor of tumorigenicity-6).	3732	Hs.323949	CD4	P01730	T-cell surface glycoprotein CD4 precursor (T-cell surface antigenT4/Leu-3).	920	Hs.17483
CD82	P27701	CD82 antigen (Inducible membrane protein R2) (C33 antigen) (IA4)(Metastasis suppressor Kangai 1) (Suppressor of tumorigenicity-6).	3732	Hs.323949	ITGB2	P05107	Integrin beta-2 precursor (Cell surface adhesion glycoproteins LFA-1/CR3/p150,95 beta-subunit) (CD18) (Complement receptor C3 beta-subunit).	3689	Hs.375957
CD82	P27701	CD82 antigen (Inducible membrane protein R2) (C33 antigen) (IA4)(Metastasis suppressor Kangai 1) (Suppressor of tumorigenicity-6).	3732	Hs.323949	ITGA6	P23229	Integrin alpha-6 precursor (VLA-6) (CD49f).	3655	Hs.212296
CD82	P27701	CD82 antigen (Inducible membrane protein R2) (C33 antigen) (IA4)(Metastasis suppressor Kangai 1) (Suppressor of tumorigenicity-6).	3732	Hs.323949	EGFR	P00533	Epidermal growth factor receptor precursor (EC 2.7.1.112) (Receptorprotein-tyrosine kinase ErbB-1).	1956	Hs.77432
CD82	P27701	CD82 antigen (Inducible membrane protein R2) (C33 antigen) (IA4)(Metastasis suppressor Kangai 1) (Suppressor of tumorigenicity-6).	3732	Hs.323949	ERBB3	P21860	Receptor protein-tyrosine kinase erbB-3 precursor (EC 2.7.1.112) (c-erbB3) (Tyrosine kinase-type cell surface receptor HER3).	2065	Hs.306251
CD82	P27701	CD82 antigen (Inducible membrane protein R2) (C33 antigen) (IA4)(Metastasis suppressor Kangai 1) (Suppressor of tumorigenicity-6).	3732	Hs.323949	CD63	P08962	CD63 antigen (Melanoma-associated antigen ME491) (Lysosome-associatedmembrane glycoprotein 3) (LAMP-3) (Ocular melanoma-associated antigen)(OMA81H) (Granulophysin).	967	Hs.445570
CD82	P27701	CD82 antigen (Inducible membrane protein R2) (C33 antigen) (IA4)(Metastasis suppressor Kangai 1) (Suppressor of tumorigenicity-6).	3732	Hs.323949	ERBB2	P04626	Receptor protein-tyrosine kinase erbB-2 precursor (EC 2.7.1.112)(p185erbB2) (NEU proto-oncogene) (C-erbB-2) (Tyrosine kinase-type cellsurface receptor HER2) (MLN 19).	2064	Hs.446352
CD82	P27701	CD82 antigen (Inducible membrane protein R2) (C33 antigen) (IA4)(Metastasis suppressor Kangai 1) (Suppressor of tumorigenicity-6).	3732	Hs.323949	NUP88	Q99567	Nuclear pore complex protein Nup88 (Nucleoporin Nup88) (88 kDa nuclearpore complex protein).	4927	Hs.172108
CD82	P27701	CD82 antigen (Inducible membrane protein R2) (C33 antigen) (IA4)(Metastasis suppressor Kangai 1) (Suppressor of tumorigenicity-6).	3732	Hs.323949	HBEGF	Q99075	Heparin-binding EGF-like growth factor precursor (HB-EGF) (HBEGF)(Diphteria toxin receptor) (DT-R).	1839	Hs.799
CD82	P27701	CD82 antigen (Inducible membrane protein R2) (C33 antigen) (IA4)(Metastasis suppressor Kangai 1) (Suppressor of tumorigenicity-6).	3732	Hs.323949	LRP1	Q07954	Low-density lipoprotein receptor-related protein 1 precursor (LRP)(Alpha-2-macroglobulin receptor) (A2MR) (Apolipoprotein E receptor)(APOER) (CD91).	4035	Hs.162757
ABCD3	P28288	ATP-binding cassette, sub-family D, member 3 (70 kDa peroxisomalmembrane protein) (PMP70).	5825	Hs.76781	GIPC1	O14908	RGS19-interacting protein 1 (GAIP C-terminus interacting protein GIPC)(RGS-GAIP interacting protein) (Tax interaction protein 2) (TIP-2).	10755	Hs.6454
ABCD3	P28288	ATP-binding cassette, sub-family D, member 3 (70 kDa peroxisomalmembrane protein) (PMP70).	5825	Hs.76781	ABCD1	P33897	Adrenoleukodystrophy protein (ALDP).	215	Hs.159546
ABCD3	P28288	ATP-binding cassette, sub-family D, member 3 (70 kDa peroxisomalmembrane protein) (PMP70).	5825	Hs.76781	ABCD1	P33897	Adrenoleukodystrophy protein (ALDP).	215	Hs.159546
ABCD3	P28288	ATP-binding cassette, sub-family D, member 3 (70 kDa peroxisomalmembrane protein) (PMP70).	5825	Hs.76781	COL6A2	P12110	Collagen alpha 2(VI) chain precursor.	1292	Hs.420269
ABCD3	P28288	ATP-binding cassette, sub-family D, member 3 (70 kDa peroxisomalmembrane protein) (PMP70).	5825	Hs.76781	PEX19	P40855	Peroxisomal farnesylated protein (33 kDa housekeeping protein)(Peroxin 19).	5824	Hs.441109
ABCD3	P28288	ATP-binding cassette, sub-family D, member 3 (70 kDa peroxisomalmembrane protein) (PMP70).	5825	Hs.76781	PEX19	P40855	Peroxisomal farnesylated protein (33 kDa housekeeping protein)(Peroxin 19).	5824	Hs.441109
ABCD3	P28288	ATP-binding cassette, sub-family D, member 3 (70 kDa peroxisomalmembrane protein) (PMP70).	5825	Hs.76781	ABCD2	Q9UBJ2	ATP-binding cassette, sub-family D, member 2 (Adrenoleukodystrophyrelated protein) (hALDR) (Adrenoleukodystrophy-like 1).	225	Hs.117852
ABCD3	P28288	ATP-binding cassette, sub-family D, member 3 (70 kDa peroxisomalmembrane protein) (PMP70).	5825	Hs.76781	RAD51	Q06609	DNA repair protein RAD51 homolog 1 (hRAD51) (HsRAD51).	5888	Hs.446554
ABCD3	P28288	ATP-binding cassette, sub-family D, member 3 (70 kDa peroxisomalmembrane protein) (PMP70).	5825	Hs.76781	GCDH	Q92947	Glutaryl-CoA dehydrogenase, mitochondrial precursor (EC 1.3.99.7)(GCD).	2639	Hs.292233
ABCD3	P28288	ATP-binding cassette, sub-family D, member 3 (70 kDa peroxisomalmembrane protein) (PMP70).	5825	Hs.76781	ZFYVE20	Q9H1K0	FYVE-finger-containing Rab5 effector protein Rabenosyn-5.	64145	Hs.173002
ABCD3	P28288	ATP-binding cassette, sub-family D, member 3 (70 kDa peroxisomalmembrane protein) (PMP70).	5825	Hs.76781	GTPBP2	Q9BX10	BA22I24.2.1 (GTP binding protein 2).	null	null
GJB2	P29033	Gap junction beta-2 protein (Connexin 26) (Cx26).	2706	Hs.323733	GJB1	P08034	Gap junction beta-1 protein (Connexin 32) (Cx32) (GAP junction 28 kDaliver protein).	2705	Hs.333303
GJB2	P29033	Gap junction beta-2 protein (Connexin 26) (Cx26).	2706	Hs.323733	CAV1	Q03135	Caveolin-1.	857	Hs.74034
EPHA8	P29322	Ephrin type-A receptor 8 precursor (EC 2.7.1.112) (Tyrosine-proteinkinase receptor EEK) (EPH-and ELK-related kinase) (HEK3).	2046	Hs.283613	FYN	P06241	Proto-oncogene tyrosine-protein kinase FYN (EC 2.7.1.112) (P59-FYN)(SYN) (SLK).	2534	Hs.390567
EPHA8	P29322	Ephrin type-A receptor 8 precursor (EC 2.7.1.112) (Tyrosine-proteinkinase receptor EEK) (EPH-and ELK-related kinase) (HEK3).	2046	Hs.283613	EFNA5	P52803	Ephrin-A5 precursor (EPH-related receptor tyrosine kinase ligand 7)(LERK-7) (AL-1).	1946	Hs.37142
PRDX3	P30048	Thioredoxin-dependent peroxide reductase, mitochondrial precursor(EC 1.11.1.-) (Peroxiredoxin 3) (Antioxidant protein 1) (AOP-1) (MER5protein homolog) (HBC189) (PRX III).	10935	Hs.397062	MAGEA11	P43364	Melanoma-associated antigen 11 (MAGE-11 antigen).	51402	Hs.37106
PRDX3	P30048	Thioredoxin-dependent peroxide reductase, mitochondrial precursor(EC 1.11.1.-) (Peroxiredoxin 3) (Antioxidant protein 1) (AOP-1) (MER5protein homolog) (HBC189) (PRX III).	10935	Hs.397062	MAGEA11	P43364	Melanoma-associated antigen 11 (MAGE-11 antigen).	4110	Hs.37106
PRDX3	P30048	Thioredoxin-dependent peroxide reductase, mitochondrial precursor(EC 1.11.1.-) (Peroxiredoxin 3) (Antioxidant protein 1) (AOP-1) (MER5protein homolog) (HBC189) (PRX III).	10935	Hs.397062	MAP3K13	O43283	Leucine zipper bearing kinase.	9175	Hs.406946
PRDX3	P30048	Thioredoxin-dependent peroxide reductase, mitochondrial precursor(EC 1.11.1.-) (Peroxiredoxin 3) (Antioxidant protein 1) (AOP-1) (MER5protein homolog) (HBC189) (PRX III).	10935	Hs.397062	MAGEA11	P43364	Melanoma-associated antigen 11 (MAGE-11 antigen).	84548	Hs.37106
PRDX3	P30048	Thioredoxin-dependent peroxide reductase, mitochondrial precursor(EC 1.11.1.-) (Peroxiredoxin 3) (Antioxidant protein 1) (AOP-1) (MER5protein homolog) (HBC189) (PRX III).	10935	Hs.397062	WIPF1	O43516	Wiskott-Aldrich syndrome protein interacting protein (WASP interactingprotein) (PRPL-2 protein).	7456	Hs.401414
AVPR2	P30518	Vasopressin V2 receptor (Renal-type arginine vasopressin receptor)(Antidiuretic hormone receptor) (AVPR V2).	554	Hs.2524	AVP	P01185	Vasopressin-neurophysin 2-copeptin precursor (AVP-NPII) [Contains:Arg-vasopressin; Neurophysin 2 (Neurophysin-II); Copeptin].	551	Hs.89648
AVPR2	P30518	Vasopressin V2 receptor (Renal-type arginine vasopressin receptor)(Antidiuretic hormone receptor) (AVPR V2).	554	Hs.2524	ARRB2	P32121	Beta-arrestin 2 (Arrestin, beta 2).	409	Hs.435811
AVPR2	P30518	Vasopressin V2 receptor (Renal-type arginine vasopressin receptor)(Antidiuretic hormone receptor) (AVPR V2).	554	Hs.2524	GRK5	P34947	G protein-coupled receptor kinase 5 (EC 2.7.1.-) (G protein-coupledreceptor kinase GRK5).	2869	Hs.211569
HOXA10	P31260	Homeobox protein Hox-A10 (Hox-1H) (Hox-1.8) (PL).	3206	Hs.110637	MEIS1	O00470	Homeobox protein Meis1.	4211	Hs.170177
HOXA10	P31260	Homeobox protein Hox-A10 (Hox-1H) (Hox-1.8) (PL).	3206	Hs.110637	PTPN6	P29350	Protein-tyrosine phosphatase, non-receptor type 6 (EC 3.1.3.48)(Protein-tyrosine phosphatase 1C) (PTP-1C) (Hematopoietic cellprotein-tyrosine phosphatase) (SH-PTP1) (Protein-tyrosine phosphataseSHP-1).	5777	Hs.63489
HOXA9	P31269	Homeobox protein Hox-A9 (Hox-1G).	3205	Hs.127428	PLSCR1	O15162	Phospholipid scramblase 1 (PL scramblase 1) (Ca(2+)-dependentphospholipid scramblase 1) (Erythrocyte phospholipid scramblase)(MmTRA1b).	5359	Hs.348478
HOXA9	P31269	Homeobox protein Hox-A9 (Hox-1G).	3205	Hs.127428	MEIS1	O00470	Homeobox protein Meis1.	4211	Hs.170177
HOXA9	P31269	Homeobox protein Hox-A9 (Hox-1G).	3205	Hs.127428	PBX2	P40425	Pre-B-cell leukemia transcription factor-2 (Homeobox protein PBX2)(G17 protein).	5089	Hs.93728
HOXA9	P31269	Homeobox protein Hox-A9 (Hox-1G).	3205	Hs.127428	SMAD2	Q15796	Mothers against decapentaplegic homolog 2 (SMAD 2) (Mothers againstDPP homolog 2) (Mad-related protein 2) (hMAD-2) (JV18-1) (hSMAD2).	4087	Hs.110741
HOXA9	P31269	Homeobox protein Hox-A9 (Hox-1G).	3205	Hs.127428	TRIP6	Q15654	Thyroid receptor interacting protein 6 (TRIP6) (OPA-interactingprotein 1) (Zyxin related protein 1) (ZRP-1).	7205	Hs.380230
HOXA9	P31269	Homeobox protein Hox-A9 (Hox-1G).	3205	Hs.127428	SMAD4	Q13485	Mothers against decapentaplegic homolog 4 (SMAD 4) (Mothers againstDPP homolog 4) (Deletion target in pancreatic carcinoma 4) (hSMAD4).	4089	Hs.75862
AKT1	P31749	RAC-alpha serine/threonine-protein kinase (EC 2.7.1.37) (RAC-PK-alpha)(Protein kinase B) (PKB) (C-AKT).	207	Hs.368861	MAP2K4	P45985	Dual specificity mitogen-activated protein kinase kinase 4(EC 2.7.1.-) (MAP kinase kinase 4) (JNK activating kinase 1) (c-Jun N-terminal kinase kinase 1) (JNKK) (SAPK/ERK kinase 1) (SEK1).	6416	Hs.134106
AKT1	P31749	RAC-alpha serine/threonine-protein kinase (EC 2.7.1.37) (RAC-PK-alpha)(Protein kinase B) (PKB) (C-AKT).	207	Hs.368861	HSP90AA1	P07900	Heat shock protein HSP 90-alpha (HSP 86).	3320	Hs.446579
AKT1	P31749	RAC-alpha serine/threonine-protein kinase (EC 2.7.1.37) (RAC-PK-alpha)(Protein kinase B) (PKB) (C-AKT).	207	Hs.368861	IRAK1	P51617	Interleukin-1 receptor-associated kinase 1 (EC 2.7.1.-) (IRAK-1).	3654	Hs.182018
AKT1	P31749	RAC-alpha serine/threonine-protein kinase (EC 2.7.1.37) (RAC-PK-alpha)(Protein kinase B) (PKB) (C-AKT).	207	Hs.368861	RAF1	P04049	RAF proto-oncogene serine/threonine-protein kinase (EC 2.7.1.37) (Raf-1) (C-RAF) (cRaf).	5894	Hs.257266
AKT1	P31749	RAC-alpha serine/threonine-protein kinase (EC 2.7.1.37) (RAC-PK-alpha)(Protein kinase B) (PKB) (C-AKT).	207	Hs.368861	TSC2	P49815	Tuberin (Tuberous sclerosis 2 protein).	7249	Hs.90303
AKT1	P31749	RAC-alpha serine/threonine-protein kinase (EC 2.7.1.37) (RAC-PK-alpha)(Protein kinase B) (PKB) (C-AKT).	207	Hs.368861	NCF1	P14598	Neutrophil cytosol factor 1 (NCF-1) (Neutrophil NADPH oxidase factor1) (47 kDa neutrophil oxidase factor) (p47-phox) (NCF-47K) (47 kDaautosomal chronic granulomatous disease protein) (NOXO2).	4687	Hs.1583
AKT1	P31749	RAC-alpha serine/threonine-protein kinase (EC 2.7.1.37) (RAC-PK-alpha)(Protein kinase B) (PKB) (C-AKT).	207	Hs.368861	TCL1B	O95988	T-cell leukemia/lymphoma protein 1B (TCL1B oncogene)(Syncytiotrophoblast-specific protein) (SYN-1).	9623	Hs.512850
AKT1	P31749	RAC-alpha serine/threonine-protein kinase (EC 2.7.1.37) (RAC-PK-alpha)(Protein kinase B) (PKB) (C-AKT).	207	Hs.368861	PDPK1	O15530	3-phosphoinositide dependent protein kinase-1 (EC 2.7.1.37) (hPDK1).	5170	Hs.154729
AKT1	P31749	RAC-alpha serine/threonine-protein kinase (EC 2.7.1.37) (RAC-PK-alpha)(Protein kinase B) (PKB) (C-AKT).	207	Hs.368861	IRS1	P35568	Insulin receptor substrate-1 (IRS-1).	3667	Hs.390242
AKT1	P31749	RAC-alpha serine/threonine-protein kinase (EC 2.7.1.37) (RAC-PK-alpha)(Protein kinase B) (PKB) (C-AKT).	207	Hs.368861	PDPK1	O15530	3-phosphoinositide dependent protein kinase-1 (EC 2.7.1.37) (hPDK1).	5170	Hs.154729
AKT1	P31749	RAC-alpha serine/threonine-protein kinase (EC 2.7.1.37) (RAC-PK-alpha)(Protein kinase B) (PKB) (C-AKT).	207	Hs.368861	KRT10	P13645	Keratin, type I cytoskeletal 10 (Cytokeratin 10) (K10) (CK 10).	3858	Hs.99936
AKT1	P31749	RAC-alpha serine/threonine-protein kinase (EC 2.7.1.37) (RAC-PK-alpha)(Protein kinase B) (PKB) (C-AKT).	207	Hs.368861	FRAP1	P42345	FKBP-rapamycin associated protein (FRAP) (Rapamycin target protein).	2475	Hs.338207
AKT1	P31749	RAC-alpha serine/threonine-protein kinase (EC 2.7.1.37) (RAC-PK-alpha)(Protein kinase B) (PKB) (C-AKT).	207	Hs.368861	RPS6KB1	P23443	Ribosomal protein S6 kinase (EC 2.7.1.37) (S6K) (p70-S6K).	6198	Hs.86858
AKT1	P31749	RAC-alpha serine/threonine-protein kinase (EC 2.7.1.37) (RAC-PK-alpha)(Protein kinase B) (PKB) (C-AKT).	207	Hs.368861	AR	P10275	Androgen receptor (Dihydrotestosterone receptor).	367	Hs.99915
AKT1	P31749	RAC-alpha serine/threonine-protein kinase (EC 2.7.1.37) (RAC-PK-alpha)(Protein kinase B) (PKB) (C-AKT).	207	Hs.368861	CHUK	O15111	Inhibitor of nuclear factor kappa-B kinase alpha subunit (EC 2.7.1.-)(I kappa-B kinase alpha) (IkBKA) (IKK-alpha) (IKK-A) (IkappaB kinase)(I-kappa-B kinase 1) (IKK1) (Conserved helix-loop-helix ubiquitouskinase) (Nuclear factor NFkappaB inhibitor kinase a	1147	Hs.198998
AKT1	P31749	RAC-alpha serine/threonine-protein kinase (EC 2.7.1.37) (RAC-PK-alpha)(Protein kinase B) (PKB) (C-AKT).	207	Hs.368861	IMPDH2	P12268	Inosine-5'-monophosphate dehydrogenase 2 (EC 1.1.1.205) (IMPdehydrogenase 2) (IMPDH-II) (IMPD 2).	3615	Hs.75432
AKT1	P31749	RAC-alpha serine/threonine-protein kinase (EC 2.7.1.37) (RAC-PK-alpha)(Protein kinase B) (PKB) (C-AKT).	207	Hs.368861	TNFSF11	O14788	Tumor necrosis factor ligand superfamily member 11 (Receptor activatorof nuclear factor kappa B ligand) (RANKL) (TNF-related activation-induced cytokine) (TRANCE) (Osteoprotegerin ligand) (OPGL) (Osteoclastdifferentiation factor) (ODF).	8600	Hs.333791
AKT1	P31749	RAC-alpha serine/threonine-protein kinase (EC 2.7.1.37) (RAC-PK-alpha)(Protein kinase B) (PKB) (C-AKT).	207	Hs.368861	NCF1	P14598	Neutrophil cytosol factor 1 (NCF-1) (Neutrophil NADPH oxidase factor1) (47 kDa neutrophil oxidase factor) (p47-phox) (NCF-47K) (47 kDaautosomal chronic granulomatous disease protein) (NOXO2).	378117	Hs.1583
AKT1	P31749	RAC-alpha serine/threonine-protein kinase (EC 2.7.1.37) (RAC-PK-alpha)(Protein kinase B) (PKB) (C-AKT).	207	Hs.368861	MAP3K8	P41279	Mitogen-activated protein kinase kinase kinase 8 (EC 2.7.1.37) (COTproto-oncogene serine/threonine-protein kinase) (C-COT) (Cancer Osakathyroid oncogene).	1326	Hs.432453
AKT1	P31749	RAC-alpha serine/threonine-protein kinase (EC 2.7.1.37) (RAC-PK-alpha)(Protein kinase B) (PKB) (C-AKT).	207	Hs.368861	HD	P42858	Huntingtin (Huntington's disease protein) (HD protein).	3064	Hs.437162
AKT1	P31749	RAC-alpha serine/threonine-protein kinase (EC 2.7.1.37) (RAC-PK-alpha)(Protein kinase B) (PKB) (C-AKT).	207	Hs.368861	NCF1	P14598	Neutrophil cytosol factor 1 (NCF-1) (Neutrophil NADPH oxidase factor1) (47 kDa neutrophil oxidase factor) (p47-phox) (NCF-47K) (47 kDaautosomal chronic granulomatous disease protein) (NOXO2).	4687	Hs.458275
AKT1	P31749	RAC-alpha serine/threonine-protein kinase (EC 2.7.1.37) (RAC-PK-alpha)(Protein kinase B) (PKB) (C-AKT).	207	Hs.368861	TSC2	P49815	Tuberin (Tuberous sclerosis 2 protein).	7249	Hs.90303
AKT1	P31749	RAC-alpha serine/threonine-protein kinase (EC 2.7.1.37) (RAC-PK-alpha)(Protein kinase B) (PKB) (C-AKT).	207	Hs.368861	PTPN1	P18031	Protein-tyrosine phosphatase, non-receptor type 1 (EC 3.1.3.48)(Protein-tyrosine phosphatase 1B) (PTP-1B).	5770	Hs.418004
AKT1	P31749	RAC-alpha serine/threonine-protein kinase (EC 2.7.1.37) (RAC-PK-alpha)(Protein kinase B) (PKB) (C-AKT).	207	Hs.368861	BRAF	P15056	B-Raf proto-oncogene serine/threonine-protein kinase (EC 2.7.1.37)(p94) (v-Raf murine sarcoma viral oncogene homolog B1).	673	Hs.162967
AKT1	P31749	RAC-alpha serine/threonine-protein kinase (EC 2.7.1.37) (RAC-PK-alpha)(Protein kinase B) (PKB) (C-AKT).	207	Hs.368861	IMPDH2	P12268	Inosine-5'-monophosphate dehydrogenase 2 (EC 1.1.1.205) (IMPdehydrogenase 2) (IMPDH-II) (IMPD 2).	3615	Hs.75432
AKT1	P31749	RAC-alpha serine/threonine-protein kinase (EC 2.7.1.37) (RAC-PK-alpha)(Protein kinase B) (PKB) (C-AKT).	207	Hs.368861	TCL1B	O95988	T-cell leukemia/lymphoma protein 1B (TCL1B oncogene)(Syncytiotrophoblast-specific protein) (SYN-1).	9623	Hs.512850
AKT1	P31749	RAC-alpha serine/threonine-protein kinase (EC 2.7.1.37) (RAC-PK-alpha)(Protein kinase B) (PKB) (C-AKT).	207	Hs.368861	NR4A1	P22736	Orphan nuclear receptor NR4A1 (Orphan nuclear receptor HMR) (Earlyresponse protein NAK1) (TR3 orphan receptor).	3164	Hs.1119
AKT1	P31749	RAC-alpha serine/threonine-protein kinase (EC 2.7.1.37) (RAC-PK-alpha)(Protein kinase B) (PKB) (C-AKT).	207	Hs.368861	GRB10	Q13322	Growth factor receptor-bound protein 10 (GRB10 adaptor protein)(Insulin receptor binding protein GRB-IR).	2887	Hs.512118
AKT1	P31749	RAC-alpha serine/threonine-protein kinase (EC 2.7.1.37) (RAC-PK-alpha)(Protein kinase B) (PKB) (C-AKT).	207	Hs.368861	TCL1A	P56279	T-cell leukemia/lymphoma protein 1A (P14 TCL1 protein) (TCL1 oncogene)(TCL-1 protein).	8115	Hs.2484
AKT1	P31749	RAC-alpha serine/threonine-protein kinase (EC 2.7.1.37) (RAC-PK-alpha)(Protein kinase B) (PKB) (C-AKT).	207	Hs.368861	MAPK8IP1	Q9UQF2	C-jun-amino-terminal kinase interacting protein 1 (JNK-interactingprotein 1) (JIP-1) (JNK MAP kinase scaffold protein 1) (Islet-brain-1)(IB-1) (Mitogen-activated protein kinase 8-interacting protein 1).	9479	Hs.234249
AKT1	P31749	RAC-alpha serine/threonine-protein kinase (EC 2.7.1.37) (RAC-PK-alpha)(Protein kinase B) (PKB) (C-AKT).	207	Hs.368861	MLLT7	P98177	Putative fork head domain transcription factor AFX1 (Forkhead boxprotein O4).	4303	Hs.512585
AKT1	P31749	RAC-alpha serine/threonine-protein kinase (EC 2.7.1.37) (RAC-PK-alpha)(Protein kinase B) (PKB) (C-AKT).	207	Hs.368861	ILK	Q13418	Integrin-linked protein kinase 1 (EC 2.7.1.37) (ILK-1) (59 kDaserine/threonine-protein kinase) (p59ILK).	3611	Hs.6196
AKT1	P31749	RAC-alpha serine/threonine-protein kinase (EC 2.7.1.37) (RAC-PK-alpha)(Protein kinase B) (PKB) (C-AKT).	207	Hs.368861	TCL1A	P56279	T-cell leukemia/lymphoma protein 1A (P14 TCL1 protein) (TCL1 oncogene)(TCL-1 protein).	8115	Hs.2484
AKT1	P31749	RAC-alpha serine/threonine-protein kinase (EC 2.7.1.37) (RAC-PK-alpha)(Protein kinase B) (PKB) (C-AKT).	207	Hs.368861	MTCP1	P56277	P8 MTCP-1 protein (Mature T-cell proliferation-1 type A) (MTCP-1 typeA) (P8MTCP1).	4515	Hs.3548
AKT1	P31749	RAC-alpha serine/threonine-protein kinase (EC 2.7.1.37) (RAC-PK-alpha)(Protein kinase B) (PKB) (C-AKT).	207	Hs.368861	AKTIP	Q9H8T0	Hypothetical protein FLJ13258.	64400	Hs.380897
AKT1	P31749	RAC-alpha serine/threonine-protein kinase (EC 2.7.1.37) (RAC-PK-alpha)(Protein kinase B) (PKB) (C-AKT).	207	Hs.368861	ILK	Q13418	Integrin-linked protein kinase 1 (EC 2.7.1.37) (ILK-1) (59 kDaserine/threonine-protein kinase) (p59ILK).	55522	Hs.6196
AKT1	P31749	RAC-alpha serine/threonine-protein kinase (EC 2.7.1.37) (RAC-PK-alpha)(Protein kinase B) (PKB) (C-AKT).	207	Hs.368861	APPL1	Q9UKG1	Adaptor protein APPL (Hypothetical protein KIAA1428) (Signalingadaptor protein DIP13alpha) (Adaptor protein containing pH domain, PTBdomain and leucine zipper motif).	26060	Hs.27413
AKT1	P31749	RAC-alpha serine/threonine-protein kinase (EC 2.7.1.37) (RAC-PK-alpha)(Protein kinase B) (PKB) (C-AKT).	207	Hs.368861	PRKCZ	Q05513	Protein kinase C, zeta type (EC 2.7.1.37) (nPKC-zeta).	null	null
AKT1	P31749	RAC-alpha serine/threonine-protein kinase (EC 2.7.1.37) (RAC-PK-alpha)(Protein kinase B) (PKB) (C-AKT).	207	Hs.368861	MAP3K11	Q16584	Serine/threonine protein kinase (Mitogen-activated protein kinasekinase kinase 11).	4296	Hs.432787
AKT1	P31749	RAC-alpha serine/threonine-protein kinase (EC 2.7.1.37) (RAC-PK-alpha)(Protein kinase B) (PKB) (C-AKT).	207	Hs.368861	PKN2	Q16513	Protein kinase C-like 2 (EC 2.7.1.-) (Protein-kinase C-related kinase2).	5586	Hs.69171
AKT1	P31749	RAC-alpha serine/threonine-protein kinase (EC 2.7.1.37) (RAC-PK-alpha)(Protein kinase B) (PKB) (C-AKT).	207	Hs.368861	PRKCQ	Q04759	Protein kinase C, theta type (EC 2.7.1.-) (nPKC-theta).	5588	Hs.408049
AKT1	P31749	RAC-alpha serine/threonine-protein kinase (EC 2.7.1.37) (RAC-PK-alpha)(Protein kinase B) (PKB) (C-AKT).	207	Hs.368861	GAB2	Q9UQC2	GRB2-associated binding protein 2 (GRB2-associated binder-2) (pp100).	9846	Hs.30687
AKT1	P31749	RAC-alpha serine/threonine-protein kinase (EC 2.7.1.37) (RAC-PK-alpha)(Protein kinase B) (PKB) (C-AKT).	207	Hs.368861	MDM2	Q00987	Ubiquitin-protein ligase E3 Mdm2 (EC 6.3.2.-) (p53-binding proteinMdm2) (Oncoprotein Mdm2) (Double minute 2 protein) (Hdm2).	4193	Hs.212217
AKT1	P31749	RAC-alpha serine/threonine-protein kinase (EC 2.7.1.37) (RAC-PK-alpha)(Protein kinase B) (PKB) (C-AKT).	207	Hs.368861	PEA15	Q15121	Astrocytic phosphoprotein PEA-15 (Phosphoprotein enriched in diabetes)(PED).	8682	Hs.194673
AKT1	P31749	RAC-alpha serine/threonine-protein kinase (EC 2.7.1.37) (RAC-PK-alpha)(Protein kinase B) (PKB) (C-AKT).	207	Hs.368861	TSC1	Q92574	Hamartin (Tuberous sclerosis 1 protein).	7248	Hs.69429
AKT1	P31749	RAC-alpha serine/threonine-protein kinase (EC 2.7.1.37) (RAC-PK-alpha)(Protein kinase B) (PKB) (C-AKT).	207	Hs.368861	MTCP1	P56277	P8 MTCP-1 protein (Mature T-cell proliferation-1 type A) (MTCP-1 typeA) (P8MTCP1).	4515	Hs.3548
S100A3	P33764	S100 calcium-binding protein A3 (S-100E protein).	6274	Hs.433168	HPCAL4	Q9UM19	Hippocalcin-like protein 4 (Hypothetical protein DKFZp761G122).	51440	Hs.272891
NOS2A	P35228	Nitric oxide synthase, inducible (EC 1.14.13.39) (NOS, type II)(Inducible NOS) (iNOS) (Hepatocyte NOS) (HEP-NOS).	4843	Hs.193788	SLC9A3R1	O14745	Ezrin-radixin-moesin binding phosphoprotein 50 (EBP50) (Na(+)/H(+)exchange regulatory cofactor NHE-RF) (NHERF-1) (Regulatory cofactor ofNa(+)/H(+) exchanger) (Sodium-hydrogen exchanger regulatory factor 1)(Solute carrier family 9 isoform 3 regulatory fact	9368	Hs.396783
RORA	P35398	Nuclear receptor ROR-alpha (Nuclear receptor RZR-alpha).	6095	Hs.167015	NME1	P15531	Nucleoside diphosphate kinase A (EC 2.7.4.6) (NDK A) (NDP kinase A)(Tumor metastatic process-associated protein) (Metastasis inhibitionfactor nm23) (nm23-H1) (Granzyme A-activated DNase) (GAAD).	4830	Hs.118638
RORA	P35398	Nuclear receptor ROR-alpha (Nuclear receptor RZR-alpha).	6095	Hs.167015	NME1	P22392	Nucleoside diphosphate kinase B (EC 2.7.4.6) (NDK B) (NDP kinase B)(nm23-H2) (C-myc purine-binding transcription factor PUF).	4831	Hs.433416
RORA	P35398	Nuclear receptor ROR-alpha (Nuclear receptor RZR-alpha).	6095	Hs.167015	PSMC5	P62195	26S protease regulatory subunit 8 (Proteasome subunit p45) (p45/SUG)(Proteasome 26S subunit ATPase 5) (Thyroid hormone receptorinteracting protein 1) (TRIP1).	5705	Hs.79387
RORA	P35398	Nuclear receptor ROR-alpha (Nuclear receptor RZR-alpha).	6095	Hs.167015	NCOA2	Q15596	Nuclear receptor coactivator 2 (NCoA-2) (Transcriptional intermediaryfactor 2).	10499	Hs.446678
RORA	P35398	Nuclear receptor ROR-alpha (Nuclear receptor RZR-alpha).	6095	Hs.167015	PPARBP	Q15648	Peroxisome proliferator-activated receptor binding protein (PBP) (PPARbinding protein) (Thyroid hormone receptor-associated protein complex220 kDa component) (Trap220) (Thyroid receptor interacting protein 2)(TRIP2) (p53 regulatory protein RB18A) (Vitamin	5469	Hs.15589
RORA	P35398	Nuclear receptor ROR-alpha (Nuclear receptor RZR-alpha).	6095	Hs.167015	EP300	Q09472	E1A-associated protein p300 (EC 2.3.1.48).	2033	Hs.271730
IRS1	P35568	Insulin receptor substrate-1 (IRS-1).	3667	Hs.390242	PIK3R1	P27986	Phosphatidylinositol 3-kinase regulatory alpha subunit (PI3-kinasep85-alpha subunit) (PtdIns-3-kinase p85-alpha) (PI3K).	5295	Hs.6241
IRS1	P35568	Insulin receptor substrate-1 (IRS-1).	3667	Hs.390242	IGF1R	P08069	Insulin-like growth factor I receptor precursor (EC 2.7.1.112) (CD221antigen).	51049	Hs.239176
IRS1	P35568	Insulin receptor substrate-1 (IRS-1).	3667	Hs.390242	IGF1R	P08069	Insulin-like growth factor I receptor precursor (EC 2.7.1.112) (CD221antigen).	3480	Hs.239176
IRS1	P35568	Insulin receptor substrate-1 (IRS-1).	3667	Hs.390242	IGF1R	P08069	Insulin-like growth factor I receptor precursor (EC 2.7.1.112) (CD221antigen).	51049	Hs.239176
IRS1	P35568	Insulin receptor substrate-1 (IRS-1).	3667	Hs.390242	EGFR	P00533	Epidermal growth factor receptor precursor (EC 2.7.1.112) (Receptorprotein-tyrosine kinase ErbB-1).	1956	Hs.77432
IRS1	P35568	Insulin receptor substrate-1 (IRS-1).	3667	Hs.390242	PIK3R1	P27986	Phosphatidylinositol 3-kinase regulatory alpha subunit (PI3-kinasep85-alpha subunit) (PtdIns-3-kinase p85-alpha) (PI3K).	5295	Hs.6241
IRS1	P35568	Insulin receptor substrate-1 (IRS-1).	3667	Hs.390242	IGF1R	P08069	Insulin-like growth factor I receptor precursor (EC 2.7.1.112) (CD221antigen).	3480	Hs.239176
IRS1	P35568	Insulin receptor substrate-1 (IRS-1).	3667	Hs.390242	INSR	P06213	Insulin receptor precursor (EC 2.7.1.112) (IR) (CD220 antigen).	3643	Hs.438669
IRS1	P35568	Insulin receptor substrate-1 (IRS-1).	3667	Hs.390242	SHC1	P29353	SHC transforming protein 1 (SH2 domain protein C1) (Src homology 2domain containing transforming protein C1).	6464	Hs.433795
IRS1	P35568	Insulin receptor substrate-1 (IRS-1).	3667	Hs.390242	ATP2A1	O14983	Sarcoplasmic/endoplasmic reticulum calcium ATPase 1 (EC 3.6.3.8)(Calcium pump 1) (SERCA1) (SR Ca(2+)-ATPase 1) (Calcium-transportingATPase sarcoplasmic reticulum type, fast twitch skeletal muscleisoform) (Endoplasmic reticulum class 1/2 Ca(2+) ATPase).	null	null
IRS1	P35568	Insulin receptor substrate-1 (IRS-1).	3667	Hs.390242	SHC1	P29353	SHC transforming protein 1 (SH2 domain protein C1) (Src homology 2domain containing transforming protein C1).	6464	Hs.433795
IRS1	P35568	Insulin receptor substrate-1 (IRS-1).	3667	Hs.390242	IGF1R	P08069	Insulin-like growth factor I receptor precursor (EC 2.7.1.112) (CD221antigen).	3480	Hs.239176
IRS1	P35568	Insulin receptor substrate-1 (IRS-1).	3667	Hs.390242	INSR	P06213	Insulin receptor precursor (EC 2.7.1.112) (IR) (CD220 antigen).	3643	Hs.438669
IRS1	P35568	Insulin receptor substrate-1 (IRS-1).	3667	Hs.390242	TUB	P50607	Tubby protein homolog.	7275	Hs.54468
IRS1	P35568	Insulin receptor substrate-1 (IRS-1).	3667	Hs.390242	TUB	P50607	Tubby protein homolog.	79608	Hs.54468
IRS1	P35568	Insulin receptor substrate-1 (IRS-1).	3667	Hs.390242	ERBB2	P04626	Receptor protein-tyrosine kinase erbB-2 precursor (EC 2.7.1.112)(p185erbB2) (NEU proto-oncogene) (C-erbB-2) (Tyrosine kinase-type cellsurface receptor HER2) (MLN 19).	2064	Hs.446352
IRS1	P35568	Insulin receptor substrate-1 (IRS-1).	3667	Hs.390242	AKT1	P31749	RAC-alpha serine/threonine-protein kinase (EC 2.7.1.37) (RAC-PK-alpha)(Protein kinase B) (PKB) (C-AKT).	207	Hs.368861
IRS1	P35568	Insulin receptor substrate-1 (IRS-1).	3667	Hs.390242	SOCS1	O15524	Suppressor of cytokine signaling 1 (SOCS-1) (JAK-binding protein)(JAB) (STAT induced STAT inhibitor 1) (SSI-1) (Tec-interacting protein3) (TIP-3).	8651	Hs.50640
IRS1	P35568	Insulin receptor substrate-1 (IRS-1).	3667	Hs.390242	GAST	P01350	Gastrin precursor [Contains: Gastrin 71 (Component I); Gastrin 52; Biggastrin (Gastrin 34) (Component II); Gastrin (Gastrin 17) (ComponentIII); Gastrin 14; Gastrin 6].	2520	Hs.2681
IRS1	P35568	Insulin receptor substrate-1 (IRS-1).	3667	Hs.390242	INSR	P06213	Insulin receptor precursor (EC 2.7.1.112) (IR) (CD220 antigen).	3643	Hs.438669
IRS1	P35568	Insulin receptor substrate-1 (IRS-1).	3667	Hs.390242	PIK3R2	O00459	Phosphatidylinositol 3-kinase regulatory beta subunit (PI3-kinase p85-beta subunit) (PtdIns-3-kinase p85-beta).	5296	Hs.211586
IRS1	P35568	Insulin receptor substrate-1 (IRS-1).	3667	Hs.390242	INSR	P06213	Insulin receptor precursor (EC 2.7.1.112) (IR) (CD220 antigen).	3643	Hs.438669
IRS1	P35568	Insulin receptor substrate-1 (IRS-1).	3667	Hs.390242	MAPK8	P45983	Mitogen-activated protein kinase 8 (EC 2.7.1.37) (Stress-activatedprotein kinase JNK1) (c-Jun N-terminal kinase 1) (JNK-46).	5599	Hs.445864
IRS1	P35568	Insulin receptor substrate-1 (IRS-1).	3667	Hs.390242	UBTF	P17480	Nucleolar transcription factor 1 (Upstream binding factor 1) (UBF-1)(Autoantigen NOR-90).	7343	Hs.89781
IRS1	P35568	Insulin receptor substrate-1 (IRS-1).	3667	Hs.390242	SOCS3	O14543	Suppressor of cytokine signaling 3 (SOCS-3) (Cytokine-inducible SH2protein 3) (CIS-3) (STAT induced STAT inhibitor 3) (SSI-3).	9021	Hs.436943
IRS1	P35568	Insulin receptor substrate-1 (IRS-1).	3667	Hs.390242	PIK3R2	O00459	Phosphatidylinositol 3-kinase regulatory beta subunit (PI3-kinase p85-beta subunit) (PtdIns-3-kinase p85-beta).	5296	Hs.211586
IRS1	P35568	Insulin receptor substrate-1 (IRS-1).	3667	Hs.390242	YWHAB	P31946	14-3-3 protein beta/alpha (Protein kinase C inhibitor protein-1)(KCIP-1) (Protein 1054).	7529	Hs.279920
IRS1	P35568	Insulin receptor substrate-1 (IRS-1).	3667	Hs.390242	IGF1R	P08069	Insulin-like growth factor I receptor precursor (EC 2.7.1.112) (CD221antigen).	51049	Hs.239176
IRS1	P35568	Insulin receptor substrate-1 (IRS-1).	3667	Hs.390242	YWHAE	P62258	14-3-3 protein epsilon (14-3-3E).	7531	Hs.79474
IRS1	P35568	Insulin receptor substrate-1 (IRS-1).	3667	Hs.390242	PRKCD	Q05655	Protein kinase C, delta type (EC 2.7.1.-) (nPKC-delta).	5580	Hs.155342
IRS1	P35568	Insulin receptor substrate-1 (IRS-1).	3667	Hs.390242	YWHAE	P62258	14-3-3 protein epsilon (14-3-3E).	7531	Hs.79474
IRS1	P35568	Insulin receptor substrate-1 (IRS-1).	3667	Hs.390242	PIK3R3	Q92569	Phosphatidylinositol 3-kinase regulatory gamma subunit (PI3-kinasep85-gamma subunit) (PtdIns-3-kinase p85-gamma) (p55PIK).	8503	Hs.372548
IRS1	P35568	Insulin receptor substrate-1 (IRS-1).	3667	Hs.390242	PTPN11	Q06124	Protein-tyrosine phosphatase, non-receptor type 11 (EC 3.1.3.48)(Protein-tyrosine phosphatase 2C) (PTP-2C) (PTP-1D) (SH-PTP3) (SH-PTP2) (SHP-2).	5781	Hs.83572
IRS1	P35568	Insulin receptor substrate-1 (IRS-1).	3667	Hs.390242	ALK	Q9UM73	ALK tyrosine kinase receptor precursor (EC 2.7.1.112) (Anaplasticlymphoma kinase) (CD246 antigen).	238	Hs.410680
IRS1	P35568	Insulin receptor substrate-1 (IRS-1).	3667	Hs.390242	BCL2L1	Q07817	Apoptosis regulator Bcl-X (Bcl-2-like 1 protein).	598	Hs.305890
IRS1	P35568	Insulin receptor substrate-1 (IRS-1).	3667	Hs.390242	AP3S1	Q92572	Adapter-related protein complex 3 sigma 1 subunit (Sigma-adaptin 3a)(AP-3 complex sigma-3A subunit) (Sigma-3A-adaptin) (Clathrin-associated/assembly/adapter protein, small 3).	1176	Hs.406191
COPB2	P35606	Coatomer beta' subunit (Beta'-coat protein) (Beta'-COP) (p102).	9276	Hs.75724	NFKB1	P19838	Nuclear factor NF-kappa-B p105 subunit (DNA-binding factor KBF1) (EBP-1) [Contains: Nuclear factor NF-kappa-B p50 subunit].	4790	Hs.160557
COPB2	P35606	Coatomer beta' subunit (Beta'-coat protein) (Beta'-COP) (p102).	9276	Hs.75724	COPB1	P53618	Coatomer beta subunit (Beta-coat protein) (Beta-COP).	1315	Hs.3059
COPB2	P35606	Coatomer beta' subunit (Beta'-coat protein) (Beta'-COP) (p102).	9276	Hs.75724	IL11RA	P07902	Galactose-1-phosphate uridylyltransferase (EC 2.7.7.12) (Gal-1-Puridylyltransferase) (UDP-glucose--hexose-1-phosphateuridylyltransferase).	2592	Hs.75641
COPB2	P35606	Coatomer beta' subunit (Beta'-coat protein) (Beta'-COP) (p102).	9276	Hs.75724	ME1	P48163	NADP-dependent malic enzyme (EC 1.1.1.40) (NADP-ME) (Malic enzyme 1).	4199	Hs.14732
COPB2	P35606	Coatomer beta' subunit (Beta'-coat protein) (Beta'-COP) (p102).	9276	Hs.75724	UQCRFS1	P47985	Ubiquinol-cytochrome c reductase iron-sulfur subunit, mitochondrialprecursor (EC 1.10.2.2) (Rieske iron-sulfur protein) (RISP).	7386	Hs.355735
COPB2	P35606	Coatomer beta' subunit (Beta'-coat protein) (Beta'-COP) (p102).	9276	Hs.75724	COPB1	P53618	Coatomer beta subunit (Beta-coat protein) (Beta-COP).	1315	Hs.3059
COPB2	P35606	Coatomer beta' subunit (Beta'-coat protein) (Beta'-COP) (p102).	9276	Hs.75724	CCT6A	P40227	T-complex protein 1, zeta subunit (TCP-1-zeta) (CCT-zeta) (CCT-zeta-1)(Tcp20) (HTR3).	908	Hs.82916
COPB2	P35606	Coatomer beta' subunit (Beta'-coat protein) (Beta'-COP) (p102).	9276	Hs.75724	PSMC3	P17980	26S protease regulatory subunit 6A (TAT-binding protein 1) (TBP-1)(Proteasome subunit P50).	5702	Hs.250758
COPB2	P35606	Coatomer beta' subunit (Beta'-coat protein) (Beta'-COP) (p102).	9276	Hs.75724	COPB1	P53618	Coatomer beta subunit (Beta-coat protein) (Beta-COP).	1315	Hs.3059
COPB2	P35606	Coatomer beta' subunit (Beta'-coat protein) (Beta'-COP) (p102).	9276	Hs.75724	PGD	P52209	6-phosphogluconate dehydrogenase, decarboxylating (EC 1.1.1.44).	5226	Hs.392837
COPB2	P35606	Coatomer beta' subunit (Beta'-coat protein) (Beta'-COP) (p102).	9276	Hs.75724	PYGL	P06737	Glycogen phosphorylase, liver form (EC 2.4.1.1).	5836	Hs.282417
COPB2	P35606	Coatomer beta' subunit (Beta'-coat protein) (Beta'-COP) (p102).	9276	Hs.75724	PGM1	P36871	Phosphoglucomutase (EC 5.4.2.2) (Glucose phosphomutase) (PGM).	5236	Hs.1869
COPB2	P35606	Coatomer beta' subunit (Beta'-coat protein) (Beta'-COP) (p102).	9276	Hs.75724	POLR2C	P19387	DNA-directed RNA polymerase II 33 kDa polypeptide (EC 2.7.7.6) (RPB3)(RNA polymerase II subunit 3) (RPB33) (RPB31).	5432	Hs.79402
COPB2	P35606	Coatomer beta' subunit (Beta'-coat protein) (Beta'-COP) (p102).	9276	Hs.75724	COPB1	P53618	Coatomer beta subunit (Beta-coat protein) (Beta-COP).	1315	Hs.3059
[truncated: 1,803 more rows]

## Sheet: Lact_selfonly
HGNC Symbol1	SwissProt1	Description1	LocusLink1	Unigene1	HGNC Symbol2	SwissProt2	Description2	Locuslink2	Unigene2
[truncated: 3 more rows]

## Sheet: Lact_all
HGNC Symbol1	Swissprot1	Description1	LocusLink1	Unigene1	HGNC Symbol2	Swissprot2	Description2	Locuslink2	Unigene2
[truncated: 173 more rows]

[truncated: 2 more sheets: Inv_selfonly, Inv_all]
