# Supplementary material for: Gene regulatory networks in lactation: identification of global principles using bioinformatics
Source: BMC Syst Biol. 2007 Nov 27;1:56. doi: 10.1186/1752-0509-1-56 (PMC2225983; doi:10.1186/1752-0509-1-56)
Supplement: Additional file 17 — Additional data file 17 is an Excel file that provides HGNC symbols, Swissprot identifiers, and descriptions for each protein interaction pair that comprises the comprehensive lactation network in Figure 9. [file 1752-0509-1-56-S17.xls]

## Sheet: comprehensive_lactation
HGNC Symbol1	SwissProt1	Description1	LocusLink1	UnigeneID1	HGNC Symbol2	SwissProt2	Description2	LocusLink2	UnigeneID2
AHR	P35869	Aryl hydrocarbon receptor precursor (Ah receptor) (AhR).	196	Hs.170087	ARNTL	O00327	Aryl hydrocarbon receptor nuclear translocator-like protein 1 (Brainand muscle ARNT-like 1) (Member of PAS protein 3) (Basic-helix-loop-helix-PAS orphan MOP3) (bHLH-PAS protein JAP3).	406	Hs.65734
CUTL1	Q13948	CASP.	1523	Hs.438974	BIN1	O00499	Myc box dependent interacting protein 1 (Bridging integrator 1)(Amphiphysin-like protein) (Amphiphysin II) (Box-dependent myc-interacting protein-1).	274	Hs.193163
MVD	P53602	Diphosphomevalonate decarboxylase (EC 4.1.1.33) (Mevalonatepyrophosphate decarboxylase) (Mevalonate (diphospho)decarboxylase).	4597	Hs.252457	MPHOSPH10	O00566	U3 small nucleolar ribonucleoprotein protein MPP10 (M phasephosphoprotein 10).	10199	Hs.201676
EMG1	Q92979	Probable ribosome biogenesis protein NEP1 (C2f protein).	10436	Hs.135643	MPHOSPH10	O00566	U3 small nucleolar ribonucleoprotein protein MPP10 (M phasephosphoprotein 10).	10199	Hs.201676
GHR	P10912	Growth hormone receptor precursor (GH receptor) (Somatotropinreceptor) [Contains: Growth hormone binding protein (GH bindingprotein) (GHBP) (Serum binding protein)].	2690	Hs.125180	SOCS2	O14508	Suppressor of cytokine signaling 2 (SOCS-2) (Cytokine-inducible SH2protein 2) (CIS-2) (STAT induced STAT inhibitor 2) (SSI-2).	8835	Hs.405946
EPOR	P19235	Erythropoietin receptor precursor (EPO-R).	2057	Hs.127826	SOCS2	O14508	Suppressor of cytokine signaling 2 (SOCS-2) (Cytokine-inducible SH2protein 2) (CIS-2) (STAT induced STAT inhibitor 2) (SSI-2).	8835	Hs.405946
PRLR	P16471	Prolactin receptor precursor (PRL-R).	5618	Hs.212892	SOCS2	O14508	Suppressor of cytokine signaling 2 (SOCS-2) (Cytokine-inducible SH2protein 2) (CIS-2) (STAT induced STAT inhibitor 2) (SSI-2).	8835	Hs.405946
IRS1	P35568	Insulin receptor substrate-1 (IRS-1).	3667	Hs.390242	SOCS3	O14543	Suppressor of cytokine signaling 3 (SOCS-3) (Cytokine-inducible SH2protein 3) (CIS-3) (STAT induced STAT inhibitor 3) (SSI-3).	9021	Hs.436943
PRLR	P16471	Prolactin receptor precursor (PRL-R).	5618	Hs.212892	SOCS3	O14543	Suppressor of cytokine signaling 3 (SOCS-3) (Cytokine-inducible SH2protein 3) (CIS-3) (STAT induced STAT inhibitor 3) (SSI-3).	9021	Hs.436943
EGFR	P00533	Epidermal growth factor receptor precursor (EC 2.7.1.112) (Receptorprotein-tyrosine kinase ErbB-1).	1956	Hs.77432	SOCS3	O14543	Suppressor of cytokine signaling 3 (SOCS-3) (Cytokine-inducible SH2protein 3) (CIS-3) (STAT induced STAT inhibitor 3) (SSI-3).	9021	Hs.436943
JAK2	O60674	Tyrosine-protein kinase JAK2 (EC 2.7.1.112) (Janus kinase 2) (JAK-2).	3717	Hs.434374	SOCS3	O14543	Suppressor of cytokine signaling 3 (SOCS-3) (Cytokine-inducible SH2protein 3) (CIS-3) (STAT induced STAT inhibitor 3) (SSI-3).	9021	Hs.436943
CSF1R	P07333	Macrophage colony stimulating factor I receptor precursor (CSF-1-R)(EC 2.7.1.112) (Fms proto-oncogene) (c-fms) (CD115 antigen).	1436	Hs.174142	SOCS3	O14543	Suppressor of cytokine signaling 3 (SOCS-3) (Cytokine-inducible SH2protein 3) (CIS-3) (STAT induced STAT inhibitor 3) (SSI-3).	9021	Hs.436943
GHR	P10912	Growth hormone receptor precursor (GH receptor) (Somatotropinreceptor) [Contains: Growth hormone binding protein (GH bindingprotein) (GHBP) (Serum binding protein)].	2690	Hs.125180	SOCS3	O14543	Suppressor of cytokine signaling 3 (SOCS-3) (Cytokine-inducible SH2protein 3) (CIS-3) (STAT induced STAT inhibitor 3) (SSI-3).	9021	Hs.436943
LEPR	P48357	Leptin receptor precursor (LEP-R) (OB receptor) (OB-R) (HuB219).	54741	Hs.23581	SOCS3	O14543	Suppressor of cytokine signaling 3 (SOCS-3) (Cytokine-inducible SH2protein 3) (CIS-3) (STAT induced STAT inhibitor 3) (SSI-3).	9021	Hs.436943
INSR	P06213	Insulin receptor precursor (EC 2.7.1.112) (IR) (CD220 antigen).	3643	Hs.438669	SOCS3	O14543	Suppressor of cytokine signaling 3 (SOCS-3) (Cytokine-inducible SH2protein 3) (CIS-3) (STAT induced STAT inhibitor 3) (SSI-3).	9021	Hs.436943
EPOR	P19235	Erythropoietin receptor precursor (EPO-R).	2057	Hs.127826	SOCS3	O14543	Suppressor of cytokine signaling 3 (SOCS-3) (Cytokine-inducible SH2protein 3) (CIS-3) (STAT induced STAT inhibitor 3) (SSI-3).	9021	Hs.436943
IRS1	P35568	Insulin receptor substrate-1 (IRS-1).	3667	Hs.390242	SOCS3	O14543	Suppressor of cytokine signaling 3 (SOCS-3) (Cytokine-inducible SH2protein 3) (CIS-3) (STAT induced STAT inhibitor 3) (SSI-3).	9021	Hs.436943
ATP6V1E1	P36543	Vacuolar ATP synthase subunit E (EC 3.6.3.14) (V-ATPase E subunit)(Vacuolar proton pump E subunit) (V-ATPase 31 kDa subunit) (P31).	529	Hs.77805	SLC9A3R1	O14745	Ezrin-radixin-moesin binding phosphoprotein 50 (EBP50) (Na(+)/H(+)exchange regulatory cofactor NHE-RF) (NHERF-1) (Regulatory cofactor ofNa(+)/H(+) exchanger) (Sodium-hydrogen exchanger regulatory factor 1)(Solute carrier family 9 isoform 3 regulatory fact	9368	Hs.396783
ABCC2	Q92887	Canalicular multispecific organic anion transporter 1 (ATP-bindingcassette, sub-family C, member 2) (Multidrug resistance-associatedprotein 2) (Canalicular multidrug resistance protein).	1244	Hs.193852	SLC9A3R1	O14745	Ezrin-radixin-moesin binding phosphoprotein 50 (EBP50) (Na(+)/H(+)exchange regulatory cofactor NHE-RF) (NHERF-1) (Regulatory cofactor ofNa(+)/H(+) exchanger) (Sodium-hydrogen exchanger regulatory factor 1)(Solute carrier family 9 isoform 3 regulatory fact	9368	Hs.396783
NOS2A	P35228	Nitric oxide synthase, inducible (EC 1.14.13.39) (NOS, type II)(Inducible NOS) (iNOS) (Hepatocyte NOS) (HEP-NOS).	4843	Hs.193788	SLC9A3R1	O14745	Ezrin-radixin-moesin binding phosphoprotein 50 (EBP50) (Na(+)/H(+)exchange regulatory cofactor NHE-RF) (NHERF-1) (Regulatory cofactor ofNa(+)/H(+) exchanger) (Sodium-hydrogen exchanger regulatory factor 1)(Solute carrier family 9 isoform 3 regulatory fact	9368	Hs.396783
VIL2	P15311	Ezrin (p81) (Cytovillin) (Villin 2).	7430	Hs.403997	SLC9A3R1	O14745	Ezrin-radixin-moesin binding phosphoprotein 50 (EBP50) (Na(+)/H(+)exchange regulatory cofactor NHE-RF) (NHERF-1) (Regulatory cofactor ofNa(+)/H(+) exchanger) (Sodium-hydrogen exchanger regulatory factor 1)(Solute carrier family 9 isoform 3 regulatory fact	9368	Hs.396783
AKT1	P31749	RAC-alpha serine/threonine-protein kinase (EC 2.7.1.37) (RAC-PK-alpha)(Protein kinase B) (PKB) (C-AKT).	207	Hs.368861	TNFSF11	O14788	Tumor necrosis factor ligand superfamily member 11 (Receptor activatorof nuclear factor kappa B ligand) (RANKL) (TNF-related activation-induced cytokine) (TRANCE) (Osteoprotegerin ligand) (OPGL) (Osteoclastdifferentiation factor) (ODF).	8600	Hs.333791
NFKBIA	P25963	NF-kappaB inhibitor alpha (Major histocompatibility complex enhancer-binding protein MAD3) (I-kappa-B-alpha) (IkappaBalpha) (IKB-alpha).	4792	Hs.81328	TNFSF11	O14788	Tumor necrosis factor ligand superfamily member 11 (Receptor activatorof nuclear factor kappa B ligand) (RANKL) (TNF-related activation-induced cytokine) (TRANCE) (Osteoprotegerin ligand) (OPGL) (Osteoclastdifferentiation factor) (ODF).	8600	Hs.333791
TNFRSF11A	Q9Y6Q6	Tumor necrosis factor receptor superfamily member 11A precursor(Receptor activator of NF-KB) (Osteoclast differentiation factorreceptor) (ODFR).	8792	Hs.204044	TNFSF11	O14788	Tumor necrosis factor ligand superfamily member 11 (Receptor activatorof nuclear factor kappa B ligand) (RANKL) (TNF-related activation-induced cytokine) (TRANCE) (Osteoprotegerin ligand) (OPGL) (Osteoclastdifferentiation factor) (ODF).	8600	Hs.333791
PGD	P52209	6-phosphogluconate dehydrogenase, decarboxylating (EC 1.1.1.44).	5226	Hs.392837	HAT1	O14929	Histone acetyltransferase type B catalytic subunit (EC 2.3.1.48).	8520	Hs.13340
IMPDH1	P20839	Inosine-5'-monophosphate dehydrogenase 1 (EC 1.1.1.205) (IMPdehydrogenase 1) (IMPDH-I) (IMPD 1).	3614	Hs.317095	HAT1	O14929	Histone acetyltransferase type B catalytic subunit (EC 2.3.1.48).	8520	Hs.13340
EGFR	P00533	Epidermal growth factor receptor precursor (EC 2.7.1.112) (Receptorprotein-tyrosine kinase ErbB-1).	1956	Hs.77432	RGS16	O15492	Regulator of G-protein signaling 16 (RGS16) (Retinally abundantregulator of G-protein signaling) (RGS-R) (A28-RGS14P).	6004	Hs.413297
IRS1	P35568	Insulin receptor substrate-1 (IRS-1).	3667	Hs.390242	SOCS1	O15524	Suppressor of cytokine signaling 1 (SOCS-1) (JAK-binding protein)(JAB) (STAT induced STAT inhibitor 1) (SSI-1) (Tec-interacting protein3) (TIP-3).	8651	Hs.50640
CSF1R	P07333	Macrophage colony stimulating factor I receptor precursor (CSF-1-R)(EC 2.7.1.112) (Fms proto-oncogene) (c-fms) (CD115 antigen).	1436	Hs.174142	SOCS1	O15524	Suppressor of cytokine signaling 1 (SOCS-1) (JAK-binding protein)(JAB) (STAT induced STAT inhibitor 1) (SSI-1) (Tec-interacting protein3) (TIP-3).	8651	Hs.50640
JAK3	P52333	Tyrosine-protein kinase JAK3 (EC 2.7.1.112) (Janus kinase 3) (JAK-3)(Leukocyte janus kinase) (L-JAK).	3640	Hs.37062	SOCS1	O15524	Suppressor of cytokine signaling 1 (SOCS-1) (JAK-binding protein)(JAB) (STAT induced STAT inhibitor 1) (SSI-1) (Tec-interacting protein3) (TIP-3).	8651	Hs.50640
JAK3	P52333	Tyrosine-protein kinase JAK3 (EC 2.7.1.112) (Janus kinase 3) (JAK-3)(Leukocyte janus kinase) (L-JAK).	3640	Hs.37062	SOCS1	O15524	Suppressor of cytokine signaling 1 (SOCS-1) (JAK-binding protein)(JAB) (STAT induced STAT inhibitor 1) (SSI-1) (Tec-interacting protein3) (TIP-3).	8651	Hs.50640
CSF1	P09603	Macrophage colony stimulating factor-1 precursor (CSF-1) (MCSF) (M-CSF).	1435	Hs.173894	SOCS1	O15524	Suppressor of cytokine signaling 1 (SOCS-1) (JAK-binding protein)(JAB) (STAT induced STAT inhibitor 1) (SSI-1) (Tec-interacting protein3) (TIP-3).	8651	Hs.50640
VAV2	P52735	Vav-2 protein.	7410	Hs.4248	SOCS1	O15524	Suppressor of cytokine signaling 1 (SOCS-1) (JAK-binding protein)(JAB) (STAT induced STAT inhibitor 1) (SSI-1) (Tec-interacting protein3) (TIP-3).	8651	Hs.50640
IRS1	P35568	Insulin receptor substrate-1 (IRS-1).	3667	Hs.390242	SOCS1	O15524	Suppressor of cytokine signaling 1 (SOCS-1) (JAK-binding protein)(JAB) (STAT induced STAT inhibitor 1) (SSI-1) (Tec-interacting protein3) (TIP-3).	8651	Hs.50640
CSF1R	P07333	Macrophage colony stimulating factor I receptor precursor (CSF-1-R)(EC 2.7.1.112) (Fms proto-oncogene) (c-fms) (CD115 antigen).	1436	Hs.174142	SOCS1	O15524	Suppressor of cytokine signaling 1 (SOCS-1) (JAK-binding protein)(JAB) (STAT induced STAT inhibitor 1) (SSI-1) (Tec-interacting protein3) (TIP-3).	8651	Hs.50640
INSR	P06213	Insulin receptor precursor (EC 2.7.1.112) (IR) (CD220 antigen).	3643	Hs.438669	SOCS1	O15524	Suppressor of cytokine signaling 1 (SOCS-1) (JAK-binding protein)(JAB) (STAT induced STAT inhibitor 1) (SSI-1) (Tec-interacting protein3) (TIP-3).	8651	Hs.50640
GHR	P10912	Growth hormone receptor precursor (GH receptor) (Somatotropinreceptor) [Contains: Growth hormone binding protein (GH bindingprotein) (GHBP) (Serum binding protein)].	2690	Hs.125180	SOCS1	O15524	Suppressor of cytokine signaling 1 (SOCS-1) (JAK-binding protein)(JAB) (STAT induced STAT inhibitor 1) (SSI-1) (Tec-interacting protein3) (TIP-3).	8651	Hs.50640
VAV2	P52735	Vav-2 protein.	7410	Hs.4248	SOCS1	O15524	Suppressor of cytokine signaling 1 (SOCS-1) (JAK-binding protein)(JAB) (STAT induced STAT inhibitor 1) (SSI-1) (Tec-interacting protein3) (TIP-3).	8651	Hs.50640
EGFR	P00533	Epidermal growth factor receptor precursor (EC 2.7.1.112) (Receptorprotein-tyrosine kinase ErbB-1).	1956	Hs.77432	SOCS1	O15524	Suppressor of cytokine signaling 1 (SOCS-1) (JAK-binding protein)(JAB) (STAT induced STAT inhibitor 1) (SSI-1) (Tec-interacting protein3) (TIP-3).	8651	Hs.50640
JAK2	O60674	Tyrosine-protein kinase JAK2 (EC 2.7.1.112) (Janus kinase 2) (JAK-2).	3717	Hs.434374	SOCS1	O15524	Suppressor of cytokine signaling 1 (SOCS-1) (JAK-binding protein)(JAB) (STAT induced STAT inhibitor 1) (SSI-1) (Tec-interacting protein3) (TIP-3).	8651	Hs.50640
HDLBP	Q00341	Vigilin (High density lipoprotein-binding protein) (HDL-bindingprotein).	55498	Hs.427152	XPOT	O43592	Exportin T (tRNA exportin) (Exportin(tRNA)).	11260	Hs.85951
RANBP2	P49792	Ran-binding protein 2 (RanBP2) (Nuclear pore complex protein Nup358)(Nucleoporin Nup358) (358 kDa nucleoporin) (P270).	5903	Hs.199179	XPOT	O43592	Exportin T (tRNA exportin) (Exportin(tRNA)).	11260	Hs.85951
GSN	P06396	Gelsolin precursor, plasma (Actin-depolymerizing factor) (ADF)(Brevin) (AGEL).	57000	Hs.446537	ACTN4	O43707	Alpha-actinin 4 (Non-muscle alpha-actinin 4) (F-actin cross linkingprotein).	81	Hs.443619
MAPK10	P53779	Mitogen-activated protein kinase 10 (EC 2.7.1.37) (Stress-activatedprotein kinase JNK3) (c-Jun N-terminal kinase 3) (MAP kinase p493F12).	5602	Hs.25209	SH3BP5	O60239	SH3 domain-binding protein 5 (SH3 domain-binding protein thatpreferentially associates with BTK).	9467	Hs.109150
NR3C1	P04150	Glucocorticoid receptor (GR).	375473	Hs.512414	CRSP2	O60244	Cofactor required for Sp1 transcriptional activation subunit 2(Transcriptional coactivator CRSP150) (Vitamin D3 receptor-interactingprotein complex 150 kDa component) (DRIP150) (Thyroid hormonereceptor-associated protein complex 170 kDa component) (Trap17	9282	Hs.407604
COPB2	P35606	Coatomer beta' subunit (Beta'-coat protein) (Beta'-COP) (p102).	9276	Hs.75724	ACSL4	O60488	Long-chain-fatty-acid--CoA ligase 4 (EC 6.2.1.3) (Long-chain acyl-CoAsynthetase 4) (LACS 4).	2182	Hs.269559
CBS	P35520	Cystathionine beta-synthase (EC 4.2.1.22) (Serine sulfhydrase) (Beta-thionase).	875	Hs.171003	ACSL4	O60488	Long-chain-fatty-acid--CoA ligase 4 (EC 6.2.1.3) (Long-chain acyl-CoAsynthetase 4) (LACS 4).	2182	Hs.269559
HAT1	O14929	Histone acetyltransferase type B catalytic subunit (EC 2.3.1.48).	8520	Hs.13340	ACSL4	O60488	Long-chain-fatty-acid--CoA ligase 4 (EC 6.2.1.3) (Long-chain acyl-CoAsynthetase 4) (LACS 4).	2182	Hs.269559
ADK	P55263	Adenosine kinase (EC 2.7.1.20) (AK) (Adenosine 5'-phosphotransferase).	132	Hs.355533	ACSL4	O60488	Long-chain-fatty-acid--CoA ligase 4 (EC 6.2.1.3) (Long-chain acyl-CoAsynthetase 4) (LACS 4).	2182	Hs.269559
DOHH	Q9BU89	Hypothetical protein.	83475	Hs.91103	ACSL4	O60488	Long-chain-fatty-acid--CoA ligase 4 (EC 6.2.1.3) (Long-chain acyl-CoAsynthetase 4) (LACS 4).	2182	Hs.269559
EIF4E	P06730	Eukaryotic translation initiation factor 4E (eIF4E) (eIF-4E) (mRNAcap-binding protein) (eIF-4F 25 kDa subunit).	374810	Hs.79306	ACSL4	O60488	Long-chain-fatty-acid--CoA ligase 4 (EC 6.2.1.3) (Long-chain acyl-CoAsynthetase 4) (LACS 4).	2182	Hs.269559
EPOR	P19235	Erythropoietin receptor precursor (EPO-R).	2057	Hs.127826	JAK2	O60674	Tyrosine-protein kinase JAK2 (EC 2.7.1.112) (Janus kinase 2) (JAK-2).	3717	Hs.434374
BRCA1	P38398	Breast cancer type 1 susceptibility protein.	672	Hs.194143	JAK2	O60674	Tyrosine-protein kinase JAK2 (EC 2.7.1.112) (Janus kinase 2) (JAK-2).	3717	Hs.434374
STAT3	P40763	Signal transducer and activator of transcription 3 (Acute-phaseresponse factor).	6774	Hs.421342	JAK2	O60674	Tyrosine-protein kinase JAK2 (EC 2.7.1.112) (Janus kinase 2) (JAK-2).	3717	Hs.434374
ERBB2	P04626	Receptor protein-tyrosine kinase erbB-2 precursor (EC 2.7.1.112)(p185erbB2) (NEU proto-oncogene) (C-erbB-2) (Tyrosine kinase-type cellsurface receptor HER2) (MLN 19).	2064	Hs.446352	JAK2	O60674	Tyrosine-protein kinase JAK2 (EC 2.7.1.112) (Janus kinase 2) (JAK-2).	3717	Hs.434374
SOCS1	O15524	Suppressor of cytokine signaling 1 (SOCS-1) (JAK-binding protein)(JAB) (STAT induced STAT inhibitor 1) (SSI-1) (Tec-interacting protein3) (TIP-3).	8651	Hs.50640	JAK2	O60674	Tyrosine-protein kinase JAK2 (EC 2.7.1.112) (Janus kinase 2) (JAK-2).	3717	Hs.434374
PTPN6	P29350	Protein-tyrosine phosphatase, non-receptor type 6 (EC 3.1.3.48)(Protein-tyrosine phosphatase 1C) (PTP-1C) (Hematopoietic cellprotein-tyrosine phosphatase) (SH-PTP1) (Protein-tyrosine phosphataseSHP-1).	5777	Hs.63489	JAK2	O60674	Tyrosine-protein kinase JAK2 (EC 2.7.1.112) (Janus kinase 2) (JAK-2).	3717	Hs.434374
STAT5A	P42229	Signal transducer and activator of transcription 5A.	6776	Hs.437058	JAK2	O60674	Tyrosine-protein kinase JAK2 (EC 2.7.1.112) (Janus kinase 2) (JAK-2).	3717	Hs.434374
BRCA1	P38398	Breast cancer type 1 susceptibility protein.	672	Hs.194143	JAK2	O60674	Tyrosine-protein kinase JAK2 (EC 2.7.1.112) (Janus kinase 2) (JAK-2).	3717	Hs.434374
CCR5	P51681	C-C chemokine receptor type 5 (C-C CKR-5) (CC-CKR-5) (CCR-5) (CCR5)(HIV-1 fusion coreceptor) (CHEMR13) (CD195 antigen).	1234	Hs.54443	JAK2	O60674	Tyrosine-protein kinase JAK2 (EC 2.7.1.112) (Janus kinase 2) (JAK-2).	3717	Hs.434374
PRLR	P16471	Prolactin receptor precursor (PRL-R).	5618	Hs.212892	JAK2	O60674	Tyrosine-protein kinase JAK2 (EC 2.7.1.112) (Janus kinase 2) (JAK-2).	3717	Hs.434374
SOCS3	O14543	Suppressor of cytokine signaling 3 (SOCS-3) (Cytokine-inducible SH2protein 3) (CIS-3) (STAT induced STAT inhibitor 3) (SSI-3).	9021	Hs.436943	JAK2	O60674	Tyrosine-protein kinase JAK2 (EC 2.7.1.112) (Janus kinase 2) (JAK-2).	3717	Hs.434374
GHR	P10912	Growth hormone receptor precursor (GH receptor) (Somatotropinreceptor) [Contains: Growth hormone binding protein (GH bindingprotein) (GHBP) (Serum binding protein)].	2690	Hs.125180	JAK2	O60674	Tyrosine-protein kinase JAK2 (EC 2.7.1.112) (Janus kinase 2) (JAK-2).	3717	Hs.434374
CCR5	P51681	C-C chemokine receptor type 5 (C-C CKR-5) (CC-CKR-5) (CCR-5) (CCR5)(HIV-1 fusion coreceptor) (CHEMR13) (CD195 antigen).	1234	Hs.54443	JAK2	O60674	Tyrosine-protein kinase JAK2 (EC 2.7.1.112) (Janus kinase 2) (JAK-2).	3717	Hs.434374
CCR2	P41597	C-C chemokine receptor type 2 (C-C CKR-2) (CC-CKR-2) (CCR-2) (CCR2)(Monocyte chemoattractant protein 1 receptor) (MCP-1-R).	1231	Hs.517814	JAK2	O60674	Tyrosine-protein kinase JAK2 (EC 2.7.1.112) (Janus kinase 2) (JAK-2).	3717	Hs.434374
LEPR	P48357	Leptin receptor precursor (LEP-R) (OB receptor) (OB-R) (HuB219).	54741	Hs.23581	JAK2	O60674	Tyrosine-protein kinase JAK2 (EC 2.7.1.112) (Janus kinase 2) (JAK-2).	3717	Hs.434374
FECH	P22830	Ferrochelatase, mitochondrial precursor (EC 4.99.1.1) (Protohemeferro-lyase) (Heme synthetase).	2235	Hs.443610	ABCB7	O75027	ATP-binding cassette, sub-family B, member 7, mitochondrial precursor(ATP-binding cassette transporter 7) (ABC transporter 7 protein).	22	Hs.370480
PSEN1	P49768	Presenilin 1 (PS-1) (S182 protein).	5663	Hs.3260	FLNB	O75369	Filamin B (FLN-B) (Beta-filamin) (Actin-binding like protein) (Thyroidautoantigen) (Truncated actin-binding protein) (Truncated ABP) (ABP-280 homolog) (ABP-278) (Filamin 3) (Filamin homolog 1) (Fh1).	2317	Hs.81008
PSEN1	P49768	Presenilin 1 (PS-1) (S182 protein).	5663	Hs.3260	FLNB	O75369	Filamin B (FLN-B) (Beta-filamin) (Actin-binding like protein) (Thyroidautoantigen) (Truncated actin-binding protein) (Truncated ABP) (ABP-280 homolog) (ABP-278) (Filamin 3) (Filamin homolog 1) (Fh1).	2317	Hs.81008
COPS7A	Q9UBW8	Cop9 complex subunit 7a (DERP10) (Dermal papilla derived protein10).	50813	Hs.125309	TOM1L1	O75674	TOM1-like 1 protein (Target of myb-like 1 protein) (Src activating andsignaling molecule protein).	10040	Hs.153504
GSN	P06396	Gelsolin precursor, plasma (Actin-depolymerizing factor) (ADF)(Brevin) (AGEL).	57000	Hs.446537	TOM1L1	O75674	TOM1-like 1 protein (Target of myb-like 1 protein) (Src activating andsignaling molecule protein).	10040	Hs.153504
HNRPH2	P55795	Heterogeneous nuclear ribonucleoprotein H' (hnRNP H') (FTP-3).	3188	Hs.278857	TOM1L1	O75674	TOM1-like 1 protein (Target of myb-like 1 protein) (Src activating andsignaling molecule protein).	10040	Hs.153504
RAB18	Q9NP72	Ras-related protein Rab-18.	22931	Hs.414357	TOM1L1	O75674	TOM1-like 1 protein (Target of myb-like 1 protein) (Src activating andsignaling molecule protein).	10040	Hs.153504
OAT	P04181	Ornithine aminotransferase, mitochondrial precursor (EC 2.6.1.13)(Ornithine--oxo-acid aminotransferase).	4942	Hs.75485	EIF3S4	O75821	Eukaryotic translation initiation factor 3 subunit 4 (eIF-3 delta)(eIF3 p44) (eIF-3 RNA-binding subunit) (eIF3 p42) (eIF3g).	8666	Hs.28081
COPB2	P35606	Coatomer beta' subunit (Beta'-coat protein) (Beta'-COP) (p102).	9276	Hs.75724	EIF3S4	O75821	Eukaryotic translation initiation factor 3 subunit 4 (eIF-3 delta)(eIF3 p44) (eIF-3 RNA-binding subunit) (eIF3 p42) (eIF3g).	8666	Hs.28081
COPA	P53621	Coatomer alpha subunit (Alpha-coat protein) (Alpha-COP) (HEPCOP) (HEP-COP) [Contains: Xenin (Xenopsin-related peptide); Proxenin].	1314	Hs.477132	EIF3S4	O75821	Eukaryotic translation initiation factor 3 subunit 4 (eIF-3 delta)(eIF3 p44) (eIF-3 RNA-binding subunit) (eIF3 p42) (eIF3g).	8666	Hs.28081
SARS	P49591	Seryl-tRNA synthetase (EC 6.1.1.11) (Serine--tRNA ligase) (SerRS).	6301	Hs.444261	EIF3S4	O75821	Eukaryotic translation initiation factor 3 subunit 4 (eIF-3 delta)(eIF3 p44) (eIF-3 RNA-binding subunit) (eIF3 p42) (eIF3g).	8666	Hs.28081
ACAT1	P24752	Acetyl-CoA acetyltransferase, mitochondrial precursor (EC 2.3.1.9)(Acetoacetyl-CoA thiolase) (T2).	38	Hs.37	EIF3S4	O75821	Eukaryotic translation initiation factor 3 subunit 4 (eIF-3 delta)(eIF3 p44) (eIF-3 RNA-binding subunit) (eIF3 p42) (eIF3g).	8666	Hs.28081
DOHH	Q9BU89	Hypothetical protein.	83475	Hs.91103	EIF3S4	O75821	Eukaryotic translation initiation factor 3 subunit 4 (eIF-3 delta)(eIF3 p44) (eIF-3 RNA-binding subunit) (eIF3 p42) (eIF3g).	8666	Hs.28081
EPB41	P11171	Protein 4.1 (Band 4.1) (P4.1) (EPB4.1) (4.1R).	2035	Hs.458444	EIF3S4	O75821	Eukaryotic translation initiation factor 3 subunit 4 (eIF-3 delta)(eIF3 p44) (eIF-3 RNA-binding subunit) (eIF3 p42) (eIF3g).	8666	Hs.28081
PSMD10	O75832	26S proteasome non-ATPase regulatory subunit 10 (26S proteasomeregulatory subunit p28) (Gankyrin).	5716	Hs.433559	EIF3S4	O75821	Eukaryotic translation initiation factor 3 subunit 4 (eIF-3 delta)(eIF3 p44) (eIF-3 RNA-binding subunit) (eIF3 p42) (eIF3g).	8666	Hs.28081
OAT	P04181	Ornithine aminotransferase, mitochondrial precursor (EC 2.6.1.13)(Ornithine--oxo-acid aminotransferase).	4942	Hs.75485	PSMD10	O75832	26S proteasome non-ATPase regulatory subunit 10 (26S proteasomeregulatory subunit p28) (Gankyrin).	5716	Hs.433559
EIF3S4	O75821	Eukaryotic translation initiation factor 3 subunit 4 (eIF-3 delta)(eIF3 p44) (eIF-3 RNA-binding subunit) (eIF3 p42) (eIF3g).	8666	Hs.28081	PSMD10	O75832	26S proteasome non-ATPase regulatory subunit 10 (26S proteasomeregulatory subunit p28) (Gankyrin).	5716	Hs.433559
ACAT1	P24752	Acetyl-CoA acetyltransferase, mitochondrial precursor (EC 2.3.1.9)(Acetoacetyl-CoA thiolase) (T2).	38	Hs.37	PSMD10	O75832	26S proteasome non-ATPase regulatory subunit 10 (26S proteasomeregulatory subunit p28) (Gankyrin).	5716	Hs.433559
STX5	Q13190	Syntaxin 5.	6811	Hs.421457	GOSR1	O95249	28 kDa Golgi SNARE protein (Golgi SNAP receptor complex member 1) (28kDa cis-Golgi SNARE p28) (GOS-28).	9527	Hs.124436
PPARA	Q07869	Peroxisome proliferator activated receptor alpha (PPAR-alpha).	5465	Hs.271640	GADD45G	O95257	Growth arrest and DNA-damage-inducible protein GADD45 gamma (Cytokineresponsive protein CR6).	10912	Hs.9701
EEF2	P13639	Elongation factor 2 (EF-2).	1938	Hs.75309	SEC24B	O95487	Protein transport protein Sec24B (SEC24-related protein B).	10427	Hs.7239
LTF	P02788	Lactotransferrin precursor (Lactoferrin) [Contains: Kaliocin-1;Lactoferroxin A; Lactoferroxin B; Lactoferroxin C].	4057	Hs.518547	CP	P00450	Ceruloplasmin precursor (EC 1.16.3.1) (Ferroxidase).	1356	Hs.282557
ATP7A	Q04656	Copper-transporting ATPase 1 (EC 3.6.3.4) (Copper pump 1) (Menkesdisease-associated protein).	538	Hs.606	CP	P00450	Ceruloplasmin precursor (EC 1.16.3.1) (Ferroxidase).	1356	Hs.282557
GAST	P01350	Gastrin precursor [Contains: Gastrin 71 (Component I); Gastrin 52; Biggastrin (Gastrin 34) (Component II); Gastrin (Gastrin 17) (ComponentIII); Gastrin 14; Gastrin 6].	2520	Hs.2681	CP	P00450	Ceruloplasmin precursor (EC 1.16.3.1) (Ferroxidase).	1356	Hs.282557
LTF	P02788	Lactotransferrin precursor (Lactoferrin) [Contains: Kaliocin-1;Lactoferroxin A; Lactoferroxin B; Lactoferroxin C].	4057	Hs.518547	CP	P00450	Ceruloplasmin precursor (EC 1.16.3.1) (Ferroxidase).	1356	Hs.282557
OAT	P04181	Ornithine aminotransferase, mitochondrial precursor (EC 2.6.1.13)(Ornithine--oxo-acid aminotransferase).	4942	Hs.75485	OTC	P00480	Ornithine carbamoyltransferase, mitochondrial precursor (EC 2.1.3.3)(OTCase) (Ornithine transcarbamylase).	5009	Hs.117050
MUC1	P15941	Mucin 1 precursor (MUC-1) (Polymorphic epithelial mucin) (PEM) (PEMT)(Episialin) (Tumor-associated mucin) (Carcinoma-associated mucin)(Tumor-associated epithelial membrane antigen) (EMA) (H23AG) (Peanut-reactive urinary mucin) (PUM) (Breast carcinoma-asso	4582	Hs.89603	EGFR	P00533	Epidermal growth factor receptor precursor (EC 2.7.1.112) (Receptorprotein-tyrosine kinase ErbB-1).	1956	Hs.77432
EGF	P01133	Pro-epidermal growth factor precursor (EGF) [Contains: Epidermalgrowth factor (Urogastrone)].	1950	Hs.419815	EGFR	P00533	Epidermal growth factor receptor precursor (EC 2.7.1.112) (Receptorprotein-tyrosine kinase ErbB-1).	1956	Hs.77432
MUC1	P15941	Mucin 1 precursor (MUC-1) (Polymorphic epithelial mucin) (PEM) (PEMT)(Episialin) (Tumor-associated mucin) (Carcinoma-associated mucin)(Tumor-associated epithelial membrane antigen) (EMA) (H23AG) (Peanut-reactive urinary mucin) (PUM) (Breast carcinoma-asso	4582	Hs.89603	EGFR	P00533	Epidermal growth factor receptor precursor (EC 2.7.1.112) (Receptorprotein-tyrosine kinase ErbB-1).	1956	Hs.77432
MUC1	P15941	Mucin 1 precursor (MUC-1) (Polymorphic epithelial mucin) (PEM) (PEMT)(Episialin) (Tumor-associated mucin) (Carcinoma-associated mucin)(Tumor-associated epithelial membrane antigen) (EMA) (H23AG) (Peanut-reactive urinary mucin) (PUM) (Breast carcinoma-asso	4582	Hs.89603	EGFR	P00533	Epidermal growth factor receptor precursor (EC 2.7.1.112) (Receptorprotein-tyrosine kinase ErbB-1).	1956	Hs.77432
MUC1	P15941	Mucin 1 precursor (MUC-1) (Polymorphic epithelial mucin) (PEM) (PEMT)(Episialin) (Tumor-associated mucin) (Carcinoma-associated mucin)(Tumor-associated epithelial membrane antigen) (EMA) (H23AG) (Peanut-reactive urinary mucin) (PUM) (Breast carcinoma-asso	4582	Hs.89603	EGFR	P00533	Epidermal growth factor receptor precursor (EC 2.7.1.112) (Receptorprotein-tyrosine kinase ErbB-1).	1956	Hs.77432
TNC	P24821	Tenascin precursor (TN) (Hexabrachion) (Cytotactin) (Neuronectin)(GMEM) (JI) (Miotendinous antigen) (Glioma-associated-extracellularmatrix antigen) (GP 150-225) (Tenascin-C) (TN-C).	3371	Hs.98998	EGFR	P00533	Epidermal growth factor receptor precursor (EC 2.7.1.112) (Receptorprotein-tyrosine kinase ErbB-1).	1956	Hs.77432
TNC	P24821	Tenascin precursor (TN) (Hexabrachion) (Cytotactin) (Neuronectin)(GMEM) (JI) (Miotendinous antigen) (Glioma-associated-extracellularmatrix antigen) (GP 150-225) (Tenascin-C) (TN-C).	3371	Hs.98998	EGFR	P00533	Epidermal growth factor receptor precursor (EC 2.7.1.112) (Receptorprotein-tyrosine kinase ErbB-1).	1956	Hs.77432
EGF	P01133	Pro-epidermal growth factor precursor (EGF) [Contains: Epidermalgrowth factor (Urogastrone)].	1950	Hs.419815	EGFR	P00533	Epidermal growth factor receptor precursor (EC 2.7.1.112) (Receptorprotein-tyrosine kinase ErbB-1).	1956	Hs.77432
MUC1	P15941	Mucin 1 precursor (MUC-1) (Polymorphic epithelial mucin) (PEM) (PEMT)(Episialin) (Tumor-associated mucin) (Carcinoma-associated mucin)(Tumor-associated epithelial membrane antigen) (EMA) (H23AG) (Peanut-reactive urinary mucin) (PUM) (Breast carcinoma-asso	4582	Hs.89603	EGFR	P00533	Epidermal growth factor receptor precursor (EC 2.7.1.112) (Receptorprotein-tyrosine kinase ErbB-1).	1956	Hs.77432
MUC1	P15941	Mucin 1 precursor (MUC-1) (Polymorphic epithelial mucin) (PEM) (PEMT)(Episialin) (Tumor-associated mucin) (Carcinoma-associated mucin)(Tumor-associated epithelial membrane antigen) (EMA) (H23AG) (Peanut-reactive urinary mucin) (PUM) (Breast carcinoma-asso	4582	Hs.89603	EGFR	P00533	Epidermal growth factor receptor precursor (EC 2.7.1.112) (Receptorprotein-tyrosine kinase ErbB-1).	1956	Hs.77432
MUC1	P15941	Mucin 1 precursor (MUC-1) (Polymorphic epithelial mucin) (PEM) (PEMT)(Episialin) (Tumor-associated mucin) (Carcinoma-associated mucin)(Tumor-associated epithelial membrane antigen) (EMA) (H23AG) (Peanut-reactive urinary mucin) (PUM) (Breast carcinoma-asso	4582	Hs.89603	EGFR	P00533	Epidermal growth factor receptor precursor (EC 2.7.1.112) (Receptorprotein-tyrosine kinase ErbB-1).	1956	Hs.77432
EGF	P01133	Pro-epidermal growth factor precursor (EGF) [Contains: Epidermalgrowth factor (Urogastrone)].	1950	Hs.419815	EGFR	P00533	Epidermal growth factor receptor precursor (EC 2.7.1.112) (Receptorprotein-tyrosine kinase ErbB-1).	1956	Hs.77432
PAK1	Q13153	Serine/threonine-protein kinase PAK 1 (EC 2.7.1.37) (p21-activatedkinase 1) (PAK-1) (P65-PAK) (Alpha-PAK).	283218	Hs.64056	EGFR	P00533	Epidermal growth factor receptor precursor (EC 2.7.1.112) (Receptorprotein-tyrosine kinase ErbB-1).	1956	Hs.77432
MUC1	P15941	Mucin 1 precursor (MUC-1) (Polymorphic epithelial mucin) (PEM) (PEMT)(Episialin) (Tumor-associated mucin) (Carcinoma-associated mucin)(Tumor-associated epithelial membrane antigen) (EMA) (H23AG) (Peanut-reactive urinary mucin) (PUM) (Breast carcinoma-asso	4582	Hs.89603	EGFR	P00533	Epidermal growth factor receptor precursor (EC 2.7.1.112) (Receptorprotein-tyrosine kinase ErbB-1).	1956	Hs.77432
EGF	P01133	Pro-epidermal growth factor precursor (EGF) [Contains: Epidermalgrowth factor (Urogastrone)].	1950	Hs.419815	EGFR	P00533	Epidermal growth factor receptor precursor (EC 2.7.1.112) (Receptorprotein-tyrosine kinase ErbB-1).	1956	Hs.77432
VAV2	P52735	Vav-2 protein.	7410	Hs.4248	EGFR	P00533	Epidermal growth factor receptor precursor (EC 2.7.1.112) (Receptorprotein-tyrosine kinase ErbB-1).	1956	Hs.77432
VAV2	P52735	Vav-2 protein.	7410	Hs.4248	EGFR	P00533	Epidermal growth factor receptor precursor (EC 2.7.1.112) (Receptorprotein-tyrosine kinase ErbB-1).	1956	Hs.77432
VAV2	P52735	Vav-2 protein.	7410	Hs.4248	EGFR	P00533	Epidermal growth factor receptor precursor (EC 2.7.1.112) (Receptorprotein-tyrosine kinase ErbB-1).	1956	Hs.77432
	Q9UKM3	Transforming growth factor-alpha variant I.	7039	Hs.170009	EGFR	P00533	Epidermal growth factor receptor precursor (EC 2.7.1.112) (Receptorprotein-tyrosine kinase ErbB-1).	1956	Hs.77432
SOCS1	O15524	Suppressor of cytokine signaling 1 (SOCS-1) (JAK-binding protein)(JAB) (STAT induced STAT inhibitor 1) (SSI-1) (Tec-interacting protein3) (TIP-3).	8651	Hs.50640	EGFR	P00533	Epidermal growth factor receptor precursor (EC 2.7.1.112) (Receptorprotein-tyrosine kinase ErbB-1).	1956	Hs.77432
RGS16	O15492	Regulator of G-protein signaling 16 (RGS16) (Retinally abundantregulator of G-protein signaling) (RGS-R) (A28-RGS14P).	6004	Hs.413297	EGFR	P00533	Epidermal growth factor receptor precursor (EC 2.7.1.112) (Receptorprotein-tyrosine kinase ErbB-1).	1956	Hs.77432
CEBPB	P17676	CCAAT/enhancer binding protein beta (C/EBP beta) (Nuclear factor NF-IL6) (Transcription factor 5).	1051	Hs.99029	EGFR	P00533	Epidermal growth factor receptor precursor (EC 2.7.1.112) (Receptorprotein-tyrosine kinase ErbB-1).	1956	Hs.77432
SOCS3	O14543	Suppressor of cytokine signaling 3 (SOCS-3) (Cytokine-inducible SH2protein 3) (CIS-3) (STAT induced STAT inhibitor 3) (SSI-3).	9021	Hs.436943	EGFR	P00533	Epidermal growth factor receptor precursor (EC 2.7.1.112) (Receptorprotein-tyrosine kinase ErbB-1).	1956	Hs.77432
EGF	P01133	Pro-epidermal growth factor precursor (EGF) [Contains: Epidermalgrowth factor (Urogastrone)].	1950	Hs.419815	EGFR	P00533	Epidermal growth factor receptor precursor (EC 2.7.1.112) (Receptorprotein-tyrosine kinase ErbB-1).	1956	Hs.77432
EGF	P01133	Pro-epidermal growth factor precursor (EGF) [Contains: Epidermalgrowth factor (Urogastrone)].	1950	Hs.419815	EGFR	P00533	Epidermal growth factor receptor precursor (EC 2.7.1.112) (Receptorprotein-tyrosine kinase ErbB-1).	1956	Hs.77432
ERBB2	P04626	Receptor protein-tyrosine kinase erbB-2 precursor (EC 2.7.1.112)(p185erbB2) (NEU proto-oncogene) (C-erbB-2) (Tyrosine kinase-type cellsurface receptor HER2) (MLN 19).	2064	Hs.446352	EGFR	P00533	Epidermal growth factor receptor precursor (EC 2.7.1.112) (Receptorprotein-tyrosine kinase ErbB-1).	1956	Hs.77432
IRS1	P35568	Insulin receptor substrate-1 (IRS-1).	3667	Hs.390242	EGFR	P00533	Epidermal growth factor receptor precursor (EC 2.7.1.112) (Receptorprotein-tyrosine kinase ErbB-1).	1956	Hs.77432
STAT3	P40763	Signal transducer and activator of transcription 3 (Acute-phaseresponse factor).	6774	Hs.421342	EGFR	P00533	Epidermal growth factor receptor precursor (EC 2.7.1.112) (Receptorprotein-tyrosine kinase ErbB-1).	1956	Hs.77432
STAT1	P42224	Signal transducer and activator of transcription 1-alpha/beta(Transcription factor ISGF-3 components p91/p84).	6772	Hs.21486	EGFR	P00533	Epidermal growth factor receptor precursor (EC 2.7.1.112) (Receptorprotein-tyrosine kinase ErbB-1).	1956	Hs.77432
STAT5A	P42229	Signal transducer and activator of transcription 5A.	6776	Hs.437058	EGFR	P00533	Epidermal growth factor receptor precursor (EC 2.7.1.112) (Receptorprotein-tyrosine kinase ErbB-1).	1956	Hs.77432
HBEGF	Q99075	Heparin-binding EGF-like growth factor precursor (HB-EGF) (HBEGF)(Diphteria toxin receptor) (DT-R).	1839	Hs.799	EGFR	P00533	Epidermal growth factor receptor precursor (EC 2.7.1.112) (Receptorprotein-tyrosine kinase ErbB-1).	1956	Hs.77432
STAT5B	P51692	Signal transducer and activator of transcription 5B.	6777	Hs.434992	EGFR	P00533	Epidermal growth factor receptor precursor (EC 2.7.1.112) (Receptorprotein-tyrosine kinase ErbB-1).	1956	Hs.77432
BMX	P51813	Cytoplasmic tyrosine-protein kinase BMX (EC 2.7.1.112) (Bone marrowkinase BMX) (Epithelial and endothelial tyrosine kinase) (ETK)(NTK38).	660	Hs.27372	EGFR	P00533	Epidermal growth factor receptor precursor (EC 2.7.1.112) (Receptorprotein-tyrosine kinase ErbB-1).	1956	Hs.77432
HBEGF	Q99075	Heparin-binding EGF-like growth factor precursor (HB-EGF) (HBEGF)(Diphteria toxin receptor) (DT-R).	1839	Hs.799	EGFR	P00533	Epidermal growth factor receptor precursor (EC 2.7.1.112) (Receptorprotein-tyrosine kinase ErbB-1).	1956	Hs.77432
MUC1	P15941	Mucin 1 precursor (MUC-1) (Polymorphic epithelial mucin) (PEM) (PEMT)(Episialin) (Tumor-associated mucin) (Carcinoma-associated mucin)(Tumor-associated epithelial membrane antigen) (EMA) (H23AG) (Peanut-reactive urinary mucin) (PUM) (Breast carcinoma-asso	4582	Hs.89603	EGFR	P00533	Epidermal growth factor receptor precursor (EC 2.7.1.112) (Receptorprotein-tyrosine kinase ErbB-1).	1956	Hs.77432
EGF	P01133	Pro-epidermal growth factor precursor (EGF) [Contains: Epidermalgrowth factor (Urogastrone)].	1950	Hs.419815	EGFR	P00533	Epidermal growth factor receptor precursor (EC 2.7.1.112) (Receptorprotein-tyrosine kinase ErbB-1).	1956	Hs.77432
EGF	P01133	Pro-epidermal growth factor precursor (EGF) [Contains: Epidermalgrowth factor (Urogastrone)].	1950	Hs.419815	EGFR	P00533	Epidermal growth factor receptor precursor (EC 2.7.1.112) (Receptorprotein-tyrosine kinase ErbB-1).	1956	Hs.77432
EGF	P01133	Pro-epidermal growth factor precursor (EGF) [Contains: Epidermalgrowth factor (Urogastrone)].	1950	Hs.419815	EGFR	P00533	Epidermal growth factor receptor precursor (EC 2.7.1.112) (Receptorprotein-tyrosine kinase ErbB-1).	1956	Hs.77432
EGF	P01133	Pro-epidermal growth factor precursor (EGF) [Contains: Epidermalgrowth factor (Urogastrone)].	1950	Hs.419815	EGFR	P00533	Epidermal growth factor receptor precursor (EC 2.7.1.112) (Receptorprotein-tyrosine kinase ErbB-1).	1956	Hs.77432
PTPN6	P29350	Protein-tyrosine phosphatase, non-receptor type 6 (EC 3.1.3.48)(Protein-tyrosine phosphatase 1C) (PTP-1C) (Hematopoietic cellprotein-tyrosine phosphatase) (SH-PTP1) (Protein-tyrosine phosphataseSHP-1).	5777	Hs.63489	EGFR	P00533	Epidermal growth factor receptor precursor (EC 2.7.1.112) (Receptorprotein-tyrosine kinase ErbB-1).	1956	Hs.77432
CD82	P27701	CD82 antigen (Inducible membrane protein R2) (C33 antigen) (IA4)(Metastasis suppressor Kangai 1) (Suppressor of tumorigenicity-6).	3732	Hs.323949	EGFR	P00533	Epidermal growth factor receptor precursor (EC 2.7.1.112) (Receptorprotein-tyrosine kinase ErbB-1).	1956	Hs.77432
EGF	P01133	Pro-epidermal growth factor precursor (EGF) [Contains: Epidermalgrowth factor (Urogastrone)].	1950	Hs.419815	EGFR	P00533	Epidermal growth factor receptor precursor (EC 2.7.1.112) (Receptorprotein-tyrosine kinase ErbB-1).	1956	Hs.77432
EGF	P01133	Pro-epidermal growth factor precursor (EGF) [Contains: Epidermalgrowth factor (Urogastrone)].	1950	Hs.419815	EGFR	P00533	Epidermal growth factor receptor precursor (EC 2.7.1.112) (Receptorprotein-tyrosine kinase ErbB-1).	1956	Hs.77432
AREG	P15514	Amphiregulin precursor (AR) (Colorectum cell-derived growth factor)(CRDGF).	374	Hs.270833	EGFR	P00533	Epidermal growth factor receptor precursor (EC 2.7.1.112) (Receptorprotein-tyrosine kinase ErbB-1).	1956	Hs.77432
MUC1	P15941	Mucin 1 precursor (MUC-1) (Polymorphic epithelial mucin) (PEM) (PEMT)(Episialin) (Tumor-associated mucin) (Carcinoma-associated mucin)(Tumor-associated epithelial membrane antigen) (EMA) (H23AG) (Peanut-reactive urinary mucin) (PUM) (Breast carcinoma-asso	4582	Hs.89603	EGFR	P00533	Epidermal growth factor receptor precursor (EC 2.7.1.112) (Receptorprotein-tyrosine kinase ErbB-1).	1956	Hs.77432
MUC1	P15941	Mucin 1 precursor (MUC-1) (Polymorphic epithelial mucin) (PEM) (PEMT)(Episialin) (Tumor-associated mucin) (Carcinoma-associated mucin)(Tumor-associated epithelial membrane antigen) (EMA) (H23AG) (Peanut-reactive urinary mucin) (PUM) (Breast carcinoma-asso	4582	Hs.89603	EGFR	P00533	Epidermal growth factor receptor precursor (EC 2.7.1.112) (Receptorprotein-tyrosine kinase ErbB-1).	1956	Hs.77432
MUC1	P15941	Mucin 1 precursor (MUC-1) (Polymorphic epithelial mucin) (PEM) (PEMT)(Episialin) (Tumor-associated mucin) (Carcinoma-associated mucin)(Tumor-associated epithelial membrane antigen) (EMA) (H23AG) (Peanut-reactive urinary mucin) (PUM) (Breast carcinoma-asso	4582	Hs.89603	EGFR	P00533	Epidermal growth factor receptor precursor (EC 2.7.1.112) (Receptorprotein-tyrosine kinase ErbB-1).	1956	Hs.77432
EGF	P01133	Pro-epidermal growth factor precursor (EGF) [Contains: Epidermalgrowth factor (Urogastrone)].	1950	Hs.419815	EGFR	P00533	Epidermal growth factor receptor precursor (EC 2.7.1.112) (Receptorprotein-tyrosine kinase ErbB-1).	1956	Hs.77432
B4GALT1	P15291	Beta-1,4-galactosyltransferase 1 (EC 2.4.1.-) (Beta-1,4-GalTase 1)(Beta4Gal-T1) (b4Gal-T1) (UDP-galactose:beta-N-acetylglucosamine beta-1,4-galactosyltransferase 1) (UDP-Gal:beta-GlcNAc beta-1,4-galactosyltransferase 1) [Includes: Lactose synthase A prote	2683	Hs.396798	LALBA	P00709	Alpha-lactalbumin precursor (Lactose synthase B protein).	3906	Hs.72938
B4GALT1	P15291	Beta-1,4-galactosyltransferase 1 (EC 2.4.1.-) (Beta-1,4-GalTase 1)(Beta4Gal-T1) (b4Gal-T1) (UDP-galactose:beta-N-acetylglucosamine beta-1,4-galactosyltransferase 1) (UDP-Gal:beta-GlcNAc beta-1,4-galactosyltransferase 1) [Includes: Lactose synthase A prote	2683	Hs.396798	LALBA	P00709	Alpha-lactalbumin precursor (Lactose synthase B protein).	3906	Hs.72938
PLAU	P00749	Urokinase-type plasminogen activator precursor (EC 3.4.21.73) (uPA)(U-plasminogen activator).	5328	Hs.77274	PLG	P00747	Plasminogen precursor (EC 3.4.21.7) [Contains: Angiostatin].	5340	Hs.143436
IGFBP3	P17936	Insulin-like growth factor binding protein 3 precursor (IGFBP-3) (IBP-3) (IGF-binding protein 3).	3486	Hs.450230	PLG	P00747	Plasminogen precursor (EC 3.4.21.7) [Contains: Angiostatin].	5340	Hs.143436
PLG	P00747	Plasminogen precursor (EC 3.4.21.7) [Contains: Angiostatin].	5340	Hs.143436	PLAU	P00749	Urokinase-type plasminogen activator precursor (EC 3.4.21.73) (uPA)(U-plasminogen activator).	5328	Hs.77274
IGF2R	P11717	Cation-independent mannose-6-phosphate receptor precursor (CI Man-6-Preceptor) (CI-MPR) (Insulin-like growth factor II receptor) (300 kDamannose 6-phosphate receptor) (MPR 300) (MPR300) (CD222 antigen).	3482	Hs.76473	PLAU	P00749	Urokinase-type plasminogen activator precursor (EC 3.4.21.73) (uPA)(U-plasminogen activator).	5328	Hs.77274
NR3C1	P04150	Glucocorticoid receptor (GR).	375473	Hs.512414	ADA	P00813	Adenosine deaminase (EC 3.5.4.4) (Adenosine aminohydrolase).	100	Hs.407135
NFATC2	Q13469	Nuclear factor of activated T-cells, cytoplasmic 2 (T celltranscription factor NFAT1) (NFAT pre-existing subunit) (NF-ATp).	4773	Hs.356321	FOS	P01100	Proto-oncogene protein c-fos (Cellular oncogene fos) (G0/G1 switchregulatory protein 7).	2353	Hs.25647
JUNB	P17275	Transcription factor jun-B.	3726	Hs.400124	FOS	P01100	Proto-oncogene protein c-fos (Cellular oncogene fos) (G0/G1 switchregulatory protein 7).	2353	Hs.25647
JUNB	P17275	Transcription factor jun-B.	3726	Hs.400124	FOS	P01100	Proto-oncogene protein c-fos (Cellular oncogene fos) (G0/G1 switchregulatory protein 7).	2353	Hs.25647
JUND	P17535	Transcription factor jun-D.	3727	Hs.2780	FOS	P01100	Proto-oncogene protein c-fos (Cellular oncogene fos) (G0/G1 switchregulatory protein 7).	2353	Hs.25647
JUND	P17535	Transcription factor jun-D.	3727	Hs.2780	FOS	P01100	Proto-oncogene protein c-fos (Cellular oncogene fos) (G0/G1 switchregulatory protein 7).	2353	Hs.25647
NFATC2	Q13469	Nuclear factor of activated T-cells, cytoplasmic 2 (T celltranscription factor NFAT1) (NFAT pre-existing subunit) (NF-ATp).	4773	Hs.356321	FOS	P01100	Proto-oncogene protein c-fos (Cellular oncogene fos) (G0/G1 switchregulatory protein 7).	2353	Hs.25647
SHOC2	Q9UQ13	Leucine-rich repeat protein SHOC-2 (Ras-binding protein Sur-8).	8036	Hs.104315		P01118	Transforming protein p21b (K-Ras 2B) (Ki-Ras) (c-K-ras).		null
SHOC2	Q9UQ13	Leucine-rich repeat protein SHOC-2 (Ras-binding protein Sur-8).	8036	Hs.104315		P01118	Transforming protein p21b (K-Ras 2B) (Ki-Ras) (c-K-ras).		null
SHOC2	Q9UQ13	Leucine-rich repeat protein SHOC-2 (Ras-binding protein Sur-8).	8036	Hs.104315		P01118	Transforming protein p21b (K-Ras 2B) (Ki-Ras) (c-K-ras).		null
BRAF	P15056	B-Raf proto-oncogene serine/threonine-protein kinase (EC 2.7.1.37)(p94) (v-Raf murine sarcoma viral oncogene homolog B1).	673	Hs.162967		P01118	Transforming protein p21b (K-Ras 2B) (Ki-Ras) (c-K-ras).		null
ERBB2	P04626	Receptor protein-tyrosine kinase erbB-2 precursor (EC 2.7.1.112)(p185erbB2) (NEU proto-oncogene) (C-erbB-2) (Tyrosine kinase-type cellsurface receptor HER2) (MLN 19).	2064	Hs.446352	EGF	P01133	Pro-epidermal growth factor precursor (EGF) [Contains: Epidermalgrowth factor (Urogastrone)].	1950	Hs.419815
EGFR	P00533	Epidermal growth factor receptor precursor (EC 2.7.1.112) (Receptorprotein-tyrosine kinase ErbB-1).	1956	Hs.77432	EGF	P01133	Pro-epidermal growth factor precursor (EGF) [Contains: Epidermalgrowth factor (Urogastrone)].	1950	Hs.419815
EGFR	P00533	Epidermal growth factor receptor precursor (EC 2.7.1.112) (Receptorprotein-tyrosine kinase ErbB-1).	1956	Hs.77432	EGF	P01133	Pro-epidermal growth factor precursor (EGF) [Contains: Epidermalgrowth factor (Urogastrone)].	1950	Hs.419815
EGFR	P00533	Epidermal growth factor receptor precursor (EC 2.7.1.112) (Receptorprotein-tyrosine kinase ErbB-1).	1956	Hs.77432	EGF	P01133	Pro-epidermal growth factor precursor (EGF) [Contains: Epidermalgrowth factor (Urogastrone)].	1950	Hs.419815
GORASP2	Q9H8Y8	Hypothetical protein FLJ13139.	26003	Hs.6880	TGFA	P01135	Transforming growth factor alpha precursor (TGF-alpha) (EGF-like TGF)(ETGF) (TGF type 1).	7039	Hs.170009
TGFBR3	Q03167	TGF-beta receptor type III precursor (TGFR-3) (Betaglycan).	7049	Hs.342874	TGFB1	P01137	Transforming growth factor beta 1 precursor (TGF-beta 1).	7040	Hs.1103
TGFB2	P61812	Transforming growth factor beta 2 precursor (TGF-beta 2)(Glioblastoma-derived T-cell suppressor factor) (G-TSF) (BSC-1 cellgrowth inhibitor) (Polyergin) (Cetermin).	7042	Hs.169300	TGFB1	P01137	Transforming growth factor beta 1 precursor (TGF-beta 1).	7040	Hs.1103
ESR2	Q92731	Estrogen receptor beta (ER-beta).	23224	Hs.444069	OXT	P01178	Oxytocin-neurophysin 1 precursor (OT-NPI) [Contains: Oxytocin(Ocytocin); Neurophysin 1].	5020	Hs.113216
AVPR2	P30518	Vasopressin V2 receptor (Renal-type arginine vasopressin receptor)(Antidiuretic hormone receptor) (AVPR V2).	554	Hs.2524	AVP	P01185	Vasopressin-neurophysin 2-copeptin precursor (AVP-NPII) [Contains:Arg-vasopressin; Neurophysin 2 (Neurophysin-II); Copeptin].	551	Hs.89648
AVPR1A	P37288	Vasopressin V1a receptor (V1aR) (Vascular/hepatic-type argininevasopressin receptor) (Antidiuretic hormone receptor 1a) (AVPR V1a).	552	Hs.2131	AVP	P01185	Vasopressin-neurophysin 2-copeptin precursor (AVP-NPII) [Contains:Arg-vasopressin; Neurophysin 2 (Neurophysin-II); Copeptin].	551	Hs.89648
CGB	P01233	Choriogonadotropin beta chain precursor (Chorionic gonadotrophin betasubunit) (CG-beta).	1082	Hs.446683	CGA	P01215	Glycoprotein hormones alpha chain precursor (Follitropin alpha chain)(Follicle-stimulating hormone alpha chain) (FSH-alpha) (Lutropin alphachain) (Luteinizing hormone alpha chain) (LSH-alpha) (Thyrotropinalpha chain) (Thyroid-stimulating hormone alpha cha	1081	Hs.119689
CGB	P01233	Choriogonadotropin beta chain precursor (Chorionic gonadotrophin betasubunit) (CG-beta).	1082	Hs.446683	CGA	P01215	Glycoprotein hormones alpha chain precursor (Follitropin alpha chain)(Follicle-stimulating hormone alpha chain) (FSH-alpha) (Lutropin alphachain) (Luteinizing hormone alpha chain) (LSH-alpha) (Thyrotropinalpha chain) (Thyroid-stimulating hormone alpha cha	1081	Hs.119689
CGB	P01233	Choriogonadotropin beta chain precursor (Chorionic gonadotrophin betasubunit) (CG-beta).	1082	Hs.446683	CGA	P01215	Glycoprotein hormones alpha chain precursor (Follitropin alpha chain)(Follicle-stimulating hormone alpha chain) (FSH-alpha) (Lutropin alphachain) (Luteinizing hormone alpha chain) (LSH-alpha) (Thyrotropinalpha chain) (Thyroid-stimulating hormone alpha cha	1081	Hs.119689
FSHB	P01225	Follitropin beta chain precursor (Follicle-stimulating hormone betasubunit) (FSH-beta) (FSH-B).		null	CGA	P01215	Glycoprotein hormones alpha chain precursor (Follitropin alpha chain)(Follicle-stimulating hormone alpha chain) (FSH-alpha) (Lutropin alphachain) (Luteinizing hormone alpha chain) (LSH-alpha) (Thyrotropinalpha chain) (Thyroid-stimulating hormone alpha cha	1081	Hs.119689
CGA	P01215	Glycoprotein hormones alpha chain precursor (Follitropin alpha chain)(Follicle-stimulating hormone alpha chain) (FSH-alpha) (Lutropin alphachain) (Luteinizing hormone alpha chain) (LSH-alpha) (Thyrotropinalpha chain) (Thyroid-stimulating hormone alpha cha	1081	Hs.119689	FSHB	P01225	Follitropin beta chain precursor (Follicle-stimulating hormone betasubunit) (FSH-beta) (FSH-B).		null
CGB	P01233	Choriogonadotropin beta chain precursor (Chorionic gonadotrophin betasubunit) (CG-beta).	1082	Hs.446683	FSHB	P01225	Follitropin beta chain precursor (Follicle-stimulating hormone betasubunit) (FSH-beta) (FSH-B).		null
FSHB	P01225	Follitropin beta chain precursor (Follicle-stimulating hormone betasubunit) (FSH-beta) (FSH-B).		null	CGB	P01233	Choriogonadotropin beta chain precursor (Chorionic gonadotrophin betasubunit) (CG-beta).	93659	Hs.172944
CGA	P01215	Glycoprotein hormones alpha chain precursor (Follitropin alpha chain)(Follicle-stimulating hormone alpha chain) (FSH-alpha) (Lutropin alphachain) (Luteinizing hormone alpha chain) (LSH-alpha) (Thyrotropinalpha chain) (Thyroid-stimulating hormone alpha cha	1081	Hs.119689	CGB	P01233	Choriogonadotropin beta chain precursor (Chorionic gonadotrophin betasubunit) (CG-beta).	1082	Hs.343662
CGA	P01215	Glycoprotein hormones alpha chain precursor (Follitropin alpha chain)(Follicle-stimulating hormone alpha chain) (FSH-alpha) (Lutropin alphachain) (Luteinizing hormone alpha chain) (LSH-alpha) (Thyrotropinalpha chain) (Thyroid-stimulating hormone alpha cha	1081	Hs.119689	CGB	P01233	Choriogonadotropin beta chain precursor (Chorionic gonadotrophin betasubunit) (CG-beta).	93659	Hs.172944
FSHB	P01225	Follitropin beta chain precursor (Follicle-stimulating hormone betasubunit) (FSH-beta) (FSH-B).		null	CGB	P01233	Choriogonadotropin beta chain precursor (Chorionic gonadotrophin betasubunit) (CG-beta).	1082	Hs.446683
CGA	P01215	Glycoprotein hormones alpha chain precursor (Follitropin alpha chain)(Follicle-stimulating hormone alpha chain) (FSH-alpha) (Lutropin alphachain) (Luteinizing hormone alpha chain) (LSH-alpha) (Thyrotropinalpha chain) (Thyroid-stimulating hormone alpha cha	1081	Hs.119689	CGB	P01233	Choriogonadotropin beta chain precursor (Chorionic gonadotrophin betasubunit) (CG-beta).	94115	Hs.343662
CGA	P01215	Glycoprotein hormones alpha chain precursor (Follitropin alpha chain)(Follicle-stimulating hormone alpha chain) (FSH-alpha) (Lutropin alphachain) (Luteinizing hormone alpha chain) (LSH-alpha) (Thyrotropinalpha chain) (Thyroid-stimulating hormone alpha cha	1081	Hs.119689	CGB	P01233	Choriogonadotropin beta chain precursor (Chorionic gonadotrophin betasubunit) (CG-beta).	1082	Hs.446683
CGA	P01215	Glycoprotein hormones alpha chain precursor (Follitropin alpha chain)(Follicle-stimulating hormone alpha chain) (FSH-alpha) (Lutropin alphachain) (Luteinizing hormone alpha chain) (LSH-alpha) (Thyrotropinalpha chain) (Thyroid-stimulating hormone alpha cha	1081	Hs.119689	CGB	P01233	Choriogonadotropin beta chain precursor (Chorionic gonadotrophin betasubunit) (CG-beta).	93659	Hs.172944
CGA	P01215	Glycoprotein hormones alpha chain precursor (Follitropin alpha chain)(Follicle-stimulating hormone alpha chain) (FSH-alpha) (Lutropin alphachain) (Luteinizing hormone alpha chain) (LSH-alpha) (Thyrotropinalpha chain) (Thyroid-stimulating hormone alpha cha	1081	Hs.119689	CGB	P01233	Choriogonadotropin beta chain precursor (Chorionic gonadotrophin betasubunit) (CG-beta).	1082	Hs.343662
CGA	P01215	Glycoprotein hormones alpha chain precursor (Follitropin alpha chain)(Follicle-stimulating hormone alpha chain) (FSH-alpha) (Lutropin alphachain) (Luteinizing hormone alpha chain) (LSH-alpha) (Thyrotropinalpha chain) (Thyroid-stimulating hormone alpha cha	1081	Hs.119689	CGB	P01233	Choriogonadotropin beta chain precursor (Chorionic gonadotrophin betasubunit) (CG-beta).	1082	Hs.446683
CGA	P01215	Glycoprotein hormones alpha chain precursor (Follitropin alpha chain)(Follicle-stimulating hormone alpha chain) (FSH-alpha) (Lutropin alphachain) (Luteinizing hormone alpha chain) (LSH-alpha) (Thyrotropinalpha chain) (Thyroid-stimulating hormone alpha cha	1081	Hs.119689	CGB	P01233	Choriogonadotropin beta chain precursor (Chorionic gonadotrophin betasubunit) (CG-beta).	94115	Hs.343662
CGA	P01215	Glycoprotein hormones alpha chain precursor (Follitropin alpha chain)(Follicle-stimulating hormone alpha chain) (FSH-alpha) (Lutropin alphachain) (Luteinizing hormone alpha chain) (LSH-alpha) (Thyrotropinalpha chain) (Thyroid-stimulating hormone alpha cha	1081	Hs.119689	CGB	P01233	Choriogonadotropin beta chain precursor (Chorionic gonadotrophin betasubunit) (CG-beta).	93659	Hs.172944
CGA	P01215	Glycoprotein hormones alpha chain precursor (Follitropin alpha chain)(Follicle-stimulating hormone alpha chain) (FSH-alpha) (Lutropin alphachain) (Luteinizing hormone alpha chain) (LSH-alpha) (Thyrotropinalpha chain) (Thyroid-stimulating hormone alpha cha	1081	Hs.119689	CGB	P01233	Choriogonadotropin beta chain precursor (Chorionic gonadotrophin betasubunit) (CG-beta).	1082	Hs.343662
CGA	P01215	Glycoprotein hormones alpha chain precursor (Follitropin alpha chain)(Follicle-stimulating hormone alpha chain) (FSH-alpha) (Lutropin alphachain) (Luteinizing hormone alpha chain) (LSH-alpha) (Thyrotropinalpha chain) (Thyroid-stimulating hormone alpha cha	1081	Hs.119689	CGB	P01233	Choriogonadotropin beta chain precursor (Chorionic gonadotrophin betasubunit) (CG-beta).	94115	Hs.343662
CGA	P01215	Glycoprotein hormones alpha chain precursor (Follitropin alpha chain)(Follicle-stimulating hormone alpha chain) (FSH-alpha) (Lutropin alphachain) (Luteinizing hormone alpha chain) (LSH-alpha) (Thyrotropinalpha chain) (Thyroid-stimulating hormone alpha cha	1081	Hs.119689	CGB	P01233	Choriogonadotropin beta chain precursor (Chorionic gonadotrophin betasubunit) (CG-beta).	1082	Hs.446683
FSHB	P01225	Follitropin beta chain precursor (Follicle-stimulating hormone betasubunit) (FSH-beta) (FSH-B).		null	CGB	P01233	Choriogonadotropin beta chain precursor (Chorionic gonadotrophin betasubunit) (CG-beta).	94115	Hs.343662
FSHB	P01225	Follitropin beta chain precursor (Follicle-stimulating hormone betasubunit) (FSH-beta) (FSH-B).		null	CGB	P01233	Choriogonadotropin beta chain precursor (Chorionic gonadotrophin betasubunit) (CG-beta).	1082	Hs.343662
PRLR	P16471	Prolactin receptor precursor (PRL-R).	5618	Hs.212892	PRL	P01236	Prolactin precursor (PRL).	5617	Hs.1905
GHR	P10912	Growth hormone receptor precursor (GH receptor) (Somatotropinreceptor) [Contains: Growth hormone binding protein (GH bindingprotein) (GHBP) (Serum binding protein)].	2690	Hs.125180	CSH1	P01241	Somatotropin precursor (Growth hormone) (GH) (GH-N) (Pituitary growthhormone) (Growth hormone 1).	2688	Hs.500468
PRLR	P16471	Prolactin receptor precursor (PRL-R).	5618	Hs.212892	CSH1	P01241	Somatotropin precursor (Growth hormone) (GH) (GH-N) (Pituitary growthhormone) (Growth hormone 1).	2688	Hs.500468
PRLR	P16471	Prolactin receptor precursor (PRL-R).	5618	Hs.212892	CSH1	P01241	Somatotropin precursor (Growth hormone) (GH) (GH-N) (Pituitary growthhormone) (Growth hormone 1).	2688	Hs.500468
GHR	P10912	Growth hormone receptor precursor (GH receptor) (Somatotropinreceptor) [Contains: Growth hormone binding protein (GH bindingprotein) (GHBP) (Serum binding protein)].	2690	Hs.125180	CSH1	P01241	Somatotropin precursor (Growth hormone) (GH) (GH-N) (Pituitary growthhormone) (Growth hormone 1).	2688	Hs.500468
GHR	P10912	Growth hormone receptor precursor (GH receptor) (Somatotropinreceptor) [Contains: Growth hormone binding protein (GH bindingprotein) (GHBP) (Serum binding protein)].	2690	Hs.125180	GH2	P01242	Growth hormone variant precursor (GH-V) (Placenta-specific growthhormone) (Growth hormone 2).	2689	Hs.406754
SMAD2	Q15796	Mothers against decapentaplegic homolog 2 (SMAD 2) (Mothers againstDPP homolog 2) (Mad-related protein 2) (hMAD-2) (JV18-1) (hSMAD2).	4087	Hs.110741	CSH2	P01243	Chorionic somatomammotropin hormone precursor (Choriomammotropin)(Lactogen).	1442	Hs.347963
SMAD2	Q15796	Mothers against decapentaplegic homolog 2 (SMAD 2) (Mothers againstDPP homolog 2) (Mad-related protein 2) (hMAD-2) (JV18-1) (hSMAD2).	4087	Hs.110741	CSH2	P01243	Chorionic somatomammotropin hormone precursor (Choriomammotropin)(Lactogen).	1443	Hs.500457
	P47871	Glucagon receptor precursor (GL-R).	2642	Hs.208	GCG	P01275	Glucagon precursor [Contains: Glicentin; Glicentin-related polypeptide(GRPP); Oxyntomodulin (OXY) (OXM); Glucagon; Glucagon-like peptide 1(GLP-1); Glucagon-like peptide 1(7-37) (GLP-1(7-37)); Glucagon-likepeptide 1(7-36) (GLP-1(7-36)); Glucagon-like pepti	2641	Hs.423901
IGFBP5	P24593	Insulin-like growth factor binding protein 5 precursor (IGFBP-5) (IBP-5) (IGF-binding protein 5).	3488	Hs.512226	IGF1	P01343	Insulin-like growth factor IA precursor (IGF-IA) (Somatomedin C).	3479	Hs.308053
IGFBP1	P08833	Insulin-like growth factor binding protein 1 precursor (IGFBP-1) (IBP-1) (IGF-binding protein 1) (Placental protein 12) (PP12).	3484	Hs.401316	IGF1	P01343	Insulin-like growth factor IA precursor (IGF-IA) (Somatomedin C).	3479	Hs.308053
IGFBP3	P17936	Insulin-like growth factor binding protein 3 precursor (IGFBP-3) (IBP-3) (IGF-binding protein 3).	3486	Hs.450230	IGF1	P01343	Insulin-like growth factor IA precursor (IGF-IA) (Somatomedin C).	3479	Hs.308053
IGFBP2	P18065	Insulin-like growth factor binding protein 2 precursor (IGFBP-2) (IBP-2) (IGF-binding protein 2).	3485	Hs.433326	IGF1	P01343	Insulin-like growth factor IA precursor (IGF-IA) (Somatomedin C).	3479	Hs.308053
IGFBP4	P22692	Insulin-like growth factor binding protein 4 precursor (IGFBP-4) (IBP-4) (IGF-binding protein 4).	3487	Hs.1516	IGF1	P01343	Insulin-like growth factor IA precursor (IGF-IA) (Somatomedin C).	3479	Hs.308053
IGFBP2	P18065	Insulin-like growth factor binding protein 2 precursor (IGFBP-2) (IBP-2) (IGF-binding protein 2).	3485	Hs.433326	IGF2	P01344	Insulin-like growth factor II precursor (IGF-II) (Somatomedin A).	3481	Hs.349109
IGFBP3	P17936	Insulin-like growth factor binding protein 3 precursor (IGFBP-3) (IBP-3) (IGF-binding protein 3).	3486	Hs.450230	IGF2	P01344	Insulin-like growth factor II precursor (IGF-II) (Somatomedin A).	3481	Hs.349109
IGFBP4	P22692	Insulin-like growth factor binding protein 4 precursor (IGFBP-4) (IBP-4) (IGF-binding protein 4).	3487	Hs.1516	IGF2	P01344	Insulin-like growth factor II precursor (IGF-II) (Somatomedin A).	3481	Hs.349109
IGFBP4	P22692	Insulin-like growth factor binding protein 4 precursor (IGFBP-4) (IBP-4) (IGF-binding protein 4).	3487	Hs.1516	IGF2	P01344	Insulin-like growth factor II precursor (IGF-II) (Somatomedin A).	3481	Hs.349109
IGFBP5	P24593	Insulin-like growth factor binding protein 5 precursor (IGFBP-5) (IBP-5) (IGF-binding protein 5).	3488	Hs.512226	IGF2	P01344	Insulin-like growth factor II precursor (IGF-II) (Somatomedin A).	3481	Hs.349109
IGF2R	P11717	Cation-independent mannose-6-phosphate receptor precursor (CI Man-6-Preceptor) (CI-MPR) (Insulin-like growth factor II receptor) (300 kDamannose 6-phosphate receptor) (MPR 300) (MPR300) (CD222 antigen).	3482	Hs.76473	IGF2	P01344	Insulin-like growth factor II precursor (IGF-II) (Somatomedin A).	3481	Hs.349109
IGF2R	P11717	Cation-independent mannose-6-phosphate receptor precursor (CI Man-6-Preceptor) (CI-MPR) (Insulin-like growth factor II receptor) (300 kDamannose 6-phosphate receptor) (MPR 300) (MPR300) (CD222 antigen).	3482	Hs.76473	IGF2	P01344	Insulin-like growth factor II precursor (IGF-II) (Somatomedin A).	3481	Hs.349109
IGFBP1	P08833	Insulin-like growth factor binding protein 1 precursor (IGFBP-1) (IBP-1) (IGF-binding protein 1) (Placental protein 12) (PP12).	3484	Hs.401316	IGF2	P01344	Insulin-like growth factor II precursor (IGF-II) (Somatomedin A).	3481	Hs.349109
INSR	P06213	Insulin receptor precursor (EC 2.7.1.112) (IR) (CD220 antigen).	3643	Hs.438669	IGF2	P01344	Insulin-like growth factor II precursor (IGF-II) (Somatomedin A).	3481	Hs.349109
IGFBP1	P08833	Insulin-like growth factor binding protein 1 precursor (IGFBP-1) (IBP-1) (IGF-binding protein 1) (Placental protein 12) (PP12).	3484	Hs.401316	IGF2	P01344	Insulin-like growth factor II precursor (IGF-II) (Somatomedin A).	3481	Hs.349109
IGFBP5	P24593	Insulin-like growth factor binding protein 5 precursor (IGFBP-5) (IBP-5) (IGF-binding protein 5).	3488	Hs.512226	IGF2	P01344	Insulin-like growth factor II precursor (IGF-II) (Somatomedin A).	3481	Hs.349109
IRS1	P35568	Insulin receptor substrate-1 (IRS-1).	3667	Hs.390242	GAST	P01350	Gastrin precursor [Contains: Gastrin 71 (Component I); Gastrin 52; Biggastrin (Gastrin 34) (Component II); Gastrin (Gastrin 17) (ComponentIII); Gastrin 14; Gastrin 6].	2520	Hs.2681
CP	P00450	Ceruloplasmin precursor (EC 1.16.3.1) (Ferroxidase).	1356	Hs.282557	GAST	P01350	Gastrin precursor [Contains: Gastrin 71 (Component I); Gastrin 52; Biggastrin (Gastrin 34) (Component II); Gastrin (Gastrin 17) (ComponentIII); Gastrin 14; Gastrin 6].	2520	Hs.2681
CD82	P27701	CD82 antigen (Inducible membrane protein R2) (C33 antigen) (IA4)(Metastasis suppressor Kangai 1) (Suppressor of tumorigenicity-6).	3732	Hs.323949	CD4	P01730	T-cell surface glycoprotein CD4 precursor (T-cell surface antigenT4/Leu-3).	920	Hs.17483
CCR5	P51681	C-C chemokine receptor type 5 (C-C CKR-5) (CC-CKR-5) (CCR-5) (CCR5)(HIV-1 fusion coreceptor) (CHEMR13) (CD195 antigen).	1234	Hs.54443	CD4	P01730	T-cell surface glycoprotein CD4 precursor (T-cell surface antigenT4/Leu-3).	920	Hs.17483
CCR5	P51681	C-C chemokine receptor type 5 (C-C CKR-5) (CC-CKR-5) (CCR-5) (CCR5)(HIV-1 fusion coreceptor) (CHEMR13) (CD195 antigen).	1234	Hs.54443	CD4	P01730	T-cell surface glycoprotein CD4 precursor (T-cell surface antigenT4/Leu-3).	920	Hs.17483
CD2	P06729	T-cell surface antigen CD2 precursor (T-cell surface antigen T11/Leu-5) (LFA-2) (LFA-3 receptor) (Erythrocyte receptor) (Rosette receptor).	914	Hs.89476	CD4	P01730	T-cell surface glycoprotein CD4 precursor (T-cell surface antigenT4/Leu-3).	920	Hs.17483
APOB	P04114	Apolipoprotein B-100 precursor (Apo B-100) [Contains: ApolipoproteinB-48 (Apo B-48)].	338	Hs.280226	APOA1	P02647	Apolipoprotein A-I precursor (Apo-AI).	335	Hs.93194
ALB	P02768	Serum albumin precursor.	213	Hs.418167	ORM1	P02763	Alpha-1-acid glycoprotein 1 precursor (AGP 1) (Orosomucoid 1) (OMD 1).	5004	Hs.278388
ALB	P02768	Serum albumin precursor.	213	Hs.418167	ORM1	P02763	Alpha-1-acid glycoprotein 1 precursor (AGP 1) (Orosomucoid 1) (OMD 1).	5005	Hs.278388
ORM1	P02763	Alpha-1-acid glycoprotein 1 precursor (AGP 1) (Orosomucoid 1) (OMD 1).	5005	Hs.278388	ALB	P02768	Serum albumin precursor.	213	Hs.418167
TF	P02787	Serotransferrin precursor (Transferrin) (Siderophilin) (Beta-1-metalbinding globulin) (PRO1400).	29030	Hs.433923	TFRC	P02786	Transferrin receptor protein 1 (TfR1) (TR) (TfR) (Trfr) (CD71 antigen)(T9) (p90).	7037	Hs.185726
IGFBP2	P18065	Insulin-like growth factor binding protein 2 precursor (IGFBP-2) (IBP-2) (IGF-binding protein 2).	3485	Hs.433326	TF	P02787	Serotransferrin precursor (Transferrin) (Siderophilin) (Beta-1-metalbinding globulin) (PRO1400).	29030	Hs.433923
TFRC	P02786	Transferrin receptor protein 1 (TfR1) (TR) (TfR) (Trfr) (CD71 antigen)(T9) (p90).	7037	Hs.185726	TF	P02787	Serotransferrin precursor (Transferrin) (Siderophilin) (Beta-1-metalbinding globulin) (PRO1400).	29030	Hs.433923
TFRC	P02786	Transferrin receptor protein 1 (TfR1) (TR) (TfR) (Trfr) (CD71 antigen)(T9) (p90).	7037	Hs.185726	TF	P02787	Serotransferrin precursor (Transferrin) (Siderophilin) (Beta-1-metalbinding globulin) (PRO1400).	7018	Hs.433923
IGFBP4	P22692	Insulin-like growth factor binding protein 4 precursor (IGFBP-4) (IBP-4) (IGF-binding protein 4).	3487	Hs.1516	TF	P02787	Serotransferrin precursor (Transferrin) (Siderophilin) (Beta-1-metalbinding globulin) (PRO1400).	7018	Hs.433923
IGFBP3	P17936	Insulin-like growth factor binding protein 3 precursor (IGFBP-3) (IBP-3) (IGF-binding protein 3).	3486	Hs.450230	TF	P02787	Serotransferrin precursor (Transferrin) (Siderophilin) (Beta-1-metalbinding globulin) (PRO1400).	7018	Hs.433923
IGFBP5	P24593	Insulin-like growth factor binding protein 5 precursor (IGFBP-5) (IBP-5) (IGF-binding protein 5).	3488	Hs.512226	TF	P02787	Serotransferrin precursor (Transferrin) (Siderophilin) (Beta-1-metalbinding globulin) (PRO1400).	29030	Hs.433923
IGFBP4	P22692	Insulin-like growth factor binding protein 4 precursor (IGFBP-4) (IBP-4) (IGF-binding protein 4).	3487	Hs.1516	TF	P02787	Serotransferrin precursor (Transferrin) (Siderophilin) (Beta-1-metalbinding globulin) (PRO1400).	29030	Hs.433923
TFRC	P02786	Transferrin receptor protein 1 (TfR1) (TR) (TfR) (Trfr) (CD71 antigen)(T9) (p90).	7037	Hs.185726	TF	P02787	Serotransferrin precursor (Transferrin) (Siderophilin) (Beta-1-metalbinding globulin) (PRO1400).	29030	Hs.433923
IGFBP5	P24593	Insulin-like growth factor binding protein 5 precursor (IGFBP-5) (IBP-5) (IGF-binding protein 5).	3488	Hs.512226	TF	P02787	Serotransferrin precursor (Transferrin) (Siderophilin) (Beta-1-metalbinding globulin) (PRO1400).	7018	Hs.433923
TFRC	P02786	Transferrin receptor protein 1 (TfR1) (TR) (TfR) (Trfr) (CD71 antigen)(T9) (p90).	7037	Hs.185726	TF	P02787	Serotransferrin precursor (Transferrin) (Siderophilin) (Beta-1-metalbinding globulin) (PRO1400).	7018	Hs.433923
IGFBP1	P08833	Insulin-like growth factor binding protein 1 precursor (IGFBP-1) (IBP-1) (IGF-binding protein 1) (Placental protein 12) (PP12).	3484	Hs.401316	TF	P02787	Serotransferrin precursor (Transferrin) (Siderophilin) (Beta-1-metalbinding globulin) (PRO1400).	29030	Hs.433923
IGFBP1	P08833	Insulin-like growth factor binding protein 1 precursor (IGFBP-1) (IBP-1) (IGF-binding protein 1) (Placental protein 12) (PP12).	3484	Hs.401316	TF	P02787	Serotransferrin precursor (Transferrin) (Siderophilin) (Beta-1-metalbinding globulin) (PRO1400).	7018	Hs.433923
TFRC	P02786	Transferrin receptor protein 1 (TfR1) (TR) (TfR) (Trfr) (CD71 antigen)(T9) (p90).	7037	Hs.185726	TF	P02787	Serotransferrin precursor (Transferrin) (Siderophilin) (Beta-1-metalbinding globulin) (PRO1400).	7018	Hs.433923
TFRC	P02786	Transferrin receptor protein 1 (TfR1) (TR) (TfR) (Trfr) (CD71 antigen)(T9) (p90).	7037	Hs.185726	TF	P02787	Serotransferrin precursor (Transferrin) (Siderophilin) (Beta-1-metalbinding globulin) (PRO1400).	29030	Hs.433923
IGFBP3	P17936	Insulin-like growth factor binding protein 3 precursor (IGFBP-3) (IBP-3) (IGF-binding protein 3).	3486	Hs.450230	TF	P02787	Serotransferrin precursor (Transferrin) (Siderophilin) (Beta-1-metalbinding globulin) (PRO1400).	29030	Hs.433923
IGFBP2	P18065	Insulin-like growth factor binding protein 2 precursor (IGFBP-2) (IBP-2) (IGF-binding protein 2).	3485	Hs.433326	TF	P02787	Serotransferrin precursor (Transferrin) (Siderophilin) (Beta-1-metalbinding globulin) (PRO1400).	7018	Hs.433923
CD14	P08571	Monocyte differentiation antigen CD14 precursor (Myeloid cell-specificleucine-rich glycoprotein).	929	Hs.75627	LTF	P02788	Lactotransferrin precursor (Lactoferrin) [Contains: Kaliocin-1;Lactoferroxin A; Lactoferroxin B; Lactoferroxin C].	4057	Hs.518547
CP	P00450	Ceruloplasmin precursor (EC 1.16.3.1) (Ferroxidase).	1356	Hs.282557	LTF	P02788	Lactotransferrin precursor (Lactoferrin) [Contains: Kaliocin-1;Lactoferroxin A; Lactoferroxin B; Lactoferroxin C].	4057	Hs.437457
CP	P00450	Ceruloplasmin precursor (EC 1.16.3.1) (Ferroxidase).	1356	Hs.282557	LTF	P02788	Lactotransferrin precursor (Lactoferrin) [Contains: Kaliocin-1;Lactoferroxin A; Lactoferroxin B; Lactoferroxin C].	4057	Hs.518547
CD14	P08571	Monocyte differentiation antigen CD14 precursor (Myeloid cell-specificleucine-rich glycoprotein).	929	Hs.75627	LTF	P02788	Lactotransferrin precursor (Lactoferrin) [Contains: Kaliocin-1;Lactoferroxin A; Lactoferroxin B; Lactoferroxin C].	4057	Hs.437457
ACAT1	P24752	Acetyl-CoA acetyltransferase, mitochondrial precursor (EC 2.3.1.9)(Acetoacetyl-CoA thiolase) (T2).	38	Hs.37	HMGCR	P04035	3-hydroxy-3-methylglutaryl-coenzyme A reductase (EC 1.1.1.34) (HMG-CoAreductase).	3156	Hs.11899
APOA1	P02647	Apolipoprotein A-I precursor (Apo-AI).	335	Hs.93194	APOB	P04114	Apolipoprotein B-100 precursor (Apo B-100) [Contains: ApolipoproteinB-48 (Apo B-48)].	338	Hs.280226
LIPC	P11150	Triacylglycerol lipase, hepatic precursor (EC 3.1.1.3) (Hepaticlipase) (HL).	3990	Hs.9994	APOB	P04114	Apolipoprotein B-100 precursor (Apo B-100) [Contains: ApolipoproteinB-48 (Apo B-48)].	338	Hs.280226
STAT5B	P51692	Signal transducer and activator of transcription 5B.	6777	Hs.434992	NR3C1	P04150	Glucocorticoid receptor (GR).	2908	Hs.512414
POU2F1	P14859	POU domain, class 2, transcription factor 1 (Octamer-bindingtranscription factor 1) (Oct-1) (OTF-1) (NF-A1).	5451	Hs.444234	NR3C1	P04150	Glucocorticoid receptor (GR).	2908	Hs.512414
STAT3	P40763	Signal transducer and activator of transcription 3 (Acute-phaseresponse factor).	6774	Hs.421342	NR3C1	P04150	Glucocorticoid receptor (GR).	2908	Hs.512414
STAT5A	P42229	Signal transducer and activator of transcription 5A.	6776	Hs.437058	NR3C1	P04150	Glucocorticoid receptor (GR).	2908	Hs.512414
STAT5A	P42229	Signal transducer and activator of transcription 5A.	6776	Hs.437058	NR3C1	P04150	Glucocorticoid receptor (GR).	375473	Hs.512414
STAT5B	P51692	Signal transducer and activator of transcription 5B.	6777	Hs.434992	NR3C1	P04150	Glucocorticoid receptor (GR).	375473	Hs.512414
CEBPB	P17676	CCAAT/enhancer binding protein beta (C/EBP beta) (Nuclear factor NF-IL6) (Transcription factor 5).	1051	Hs.99029	NR3C1	P04150	Glucocorticoid receptor (GR).	375473	Hs.512414
CEBPB	P17676	CCAAT/enhancer binding protein beta (C/EBP beta) (Nuclear factor NF-IL6) (Transcription factor 5).	1051	Hs.99029	NR3C1	P04150	Glucocorticoid receptor (GR).	2908	Hs.512414
	P49715	CCAAT/enhancer binding protein alpha (C/EBP alpha).		null	NR3C1	P04150	Glucocorticoid receptor (GR).	375473	Hs.512414
	P49715	CCAAT/enhancer binding protein alpha (C/EBP alpha).		null	NR3C1	P04150	Glucocorticoid receptor (GR).	2908	Hs.512414
POU2F1	P14859	POU domain, class 2, transcription factor 1 (Octamer-bindingtranscription factor 1) (Oct-1) (OTF-1) (NF-A1).	5451	Hs.444234	NR3C1	P04150	Glucocorticoid receptor (GR).	375473	Hs.512414
STAT5A	P42229	Signal transducer and activator of transcription 5A.	6776	Hs.437058	NR3C1	P04150	Glucocorticoid receptor (GR).	375473	Hs.512414
STAT5A	P42229	Signal transducer and activator of transcription 5A.	6776	Hs.437058	NR3C1	P04150	Glucocorticoid receptor (GR).	2908	Hs.512414
STAT3	P40763	Signal transducer and activator of transcription 3 (Acute-phaseresponse factor).	6774	Hs.421342	NR3C1	P04150	Glucocorticoid receptor (GR).	375473	Hs.512414
ADA	P00813	Adenosine deaminase (EC 3.5.4.4) (Adenosine aminohydrolase).	100	Hs.407135	NR3C1	P04150	Glucocorticoid receptor (GR).	2908	Hs.512414
CRSP2	O60244	Cofactor required for Sp1 transcriptional activation subunit 2(Transcriptional coactivator CRSP150) (Vitamin D3 receptor-interactingprotein complex 150 kDa component) (DRIP150) (Thyroid hormonereceptor-associated protein complex 170 kDa component) (Trap17	9282	Hs.407604	NR3C1	P04150	Glucocorticoid receptor (GR).	375473	Hs.512414
ADA	P00813	Adenosine deaminase (EC 3.5.4.4) (Adenosine aminohydrolase).	100	Hs.407135	NR3C1	P04150	Glucocorticoid receptor (GR).	375473	Hs.512414
ADA	P00813	Adenosine deaminase (EC 3.5.4.4) (Adenosine aminohydrolase).	100	Hs.407135	NR3C1	P04150	Glucocorticoid receptor (GR).	2908	Hs.512414
ADA	P00813	Adenosine deaminase (EC 3.5.4.4) (Adenosine aminohydrolase).	100	Hs.407135	NR3C1	P04150	Glucocorticoid receptor (GR).	375473	Hs.512414
CRSP2	O60244	Cofactor required for Sp1 transcriptional activation subunit 2(Transcriptional coactivator CRSP150) (Vitamin D3 receptor-interactingprotein complex 150 kDa component) (DRIP150) (Thyroid hormonereceptor-associated protein complex 170 kDa component) (Trap17	9282	Hs.407604	NR3C1	P04150	Glucocorticoid receptor (GR).	2908	Hs.512414
SARS	P49591	Seryl-tRNA synthetase (EC 6.1.1.11) (Serine--tRNA ligase) (SerRS).	6301	Hs.444261	OAT	P04181	Ornithine aminotransferase, mitochondrial precursor (EC 2.6.1.13)(Ornithine--oxo-acid aminotransferase).	4942	Hs.75485
HDLBP	Q00341	Vigilin (High density lipoprotein-binding protein) (HDL-bindingprotein).	55498	Hs.427152	OAT	P04181	Ornithine aminotransferase, mitochondrial precursor (EC 2.6.1.13)(Ornithine--oxo-acid aminotransferase).	4942	Hs.75485
EMG1	Q92979	Probable ribosome biogenesis protein NEP1 (C2f protein).	10436	Hs.135643	OAT	P04181	Ornithine aminotransferase, mitochondrial precursor (EC 2.6.1.13)(Ornithine--oxo-acid aminotransferase).	4942	Hs.75485
IDH2	P48735	Isocitrate dehydrogenase [NADP], mitochondrial precursor (EC 1.1.1.42)(Oxalosuccinate decarboxylase) (IDH) (NADP+-specific ICDH) (IDP) (ICD-M).	3418	Hs.5337	OAT	P04181	Ornithine aminotransferase, mitochondrial precursor (EC 2.6.1.13)(Ornithine--oxo-acid aminotransferase).	4942	Hs.75485
OTC	P00480	Ornithine carbamoyltransferase, mitochondrial precursor (EC 2.1.3.3)(OTCase) (Ornithine transcarbamylase).	5009	Hs.117050	OAT	P04181	Ornithine aminotransferase, mitochondrial precursor (EC 2.6.1.13)(Ornithine--oxo-acid aminotransferase).	4942	Hs.75485
PGD	P52209	6-phosphogluconate dehydrogenase, decarboxylating (EC 1.1.1.44).	5226	Hs.392837	OAT	P04181	Ornithine aminotransferase, mitochondrial precursor (EC 2.6.1.13)(Ornithine--oxo-acid aminotransferase).	4942	Hs.75485
LIPA	P38571	Lysosomal acid lipase/cholesteryl ester hydrolase precursor(EC 3.1.1.13) (LAL) (Acid cholesteryl ester hydrolase) (Sterolesterase) (Lipase A) (Cholesteryl esterase).	3988	Hs.85226	OAT	P04181	Ornithine aminotransferase, mitochondrial precursor (EC 2.6.1.13)(Ornithine--oxo-acid aminotransferase).	4942	Hs.75485
IMPDH1	P20839	Inosine-5'-monophosphate dehydrogenase 1 (EC 1.1.1.205) (IMPdehydrogenase 1) (IMPDH-I) (IMPD 1).	3614	Hs.317095	OAT	P04181	Ornithine aminotransferase, mitochondrial precursor (EC 2.6.1.13)(Ornithine--oxo-acid aminotransferase).	4942	Hs.75485
ACAT1	P24752	Acetyl-CoA acetyltransferase, mitochondrial precursor (EC 2.3.1.9)(Acetoacetyl-CoA thiolase) (T2).	38	Hs.37	OAT	P04181	Ornithine aminotransferase, mitochondrial precursor (EC 2.6.1.13)(Ornithine--oxo-acid aminotransferase).	4942	Hs.75485
LIPA	P38571	Lysosomal acid lipase/cholesteryl ester hydrolase precursor(EC 3.1.1.13) (LAL) (Acid cholesteryl ester hydrolase) (Sterolesterase) (Lipase A) (Cholesteryl esterase).	3988	Hs.85226	OAT	P04181	Ornithine aminotransferase, mitochondrial precursor (EC 2.6.1.13)(Ornithine--oxo-acid aminotransferase).	4942	Hs.75485
EIF3S4	O75821	Eukaryotic translation initiation factor 3 subunit 4 (eIF-3 delta)(eIF3 p44) (eIF-3 RNA-binding subunit) (eIF3 p42) (eIF3g).	8666	Hs.28081	OAT	P04181	Ornithine aminotransferase, mitochondrial precursor (EC 2.6.1.13)(Ornithine--oxo-acid aminotransferase).	4942	Hs.75485
HAT1	O14929	Histone acetyltransferase type B catalytic subunit (EC 2.3.1.48).	8520	Hs.13340	OAT	P04181	Ornithine aminotransferase, mitochondrial precursor (EC 2.6.1.13)(Ornithine--oxo-acid aminotransferase).	4942	Hs.75485
SEC23B	Q15437	Protein transport protein Sec23B (SEC23-related protein B).	10483	Hs.173497	OAT	P04181	Ornithine aminotransferase, mitochondrial precursor (EC 2.6.1.13)(Ornithine--oxo-acid aminotransferase).	4942	Hs.75485
ATP6V1E1	P36543	Vacuolar ATP synthase subunit E (EC 3.6.3.14) (V-ATPase E subunit)(Vacuolar proton pump E subunit) (V-ATPase 31 kDa subunit) (P31).	529	Hs.77805	OAT	P04181	Ornithine aminotransferase, mitochondrial precursor (EC 2.6.1.13)(Ornithine--oxo-acid aminotransferase).	4942	Hs.75485
PAK1	Q13153	Serine/threonine-protein kinase PAK 1 (EC 2.7.1.37) (p21-activatedkinase 1) (PAK-1) (P65-PAK) (Alpha-PAK).	283218	Hs.64056	OAT	P04181	Ornithine aminotransferase, mitochondrial precursor (EC 2.6.1.13)(Ornithine--oxo-acid aminotransferase).	4942	Hs.75485
PSMD10	O75832	26S proteasome non-ATPase regulatory subunit 10 (26S proteasomeregulatory subunit p28) (Gankyrin).	5716	Hs.433559	OAT	P04181	Ornithine aminotransferase, mitochondrial precursor (EC 2.6.1.13)(Ornithine--oxo-acid aminotransferase).	4942	Hs.75485
EIF4E	P06730	Eukaryotic translation initiation factor 4E (eIF4E) (eIF-4E) (mRNAcap-binding protein) (eIF-4F 25 kDa subunit).	374810	Hs.79306	OAT	P04181	Ornithine aminotransferase, mitochondrial precursor (EC 2.6.1.13)(Ornithine--oxo-acid aminotransferase).	4942	Hs.75485
CBS	P35520	Cystathionine beta-synthase (EC 4.2.1.22) (Serine sulfhydrase) (Beta-thionase).	875	Hs.171003	OAT	P04181	Ornithine aminotransferase, mitochondrial precursor (EC 2.6.1.13)(Ornithine--oxo-acid aminotransferase).	4942	Hs.75485
VAV2	P52735	Vav-2 protein.	7410	Hs.4248	ERBB2	P04626	Receptor protein-tyrosine kinase erbB-2 precursor (EC 2.7.1.112)(p185erbB2) (NEU proto-oncogene) (C-erbB-2) (Tyrosine kinase-type cellsurface receptor HER2) (MLN 19).	2064	Hs.446352
EGF	P01133	Pro-epidermal growth factor precursor (EGF) [Contains: Epidermalgrowth factor (Urogastrone)].	1950	Hs.419815	ERBB2	P04626	Receptor protein-tyrosine kinase erbB-2 precursor (EC 2.7.1.112)(p185erbB2) (NEU proto-oncogene) (C-erbB-2) (Tyrosine kinase-type cellsurface receptor HER2) (MLN 19).	2064	Hs.446352
MAPK8IP1	Q9UQF2	C-jun-amino-terminal kinase interacting protein 1 (JNK-interactingprotein 1) (JIP-1) (JNK MAP kinase scaffold protein 1) (Islet-brain-1)(IB-1) (Mitogen-activated protein kinase 8-interacting protein 1).	9479	Hs.234249	ERBB2	P04626	Receptor protein-tyrosine kinase erbB-2 precursor (EC 2.7.1.112)(p185erbB2) (NEU proto-oncogene) (C-erbB-2) (Tyrosine kinase-type cellsurface receptor HER2) (MLN 19).	2064	Hs.446352
EGF	P01133	Pro-epidermal growth factor precursor (EGF) [Contains: Epidermalgrowth factor (Urogastrone)].	1950	Hs.419815	ERBB2	P04626	Receptor protein-tyrosine kinase erbB-2 precursor (EC 2.7.1.112)(p185erbB2) (NEU proto-oncogene) (C-erbB-2) (Tyrosine kinase-type cellsurface receptor HER2) (MLN 19).	2064	Hs.446352
MUC1	P15941	Mucin 1 precursor (MUC-1) (Polymorphic epithelial mucin) (PEM) (PEMT)(Episialin) (Tumor-associated mucin) (Carcinoma-associated mucin)(Tumor-associated epithelial membrane antigen) (EMA) (H23AG) (Peanut-reactive urinary mucin) (PUM) (Breast carcinoma-asso	4582	Hs.89603	ERBB2	P04626	Receptor protein-tyrosine kinase erbB-2 precursor (EC 2.7.1.112)(p185erbB2) (NEU proto-oncogene) (C-erbB-2) (Tyrosine kinase-type cellsurface receptor HER2) (MLN 19).	2064	Hs.446352
DAB1	O75553	Disabled homolog 1.	1600	Hs.333942	ERBB2	P04626	Receptor protein-tyrosine kinase erbB-2 precursor (EC 2.7.1.112)(p185erbB2) (NEU proto-oncogene) (C-erbB-2) (Tyrosine kinase-type cellsurface receptor HER2) (MLN 19).	2064	Hs.446352
ITGB4	P16144	Integrin beta-4 precursor (GP150) (CD104 antigen).	3691	Hs.85266	ERBB2	P04626	Receptor protein-tyrosine kinase erbB-2 precursor (EC 2.7.1.112)(p185erbB2) (NEU proto-oncogene) (C-erbB-2) (Tyrosine kinase-type cellsurface receptor HER2) (MLN 19).	2064	Hs.446352
BMX	P51813	Cytoplasmic tyrosine-protein kinase BMX (EC 2.7.1.112) (Bone marrowkinase BMX) (Epithelial and endothelial tyrosine kinase) (ETK)(NTK38).	660	Hs.27372	ERBB2	P04626	Receptor protein-tyrosine kinase erbB-2 precursor (EC 2.7.1.112)(p185erbB2) (NEU proto-oncogene) (C-erbB-2) (Tyrosine kinase-type cellsurface receptor HER2) (MLN 19).	2064	Hs.446352
NRG1	Q02297	Pro-neuregulin-1 precursor (Pro-NRG1) [Contains: Neuregulin-1 (Neudifferentiation factor) (Heregulin) (HRG) (Breast cancer celldifferentiation factor p45) (Acetylcholine receptor inducing activity)(ARIA) (Sensory and motor neuron-derived factor) (Glial gr	3084	Hs.453951	ERBB2	P04626	Receptor protein-tyrosine kinase erbB-2 precursor (EC 2.7.1.112)(p185erbB2) (NEU proto-oncogene) (C-erbB-2) (Tyrosine kinase-type cellsurface receptor HER2) (MLN 19).	2064	Hs.446352
JAK2	O60674	Tyrosine-protein kinase JAK2 (EC 2.7.1.112) (Janus kinase 2) (JAK-2).	3717	Hs.434374	ERBB2	P04626	Receptor protein-tyrosine kinase erbB-2 precursor (EC 2.7.1.112)(p185erbB2) (NEU proto-oncogene) (C-erbB-2) (Tyrosine kinase-type cellsurface receptor HER2) (MLN 19).	2064	Hs.446352
EGF	P01133	Pro-epidermal growth factor precursor (EGF) [Contains: Epidermalgrowth factor (Urogastrone)].	1950	Hs.419815	ERBB2	P04626	Receptor protein-tyrosine kinase erbB-2 precursor (EC 2.7.1.112)(p185erbB2) (NEU proto-oncogene) (C-erbB-2) (Tyrosine kinase-type cellsurface receptor HER2) (MLN 19).	2064	Hs.446352
EGFR	P00533	Epidermal growth factor receptor precursor (EC 2.7.1.112) (Receptorprotein-tyrosine kinase ErbB-1).	1956	Hs.77432	ERBB2	P04626	Receptor protein-tyrosine kinase erbB-2 precursor (EC 2.7.1.112)(p185erbB2) (NEU proto-oncogene) (C-erbB-2) (Tyrosine kinase-type cellsurface receptor HER2) (MLN 19).	2064	Hs.446352
NRG1	Q02297	Pro-neuregulin-1 precursor (Pro-NRG1) [Contains: Neuregulin-1 (Neudifferentiation factor) (Heregulin) (HRG) (Breast cancer celldifferentiation factor p45) (Acetylcholine receptor inducing activity)(ARIA) (Sensory and motor neuron-derived factor) (Glial gr	3084	Hs.453951	ERBB2	P04626	Receptor protein-tyrosine kinase erbB-2 precursor (EC 2.7.1.112)(p185erbB2) (NEU proto-oncogene) (C-erbB-2) (Tyrosine kinase-type cellsurface receptor HER2) (MLN 19).	2064	Hs.446352
IRS1	P35568	Insulin receptor substrate-1 (IRS-1).	3667	Hs.390242	ERBB2	P04626	Receptor protein-tyrosine kinase erbB-2 precursor (EC 2.7.1.112)(p185erbB2) (NEU proto-oncogene) (C-erbB-2) (Tyrosine kinase-type cellsurface receptor HER2) (MLN 19).	2064	Hs.446352
MUC1	P15941	Mucin 1 precursor (MUC-1) (Polymorphic epithelial mucin) (PEM) (PEMT)(Episialin) (Tumor-associated mucin) (Carcinoma-associated mucin)(Tumor-associated epithelial membrane antigen) (EMA) (H23AG) (Peanut-reactive urinary mucin) (PUM) (Breast carcinoma-asso	4582	Hs.89603	ERBB2	P04626	Receptor protein-tyrosine kinase erbB-2 precursor (EC 2.7.1.112)(p185erbB2) (NEU proto-oncogene) (C-erbB-2) (Tyrosine kinase-type cellsurface receptor HER2) (MLN 19).	2064	Hs.446352
CD82	P27701	CD82 antigen (Inducible membrane protein R2) (C33 antigen) (IA4)(Metastasis suppressor Kangai 1) (Suppressor of tumorigenicity-6).	3732	Hs.323949	ERBB2	P04626	Receptor protein-tyrosine kinase erbB-2 precursor (EC 2.7.1.112)(p185erbB2) (NEU proto-oncogene) (C-erbB-2) (Tyrosine kinase-type cellsurface receptor HER2) (MLN 19).	2064	Hs.446352
TERF1	P54274	Telomeric repeat binding factor 1 (TTAGGG repeat binding factor 1)(NIMA-interacting protein 2) (Telomeric protein Pin2/TRF1).	7013	Hs.442707	CAPNS1	P04632	Calpain small subunit 1 (CSS1) (Calcium-dependent protease smallsubunit 1) (Calcium-dependent protease small subunit) (CDPS) (Calpainregulatory subunit) (Calcium-activated neutral proteinase smallsubunit) (CANP small subunit).	826	Hs.388469
IGFBP3	P17936	Insulin-like growth factor binding protein 3 precursor (IGFBP-3) (IBP-3) (IGF-binding protein 3).	3486	Hs.450230	IGF1	P05019	Insulin-like growth factor IB precursor (IGF-IB) (Somatomedin C).	3479	Hs.308053
IGFBP1	P08833	Insulin-like growth factor binding protein 1 precursor (IGFBP-1) (IBP-1) (IGF-binding protein 1) (Placental protein 12) (PP12).	3484	Hs.401316	IGF1	P05019	Insulin-like growth factor IB precursor (IGF-IB) (Somatomedin C).	3479	Hs.308053
IGFBP4	P22692	Insulin-like growth factor binding protein 4 precursor (IGFBP-4) (IBP-4) (IGF-binding protein 4).	3487	Hs.1516	IGF1	P05019	Insulin-like growth factor IB precursor (IGF-IB) (Somatomedin C).	3479	Hs.308053
IGFBP2	P18065	Insulin-like growth factor binding protein 2 precursor (IGFBP-2) (IBP-2) (IGF-binding protein 2).	3485	Hs.433326	IGF1	P05019	Insulin-like growth factor IB precursor (IGF-IB) (Somatomedin C).	3479	Hs.308053
IGFALS	P35858	Insulin-like growth factor binding protein complex acid labile chainprecursor (ALS).	3483	Hs.839	IGF1	P05019	Insulin-like growth factor IB precursor (IGF-IB) (Somatomedin C).	3479	Hs.308053
IGFBP5	P24593	Insulin-like growth factor binding protein 5 precursor (IGFBP-5) (IBP-5) (IGF-binding protein 5).	3488	Hs.512226	IGF1	P05019	Insulin-like growth factor IB precursor (IGF-IB) (Somatomedin C).	3479	Hs.308053
ARG2	P78540	Arginase II, mitochondrial precursor (EC 3.5.3.1) (Non-hepaticarginase) (Kidney-type arginase).	384	Hs.172851	ARG1	P05089	Arginase 1 (EC 3.5.3.1) (Liver-type arginase).	383	Hs.440934
IL4R	P24394	Interleukin-4 receptor alpha chain precursor (IL-4R-alpha) (CD124antigen).	3566	Hs.75545	IL4	P05112	Interleukin-4 precursor (IL-4) (B-cell stimulatory factor 1) (BSF-1)(Lymphocyte stimulatory factor 1).	3565	Hs.73917
IL4R	P24394	Interleukin-4 receptor alpha chain precursor (IL-4R-alpha) (CD124antigen).	3566	Hs.75545	IL4	P05112	Interleukin-4 precursor (IL-4) (B-cell stimulatory factor 1) (BSF-1)(Lymphocyte stimulatory factor 1).	3565	Hs.73917
IL4R	P24394	Interleukin-4 receptor alpha chain precursor (IL-4R-alpha) (CD124antigen).	3566	Hs.75545	IL4	P05112	Interleukin-4 precursor (IL-4) (B-cell stimulatory factor 1) (BSF-1)(Lymphocyte stimulatory factor 1).	3565	Hs.73917
IL4R	P24394	Interleukin-4 receptor alpha chain precursor (IL-4R-alpha) (CD124antigen).	3566	Hs.75545	IL4	P05112	Interleukin-4 precursor (IL-4) (B-cell stimulatory factor 1) (BSF-1)(Lymphocyte stimulatory factor 1).	3565	Hs.73917
HDLBP	Q00341	Vigilin (High density lipoprotein-binding protein) (HDL-bindingprotein).	55498	Hs.427152	RPLP0	P05388	60S acidic ribosomal protein P0 (L10E).	6175	Hs.443796
CTH	P32929	Cystathionine gamma-lyase (EC 4.4.1.1) (Gamma-cystathionase).	1491	Hs.19904	RPLP0	P05388	60S acidic ribosomal protein P0 (L10E).	220717	Hs.443796
CTH	P32929	Cystathionine gamma-lyase (EC 4.4.1.1) (Gamma-cystathionase).	1491	Hs.19904	RPLP0	P05388	60S acidic ribosomal protein P0 (L10E).	6175	Hs.443796
HDLBP	Q00341	Vigilin (High density lipoprotein-binding protein) (HDL-bindingprotein).	55498	Hs.427152	RPLP0	P05388	60S acidic ribosomal protein P0 (L10E).	220717	Hs.443796
CITED2	Q99967	Cbp/p300-interacting transactivator 2 (MSG-related protein 1) (MRG1protein) (P35srj).	10370	Hs.82071	TFAP2A	P05549	Transcription factor AP-2 alpha (AP2-alpha) (Activating enhancer-binding protein 2 alpha) (AP-2 transcription factor) (Activatorprotein-2) (AP-2).	7020	Hs.210911
UFM1	P61960	UPF0185 protein BM-002.	51569	Hs.367646	PRKCB1	P05771	Protein kinase C, beta type (EC 2.7.1.37) (PKC-beta) (PKC-B).	5579	Hs.349845
CSN3	P07498	Kappa casein precursor.	1448	Hs.54415	CSN2	P05814	Beta casein precursor.	1447	Hs.2242
CSN3	P07498	Kappa casein precursor.	1448	Hs.54415	CSN2	P05814	Beta casein precursor.	1447	Hs.2242
IRS1	P35568	Insulin receptor substrate-1 (IRS-1).	3667	Hs.390242	INSR	P06213	Insulin receptor precursor (EC 2.7.1.112) (IR) (CD220 antigen).	3643	Hs.438669
IRS1	P35568	Insulin receptor substrate-1 (IRS-1).	3667	Hs.390242	INSR	P06213	Insulin receptor precursor (EC 2.7.1.112) (IR) (CD220 antigen).	3643	Hs.438669
IRS1	P35568	Insulin receptor substrate-1 (IRS-1).	3667	Hs.390242	INSR	P06213	Insulin receptor precursor (EC 2.7.1.112) (IR) (CD220 antigen).	3643	Hs.438669
SOCS1	O15524	Suppressor of cytokine signaling 1 (SOCS-1) (JAK-binding protein)(JAB) (STAT induced STAT inhibitor 1) (SSI-1) (Tec-interacting protein3) (TIP-3).	8651	Hs.50640	INSR	P06213	Insulin receptor precursor (EC 2.7.1.112) (IR) (CD220 antigen).	3643	Hs.438669
SMAD2	Q15796	Mothers against decapentaplegic homolog 2 (SMAD 2) (Mothers againstDPP homolog 2) (Mad-related protein 2) (hMAD-2) (JV18-1) (hSMAD2).	4087	Hs.110741	INSR	P06213	Insulin receptor precursor (EC 2.7.1.112) (IR) (CD220 antigen).	3643	Hs.438669
PTPN6	P29350	Protein-tyrosine phosphatase, non-receptor type 6 (EC 3.1.3.48)(Protein-tyrosine phosphatase 1C) (PTP-1C) (Hematopoietic cellprotein-tyrosine phosphatase) (SH-PTP1) (Protein-tyrosine phosphataseSHP-1).	5777	Hs.63489	INSR	P06213	Insulin receptor precursor (EC 2.7.1.112) (IR) (CD220 antigen).	3643	Hs.438669
ENPP1	P22413	Ectonucleotide pyrophosphatase/phosphodiesterase 1 (E-NPP 1)(Phosphodiesterase I/nucleotide pyrophosphatase 1) (Plasma-cellmembrane glycoprotein PC-1) [Includes: Alkaline phosphodiesterase I(EC 3.1.4.1); Nucleotide pyrophosphatase (EC 3.6.1.9) (NPPase)].	5167	Hs.213840	INSR	P06213	Insulin receptor precursor (EC 2.7.1.112) (IR) (CD220 antigen).	3643	Hs.438669
PTPRF	P10586	LAR protein precursor (EC 3.1.3.48) (Leukocyte antigen related).	5792	Hs.75216	INSR	P06213	Insulin receptor precursor (EC 2.7.1.112) (IR) (CD220 antigen).	3643	Hs.438669
IRS1	P35568	Insulin receptor substrate-1 (IRS-1).	3667	Hs.390242	INSR	P06213	Insulin receptor precursor (EC 2.7.1.112) (IR) (CD220 antigen).	3643	Hs.438669
IRS1	P35568	Insulin receptor substrate-1 (IRS-1).	3667	Hs.390242	INSR	P06213	Insulin receptor precursor (EC 2.7.1.112) (IR) (CD220 antigen).	3643	Hs.438669
SOCS3	O14543	Suppressor of cytokine signaling 3 (SOCS-3) (Cytokine-inducible SH2protein 3) (CIS-3) (STAT induced STAT inhibitor 3) (SSI-3).	9021	Hs.436943	INSR	P06213	Insulin receptor precursor (EC 2.7.1.112) (IR) (CD220 antigen).	3643	Hs.438669
IRS1	P35568	Insulin receptor substrate-1 (IRS-1).	3667	Hs.390242	INSR	P06213	Insulin receptor precursor (EC 2.7.1.112) (IR) (CD220 antigen).	3643	Hs.438669
IGF2	P01344	Insulin-like growth factor II precursor (IGF-II) (Somatomedin A).	3481	Hs.349109	INSR	P06213	Insulin receptor precursor (EC 2.7.1.112) (IR) (CD220 antigen).	3643	Hs.438669
IRS1	P35568	Insulin receptor substrate-1 (IRS-1).	3667	Hs.390242	INSR	P06213	Insulin receptor precursor (EC 2.7.1.112) (IR) (CD220 antigen).	3643	Hs.438669
TOM1L1	O75674	TOM1-like 1 protein (Target of myb-like 1 protein) (Src activating andsignaling molecule protein).	10040	Hs.153504	GSN	P06396	Gelsolin precursor, plasma (Actin-depolymerizing factor) (ADF)(Brevin) (AGEL).	57000	Hs.446537
ACTN4	O43707	Alpha-actinin 4 (Non-muscle alpha-actinin 4) (F-actin cross linkingprotein).	81	Hs.443619	GSN	P06396	Gelsolin precursor, plasma (Actin-depolymerizing factor) (ADF)(Brevin) (AGEL).	2934	Hs.446537
ACTB	P60709	Actin, cytoplasmic 1 (Beta-actin).	60	Hs.426930	GSN	P06396	Gelsolin precursor, plasma (Actin-depolymerizing factor) (ADF)(Brevin) (AGEL).	57000	Hs.446537
BCAR1	P56945	CRK-associated substrate (p130Cas) (Breast cancer anti-estrogenresistance 1 protein).	9564	Hs.273219	GSN	P06396	Gelsolin precursor, plasma (Actin-depolymerizing factor) (ADF)(Brevin) (AGEL).	57000	Hs.446537
BCAR1	P56945	CRK-associated substrate (p130Cas) (Breast cancer anti-estrogenresistance 1 protein).	9564	Hs.273219	GSN	P06396	Gelsolin precursor, plasma (Actin-depolymerizing factor) (ADF)(Brevin) (AGEL).	2934	Hs.446537
ACTB	P60709	Actin, cytoplasmic 1 (Beta-actin).	60	Hs.426930	GSN	P06396	Gelsolin precursor, plasma (Actin-depolymerizing factor) (ADF)(Brevin) (AGEL).	57000	Hs.446537
ACTB	P60709	Actin, cytoplasmic 1 (Beta-actin).	60	Hs.426930	GSN	P06396	Gelsolin precursor, plasma (Actin-depolymerizing factor) (ADF)(Brevin) (AGEL).	2934	Hs.446537
ACTB	P60709	Actin, cytoplasmic 1 (Beta-actin).	60	Hs.426930	GSN	P06396	Gelsolin precursor, plasma (Actin-depolymerizing factor) (ADF)(Brevin) (AGEL).	2934	Hs.446537
TOM1L1	O75674	TOM1-like 1 protein (Target of myb-like 1 protein) (Src activating andsignaling molecule protein).	10040	Hs.153504	GSN	P06396	Gelsolin precursor, plasma (Actin-depolymerizing factor) (ADF)(Brevin) (AGEL).	2934	Hs.446537
ACTN4	O43707	Alpha-actinin 4 (Non-muscle alpha-actinin 4) (F-actin cross linkingprotein).	81	Hs.443619	GSN	P06396	Gelsolin precursor, plasma (Actin-depolymerizing factor) (ADF)(Brevin) (AGEL).	57000	Hs.446537
BCAR1	P56945	CRK-associated substrate (p130Cas) (Breast cancer anti-estrogenresistance 1 protein).	9564	Hs.273219	GSN	P06396	Gelsolin precursor, plasma (Actin-depolymerizing factor) (ADF)(Brevin) (AGEL).	57000	Hs.446537
BCAR1	P56945	CRK-associated substrate (p130Cas) (Breast cancer anti-estrogenresistance 1 protein).	9564	Hs.273219	GSN	P06396	Gelsolin precursor, plasma (Actin-depolymerizing factor) (ADF)(Brevin) (AGEL).	2934	Hs.446537
CD58	P19256	Lymphocyte function-associated antigen 3 precursor (Ag3) (AntigenCD58) (Surface glycoprotein LFA-3).	965	Hs.75626	CD2	P06729	T-cell surface antigen CD2 precursor (T-cell surface antigen T11/Leu-5) (LFA-2) (LFA-3 receptor) (Erythrocyte receptor) (Rosette receptor).	914	Hs.89476
CD2AP	Q9Y5K6	CD2-associated protein (Cas ligand with multiple SH3 domains) (Adapterprotein CMS).	23607	Hs.374340	CD2	P06729	T-cell surface antigen CD2 precursor (T-cell surface antigen T11/Leu-5) (LFA-2) (LFA-3 receptor) (Erythrocyte receptor) (Rosette receptor).	914	Hs.89476
CD58	P19256	Lymphocyte function-associated antigen 3 precursor (Ag3) (AntigenCD58) (Surface glycoprotein LFA-3).	965	Hs.75626	CD2	P06729	T-cell surface antigen CD2 precursor (T-cell surface antigen T11/Leu-5) (LFA-2) (LFA-3 receptor) (Erythrocyte receptor) (Rosette receptor).	914	Hs.89476
CD4	P01730	T-cell surface glycoprotein CD4 precursor (T-cell surface antigenT4/Leu-3).	920	Hs.17483	CD2	P06729	T-cell surface antigen CD2 precursor (T-cell surface antigen T11/Leu-5) (LFA-2) (LFA-3 receptor) (Erythrocyte receptor) (Rosette receptor).	914	Hs.89476
SEC23B	Q15437	Protein transport protein Sec23B (SEC23-related protein B).	10483	Hs.173497	EIF4E	P06730	Eukaryotic translation initiation factor 4E (eIF4E) (eIF-4E) (mRNAcap-binding protein) (eIF-4F 25 kDa subunit).	374810	Hs.79306
SEC23B	Q15437	Protein transport protein Sec23B (SEC23-related protein B).	10483	Hs.173497	EIF4E	P06730	Eukaryotic translation initiation factor 4E (eIF4E) (eIF-4E) (mRNAcap-binding protein) (eIF-4F 25 kDa subunit).	1977	Hs.79306
SARS	P49591	Seryl-tRNA synthetase (EC 6.1.1.11) (Serine--tRNA ligase) (SerRS).	6301	Hs.444261	EIF4E	P06730	Eukaryotic translation initiation factor 4E (eIF4E) (eIF-4E) (mRNAcap-binding protein) (eIF-4F 25 kDa subunit).	1977	Hs.79306
CBS	P35520	Cystathionine beta-synthase (EC 4.2.1.22) (Serine sulfhydrase) (Beta-thionase).	875	Hs.171003	EIF4E	P06730	Eukaryotic translation initiation factor 4E (eIF4E) (eIF-4E) (mRNAcap-binding protein) (eIF-4F 25 kDa subunit).	1977	Hs.79306
ATP6V1E1	P36543	Vacuolar ATP synthase subunit E (EC 3.6.3.14) (V-ATPase E subunit)(Vacuolar proton pump E subunit) (V-ATPase 31 kDa subunit) (P31).	529	Hs.77805	EIF4E	P06730	Eukaryotic translation initiation factor 4E (eIF4E) (eIF-4E) (mRNAcap-binding protein) (eIF-4F 25 kDa subunit).	1977	Hs.79306
ACSL4	O60488	Long-chain-fatty-acid--CoA ligase 4 (EC 6.2.1.3) (Long-chain acyl-CoAsynthetase 4) (LACS 4).	2182	Hs.269559	EIF4E	P06730	Eukaryotic translation initiation factor 4E (eIF4E) (eIF-4E) (mRNAcap-binding protein) (eIF-4F 25 kDa subunit).	374810	Hs.79306
ACSL4	O60488	Long-chain-fatty-acid--CoA ligase 4 (EC 6.2.1.3) (Long-chain acyl-CoAsynthetase 4) (LACS 4).	2182	Hs.269559	EIF4E	P06730	Eukaryotic translation initiation factor 4E (eIF4E) (eIF-4E) (mRNAcap-binding protein) (eIF-4F 25 kDa subunit).	1977	Hs.79306
ATP6V1E1	P36543	Vacuolar ATP synthase subunit E (EC 3.6.3.14) (V-ATPase E subunit)(Vacuolar proton pump E subunit) (V-ATPase 31 kDa subunit) (P31).	529	Hs.77805	EIF4E	P06730	Eukaryotic translation initiation factor 4E (eIF4E) (eIF-4E) (mRNAcap-binding protein) (eIF-4F 25 kDa subunit).	374810	Hs.79306
PGD	P52209	6-phosphogluconate dehydrogenase, decarboxylating (EC 1.1.1.44).	5226	Hs.392837	EIF4E	P06730	Eukaryotic translation initiation factor 4E (eIF4E) (eIF-4E) (mRNAcap-binding protein) (eIF-4F 25 kDa subunit).	1977	Hs.79306
PGD	P52209	6-phosphogluconate dehydrogenase, decarboxylating (EC 1.1.1.44).	5226	Hs.392837	EIF4E	P06730	Eukaryotic translation initiation factor 4E (eIF4E) (eIF-4E) (mRNAcap-binding protein) (eIF-4F 25 kDa subunit).	374810	Hs.79306
BXDC1	Q9H7B2	Brix domain containing protein 1.	84154	Hs.372265	EIF4E	P06730	Eukaryotic translation initiation factor 4E (eIF4E) (eIF-4E) (mRNAcap-binding protein) (eIF-4F 25 kDa subunit).	374810	Hs.79306
CBS	P35520	Cystathionine beta-synthase (EC 4.2.1.22) (Serine sulfhydrase) (Beta-thionase).	875	Hs.171003	EIF4E	P06730	Eukaryotic translation initiation factor 4E (eIF4E) (eIF-4E) (mRNAcap-binding protein) (eIF-4F 25 kDa subunit).	374810	Hs.79306
BXDC1	Q9H7B2	Brix domain containing protein 1.	84154	Hs.372265	EIF4E	P06730	Eukaryotic translation initiation factor 4E (eIF4E) (eIF-4E) (mRNAcap-binding protein) (eIF-4F 25 kDa subunit).	1977	Hs.79306
OAT	P04181	Ornithine aminotransferase, mitochondrial precursor (EC 2.6.1.13)(Ornithine--oxo-acid aminotransferase).	4942	Hs.75485	EIF4E	P06730	Eukaryotic translation initiation factor 4E (eIF4E) (eIF-4E) (mRNAcap-binding protein) (eIF-4F 25 kDa subunit).	374810	Hs.79306
HDLBP	Q00341	Vigilin (High density lipoprotein-binding protein) (HDL-bindingprotein).	55498	Hs.427152	EIF4E	P06730	Eukaryotic translation initiation factor 4E (eIF4E) (eIF-4E) (mRNAcap-binding protein) (eIF-4F 25 kDa subunit).	374810	Hs.79306
IMPDH1	P20839	Inosine-5'-monophosphate dehydrogenase 1 (EC 1.1.1.205) (IMPdehydrogenase 1) (IMPDH-I) (IMPD 1).	3614	Hs.317095	EIF4E	P06730	Eukaryotic translation initiation factor 4E (eIF4E) (eIF-4E) (mRNAcap-binding protein) (eIF-4F 25 kDa subunit).	1977	Hs.79306
IMPDH1	P20839	Inosine-5'-monophosphate dehydrogenase 1 (EC 1.1.1.205) (IMPdehydrogenase 1) (IMPDH-I) (IMPD 1).	3614	Hs.317095	EIF4E	P06730	Eukaryotic translation initiation factor 4E (eIF4E) (eIF-4E) (mRNAcap-binding protein) (eIF-4F 25 kDa subunit).	374810	Hs.79306
OAT	P04181	Ornithine aminotransferase, mitochondrial precursor (EC 2.6.1.13)(Ornithine--oxo-acid aminotransferase).	4942	Hs.75485	EIF4E	P06730	Eukaryotic translation initiation factor 4E (eIF4E) (eIF-4E) (mRNAcap-binding protein) (eIF-4F 25 kDa subunit).	1977	Hs.79306
HDLBP	Q00341	Vigilin (High density lipoprotein-binding protein) (HDL-bindingprotein).	55498	Hs.427152	EIF4E	P06730	Eukaryotic translation initiation factor 4E (eIF4E) (eIF-4E) (mRNAcap-binding protein) (eIF-4F 25 kDa subunit).	1977	Hs.79306
SARS	P49591	Seryl-tRNA synthetase (EC 6.1.1.11) (Serine--tRNA ligase) (SerRS).	6301	Hs.444261	EIF4E	P06730	Eukaryotic translation initiation factor 4E (eIF4E) (eIF-4E) (mRNAcap-binding protein) (eIF-4F 25 kDa subunit).	374810	Hs.79306
SRP68	Q9UHB9	Signal recognition particle 68 kDa protein (SRP68).	6730	Hs.273307	EPHX1	P07099	Epoxide hydrolase 1 (EC 3.3.2.3) (Microsomal epoxide hydrolase)(Epoxide hydratase).	2052	Hs.89649
PPARA	Q07869	Peroxisome proliferator activated receptor alpha (PPAR-alpha).	5465	Hs.271640	FABP1	P07148	Fatty acid-binding protein, liver (L-FABP).	2168	Hs.380135
TYRO3	Q06418	Tyrosine-protein kinase receptor TYRO3 precursor (EC 2.7.1.112)(Tyrosine-protein kinase RSE) (Tyrosine-protein kinase SKY) (Tyrosine-protein kinase DTK) (Protein-tyrosine kinase byk).	7301	Hs.381282	PROS1	P07225	Vitamin K-dependent protein S precursor.	5627	Hs.64016
SOCS1	O15524	Suppressor of cytokine signaling 1 (SOCS-1) (JAK-binding protein)(JAB) (STAT induced STAT inhibitor 1) (SSI-1) (Tec-interacting protein3) (TIP-3).	8651	Hs.50640	CSF1R	P07333	Macrophage colony stimulating factor I receptor precursor (CSF-1-R)(EC 2.7.1.112) (Fms proto-oncogene) (c-fms) (CD115 antigen).	1436	Hs.174142
SOCS1	O15524	Suppressor of cytokine signaling 1 (SOCS-1) (JAK-binding protein)(JAB) (STAT induced STAT inhibitor 1) (SSI-1) (Tec-interacting protein3) (TIP-3).	8651	Hs.50640	CSF1R	P07333	Macrophage colony stimulating factor I receptor precursor (CSF-1-R)(EC 2.7.1.112) (Fms proto-oncogene) (c-fms) (CD115 antigen).	1436	Hs.174142
SOCS3	O14543	Suppressor of cytokine signaling 3 (SOCS-3) (Cytokine-inducible SH2protein 3) (CIS-3) (STAT induced STAT inhibitor 3) (SSI-3).	9021	Hs.436943	CSF1R	P07333	Macrophage colony stimulating factor I receptor precursor (CSF-1-R)(EC 2.7.1.112) (Fms proto-oncogene) (c-fms) (CD115 antigen).	1436	Hs.174142
CSF1	P09603	Macrophage colony stimulating factor-1 precursor (CSF-1) (MCSF) (M-CSF).	1435	Hs.173894	CSF1R	P07333	Macrophage colony stimulating factor I receptor precursor (CSF-1-R)(EC 2.7.1.112) (Fms proto-oncogene) (c-fms) (CD115 antigen).	1436	Hs.174142
CSN2	P05814	Beta casein precursor.	1447	Hs.2242	CSN3	P07498	Kappa casein precursor.	1448	Hs.54415
CSN2	P05814	Beta casein precursor.	1447	Hs.2242	CSN3	P07498	Kappa casein precursor.	1448	Hs.54415
IARS	P41252	Isoleucyl-tRNA synthetase, cytoplasmic (EC 6.1.1.5) (Isoleucine--tRNAligase) (IleRS) (IRS).	3376	Hs.172801	EPRS	P07814	Bifunctional aminoacyl-tRNA synthetase [Includes: Glutamyl-tRNAsynthetase (EC 6.1.1.17) (Glutamate--tRNA ligase); Prolyl-tRNAsynthetase (EC 6.1.1.15) (Proline--tRNA ligase)].	2058	Hs.171292
IARS	P41252	Isoleucyl-tRNA synthetase, cytoplasmic (EC 6.1.1.5) (Isoleucine--tRNAligase) (IleRS) (IRS).	3376	Hs.172801	EPRS	P07814	Bifunctional aminoacyl-tRNA synthetase [Includes: Glutamyl-tRNAsynthetase (EC 6.1.1.17) (Glutamate--tRNA ligase); Prolyl-tRNAsynthetase (EC 6.1.1.15) (Proline--tRNA ligase)].	2058	Hs.171292
GJB2	P29033	Gap junction beta-2 protein (Connexin 26) (Cx26).	2706	Hs.323733	GJB1	P08034	Gap junction beta-1 protein (Connexin 32) (Cx32) (GAP junction 28 kDaliver protein).	2705	Hs.333303
OCLN	Q16625	Occludin.	4950	Hs.171952	GJB1	P08034	Gap junction beta-1 protein (Connexin 32) (Cx32) (GAP junction 28 kDaliver protein).	2705	Hs.333303
GJB2	P29033	Gap junction beta-2 protein (Connexin 26) (Cx26).	2706	Hs.323733	GJB1	P08034	Gap junction beta-1 protein (Connexin 32) (Cx32) (GAP junction 28 kDaliver protein).	2705	Hs.333303
OCLN	Q16625	Occludin.	4950	Hs.171952	GJB1	P08034	Gap junction beta-1 protein (Connexin 32) (Cx32) (GAP junction 28 kDaliver protein).	2705	Hs.333303
SSR2	P43308	Translocon-associated protein, beta subunit precursor (TRAP-beta)(Signal sequence receptor beta subunit) (SSR-beta).	6746	Hs.74564	SRPR	P08240	Signal recognition particle receptor alpha subunit (SR-alpha) (Dockingprotein alpha) (DP-alpha).	6734	Hs.444058
LTF	P02788	Lactotransferrin precursor (Lactoferrin) [Contains: Kaliocin-1;Lactoferroxin A; Lactoferroxin B; Lactoferroxin C].	4057	Hs.518547	CD14	P08571	Monocyte differentiation antigen CD14 precursor (Myeloid cell-specificleucine-rich glycoprotein).	929	Hs.75627
LTF	P02788	Lactotransferrin precursor (Lactoferrin) [Contains: Kaliocin-1;Lactoferroxin A; Lactoferroxin B; Lactoferroxin C].	4057	Hs.518547	CD14	P08571	Monocyte differentiation antigen CD14 precursor (Myeloid cell-specificleucine-rich glycoprotein).	929	Hs.75627
LTF	P02788	Lactotransferrin precursor (Lactoferrin) [Contains: Kaliocin-1;Lactoferroxin A; Lactoferroxin B; Lactoferroxin C].	4057	Hs.518547	CD14	P08571	Monocyte differentiation antigen CD14 precursor (Myeloid cell-specificleucine-rich glycoprotein).	929	Hs.75627
LTF	P02788	Lactotransferrin precursor (Lactoferrin) [Contains: Kaliocin-1;Lactoferroxin A; Lactoferroxin B; Lactoferroxin C].	4057	Hs.518547	CD14	P08571	Monocyte differentiation antigen CD14 precursor (Myeloid cell-specificleucine-rich glycoprotein).	929	Hs.75627
LBP	P18428	Lipopolysaccharide-binding protein precursor (LBP).	3929	Hs.154078	CD14	P08571	Monocyte differentiation antigen CD14 precursor (Myeloid cell-specificleucine-rich glycoprotein).	929	Hs.75627
LBP	P18428	Lipopolysaccharide-binding protein precursor (LBP).	3929	Hs.154078	CD14	P08571	Monocyte differentiation antigen CD14 precursor (Myeloid cell-specificleucine-rich glycoprotein).	929	Hs.75627
TF	P02787	Serotransferrin precursor (Transferrin) (Siderophilin) (Beta-1-metalbinding globulin) (PRO1400).	29030	Hs.433923	IGFBP1	P08833	Insulin-like growth factor binding protein 1 precursor (IGFBP-1) (IBP-1) (IGF-binding protein 1) (Placental protein 12) (PP12).	3484	Hs.401316
IGF2	P01344	Insulin-like growth factor II precursor (IGF-II) (Somatomedin A).	3481	Hs.349109	IGFBP1	P08833	Insulin-like growth factor binding protein 1 precursor (IGFBP-1) (IBP-1) (IGF-binding protein 1) (Placental protein 12) (PP12).	3484	Hs.401316
IGF1	P01343	Insulin-like growth factor IA precursor (IGF-IA) (Somatomedin C).	3479	Hs.308053	IGFBP1	P08833	Insulin-like growth factor binding protein 1 precursor (IGFBP-1) (IBP-1) (IGF-binding protein 1) (Placental protein 12) (PP12).	3484	Hs.401316
IGF1	P05019	Insulin-like growth factor IB precursor (IGF-IB) (Somatomedin C).	3479	Hs.308053	IGFBP1	P08833	Insulin-like growth factor binding protein 1 precursor (IGFBP-1) (IBP-1) (IGF-binding protein 1) (Placental protein 12) (PP12).	3484	Hs.401316
IGF1	P05019	Insulin-like growth factor IB precursor (IGF-IB) (Somatomedin C).	3479	Hs.308053	IGFBP1	P08833	Insulin-like growth factor binding protein 1 precursor (IGFBP-1) (IBP-1) (IGF-binding protein 1) (Placental protein 12) (PP12).	3484	Hs.401316
IGF2	P01344	Insulin-like growth factor II precursor (IGF-II) (Somatomedin A).	3481	Hs.349109	IGFBP1	P08833	Insulin-like growth factor binding protein 1 precursor (IGFBP-1) (IBP-1) (IGF-binding protein 1) (Placental protein 12) (PP12).	3484	Hs.401316
IGF1	P01343	Insulin-like growth factor IA precursor (IGF-IA) (Somatomedin C).	3479	Hs.308053	IGFBP1	P08833	Insulin-like growth factor binding protein 1 precursor (IGFBP-1) (IBP-1) (IGF-binding protein 1) (Placental protein 12) (PP12).	3484	Hs.401316
STAT3	P40763	Signal transducer and activator of transcription 3 (Acute-phaseresponse factor).	6774	Hs.421342	IL6R	P08887	Interleukin-6 receptor alpha chain precursor (IL-6R-alpha) (IL-6R 1)(CD126 antigen).	3570	Hs.193400
POU2F1	P14859	POU domain, class 2, transcription factor 1 (Octamer-bindingtranscription factor 1) (Oct-1) (OTF-1) (NF-A1).	5451	Hs.444234	HOXC4	P09017	Homeobox protein Hox-C4 (Hox-3E) (CP19).	3221	Hs.820
POU2F1	P14859	POU domain, class 2, transcription factor 1 (Octamer-bindingtranscription factor 1) (Oct-1) (OTF-1) (NF-A1).	5451	Hs.444234	HOXC4	P09017	Homeobox protein Hox-C4 (Hox-3E) (CP19).	3223	Hs.820
POU2F1	P14859	POU domain, class 2, transcription factor 1 (Octamer-bindingtranscription factor 1) (Oct-1) (OTF-1) (NF-A1).	5451	Hs.444234	HOXC4	P09017	Homeobox protein Hox-C4 (Hox-3E) (CP19).	3222	Hs.820
HBEGF	Q99075	Heparin-binding EGF-like growth factor precursor (HB-EGF) (HBEGF)(Diphteria toxin receptor) (DT-R).	1839	Hs.799	MMP7	P09237	Matrilysin precursor (EC 3.4.24.23) (Pump-1 protease) (Uterinemetalloproteinase) (Matrix metalloproteinase-7) (MMP-7) (Matrin).	4316	Hs.2256
HBEGF	Q99075	Heparin-binding EGF-like growth factor precursor (HB-EGF) (HBEGF)(Diphteria toxin receptor) (DT-R).	1839	Hs.799	MMP7	P09237	Matrilysin precursor (EC 3.4.24.23) (Pump-1 protease) (Uterinemetalloproteinase) (Matrix metalloproteinase-7) (MMP-7) (Matrin).	4316	Hs.2256
SOCS1	O15524	Suppressor of cytokine signaling 1 (SOCS-1) (JAK-binding protein)(JAB) (STAT induced STAT inhibitor 1) (SSI-1) (Tec-interacting protein3) (TIP-3).	8651	Hs.50640	CSF1	P09603	Macrophage colony stimulating factor-1 precursor (CSF-1) (MCSF) (M-CSF).	1435	Hs.173894
CSF1R	P07333	Macrophage colony stimulating factor I receptor precursor (CSF-1-R)(EC 2.7.1.112) (Fms proto-oncogene) (c-fms) (CD115 antigen).	1436	Hs.174142	CSF1	P09603	Macrophage colony stimulating factor-1 precursor (CSF-1) (MCSF) (M-CSF).	1435	Hs.173894
XRCC5	P13010	ATP-dependent DNA helicase II, 80 kDa subunit (Lupus Ku autoantigenprotein p86) (Ku86) (Ku80) (86 kDa subunit of Ku antigen) (Thyroid-lupus autoantigen) (TLAA) (CTC box binding factor 85 kDa subunit)(CTCBF) (CTC85) (Nuclear factor IV) (DNA-repair protein	7520	Hs.257082	POLA1	P09884	DNA polymerase alpha catalytic subunit (EC 2.7.7.7).	5422	Hs.267289
IGF2R	P11717	Cation-independent mannose-6-phosphate receptor precursor (CI Man-6-Preceptor) (CI-MPR) (Insulin-like growth factor II receptor) (300 kDamannose 6-phosphate receptor) (MPR 300) (MPR300) (CD222 antigen).	3482	Hs.76473	GZMB	P10144	Granzyme B precursor (EC 3.4.21.79) (T-cell serine protease 1-3E)(Cytotoxic T-lymphocyte proteinase 2) (Lymphocyte protease) (SECT)(Granzyme 2) (Cathepsin G-like 1) (CTSGL1) (CTLA-1) (Fragmentin 2)(Human lymphocyte protein) (HLP) (C11).	3002	Hs.1051
PSEN1	P49768	Presenilin 1 (PS-1) (S182 protein).	5663	Hs.3260	BCL2	P10415	Apoptosis regulator Bcl-2.	596	Hs.79241
BAX	Q07812	Apoptosis regulator BAX, membrane isoform alpha.	581	Hs.159428	BCL2	P10415	Apoptosis regulator Bcl-2.	596	Hs.501181
BAX	Q07814	Apoptosis regulator BAX, cytoplasmic isoform beta.	581	Hs.159428	BCL2	P10415	Apoptosis regulator Bcl-2.	596	Hs.79241
BAX	Q07812	Apoptosis regulator BAX, membrane isoform alpha.	581	Hs.159428	BCL2	P10415	Apoptosis regulator Bcl-2.	596	Hs.79241
BAX	Q07812	Apoptosis regulator BAX, membrane isoform alpha.	581	Hs.159428	BCL2	P10415	Apoptosis regulator Bcl-2.	596	Hs.79241
PSEN1	P49768	Presenilin 1 (PS-1) (S182 protein).	5663	Hs.3260	BCL2	P10415	Apoptosis regulator Bcl-2.	596	Hs.79241
BAX	Q07814	Apoptosis regulator BAX, cytoplasmic isoform beta.	581	Hs.159428	BCL2	P10415	Apoptosis regulator Bcl-2.	596	Hs.501181
PSEN1	P49768	Presenilin 1 (PS-1) (S182 protein).	5663	Hs.3260	BCL2	P10415	Apoptosis regulator Bcl-2.	596	Hs.501181
ATP2A2	P16615	Sarcoplasmic/endoplasmic reticulum calcium ATPase 2 (EC 3.6.3.8)(Calcium pump 2) (SERCA2) (SR Ca(2+)-ATPase 2) (Calcium-transportingATPase sarcoplasmic reticulum type, slow twitch skeletal muscleisoform) (Endoplasmic reticulum class 1/2 Ca(2+) ATPase).	488	Hs.374535	BCL2	P10415	Apoptosis regulator Bcl-2.	596	Hs.79241
PSEN1	P49768	Presenilin 1 (PS-1) (S182 protein).	5663	Hs.3260	BCL2	P10415	Apoptosis regulator Bcl-2.	596	Hs.501181
ATP2A2	P16615	Sarcoplasmic/endoplasmic reticulum calcium ATPase 2 (EC 3.6.3.8)(Calcium pump 2) (SERCA2) (SR Ca(2+)-ATPase 2) (Calcium-transportingATPase sarcoplasmic reticulum type, slow twitch skeletal muscleisoform) (Endoplasmic reticulum class 1/2 Ca(2+) ATPase).	488	Hs.374535	BCL2	P10415	Apoptosis regulator Bcl-2.	596	Hs.501181
BAX	Q07812	Apoptosis regulator BAX, membrane isoform alpha.	581	Hs.159428	BCL2	P10415	Apoptosis regulator Bcl-2.	596	Hs.501181
IGFBP5	P24593	Insulin-like growth factor binding protein 5 precursor (IGFBP-5) (IBP-5) (IGF-binding protein 5).	3488	Hs.512226	SPP1	P10451	Osteopontin precursor (Bone sialoprotein 1) (Urinary stone protein)(Secreted phosphoprotein 1) (SPP-1) (Nephropontin) (Uropontin).	6696	Hs.313
BCAR1	P56945	CRK-associated substrate (p130Cas) (Breast cancer anti-estrogenresistance 1 protein).	9564	Hs.273219	PTPRF	P10586	LAR protein precursor (EC 3.1.3.48) (Leukocyte antigen related).	5792	Hs.75216
BCAR1	P56945	CRK-associated substrate (p130Cas) (Breast cancer anti-estrogenresistance 1 protein).	9564	Hs.273219	PTPRF	P10586	LAR protein precursor (EC 3.1.3.48) (Leukocyte antigen related).	5792	Hs.75216
INSR	P06213	Insulin receptor precursor (EC 2.7.1.112) (IR) (CD220 antigen).	3643	Hs.438669	PTPRF	P10586	LAR protein precursor (EC 3.1.3.48) (Leukocyte antigen related).	5792	Hs.75216
TGFB2	P61812	Transforming growth factor beta 2 precursor (TGF-beta 2)(Glioblastoma-derived T-cell suppressor factor) (G-TSF) (BSC-1 cellgrowth inhibitor) (Polyergin) (Cetermin).	7042	Hs.169300	TGFB3	P10600	Transforming growth factor beta 3 precursor (TGF-beta 3).	7043	Hs.2025
TGFBR3	Q03167	TGF-beta receptor type III precursor (TGFR-3) (Betaglycan).	7049	Hs.342874	TGFB3	P10600	Transforming growth factor beta 3 precursor (TGF-beta 3).	7043	Hs.2025
LEPR	P48357	Leptin receptor precursor (LEP-R) (OB receptor) (OB-R) (HuB219).	54741	Hs.23581	CLU	P10909	Clusterin precursor (Complement-associated protein SP-40,40)(Complement cytolysis inhibitor) (CLI) (NA1/NA2) (Apolipoprotein J)(Apo-J) (TRPM-2).	1191	Hs.436657
STAT5B	P51692	Signal transducer and activator of transcription 5B.	6777	Hs.434992	GHR	P10912	Growth hormone receptor precursor (GH receptor) (Somatotropinreceptor) [Contains: Growth hormone binding protein (GH bindingprotein) (GHBP) (Serum binding protein)].	2690	Hs.125180
SOCS1	O15524	Suppressor of cytokine signaling 1 (SOCS-1) (JAK-binding protein)(JAB) (STAT induced STAT inhibitor 1) (SSI-1) (Tec-interacting protein3) (TIP-3).	8651	Hs.50640	GHR	P10912	Growth hormone receptor precursor (GH receptor) (Somatotropinreceptor) [Contains: Growth hormone binding protein (GH bindingprotein) (GHBP) (Serum binding protein)].	2690	Hs.125180
SOCS2	O14508	Suppressor of cytokine signaling 2 (SOCS-2) (Cytokine-inducible SH2protein 2) (CIS-2) (STAT induced STAT inhibitor 2) (SSI-2).	8835	Hs.405946	GHR	P10912	Growth hormone receptor precursor (GH receptor) (Somatotropinreceptor) [Contains: Growth hormone binding protein (GH bindingprotein) (GHBP) (Serum binding protein)].	2690	Hs.125180
CSH1	P01241	Somatotropin precursor (Growth hormone) (GH) (GH-N) (Pituitary growthhormone) (Growth hormone 1).	2688	Hs.500468	GHR	P10912	Growth hormone receptor precursor (GH receptor) (Somatotropinreceptor) [Contains: Growth hormone binding protein (GH bindingprotein) (GHBP) (Serum binding protein)].	2690	Hs.125180
GH2	P01242	Growth hormone variant precursor (GH-V) (Placenta-specific growthhormone) (Growth hormone 2).	2689	Hs.406754	GHR	P10912	Growth hormone receptor precursor (GH receptor) (Somatotropinreceptor) [Contains: Growth hormone binding protein (GH bindingprotein) (GHBP) (Serum binding protein)].	2690	Hs.125180
SOCS3	O14543	Suppressor of cytokine signaling 3 (SOCS-3) (Cytokine-inducible SH2protein 3) (CIS-3) (STAT induced STAT inhibitor 3) (SSI-3).	9021	Hs.436943	GHR	P10912	Growth hormone receptor precursor (GH receptor) (Somatotropinreceptor) [Contains: Growth hormone binding protein (GH bindingprotein) (GHBP) (Serum binding protein)].	2690	Hs.125180
PTPN6	P29350	Protein-tyrosine phosphatase, non-receptor type 6 (EC 3.1.3.48)(Protein-tyrosine phosphatase 1C) (PTP-1C) (Hematopoietic cellprotein-tyrosine phosphatase) (SH-PTP1) (Protein-tyrosine phosphataseSHP-1).	5777	Hs.63489	GHR	P10912	Growth hormone receptor precursor (GH receptor) (Somatotropinreceptor) [Contains: Growth hormone binding protein (GH bindingprotein) (GHBP) (Serum binding protein)].	2690	Hs.125180
CSH1	P01241	Somatotropin precursor (Growth hormone) (GH) (GH-N) (Pituitary growthhormone) (Growth hormone 1).	2688	Hs.500468	GHR	P10912	Growth hormone receptor precursor (GH receptor) (Somatotropinreceptor) [Contains: Growth hormone binding protein (GH bindingprotein) (GHBP) (Serum binding protein)].	2690	Hs.125180
STAT5A	P42229	Signal transducer and activator of transcription 5A.	6776	Hs.437058	GHR	P10912	Growth hormone receptor precursor (GH receptor) (Somatotropinreceptor) [Contains: Growth hormone binding protein (GH bindingprotein) (GHBP) (Serum binding protein)].	2690	Hs.125180
STAT3	P40763	Signal transducer and activator of transcription 3 (Acute-phaseresponse factor).	6774	Hs.421342	GHR	P10912	Growth hormone receptor precursor (GH receptor) (Somatotropinreceptor) [Contains: Growth hormone binding protein (GH bindingprotein) (GHBP) (Serum binding protein)].	2690	Hs.125180
JAK2	O60674	Tyrosine-protein kinase JAK2 (EC 2.7.1.112) (Janus kinase 2) (JAK-2).	3717	Hs.434374	GHR	P10912	Growth hormone receptor precursor (GH receptor) (Somatotropinreceptor) [Contains: Growth hormone binding protein (GH bindingprotein) (GHBP) (Serum binding protein)].	2690	Hs.125180
APOB	P04114	Apolipoprotein B-100 precursor (Apo B-100) [Contains: ApolipoproteinB-48 (Apo B-48)].	338	Hs.280226	LIPC	P11150	Triacylglycerol lipase, hepatic precursor (EC 3.1.1.3) (Hepaticlipase) (HL).	3990	Hs.9994
EIF3S4	O75821	Eukaryotic translation initiation factor 3 subunit 4 (eIF-3 delta)(eIF3 p44) (eIF-3 RNA-binding subunit) (eIF3 p42) (eIF3g).	8666	Hs.28081	EPB41	P11171	Protein 4.1 (Band 4.1) (P4.1) (EPB4.1) (4.1R).	2035	Hs.458444
SND1	Q7KZF4	EBNA-2 co-activator (100kD).	27099	Hs.511400	PIM1	P11309	Proto-oncogene serine/threonine-protein kinase Pim-1 (EC 2.7.1.37).	5292	Hs.81170
STAT1	P42224	Signal transducer and activator of transcription 1-alpha/beta(Transcription factor ISGF-3 components p91/p84).	6772	Hs.21486	VDR	P11473	Vitamin D3 receptor (VDR) (1,25-dihydroxyvitamin D3 receptor).	7421	Hs.2062
CDK7	P50613	Cell division protein kinase 7 (EC 2.7.1.37) (CDK-activating kinase)(CAK) (TFIIH basal transcription factor complex kinase subunit) (39kDa protein kinase) (P39 Mo15) (STK1) (CAK1).	1022	Hs.184298	VDR	P11473	Vitamin D3 receptor (VDR) (1,25-dihydroxyvitamin D3 receptor).	7421	Hs.2062
PGD	P52209	6-phosphogluconate dehydrogenase, decarboxylating (EC 1.1.1.44).	5226	Hs.392837	PC	P11498	Pyruvate carboxylase, mitochondrial precursor (EC 6.4.1.1) (Pyruviccarboxylase) (PCB).	5091	Hs.89890
IDH2	P48735	Isocitrate dehydrogenase [NADP], mitochondrial precursor (EC 1.1.1.42)(Oxalosuccinate decarboxylase) (IDH) (NADP+-specific ICDH) (IDP) (ICD-M).	3418	Hs.5337	PC	P11498	Pyruvate carboxylase, mitochondrial precursor (EC 6.4.1.1) (Pyruviccarboxylase) (PCB).	5091	Hs.89890
CBS	P35520	Cystathionine beta-synthase (EC 4.2.1.22) (Serine sulfhydrase) (Beta-thionase).	875	Hs.171003	PC	P11498	Pyruvate carboxylase, mitochondrial precursor (EC 6.4.1.1) (Pyruviccarboxylase) (PCB).	5091	Hs.89890
ATP6V1E1	P36543	Vacuolar ATP synthase subunit E (EC 3.6.3.14) (V-ATPase E subunit)(Vacuolar proton pump E subunit) (V-ATPase 31 kDa subunit) (P31).	529	Hs.77805	PC	P11498	Pyruvate carboxylase, mitochondrial precursor (EC 6.4.1.1) (Pyruviccarboxylase) (PCB).	5091	Hs.89890
IMPDH1	P20839	Inosine-5'-monophosphate dehydrogenase 1 (EC 1.1.1.205) (IMPdehydrogenase 1) (IMPDH-I) (IMPD 1).	3614	Hs.317095	PC	P11498	Pyruvate carboxylase, mitochondrial precursor (EC 6.4.1.1) (Pyruviccarboxylase) (PCB).	5091	Hs.89890
ALDH18A1	P54886	Delta 1-pyrroline-5-carboxylate synthetase (P5CS) [Includes: Glutamate5-kinase (EC 2.7.2.11) (Gamma-glutamyl kinase) (GK); Gamma-glutamylphosphate reductase (GPR) (EC 1.2.1.41) (Glutamate-5-semialdehydedehydrogenase) (Glutamyl-gamma-semialdehyde dehydroge	5832	Hs.114366	PC	P11498	Pyruvate carboxylase, mitochondrial precursor (EC 6.4.1.1) (Pyruviccarboxylase) (PCB).	5091	Hs.89890
COPB2	P35606	Coatomer beta' subunit (Beta'-coat protein) (Beta'-COP) (p102).	9276	Hs.75724	PC	P11498	Pyruvate carboxylase, mitochondrial precursor (EC 6.4.1.1) (Pyruviccarboxylase) (PCB).	5091	Hs.89890
IGF2	P01344	Insulin-like growth factor II precursor (IGF-II) (Somatomedin A).	3481	Hs.349109	IGF2R	P11717	Cation-independent mannose-6-phosphate receptor precursor (CI Man-6-Preceptor) (CI-MPR) (Insulin-like growth factor II receptor) (300 kDamannose 6-phosphate receptor) (MPR 300) (MPR300) (CD222 antigen).	3482	Hs.76473
GZMB	P10144	Granzyme B precursor (EC 3.4.21.79) (T-cell serine protease 1-3E)(Cytotoxic T-lymphocyte proteinase 2) (Lymphocyte protease) (SECT)(Granzyme 2) (Cathepsin G-like 1) (CTSGL1) (CTLA-1) (Fragmentin 2)(Human lymphocyte protein) (HLP) (C11).	3002	Hs.1051	IGF2R	P11717	Cation-independent mannose-6-phosphate receptor precursor (CI Man-6-Preceptor) (CI-MPR) (Insulin-like growth factor II receptor) (300 kDamannose 6-phosphate receptor) (MPR 300) (MPR300) (CD222 antigen).	3482	Hs.76473
PLAU	P00749	Urokinase-type plasminogen activator precursor (EC 3.4.21.73) (uPA)(U-plasminogen activator).	5328	Hs.77274	IGF2R	P11717	Cation-independent mannose-6-phosphate receptor precursor (CI Man-6-Preceptor) (CI-MPR) (Insulin-like growth factor II receptor) (300 kDamannose 6-phosphate receptor) (MPR 300) (MPR300) (CD222 antigen).	3482	Hs.76473
POLA1	P09884	DNA polymerase alpha catalytic subunit (EC 2.7.7.7).	5422	Hs.267289	XRCC5	P13010	ATP-dependent DNA helicase II, 80 kDa subunit (Lupus Ku autoantigenprotein p86) (Ku86) (Ku80) (86 kDa subunit of Ku antigen) (Thyroid-lupus autoantigen) (TLAA) (CTC box binding factor 85 kDa subunit)(CTCBF) (CTC85) (Nuclear factor IV) (DNA-repair protein	7520	Hs.257082
CCR5	P51681	C-C chemokine receptor type 5 (C-C CKR-5) (CC-CKR-5) (CCR-5) (CCR5)(HIV-1 fusion coreceptor) (CHEMR13) (CD195 antigen).	1234	Hs.54443	CCL4	P13236	Small inducible cytokine A4 precursor (CCL4) (Macrophage inflammatoryprotein 1-beta) (MIP-1-beta) (MIP-1-beta(1-69)) (T-cell activationprotein 2) (ACT-2) (PAT 744) (H400) (SIS-gamma) (Lymphocyte activationgene-1 protein) (LAG-1) (HC21) (G-26 T lymphocyte-	6351	Hs.75703
CCR5	P51681	C-C chemokine receptor type 5 (C-C CKR-5) (CC-CKR-5) (CCR-5) (CCR5)(HIV-1 fusion coreceptor) (CHEMR13) (CD195 antigen).	1234	Hs.54443	CCL4	P13236	Small inducible cytokine A4 precursor (CCL4) (Macrophage inflammatoryprotein 1-beta) (MIP-1-beta) (MIP-1-beta(1-69)) (T-cell activationprotein 2) (ACT-2) (PAT 744) (H400) (SIS-gamma) (Lymphocyte activationgene-1 protein) (LAG-1) (HC21) (G-26 T lymphocyte-	6351	Hs.75703
CCR5	P51681	C-C chemokine receptor type 5 (C-C CKR-5) (CC-CKR-5) (CCR-5) (CCR5)(HIV-1 fusion coreceptor) (CHEMR13) (CD195 antigen).	1234	Hs.54443	CCL4	P13236	Small inducible cytokine A4 precursor (CCL4) (Macrophage inflammatoryprotein 1-beta) (MIP-1-beta) (MIP-1-beta(1-69)) (T-cell activationprotein 2) (ACT-2) (PAT 744) (H400) (SIS-gamma) (Lymphocyte activationgene-1 protein) (LAG-1) (HC21) (G-26 T lymphocyte-	6351	Hs.75703
CCR5	P51681	C-C chemokine receptor type 5 (C-C CKR-5) (CC-CKR-5) (CCR-5) (CCR5)(HIV-1 fusion coreceptor) (CHEMR13) (CD195 antigen).	1234	Hs.54443	CCL4	P13236	Small inducible cytokine A4 precursor (CCL4) (Macrophage inflammatoryprotein 1-beta) (MIP-1-beta) (MIP-1-beta(1-69)) (T-cell activationprotein 2) (ACT-2) (PAT 744) (H400) (SIS-gamma) (Lymphocyte activationgene-1 protein) (LAG-1) (HC21) (G-26 T lymphocyte-	6351	Hs.75703
CCR5	P51681	C-C chemokine receptor type 5 (C-C CKR-5) (CC-CKR-5) (CCR-5) (CCR5)(HIV-1 fusion coreceptor) (CHEMR13) (CD195 antigen).	1234	Hs.54443	CCL4	P13236	Small inducible cytokine A4 precursor (CCL4) (Macrophage inflammatoryprotein 1-beta) (MIP-1-beta) (MIP-1-beta(1-69)) (T-cell activationprotein 2) (ACT-2) (PAT 744) (H400) (SIS-gamma) (Lymphocyte activationgene-1 protein) (LAG-1) (HC21) (G-26 T lymphocyte-	6351	Hs.75703
CCR5	P51681	C-C chemokine receptor type 5 (C-C CKR-5) (CC-CKR-5) (CCR-5) (CCR5)(HIV-1 fusion coreceptor) (CHEMR13) (CD195 antigen).	1234	Hs.54443	CCL4	P13236	Small inducible cytokine A4 precursor (CCL4) (Macrophage inflammatoryprotein 1-beta) (MIP-1-beta) (MIP-1-beta(1-69)) (T-cell activationprotein 2) (ACT-2) (PAT 744) (H400) (SIS-gamma) (Lymphocyte activationgene-1 protein) (LAG-1) (HC21) (G-26 T lymphocyte-	6351	Hs.75703
CCR5	P51681	C-C chemokine receptor type 5 (C-C CKR-5) (CC-CKR-5) (CCR-5) (CCR5)(HIV-1 fusion coreceptor) (CHEMR13) (CD195 antigen).	1234	Hs.54443	CCL4	P13236	Small inducible cytokine A4 precursor (CCL4) (Macrophage inflammatoryprotein 1-beta) (MIP-1-beta) (MIP-1-beta(1-69)) (T-cell activationprotein 2) (ACT-2) (PAT 744) (H400) (SIS-gamma) (Lymphocyte activationgene-1 protein) (LAG-1) (HC21) (G-26 T lymphocyte-	6351	Hs.75703
CCR5	P51681	C-C chemokine receptor type 5 (C-C CKR-5) (CC-CKR-5) (CCR-5) (CCR5)(HIV-1 fusion coreceptor) (CHEMR13) (CD195 antigen).	1234	Hs.54443	CCL4	P13236	Small inducible cytokine A4 precursor (CCL4) (Macrophage inflammatoryprotein 1-beta) (MIP-1-beta) (MIP-1-beta(1-69)) (T-cell activationprotein 2) (ACT-2) (PAT 744) (H400) (SIS-gamma) (Lymphocyte activationgene-1 protein) (LAG-1) (HC21) (G-26 T lymphocyte-	6351	Hs.75703
CCR5	P51681	C-C chemokine receptor type 5 (C-C CKR-5) (CC-CKR-5) (CCR-5) (CCR5)(HIV-1 fusion coreceptor) (CHEMR13) (CD195 antigen).	1234	Hs.54443	CCL4	P13236	Small inducible cytokine A4 precursor (CCL4) (Macrophage inflammatoryprotein 1-beta) (MIP-1-beta) (MIP-1-beta(1-69)) (T-cell activationprotein 2) (ACT-2) (PAT 744) (H400) (SIS-gamma) (Lymphocyte activationgene-1 protein) (LAG-1) (HC21) (G-26 T lymphocyte-	6351	Hs.75703
CCR5	P51681	C-C chemokine receptor type 5 (C-C CKR-5) (CC-CKR-5) (CCR-5) (CCR5)(HIV-1 fusion coreceptor) (CHEMR13) (CD195 antigen).	1234	Hs.54443	CCL4	P13236	Small inducible cytokine A4 precursor (CCL4) (Macrophage inflammatoryprotein 1-beta) (MIP-1-beta) (MIP-1-beta(1-69)) (T-cell activationprotein 2) (ACT-2) (PAT 744) (H400) (SIS-gamma) (Lymphocyte activationgene-1 protein) (LAG-1) (HC21) (G-26 T lymphocyte-	6351	Hs.75703
CCR5	P51681	C-C chemokine receptor type 5 (C-C CKR-5) (CC-CKR-5) (CCR-5) (CCR5)(HIV-1 fusion coreceptor) (CHEMR13) (CD195 antigen).	1234	Hs.54443	CCL5	P13501	Small inducible cytokine A5 precursor (CCL5) (T-cell specific RANTESprotein) (SIS-delta) (T cell-specific protein P228) (TCP228)[Contains: RANTES(3-68)].	6352	Hs.489044
CCR5	P51681	C-C chemokine receptor type 5 (C-C CKR-5) (CC-CKR-5) (CCR-5) (CCR5)(HIV-1 fusion coreceptor) (CHEMR13) (CD195 antigen).	1234	Hs.54443	CCL5	P13501	Small inducible cytokine A5 precursor (CCL5) (T-cell specific RANTESprotein) (SIS-delta) (T cell-specific protein P228) (TCP228)[Contains: RANTES(3-68)].	6352	Hs.489044
CCR5	P51681	C-C chemokine receptor type 5 (C-C CKR-5) (CC-CKR-5) (CCR-5) (CCR5)(HIV-1 fusion coreceptor) (CHEMR13) (CD195 antigen).	1234	Hs.54443	CCL5	P13501	Small inducible cytokine A5 precursor (CCL5) (T-cell specific RANTESprotein) (SIS-delta) (T cell-specific protein P228) (TCP228)[Contains: RANTES(3-68)].	6352	Hs.489044
CCR5	P51681	C-C chemokine receptor type 5 (C-C CKR-5) (CC-CKR-5) (CCR-5) (CCR5)(HIV-1 fusion coreceptor) (CHEMR13) (CD195 antigen).	1234	Hs.54443	CCL5	P13501	Small inducible cytokine A5 precursor (CCL5) (T-cell specific RANTESprotein) (SIS-delta) (T cell-specific protein P228) (TCP228)[Contains: RANTES(3-68)].	6352	Hs.489044
CCR5	P51681	C-C chemokine receptor type 5 (C-C CKR-5) (CC-CKR-5) (CCR-5) (CCR5)(HIV-1 fusion coreceptor) (CHEMR13) (CD195 antigen).	1234	Hs.54443	CCL5	P13501	Small inducible cytokine A5 precursor (CCL5) (T-cell specific RANTESprotein) (SIS-delta) (T cell-specific protein P228) (TCP228)[Contains: RANTES(3-68)].	6352	Hs.489044
BDNF	P23560	Brain-derived neurotrophic factor precursor (BDNF).	627	Hs.439027	NCAM1	P13591	Neural cell adhesion molecule 1, 140 kDa isoform precursor (N-CAM 140)(NCAM-140) (CD56 antigen).	4684	Hs.78792
L1CAM	P32004	Neural cell adhesion molecule L1 precursor (N-CAM L1) (CD171 antigen).	3897	Hs.445201	NCAM1	P13591	Neural cell adhesion molecule 1, 140 kDa isoform precursor (N-CAM 140)(NCAM-140) (CD56 antigen).	4684	Hs.78792
ST8SIA4	Q92187	CMP-N-acetylneuraminate-poly-alpha-2,8-sialyl transferase(EC 2.4.99.-) (Alpha-2,8-sialyltransferase 8D) (ST8Sia IV)(Polysialyltransferase-1).	7903	Hs.308628	NCAM1	P13591	Neural cell adhesion molecule 1, 140 kDa isoform precursor (N-CAM 140)(NCAM-140) (CD56 antigen).	4684	Hs.78792
CD82	P27701	CD82 antigen (Inducible membrane protein R2) (C33 antigen) (IA4)(Metastasis suppressor Kangai 1) (Suppressor of tumorigenicity-6).	3732	Hs.323949	ITGA4	P13612	Integrin alpha-4 precursor (Integrin alpha-IV) (VLA-4) (CD49d).	3676	Hs.145140
MADCAM1	Q13477	Mucosal addressin cell adhesion molecule-1 precursor (MAdCAM-1)(hMAdCAM-1).	8174	Hs.102598	ITGA4	P13612	Integrin alpha-4 precursor (Integrin alpha-IV) (VLA-4) (CD49d).	3676	Hs.145140
TMED2	Q15363	Cop-coated vesicle membrane protein p24 precursor (p24A).	10959	Hs.75914	EEF2	P13639	Elongation factor 2 (EF-2).	1938	Hs.75309
COPB2	P35606	Coatomer beta' subunit (Beta'-coat protein) (Beta'-COP) (p102).	9276	Hs.75724	EEF2	P13639	Elongation factor 2 (EF-2).	1938	Hs.75309
OSBP	P22059	Oxysterol-binding protein 1.	5007	Hs.24734	EEF2	P13639	Elongation factor 2 (EF-2).	1938	Hs.75309
SEC24B	O95487	Protein transport protein Sec24B (SEC24-related protein B).	10427	Hs.7239	EEF2	P13639	Elongation factor 2 (EF-2).	1938	Hs.75309
PTPN6	P29350	Protein-tyrosine phosphatase, non-receptor type 6 (EC 3.1.3.48)(Protein-tyrosine phosphatase 1C) (PTP-1C) (Hematopoietic cellprotein-tyrosine phosphatase) (SH-PTP1) (Protein-tyrosine phosphataseSHP-1).	5777	Hs.63489	CEACAM1	P13688	Carcinoembryonic antigen-related cell adhesion molecule 1 precursor(Biliary glycoprotein 1) (BGP-1) (Antigen CD66) (CD66a antigen).	634	Hs.512682
IL1RN	P18510	Interleukin-1 receptor antagonist protein precursor (IL-1ra) (IRAP)(IL1 inhibitor) (IL-1RN) (ICIL-1RA).	3557	Hs.81134	IL1R1	P14778	Interleukin-1 receptor, type I precursor (IL-1R-1) (IL-1R-alpha) (P80)(Antigen CD121a).	3554	Hs.82112
IL1RN	P18510	Interleukin-1 receptor antagonist protein precursor (IL-1ra) (IRAP)(IL1 inhibitor) (IL-1RN) (ICIL-1RA).	3557	Hs.81134	IL1R1	P14778	Interleukin-1 receptor, type I precursor (IL-1R-1) (IL-1R-alpha) (P80)(Antigen CD121a).	3554	Hs.82112
BRCA1	P38398	Breast cancer type 1 susceptibility protein.	672	Hs.194143	POU2F1	P14859	POU domain, class 2, transcription factor 1 (Octamer-bindingtranscription factor 1) (Oct-1) (OTF-1) (NF-A1).	5451	Hs.444234
HOXC4	P09017	Homeobox protein Hox-C4 (Hox-3E) (CP19).	3223	Hs.820	POU2F1	P14859	POU domain, class 2, transcription factor 1 (Octamer-bindingtranscription factor 1) (Oct-1) (OTF-1) (NF-A1).	5451	Hs.444234
LIFR	P42702	Leukemia inhibitory factor receptor precursor (LIF-R).	3977	Hs.446501	POU2F1	P14859	POU domain, class 2, transcription factor 1 (Octamer-bindingtranscription factor 1) (Oct-1) (OTF-1) (NF-A1).	5451	Hs.444234
POU2AF1	Q16633	POU domain class 2, associating factor 1 (B-cell-specific coactivatorOBF-1) (OCT binding factor 1) (BOB-1) (OCA-B).	5450	Hs.2407	POU2F1	P14859	POU domain, class 2, transcription factor 1 (Octamer-bindingtranscription factor 1) (Oct-1) (OTF-1) (NF-A1).	5451	Hs.444234
NR3C1	P04150	Glucocorticoid receptor (GR).	375473	Hs.512414	POU2F1	P14859	POU domain, class 2, transcription factor 1 (Octamer-bindingtranscription factor 1) (Oct-1) (OTF-1) (NF-A1).	5451	Hs.444234
POU2AF1	Q16633	POU domain class 2, associating factor 1 (B-cell-specific coactivatorOBF-1) (OCT binding factor 1) (BOB-1) (OCA-B).	5450	Hs.2407	POU2F1	P14859	POU domain, class 2, transcription factor 1 (Octamer-bindingtranscription factor 1) (Oct-1) (OTF-1) (NF-A1).	5451	Hs.444234
	P01118	Transforming protein p21b (K-Ras 2B) (Ki-Ras) (c-K-ras).		null	BRAF	P15056	B-Raf proto-oncogene serine/threonine-protein kinase (EC 2.7.1.37)(p94) (v-Raf murine sarcoma viral oncogene homolog B1).	673	Hs.162967
AKT1	P31749	RAC-alpha serine/threonine-protein kinase (EC 2.7.1.37) (RAC-PK-alpha)(Protein kinase B) (PKB) (C-AKT).	207	Hs.368861	BRAF	P15056	B-Raf proto-oncogene serine/threonine-protein kinase (EC 2.7.1.37)(p94) (v-Raf murine sarcoma viral oncogene homolog B1).	673	Hs.162967
BTK	Q06187	Tyrosine-protein kinase BTK (EC 2.7.1.112) (Bruton's tyrosine kinase)(Agammaglobulinaemia tyrosine kinase) (ATK) (B cell progenitor kinase)(BPK).	695	Hs.159494	GLUL	P15104	Glutamine synthetase (EC 6.3.1.2) (Glutamate--ammonia ligase).	2752	Hs.442669
LALBA	P00709	Alpha-lactalbumin precursor (Lactose synthase B protein).	3906	Hs.72938	B4GALT1	P15291	Beta-1,4-galactosyltransferase 1 (EC 2.4.1.-) (Beta-1,4-GalTase 1)(Beta4Gal-T1) (b4Gal-T1) (UDP-galactose:beta-N-acetylglucosamine beta-1,4-galactosyltransferase 1) (UDP-Gal:beta-GlcNAc beta-1,4-galactosyltransferase 1) [Includes: Lactose synthase A prote	2683	Hs.396798
LALBA	P00709	Alpha-lactalbumin precursor (Lactose synthase B protein).	3906	Hs.72938	B4GALT1	P15291	Beta-1,4-galactosyltransferase 1 (EC 2.4.1.-) (Beta-1,4-GalTase 1)(Beta4Gal-T1) (b4Gal-T1) (UDP-galactose:beta-N-acetylglucosamine beta-1,4-galactosyltransferase 1) (UDP-Gal:beta-GlcNAc beta-1,4-galactosyltransferase 1) [Includes: Lactose synthase A prote	2683	Hs.396798
L1CAM	P32004	Neural cell adhesion molecule L1 precursor (N-CAM L1) (CD171 antigen).	3897	Hs.445201	VIL2	P15311	Ezrin (p81) (Cytovillin) (Villin 2).	7430	Hs.403997
SLC9A3R1	O14745	Ezrin-radixin-moesin binding phosphoprotein 50 (EBP50) (Na(+)/H(+)exchange regulatory cofactor NHE-RF) (NHERF-1) (Regulatory cofactor ofNa(+)/H(+) exchanger) (Sodium-hydrogen exchanger regulatory factor 1)(Solute carrier family 9 isoform 3 regulatory fact	9368	Hs.396783	VIL2	P15311	Ezrin (p81) (Cytovillin) (Villin 2).	7430	Hs.403997
ACTB	P60709	Actin, cytoplasmic 1 (Beta-actin).	60	Hs.426930	VIL2	P15311	Ezrin (p81) (Cytovillin) (Villin 2).	7430	Hs.403997
WT1	P19544	Wilms' tumor protein (WT33).	7490	Hs.1145	AREG	P15514	Amphiregulin precursor (AR) (Colorectum cell-derived growth factor)(CRDGF).	374	Hs.270833
EGFR	P00533	Epidermal growth factor receptor precursor (EC 2.7.1.112) (Receptorprotein-tyrosine kinase ErbB-1).	1956	Hs.77432	AREG	P15514	Amphiregulin precursor (AR) (Colorectum cell-derived growth factor)(CRDGF).	374	Hs.270833
WT1	P19544	Wilms' tumor protein (WT33).	7490	Hs.1145	AREG	P15514	Amphiregulin precursor (AR) (Colorectum cell-derived growth factor)(CRDGF).	374	Hs.270833
EGFR	P00533	Epidermal growth factor receptor precursor (EC 2.7.1.112) (Receptorprotein-tyrosine kinase ErbB-1).	1956	Hs.77432	MUC1	P15941	Mucin 1 precursor (MUC-1) (Polymorphic epithelial mucin) (PEM) (PEMT)(Episialin) (Tumor-associated mucin) (Carcinoma-associated mucin)(Tumor-associated epithelial membrane antigen) (EMA) (H23AG) (Peanut-reactive urinary mucin) (PUM) (Breast carcinoma-asso	10564	Hs.310323
GALNT1	Q10472	Polypeptide N-acetylgalactosaminyltransferase (EC 2.4.1.41) (Protein-UDP acetylgalactosaminyltransferase) (UDP-GalNAc:polypeptide, N-acetylgalactosaminyltransferase) (GalNAc-T1).	2589	Hs.277324	MUC1	P15941	Mucin 1 precursor (MUC-1) (Polymorphic epithelial mucin) (PEM) (PEMT)(Episialin) (Tumor-associated mucin) (Carcinoma-associated mucin)(Tumor-associated epithelial membrane antigen) (EMA) (H23AG) (Peanut-reactive urinary mucin) (PUM) (Breast carcinoma-asso	4582	Hs.89603
ERBB4	Q15303	Receptor protein-tyrosine kinase erbB-4 precursor (EC 2.7.1.112)(p180erbB4) (Tyrosine kinase-type cell surface receptor HER4).	2066	Hs.1939	MUC1	P15941	Mucin 1 precursor (MUC-1) (Polymorphic epithelial mucin) (PEM) (PEMT)(Episialin) (Tumor-associated mucin) (Carcinoma-associated mucin)(Tumor-associated epithelial membrane antigen) (EMA) (H23AG) (Peanut-reactive urinary mucin) (PUM) (Breast carcinoma-asso	4582	Hs.89603
ERBB2	P04626	Receptor protein-tyrosine kinase erbB-2 precursor (EC 2.7.1.112)(p185erbB2) (NEU proto-oncogene) (C-erbB-2) (Tyrosine kinase-type cellsurface receptor HER2) (MLN 19).	2064	Hs.446352	MUC1	P15941	Mucin 1 precursor (MUC-1) (Polymorphic epithelial mucin) (PEM) (PEMT)(Episialin) (Tumor-associated mucin) (Carcinoma-associated mucin)(Tumor-associated epithelial membrane antigen) (EMA) (H23AG) (Peanut-reactive urinary mucin) (PUM) (Breast carcinoma-asso	10564	Hs.310323
EGFR	P00533	Epidermal growth factor receptor precursor (EC 2.7.1.112) (Receptorprotein-tyrosine kinase ErbB-1).	1956	Hs.77432	MUC1	P15941	Mucin 1 precursor (MUC-1) (Polymorphic epithelial mucin) (PEM) (PEMT)(Episialin) (Tumor-associated mucin) (Carcinoma-associated mucin)(Tumor-associated epithelial membrane antigen) (EMA) (H23AG) (Peanut-reactive urinary mucin) (PUM) (Breast carcinoma-asso	4582	Hs.89603
EGFR	P00533	Epidermal growth factor receptor precursor (EC 2.7.1.112) (Receptorprotein-tyrosine kinase ErbB-1).	1956	Hs.77432	MUC1	P15941	Mucin 1 precursor (MUC-1) (Polymorphic epithelial mucin) (PEM) (PEMT)(Episialin) (Tumor-associated mucin) (Carcinoma-associated mucin)(Tumor-associated epithelial membrane antigen) (EMA) (H23AG) (Peanut-reactive urinary mucin) (PUM) (Breast carcinoma-asso	10564	Hs.310323
EGFR	P00533	Epidermal growth factor receptor precursor (EC 2.7.1.112) (Receptorprotein-tyrosine kinase ErbB-1).	1956	Hs.77432	MUC1	P15941	Mucin 1 precursor (MUC-1) (Polymorphic epithelial mucin) (PEM) (PEMT)(Episialin) (Tumor-associated mucin) (Carcinoma-associated mucin)(Tumor-associated epithelial membrane antigen) (EMA) (H23AG) (Peanut-reactive urinary mucin) (PUM) (Breast carcinoma-asso	4582	Hs.89603
ERBB4	Q15303	Receptor protein-tyrosine kinase erbB-4 precursor (EC 2.7.1.112)(p180erbB4) (Tyrosine kinase-type cell surface receptor HER4).	2066	Hs.1939	MUC1	P15941	Mucin 1 precursor (MUC-1) (Polymorphic epithelial mucin) (PEM) (PEMT)(Episialin) (Tumor-associated mucin) (Carcinoma-associated mucin)(Tumor-associated epithelial membrane antigen) (EMA) (H23AG) (Peanut-reactive urinary mucin) (PUM) (Breast carcinoma-asso	10564	Hs.310323
GALNT1	Q10472	Polypeptide N-acetylgalactosaminyltransferase (EC 2.4.1.41) (Protein-UDP acetylgalactosaminyltransferase) (UDP-GalNAc:polypeptide, N-acetylgalactosaminyltransferase) (GalNAc-T1).	2589	Hs.277324	MUC1	P15941	Mucin 1 precursor (MUC-1) (Polymorphic epithelial mucin) (PEM) (PEMT)(Episialin) (Tumor-associated mucin) (Carcinoma-associated mucin)(Tumor-associated epithelial membrane antigen) (EMA) (H23AG) (Peanut-reactive urinary mucin) (PUM) (Breast carcinoma-asso	10564	Hs.310323
ERBB2	P04626	Receptor protein-tyrosine kinase erbB-2 precursor (EC 2.7.1.112)(p185erbB2) (NEU proto-oncogene) (C-erbB-2) (Tyrosine kinase-type cellsurface receptor HER2) (MLN 19).	2064	Hs.446352	MUC1	P15941	Mucin 1 precursor (MUC-1) (Polymorphic epithelial mucin) (PEM) (PEMT)(Episialin) (Tumor-associated mucin) (Carcinoma-associated mucin)(Tumor-associated epithelial membrane antigen) (EMA) (H23AG) (Peanut-reactive urinary mucin) (PUM) (Breast carcinoma-asso	4582	Hs.89603
EGFR	P00533	Epidermal growth factor receptor precursor (EC 2.7.1.112) (Receptorprotein-tyrosine kinase ErbB-1).	1956	Hs.77432	MUC1	P15941	Mucin 1 precursor (MUC-1) (Polymorphic epithelial mucin) (PEM) (PEMT)(Episialin) (Tumor-associated mucin) (Carcinoma-associated mucin)(Tumor-associated epithelial membrane antigen) (EMA) (H23AG) (Peanut-reactive urinary mucin) (PUM) (Breast carcinoma-asso	4582	Hs.89603
EGFR	P00533	Epidermal growth factor receptor precursor (EC 2.7.1.112) (Receptorprotein-tyrosine kinase ErbB-1).	1956	Hs.77432	MUC1	P15941	Mucin 1 precursor (MUC-1) (Polymorphic epithelial mucin) (PEM) (PEMT)(Episialin) (Tumor-associated mucin) (Carcinoma-associated mucin)(Tumor-associated epithelial membrane antigen) (EMA) (H23AG) (Peanut-reactive urinary mucin) (PUM) (Breast carcinoma-asso	10564	Hs.310323
ERBB2	P04626	Receptor protein-tyrosine kinase erbB-2 precursor (EC 2.7.1.112)(p185erbB2) (NEU proto-oncogene) (C-erbB-2) (Tyrosine kinase-type cellsurface receptor HER2) (MLN 19).	2064	Hs.446352	ITGB4	P16144	Integrin beta-4 precursor (GP150) (CD104 antigen).	3691	Hs.85266
CSH1	P01241	Somatotropin precursor (Growth hormone) (GH) (GH-N) (Pituitary growthhormone) (Growth hormone 1).	2688	Hs.500468	PRLR	P16471	Prolactin receptor precursor (PRL-R).	5618	Hs.212892
SOCS3	O14543	Suppressor of cytokine signaling 3 (SOCS-3) (Cytokine-inducible SH2protein 3) (CIS-3) (STAT induced STAT inhibitor 3) (SSI-3).	9021	Hs.436943	PRLR	P16471	Prolactin receptor precursor (PRL-R).	5618	Hs.212892
JAK2	O60674	Tyrosine-protein kinase JAK2 (EC 2.7.1.112) (Janus kinase 2) (JAK-2).	3717	Hs.434374	PRLR	P16471	Prolactin receptor precursor (PRL-R).	5618	Hs.212892
CSH1	P01241	Somatotropin precursor (Growth hormone) (GH) (GH-N) (Pituitary growthhormone) (Growth hormone 1).	2688	Hs.500468	PRLR	P16471	Prolactin receptor precursor (PRL-R).	5618	Hs.212892
SOCS2	O14508	Suppressor of cytokine signaling 2 (SOCS-2) (Cytokine-inducible SH2protein 2) (CIS-2) (STAT induced STAT inhibitor 2) (SSI-2).	8835	Hs.405946	PRLR	P16471	Prolactin receptor precursor (PRL-R).	5618	Hs.212892
PRL	P01236	Prolactin precursor (PRL).	5617	Hs.1905	PRLR	P16471	Prolactin receptor precursor (PRL-R).	5618	Hs.212892
BCL2	P10415	Apoptosis regulator Bcl-2.	596	Hs.79241	ATP2A2	P16615	Sarcoplasmic/endoplasmic reticulum calcium ATPase 2 (EC 3.6.3.8)(Calcium pump 2) (SERCA2) (SR Ca(2+)-ATPase 2) (Calcium-transportingATPase sarcoplasmic reticulum type, slow twitch skeletal muscleisoform) (Endoplasmic reticulum class 1/2 Ca(2+) ATPase).	488	Hs.374535
FOS	P01100	Proto-oncogene protein c-fos (Cellular oncogene fos) (G0/G1 switchregulatory protein 7).	2353	Hs.25647	JUNB	P17275	Transcription factor jun-B.	3726	Hs.400124
BRCA1	P38398	Breast cancer type 1 susceptibility protein.	672	Hs.194143	JUNB	P17275	Transcription factor jun-B.	3726	Hs.400124
BRCA1	P38398	Breast cancer type 1 susceptibility protein.	672	Hs.194143	JUNB	P17275	Transcription factor jun-B.	3726	Hs.400124
FOS	P01100	Proto-oncogene protein c-fos (Cellular oncogene fos) (G0/G1 switchregulatory protein 7).	2353	Hs.25647	JUNB	P17275	Transcription factor jun-B.	3726	Hs.400124
PRKCE	Q02156	Protein kinase C, epsilon type (EC 2.7.1.-) (nPKC-epsilon).	5581	Hs.155281	GJA1	P17302	Gap junction alpha-1 protein (Connexin 43) (Cx43) (Gap junction 43 kDaheart protein).	2697	Hs.74471
BRCA1	P38398	Breast cancer type 1 susceptibility protein.	672	Hs.194143	JUND	P17535	Transcription factor jun-D.	3727	Hs.2780
FOS	P01100	Proto-oncogene protein c-fos (Cellular oncogene fos) (G0/G1 switchregulatory protein 7).	2353	Hs.25647	JUND	P17535	Transcription factor jun-D.	3727	Hs.2780
FOS	P01100	Proto-oncogene protein c-fos (Cellular oncogene fos) (G0/G1 switchregulatory protein 7).	2353	Hs.25647	JUND	P17535	Transcription factor jun-D.	3727	Hs.2780
BRCA1	P38398	Breast cancer type 1 susceptibility protein.	672	Hs.194143	JUND	P17535	Transcription factor jun-D.	3727	Hs.2780
EGFR	P00533	Epidermal growth factor receptor precursor (EC 2.7.1.112) (Receptorprotein-tyrosine kinase ErbB-1).	1956	Hs.77432	CEBPB	P17676	CCAAT/enhancer binding protein beta (C/EBP beta) (Nuclear factor NF-IL6) (Transcription factor 5).	1051	Hs.99029
ATF4	P18848	Cyclic-AMP-dependent transcription factor ATF-4 (Activatingtranscription factor 4) (DNA-binding protein TAXREB67) (Cyclic AMPresponse element-binding protein 2) (CREB2).	468	Hs.181243	CEBPB	P17676	CCAAT/enhancer binding protein beta (C/EBP beta) (Nuclear factor NF-IL6) (Transcription factor 5).	1051	Hs.99029
STAT5A	P42229	Signal transducer and activator of transcription 5A.	6776	Hs.437058	CEBPB	P17676	CCAAT/enhancer binding protein beta (C/EBP beta) (Nuclear factor NF-IL6) (Transcription factor 5).	1051	Hs.99029
	P49715	CCAAT/enhancer binding protein alpha (C/EBP alpha).		null	CEBPB	P17676	CCAAT/enhancer binding protein beta (C/EBP beta) (Nuclear factor NF-IL6) (Transcription factor 5).	1051	Hs.99029
DBP	Q10586	D-site-binding protein (Albumin D box-binding protein) (TAXREB302).	1628	Hs.414480	CEBPB	P17676	CCAAT/enhancer binding protein beta (C/EBP beta) (Nuclear factor NF-IL6) (Transcription factor 5).	1051	Hs.99029
FOXO1A	Q12778	Forkhead box protein O1A (Forkhead in rhabdomyosarcoma).	2308	Hs.170133	CEBPB	P17676	CCAAT/enhancer binding protein beta (C/EBP beta) (Nuclear factor NF-IL6) (Transcription factor 5).	1051	Hs.99029
NR3C1	P04150	Glucocorticoid receptor (GR).	375473	Hs.512414	CEBPB	P17676	CCAAT/enhancer binding protein beta (C/EBP beta) (Nuclear factor NF-IL6) (Transcription factor 5).	1051	Hs.99029
CEBPD	P49716	CCAAT/enhancer binding protein delta (C/EBP delta) (Nuclear factor NF-IL6-beta) (NF-IL6-beta).		null	CEBPB	P17676	CCAAT/enhancer binding protein beta (C/EBP beta) (Nuclear factor NF-IL6) (Transcription factor 5).	1051	Hs.99029
STAT3	P40763	Signal transducer and activator of transcription 3 (Acute-phaseresponse factor).	6774	Hs.421342	PTPN2	P17706	Protein-tyrosine phosphatase, non-receptor type 2 (EC 3.1.3.48) (T-cell protein-tyrosine phosphatase) (TCPTP).	5771	Hs.446126
MAP3K7IP2	Q9NYJ8	TAK1-binding protein 2 (Mitogen-activated protein kinase kinase kinase7 interacting protein 2, isoform 1).	23118	Hs.109727	PFKL	P17858	6-phosphofructokinase, liver type (EC 2.7.1.11) (Phosphofructokinase1) (Phosphohexokinase) (Phosphofructo-1-kinase isozyme B) (PFK-B).	5211	Hs.368741
IGF1	P05019	Insulin-like growth factor IB precursor (IGF-IB) (Somatomedin C).	3479	Hs.308053	IGFBP3	P17936	Insulin-like growth factor binding protein 3 precursor (IGFBP-3) (IBP-3) (IGF-binding protein 3).	3486	Hs.450230
IGF1	P01343	Insulin-like growth factor IA precursor (IGF-IA) (Somatomedin C).	3479	Hs.308053	IGFBP3	P17936	Insulin-like growth factor binding protein 3 precursor (IGFBP-3) (IBP-3) (IGF-binding protein 3).	3486	Hs.450230
IGF1	P05019	Insulin-like growth factor IB precursor (IGF-IB) (Somatomedin C).	3479	Hs.308053	IGFBP3	P17936	Insulin-like growth factor binding protein 3 precursor (IGFBP-3) (IBP-3) (IGF-binding protein 3).	3486	Hs.450230
IGF1	P01343	Insulin-like growth factor IA precursor (IGF-IA) (Somatomedin C).	3479	Hs.308053	IGFBP3	P17936	Insulin-like growth factor binding protein 3 precursor (IGFBP-3) (IBP-3) (IGF-binding protein 3).	3486	Hs.450230
TF	P02787	Serotransferrin precursor (Transferrin) (Siderophilin) (Beta-1-metalbinding globulin) (PRO1400).	29030	Hs.433923	IGFBP3	P17936	Insulin-like growth factor binding protein 3 precursor (IGFBP-3) (IBP-3) (IGF-binding protein 3).	3486	Hs.450230
IGFALS	P35858	Insulin-like growth factor binding protein complex acid labile chainprecursor (ALS).	3483	Hs.839	IGFBP3	P17936	Insulin-like growth factor binding protein 3 precursor (IGFBP-3) (IBP-3) (IGF-binding protein 3).	3486	Hs.450230
IGF2	P01344	Insulin-like growth factor II precursor (IGF-II) (Somatomedin A).	3481	Hs.349109	IGFBP3	P17936	Insulin-like growth factor binding protein 3 precursor (IGFBP-3) (IBP-3) (IGF-binding protein 3).	3486	Hs.450230
PLG	P00747	Plasminogen precursor (EC 3.4.21.7) [Contains: Angiostatin].	5340	Hs.143436	IGFBP3	P17936	Insulin-like growth factor binding protein 3 precursor (IGFBP-3) (IBP-3) (IGF-binding protein 3).	3486	Hs.450230
KDR	P35968	Vascular endothelial growth factor receptor 2 precursor (EC 2.7.1.112)(VEGFR-2) (Kinase insert domain receptor) (Protein-tyrosine kinasereceptor Flk-1).	3791	Hs.12337	FLT1	P17948	Vascular endothelial growth factor receptor 1 precursor (EC 2.7.1.112)(VEGFR-1) (Vascular permeability factor receptor) (Tyrosine-proteinkinase receptor FLT) (Flt-1) (Tyrosine-protein kinase FRT) (Fms-liketyrosine kinase 1).	2321	Hs.347713
PGF	P49763	Placenta growth factor precursor (PlGF).	5228	Hs.252820	FLT1	P17948	Vascular endothelial growth factor receptor 1 precursor (EC 2.7.1.112)(VEGFR-1) (Vascular permeability factor receptor) (Tyrosine-proteinkinase receptor FLT) (Flt-1) (Tyrosine-protein kinase FRT) (Fms-liketyrosine kinase 1).	2321	Hs.347713
IGF1	P05019	Insulin-like growth factor IB precursor (IGF-IB) (Somatomedin C).	3479	Hs.308053	IGFBP2	P18065	Insulin-like growth factor binding protein 2 precursor (IGFBP-2) (IBP-2) (IGF-binding protein 2).	3485	Hs.433326
IGF1	P01343	Insulin-like growth factor IA precursor (IGF-IA) (Somatomedin C).	3479	Hs.308053	IGFBP2	P18065	Insulin-like growth factor binding protein 2 precursor (IGFBP-2) (IBP-2) (IGF-binding protein 2).	3485	Hs.433326
IGF1	P05019	Insulin-like growth factor IB precursor (IGF-IB) (Somatomedin C).	3479	Hs.308053	IGFBP2	P18065	Insulin-like growth factor binding protein 2 precursor (IGFBP-2) (IBP-2) (IGF-binding protein 2).	3485	Hs.433326
TF	P02787	Serotransferrin precursor (Transferrin) (Siderophilin) (Beta-1-metalbinding globulin) (PRO1400).	29030	Hs.433923	IGFBP2	P18065	Insulin-like growth factor binding protein 2 precursor (IGFBP-2) (IBP-2) (IGF-binding protein 2).	3485	Hs.433326
IGF2	P01344	Insulin-like growth factor II precursor (IGF-II) (Somatomedin A).	3481	Hs.349109	IGFBP2	P18065	Insulin-like growth factor binding protein 2 precursor (IGFBP-2) (IBP-2) (IGF-binding protein 2).	3485	Hs.433326
IGF1	P01343	Insulin-like growth factor IA precursor (IGF-IA) (Somatomedin C).	3479	Hs.308053	IGFBP2	P18065	Insulin-like growth factor binding protein 2 precursor (IGFBP-2) (IBP-2) (IGF-binding protein 2).	3485	Hs.433326
CD14	P08571	Monocyte differentiation antigen CD14 precursor (Myeloid cell-specificleucine-rich glycoprotein).	929	Hs.75627	LBP	P18428	Lipopolysaccharide-binding protein precursor (LBP).	3929	Hs.154078
CD14	P08571	Monocyte differentiation antigen CD14 precursor (Myeloid cell-specificleucine-rich glycoprotein).	929	Hs.75627	LBP	P18428	Lipopolysaccharide-binding protein precursor (LBP).	3929	Hs.154078
IL1R1	P14778	Interleukin-1 receptor, type I precursor (IL-1R-1) (IL-1R-alpha) (P80)(Antigen CD121a).	3554	Hs.82112	IL1RN	P18510	Interleukin-1 receptor antagonist protein precursor (IL-1ra) (IRAP)(IL1 inhibitor) (IL-1RN) (ICIL-1RA).	3557	Hs.81134
IL1R1	P14778	Interleukin-1 receptor, type I precursor (IL-1R-1) (IL-1R-alpha) (P80)(Antigen CD121a).	3554	Hs.82112	IL1RN	P18510	Interleukin-1 receptor antagonist protein precursor (IL-1ra) (IRAP)(IL1 inhibitor) (IL-1RN) (ICIL-1RA).	3557	Hs.81134
CEBPB	P17676	CCAAT/enhancer binding protein beta (C/EBP beta) (Nuclear factor NF-IL6) (Transcription factor 5).	1051	Hs.99029	ATF4	P18848	Cyclic-AMP-dependent transcription factor ATF-4 (Activatingtranscription factor 4) (DNA-binding protein TAXREB67) (Cyclic AMPresponse element-binding protein 2) (CREB2).	468	Hs.181243
KITLG	P21583	Kit ligand precursor (C-kit ligand) (Stem cell factor) (SCF) (Mastcell growth factor) (MGF).	4254	Hs.1048	EPOR	P19235	Erythropoietin receptor precursor (EPO-R).	2057	Hs.127826
STAT5A	P42229	Signal transducer and activator of transcription 5A.	6776	Hs.437058	EPOR	P19235	Erythropoietin receptor precursor (EPO-R).	2057	Hs.127826
JAK2	O60674	Tyrosine-protein kinase JAK2 (EC 2.7.1.112) (Janus kinase 2) (JAK-2).	3717	Hs.434374	EPOR	P19235	Erythropoietin receptor precursor (EPO-R).	2057	Hs.127826
UFM1	P61960	UPF0185 protein BM-002.	51569	Hs.367646	EPOR	P19235	Erythropoietin receptor precursor (EPO-R).	2057	Hs.127826
SOCS3	O14543	Suppressor of cytokine signaling 3 (SOCS-3) (Cytokine-inducible SH2protein 3) (CIS-3) (STAT induced STAT inhibitor 3) (SSI-3).	9021	Hs.436943	EPOR	P19235	Erythropoietin receptor precursor (EPO-R).	2057	Hs.127826
SOCS2	O14508	Suppressor of cytokine signaling 2 (SOCS-2) (Cytokine-inducible SH2protein 2) (CIS-2) (STAT induced STAT inhibitor 2) (SSI-2).	8835	Hs.405946	EPOR	P19235	Erythropoietin receptor precursor (EPO-R).	2057	Hs.127826
PTPN6	P29350	Protein-tyrosine phosphatase, non-receptor type 6 (EC 3.1.3.48)(Protein-tyrosine phosphatase 1C) (PTP-1C) (Hematopoietic cellprotein-tyrosine phosphatase) (SH-PTP1) (Protein-tyrosine phosphataseSHP-1).	5777	Hs.63489	EPOR	P19235	Erythropoietin receptor precursor (EPO-R).	2057	Hs.127826
CD2	P06729	T-cell surface antigen CD2 precursor (T-cell surface antigen T11/Leu-5) (LFA-2) (LFA-3 receptor) (Erythrocyte receptor) (Rosette receptor).	914	Hs.89476	CD58	P19256	Lymphocyte function-associated antigen 3 precursor (Ag3) (AntigenCD58) (Surface glycoprotein LFA-3).	965	Hs.75626
CD2	P06729	T-cell surface antigen CD2 precursor (T-cell surface antigen T11/Leu-5) (LFA-2) (LFA-3 receptor) (Erythrocyte receptor) (Rosette receptor).	914	Hs.89476	CD58	P19256	Lymphocyte function-associated antigen 3 precursor (Ag3) (AntigenCD58) (Surface glycoprotein LFA-3).	965	Hs.75626
AREG	P15514	Amphiregulin precursor (AR) (Colorectum cell-derived growth factor)(CRDGF).	374	Hs.270833	WT1	P19544	Wilms' tumor protein (WT33).	7490	Hs.1145
CD2AP	Q9Y5K6	CD2-associated protein (Cas ligand with multiple SH3 domains) (Adapterprotein CMS).	23607	Hs.374340	RAB4A	P20338	Ras-related protein Rab-4A.	5867	Hs.296169
CBS	P35520	Cystathionine beta-synthase (EC 4.2.1.22) (Serine sulfhydrase) (Beta-thionase).	875	Hs.171003	IMPDH1	P20839	Inosine-5'-monophosphate dehydrogenase 1 (EC 1.1.1.205) (IMPdehydrogenase 1) (IMPDH-I) (IMPD 1).	3614	Hs.317095
IDH2	P48735	Isocitrate dehydrogenase [NADP], mitochondrial precursor (EC 1.1.1.42)(Oxalosuccinate decarboxylase) (IDH) (NADP+-specific ICDH) (IDP) (ICD-M).	3418	Hs.5337	IMPDH1	P20839	Inosine-5'-monophosphate dehydrogenase 1 (EC 1.1.1.205) (IMPdehydrogenase 1) (IMPDH-I) (IMPD 1).	3614	Hs.317095
SEC23B	Q15437	Protein transport protein Sec23B (SEC23-related protein B).	10483	Hs.173497	IMPDH1	P20839	Inosine-5'-monophosphate dehydrogenase 1 (EC 1.1.1.205) (IMPdehydrogenase 1) (IMPDH-I) (IMPD 1).	3614	Hs.317095
HAT1	O14929	Histone acetyltransferase type B catalytic subunit (EC 2.3.1.48).	8520	Hs.13340	IMPDH1	P20839	Inosine-5'-monophosphate dehydrogenase 1 (EC 1.1.1.205) (IMPdehydrogenase 1) (IMPDH-I) (IMPD 1).	3614	Hs.317095
EIF4E	P06730	Eukaryotic translation initiation factor 4E (eIF4E) (eIF-4E) (mRNAcap-binding protein) (eIF-4F 25 kDa subunit).	374810	Hs.79306	IMPDH1	P20839	Inosine-5'-monophosphate dehydrogenase 1 (EC 1.1.1.205) (IMPdehydrogenase 1) (IMPDH-I) (IMPD 1).	3614	Hs.317095
HAT1	O14929	Histone acetyltransferase type B catalytic subunit (EC 2.3.1.48).	8520	Hs.13340	IMPDH1	P20839	Inosine-5'-monophosphate dehydrogenase 1 (EC 1.1.1.205) (IMPdehydrogenase 1) (IMPDH-I) (IMPD 1).	3614	Hs.317095
OAT	P04181	Ornithine aminotransferase, mitochondrial precursor (EC 2.6.1.13)(Ornithine--oxo-acid aminotransferase).	4942	Hs.75485	IMPDH1	P20839	Inosine-5'-monophosphate dehydrogenase 1 (EC 1.1.1.205) (IMPdehydrogenase 1) (IMPDH-I) (IMPD 1).	3614	Hs.317095
PC	P11498	Pyruvate carboxylase, mitochondrial precursor (EC 6.4.1.1) (Pyruviccarboxylase) (PCB).	5091	Hs.89890	IMPDH1	P20839	Inosine-5'-monophosphate dehydrogenase 1 (EC 1.1.1.205) (IMPdehydrogenase 1) (IMPDH-I) (IMPD 1).	3614	Hs.317095
MAG	P20916	Myelin-associated glycoprotein precursor (Siglec-4a).	4099	Hs.1780	COL9A1	P20849	Collagen alpha 1(IX) chain precursor.	1297	Hs.149809
COL9A2	Q14055	Collagen alpha 2(IX) chain precursor.	1298	Hs.418012	MAG	P20916	Myelin-associated glycoprotein precursor (Siglec-4a).	4099	Hs.1780
PLP1	P60201	Myelin proteolipid protein (PLP) (Lipophilin).	5354	Hs.1787	MAG	P20916	Myelin-associated glycoprotein precursor (Siglec-4a).	4099	Hs.1780
COL9A1	P20849	Collagen alpha 1(IX) chain precursor.	1297	Hs.149809	MAG	P20916	Myelin-associated glycoprotein precursor (Siglec-4a).	4099	Hs.1780
EPOR	P19235	Erythropoietin receptor precursor (EPO-R).	2057	Hs.127826	KITLG	P21583	Kit ligand precursor (C-kit ligand) (Stem cell factor) (SCF) (Mastcell growth factor) (MGF).	4254	Hs.1048
EEF2	P13639	Elongation factor 2 (EF-2).	1938	Hs.75309	OSBP	P22059	Oxysterol-binding protein 1.	5007	Hs.24734
INSR	P06213	Insulin receptor precursor (EC 2.7.1.112) (IR) (CD220 antigen).	3643	Hs.438669	ENPP1	P22413	Ectonucleotide pyrophosphatase/phosphodiesterase 1 (E-NPP 1)(Phosphodiesterase I/nucleotide pyrophosphatase 1) (Plasma-cellmembrane glycoprotein PC-1) [Includes: Alkaline phosphodiesterase I(EC 3.1.4.1); Nucleotide pyrophosphatase (EC 3.6.1.9) (NPPase)].	5167	Hs.213840
TF	P02787	Serotransferrin precursor (Transferrin) (Siderophilin) (Beta-1-metalbinding globulin) (PRO1400).	29030	Hs.433923	IGFBP4	P22692	Insulin-like growth factor binding protein 4 precursor (IGFBP-4) (IBP-4) (IGF-binding protein 4).	3487	Hs.1516
IGF2	P01344	Insulin-like growth factor II precursor (IGF-II) (Somatomedin A).	3481	Hs.349109	IGFBP4	P22692	Insulin-like growth factor binding protein 4 precursor (IGFBP-4) (IBP-4) (IGF-binding protein 4).	3487	Hs.1516
IGF1	P01343	Insulin-like growth factor IA precursor (IGF-IA) (Somatomedin C).	3479	Hs.308053	IGFBP4	P22692	Insulin-like growth factor binding protein 4 precursor (IGFBP-4) (IBP-4) (IGF-binding protein 4).	3487	Hs.1516
IGF2	P01344	Insulin-like growth factor II precursor (IGF-II) (Somatomedin A).	3481	Hs.349109	IGFBP4	P22692	Insulin-like growth factor binding protein 4 precursor (IGFBP-4) (IBP-4) (IGF-binding protein 4).	3487	Hs.1516
IGF1	P01343	Insulin-like growth factor IA precursor (IGF-IA) (Somatomedin C).	3479	Hs.308053	IGFBP4	P22692	Insulin-like growth factor binding protein 4 precursor (IGFBP-4) (IBP-4) (IGF-binding protein 4).	3487	Hs.1516
IGF1	P05019	Insulin-like growth factor IB precursor (IGF-IB) (Somatomedin C).	3479	Hs.308053	IGFBP4	P22692	Insulin-like growth factor binding protein 4 precursor (IGFBP-4) (IBP-4) (IGF-binding protein 4).	3487	Hs.1516
IGF1	P05019	Insulin-like growth factor IB precursor (IGF-IB) (Somatomedin C).	3479	Hs.308053	IGFBP4	P22692	Insulin-like growth factor binding protein 4 precursor (IGFBP-4) (IBP-4) (IGF-binding protein 4).	3487	Hs.1516
AKT1	P31749	RAC-alpha serine/threonine-protein kinase (EC 2.7.1.37) (RAC-PK-alpha)(Protein kinase B) (PKB) (C-AKT).	207	Hs.368861	NR4A1	P22736	Orphan nuclear receptor NR4A1 (Orphan nuclear receptor HMR) (Earlyresponse protein NAK1) (TR3 orphan receptor).	3164	Hs.1119
ABCB7	O75027	ATP-binding cassette, sub-family B, member 7, mitochondrial precursor(ATP-binding cassette transporter 7) (ABC transporter 7 protein).	22	Hs.370480	FECH	P22830	Ferrochelatase, mitochondrial precursor (EC 4.99.1.1) (Protohemeferro-lyase) (Heme synthetase).	2235	Hs.443610
NCAM1	P13591	Neural cell adhesion molecule 1, 140 kDa isoform precursor (N-CAM 140)(NCAM-140) (CD56 antigen).	4684	Hs.78792	BDNF	P23560	Brain-derived neurotrophic factor precursor (BDNF).	627	Hs.439027
STAT3	P40763	Signal transducer and activator of transcription 3 (Acute-phaseresponse factor).	6774	Hs.421342	CCND1	P24385	G1/S-specific cyclin D1 (PRAD1 oncogene) (BCL-1 oncogene).	595	Hs.371468
BRCA1	P38398	Breast cancer type 1 susceptibility protein.	672	Hs.194143	CCND1	P24385	G1/S-specific cyclin D1 (PRAD1 oncogene) (BCL-1 oncogene).	595	Hs.371468
BRCA1	P38398	Breast cancer type 1 susceptibility protein.	672	Hs.194143	CCND1	P24385	G1/S-specific cyclin D1 (PRAD1 oncogene) (BCL-1 oncogene).	595	Hs.371468
IL4	P05112	Interleukin-4 precursor (IL-4) (B-cell stimulatory factor 1) (BSF-1)(Lymphocyte stimulatory factor 1).	3565	Hs.73917	IL4R	P24394	Interleukin-4 receptor alpha chain precursor (IL-4R-alpha) (CD124antigen).	3566	Hs.75545
UFM1	P61960	UPF0185 protein BM-002.	51569	Hs.367646	IL4R	P24394	Interleukin-4 receptor alpha chain precursor (IL-4R-alpha) (CD124antigen).	3566	Hs.75545
JAK3	P52333	Tyrosine-protein kinase JAK3 (EC 2.7.1.112) (Janus kinase 3) (JAK-3)(Leukocyte janus kinase) (L-JAK).	3640	Hs.37062	IL4R	P24394	Interleukin-4 receptor alpha chain precursor (IL-4R-alpha) (CD124antigen).	3566	Hs.75545
JAK3	P52333	Tyrosine-protein kinase JAK3 (EC 2.7.1.112) (Janus kinase 3) (JAK-3)(Leukocyte janus kinase) (L-JAK).	3640	Hs.37062	IL4R	P24394	Interleukin-4 receptor alpha chain precursor (IL-4R-alpha) (CD124antigen).	3566	Hs.75545
IL4	P05112	Interleukin-4 precursor (IL-4) (B-cell stimulatory factor 1) (BSF-1)(Lymphocyte stimulatory factor 1).	3565	Hs.73917	IL4R	P24394	Interleukin-4 receptor alpha chain precursor (IL-4R-alpha) (CD124antigen).	3566	Hs.75545
IL4	P05112	Interleukin-4 precursor (IL-4) (B-cell stimulatory factor 1) (BSF-1)(Lymphocyte stimulatory factor 1).	3565	Hs.73917	IL4R	P24394	Interleukin-4 receptor alpha chain precursor (IL-4R-alpha) (CD124antigen).	3566	Hs.75545
PTPN6	P29350	Protein-tyrosine phosphatase, non-receptor type 6 (EC 3.1.3.48)(Protein-tyrosine phosphatase 1C) (PTP-1C) (Hematopoietic cellprotein-tyrosine phosphatase) (SH-PTP1) (Protein-tyrosine phosphataseSHP-1).	5777	Hs.63489	IL4R	P24394	Interleukin-4 receptor alpha chain precursor (IL-4R-alpha) (CD124antigen).	3566	Hs.75545
IGFALS	P35858	Insulin-like growth factor binding protein complex acid labile chainprecursor (ALS).	3483	Hs.839	IGFBP5	P24593	Insulin-like growth factor binding protein 5 precursor (IGFBP-5) (IBP-5) (IGF-binding protein 5).	3488	Hs.512226
IGF2	P01344	Insulin-like growth factor II precursor (IGF-II) (Somatomedin A).	3481	Hs.349109	IGFBP5	P24593	Insulin-like growth factor binding protein 5 precursor (IGFBP-5) (IBP-5) (IGF-binding protein 5).	3488	Hs.512226
IGF1	P05019	Insulin-like growth factor IB precursor (IGF-IB) (Somatomedin C).	3479	Hs.308053	IGFBP5	P24593	Insulin-like growth factor binding protein 5 precursor (IGFBP-5) (IBP-5) (IGF-binding protein 5).	3488	Hs.512226
IGF1	P01343	Insulin-like growth factor IA precursor (IGF-IA) (Somatomedin C).	3479	Hs.308053	IGFBP5	P24593	Insulin-like growth factor binding protein 5 precursor (IGFBP-5) (IBP-5) (IGF-binding protein 5).	3488	Hs.512226
IGF2	P01344	Insulin-like growth factor II precursor (IGF-II) (Somatomedin A).	3481	Hs.349109	IGFBP5	P24593	Insulin-like growth factor binding protein 5 precursor (IGFBP-5) (IBP-5) (IGF-binding protein 5).	3488	Hs.512226
IGF1	P05019	Insulin-like growth factor IB precursor (IGF-IB) (Somatomedin C).	3479	Hs.308053	IGFBP5	P24593	Insulin-like growth factor binding protein 5 precursor (IGFBP-5) (IBP-5) (IGF-binding protein 5).	3488	Hs.512226
TF	P02787	Serotransferrin precursor (Transferrin) (Siderophilin) (Beta-1-metalbinding globulin) (PRO1400).	29030	Hs.433923	IGFBP5	P24593	Insulin-like growth factor binding protein 5 precursor (IGFBP-5) (IBP-5) (IGF-binding protein 5).	3488	Hs.512226
SPP1	P10451	Osteopontin precursor (Bone sialoprotein 1) (Urinary stone protein)(Secreted phosphoprotein 1) (SPP-1) (Nephropontin) (Uropontin).	6696	Hs.313	IGFBP5	P24593	Insulin-like growth factor binding protein 5 precursor (IGFBP-5) (IBP-5) (IGF-binding protein 5).	3488	Hs.512226
SPP1	P10451	Osteopontin precursor (Bone sialoprotein 1) (Urinary stone protein)(Secreted phosphoprotein 1) (SPP-1) (Nephropontin) (Uropontin).	6696	Hs.313	IGFBP5	P24593	Insulin-like growth factor binding protein 5 precursor (IGFBP-5) (IBP-5) (IGF-binding protein 5).	3488	Hs.512226
IGF1	P01343	Insulin-like growth factor IA precursor (IGF-IA) (Somatomedin C).	3479	Hs.308053	IGFBP5	P24593	Insulin-like growth factor binding protein 5 precursor (IGFBP-5) (IBP-5) (IGF-binding protein 5).	3488	Hs.512226
HDLBP	Q00341	Vigilin (High density lipoprotein-binding protein) (HDL-bindingprotein).	55498	Hs.427152	ACAT1	P24752	Acetyl-CoA acetyltransferase, mitochondrial precursor (EC 2.3.1.9)(Acetoacetyl-CoA thiolase) (T2).	38	Hs.37
PSMD10	O75832	26S proteasome non-ATPase regulatory subunit 10 (26S proteasomeregulatory subunit p28) (Gankyrin).	5716	Hs.433559	ACAT1	P24752	Acetyl-CoA acetyltransferase, mitochondrial precursor (EC 2.3.1.9)(Acetoacetyl-CoA thiolase) (T2).	38	Hs.37
OAT	P04181	Ornithine aminotransferase, mitochondrial precursor (EC 2.6.1.13)(Ornithine--oxo-acid aminotransferase).	4942	Hs.75485	ACAT1	P24752	Acetyl-CoA acetyltransferase, mitochondrial precursor (EC 2.3.1.9)(Acetoacetyl-CoA thiolase) (T2).	38	Hs.37
HMGCR	P04035	3-hydroxy-3-methylglutaryl-coenzyme A reductase (EC 1.1.1.34) (HMG-CoAreductase).	3156	Hs.11899	ACAT1	P24752	Acetyl-CoA acetyltransferase, mitochondrial precursor (EC 2.3.1.9)(Acetoacetyl-CoA thiolase) (T2).	38	Hs.37
EIF3S4	O75821	Eukaryotic translation initiation factor 3 subunit 4 (eIF-3 delta)(eIF3 p44) (eIF-3 RNA-binding subunit) (eIF3 p42) (eIF3g).	8666	Hs.28081	ACAT1	P24752	Acetyl-CoA acetyltransferase, mitochondrial precursor (EC 2.3.1.9)(Acetoacetyl-CoA thiolase) (T2).	38	Hs.37
CTH	P32929	Cystathionine gamma-lyase (EC 4.4.1.1) (Gamma-cystathionase).	1491	Hs.19904	ACAT1	P24752	Acetyl-CoA acetyltransferase, mitochondrial precursor (EC 2.3.1.9)(Acetoacetyl-CoA thiolase) (T2).	38	Hs.37
ADK	P55263	Adenosine kinase (EC 2.7.1.20) (AK) (Adenosine 5'-phosphotransferase).	132	Hs.355533	ACAT1	P24752	Acetyl-CoA acetyltransferase, mitochondrial precursor (EC 2.3.1.9)(Acetoacetyl-CoA thiolase) (T2).	38	Hs.37
EGFR	P00533	Epidermal growth factor receptor precursor (EC 2.7.1.112) (Receptorprotein-tyrosine kinase ErbB-1).	1956	Hs.77432	TNC	P24821	Tenascin precursor (TN) (Hexabrachion) (Cytotactin) (Neuronectin)(GMEM) (JI) (Miotendinous antigen) (Glioma-associated-extracellularmatrix antigen) (GP 150-225) (Tenascin-C) (TN-C).	3371	Hs.98998
CD40LG	P29965	Tumor necrosis factor ligand superfamily member 5 (CD40 ligand) (CD40-L) (TNF-related activation protein) (TRAP) (T cell antigen Gp39)(CD154 antigen).	959	Hs.652	CD40	P25942	Tumor necrosis factor receptor superfamily member 5 precursor (CD40Lreceptor) (B-cell surface antigen CD40) (CDw40) (Bp50).	958	Hs.504816
JAK3	P52333	Tyrosine-protein kinase JAK3 (EC 2.7.1.112) (Janus kinase 3) (JAK-3)(Leukocyte janus kinase) (L-JAK).	3640	Hs.37062	CD40	P25942	Tumor necrosis factor receptor superfamily member 5 precursor (CD40Lreceptor) (B-cell surface antigen CD40) (CDw40) (Bp50).	958	Hs.504816
JAK3	P52333	Tyrosine-protein kinase JAK3 (EC 2.7.1.112) (Janus kinase 3) (JAK-3)(Leukocyte janus kinase) (L-JAK).	3640	Hs.37062	CD40	P25942	Tumor necrosis factor receptor superfamily member 5 precursor (CD40Lreceptor) (B-cell surface antigen CD40) (CDw40) (Bp50).	958	Hs.504816
RPS6KA1	Q15418	Ribosomal protein S6 kinase alpha 1 (EC 2.7.1.37) (S6K-alpha 1) (90kDa ribosomal protein S6 kinase 1) (p90-RSK 1) (Ribosomal S6 kinase 1)(RSK-1) (pp90RSK1).	6195	Hs.149957	NFKBIA	P25963	NF-kappaB inhibitor alpha (Major histocompatibility complex enhancer-binding protein MAD3) (I-kappa-B-alpha) (IkappaBalpha) (IKB-alpha).	4792	Hs.81328
TNFSF11	O14788	Tumor necrosis factor ligand superfamily member 11 (Receptor activatorof nuclear factor kappa B ligand) (RANKL) (TNF-related activation-induced cytokine) (TRANCE) (Osteoprotegerin ligand) (OPGL) (Osteoclastdifferentiation factor) (ODF).	8600	Hs.333791	NFKBIA	P25963	NF-kappaB inhibitor alpha (Major histocompatibility complex enhancer-binding protein MAD3) (I-kappa-B-alpha) (IkappaBalpha) (IKB-alpha).	4792	Hs.81328
SOX3	P41225	Transcription factor SOX-3.		null	PAX6	P26367	Paired box protein Pax-6 (Oculorhombin) (Aniridia, type II protein).	5080	Hs.89506
TGFBR3	Q03167	TGF-beta receptor type III precursor (TGFR-3) (Betaglycan).	7049	Hs.342874	ACVR2A	P27037	Activin receptor type II precursor (EC 2.7.1.37) (ACTR-II) (ACTRIIA).	92	Hs.389846
CD4	P01730	T-cell surface glycoprotein CD4 precursor (T-cell surface antigenT4/Leu-3).	920	Hs.17483	CD82	P27701	CD82 antigen (Inducible membrane protein R2) (C33 antigen) (IA4)(Metastasis suppressor Kangai 1) (Suppressor of tumorigenicity-6).	3732	Hs.323949
ERBB2	P04626	Receptor protein-tyrosine kinase erbB-2 precursor (EC 2.7.1.112)(p185erbB2) (NEU proto-oncogene) (C-erbB-2) (Tyrosine kinase-type cellsurface receptor HER2) (MLN 19).	2064	Hs.446352	CD82	P27701	CD82 antigen (Inducible membrane protein R2) (C33 antigen) (IA4)(Metastasis suppressor Kangai 1) (Suppressor of tumorigenicity-6).	3732	Hs.323949
HBEGF	Q99075	Heparin-binding EGF-like growth factor precursor (HB-EGF) (HBEGF)(Diphteria toxin receptor) (DT-R).	1839	Hs.799	CD82	P27701	CD82 antigen (Inducible membrane protein R2) (C33 antigen) (IA4)(Metastasis suppressor Kangai 1) (Suppressor of tumorigenicity-6).	3732	Hs.323949
HBEGF	Q99075	Heparin-binding EGF-like growth factor precursor (HB-EGF) (HBEGF)(Diphteria toxin receptor) (DT-R).	1839	Hs.799	CD82	P27701	CD82 antigen (Inducible membrane protein R2) (C33 antigen) (IA4)(Metastasis suppressor Kangai 1) (Suppressor of tumorigenicity-6).	3732	Hs.323949
EGFR	P00533	Epidermal growth factor receptor precursor (EC 2.7.1.112) (Receptorprotein-tyrosine kinase ErbB-1).	1956	Hs.77432	CD82	P27701	CD82 antigen (Inducible membrane protein R2) (C33 antigen) (IA4)(Metastasis suppressor Kangai 1) (Suppressor of tumorigenicity-6).	3732	Hs.323949
ITGA4	P13612	Integrin alpha-4 precursor (Integrin alpha-IV) (VLA-4) (CD49d).	3676	Hs.145140	CD82	P27701	CD82 antigen (Inducible membrane protein R2) (C33 antigen) (IA4)(Metastasis suppressor Kangai 1) (Suppressor of tumorigenicity-6).	3732	Hs.323949
GCDH	Q92947	Glutaryl-CoA dehydrogenase, mitochondrial precursor (EC 1.3.99.7)(GCD).	2639	Hs.292233	ABCD3	P28288	ATP-binding cassette, sub-family D, member 3 (70 kDa peroxisomalmembrane protein) (PMP70).	5825	Hs.76781
ABCD1	P33897	Adrenoleukodystrophy protein (ALDP).	215	Hs.159546	ABCD3	P28288	ATP-binding cassette, sub-family D, member 3 (70 kDa peroxisomalmembrane protein) (PMP70).	5825	Hs.76781
ABCD1	P33897	Adrenoleukodystrophy protein (ALDP).	215	Hs.159546	ABCD3	P28288	ATP-binding cassette, sub-family D, member 3 (70 kDa peroxisomalmembrane protein) (PMP70).	5825	Hs.76781
GJB1	P08034	Gap junction beta-1 protein (Connexin 32) (Cx32) (GAP junction 28 kDaliver protein).	2705	Hs.333303	GJB2	P29033	Gap junction beta-2 protein (Connexin 26) (Cx26).	2706	Hs.323733
GJB1	P08034	Gap junction beta-1 protein (Connexin 32) (Cx32) (GAP junction 28 kDaliver protein).	2705	Hs.333303	GJB2	P29033	Gap junction beta-2 protein (Connexin 26) (Cx26).	2706	Hs.323733
GJB1	P08034	Gap junction beta-1 protein (Connexin 32) (Cx32) (GAP junction 28 kDaliver protein).	2705	Hs.333303	GJB2	P29033	Gap junction beta-2 protein (Connexin 26) (Cx26).	2706	Hs.323733
JAK2	O60674	Tyrosine-protein kinase JAK2 (EC 2.7.1.112) (Janus kinase 2) (JAK-2).	3717	Hs.434374	PTPN6	P29350	Protein-tyrosine phosphatase, non-receptor type 6 (EC 3.1.3.48)(Protein-tyrosine phosphatase 1C) (PTP-1C) (Hematopoietic cellprotein-tyrosine phosphatase) (SH-PTP1) (Protein-tyrosine phosphataseSHP-1).	5777	Hs.63489
EGFR	P00533	Epidermal growth factor receptor precursor (EC 2.7.1.112) (Receptorprotein-tyrosine kinase ErbB-1).	1956	Hs.77432	PTPN6	P29350	Protein-tyrosine phosphatase, non-receptor type 6 (EC 3.1.3.48)(Protein-tyrosine phosphatase 1C) (PTP-1C) (Hematopoietic cellprotein-tyrosine phosphatase) (SH-PTP1) (Protein-tyrosine phosphataseSHP-1).	5777	Hs.63489
INSR	P06213	Insulin receptor precursor (EC 2.7.1.112) (IR) (CD220 antigen).	3643	Hs.438669	PTPN6	P29350	Protein-tyrosine phosphatase, non-receptor type 6 (EC 3.1.3.48)(Protein-tyrosine phosphatase 1C) (PTP-1C) (Hematopoietic cellprotein-tyrosine phosphatase) (SH-PTP1) (Protein-tyrosine phosphataseSHP-1).	5777	Hs.63489
EPOR	P19235	Erythropoietin receptor precursor (EPO-R).	2057	Hs.127826	PTPN6	P29350	Protein-tyrosine phosphatase, non-receptor type 6 (EC 3.1.3.48)(Protein-tyrosine phosphatase 1C) (PTP-1C) (Hematopoietic cellprotein-tyrosine phosphatase) (SH-PTP1) (Protein-tyrosine phosphataseSHP-1).	5777	Hs.63489
GHR	P10912	Growth hormone receptor precursor (GH receptor) (Somatotropinreceptor) [Contains: Growth hormone binding protein (GH bindingprotein) (GHBP) (Serum binding protein)].	2690	Hs.125180	PTPN6	P29350	Protein-tyrosine phosphatase, non-receptor type 6 (EC 3.1.3.48)(Protein-tyrosine phosphatase 1C) (PTP-1C) (Hematopoietic cellprotein-tyrosine phosphatase) (SH-PTP1) (Protein-tyrosine phosphataseSHP-1).	5777	Hs.63489
LIFR	P42702	Leukemia inhibitory factor receptor precursor (LIF-R).	3977	Hs.446501	PTPN6	P29350	Protein-tyrosine phosphatase, non-receptor type 6 (EC 3.1.3.48)(Protein-tyrosine phosphatase 1C) (PTP-1C) (Hematopoietic cellprotein-tyrosine phosphatase) (SH-PTP1) (Protein-tyrosine phosphataseSHP-1).	5777	Hs.63489
STAT5B	P51692	Signal transducer and activator of transcription 5B.	6777	Hs.434992	PTPN6	P29350	Protein-tyrosine phosphatase, non-receptor type 6 (EC 3.1.3.48)(Protein-tyrosine phosphatase 1C) (PTP-1C) (Hematopoietic cellprotein-tyrosine phosphatase) (SH-PTP1) (Protein-tyrosine phosphataseSHP-1).	5777	Hs.63489
CEACAM1	P13688	Carcinoembryonic antigen-related cell adhesion molecule 1 precursor(Biliary glycoprotein 1) (BGP-1) (Antigen CD66) (CD66a antigen).	634	Hs.512682	PTPN6	P29350	Protein-tyrosine phosphatase, non-receptor type 6 (EC 3.1.3.48)(Protein-tyrosine phosphatase 1C) (PTP-1C) (Hematopoietic cellprotein-tyrosine phosphatase) (SH-PTP1) (Protein-tyrosine phosphataseSHP-1).	5777	Hs.63489
IL4R	P24394	Interleukin-4 receptor alpha chain precursor (IL-4R-alpha) (CD124antigen).	3566	Hs.75545	PTPN6	P29350	Protein-tyrosine phosphatase, non-receptor type 6 (EC 3.1.3.48)(Protein-tyrosine phosphatase 1C) (PTP-1C) (Hematopoietic cellprotein-tyrosine phosphatase) (SH-PTP1) (Protein-tyrosine phosphataseSHP-1).	5777	Hs.63489
HOXA10	P31260	Homeobox protein Hox-A10 (Hox-1H) (Hox-1.8) (PL).	3206	Hs.110637	PTPN6	P29350	Protein-tyrosine phosphatase, non-receptor type 6 (EC 3.1.3.48)(Protein-tyrosine phosphatase 1C) (PTP-1C) (Hematopoietic cellprotein-tyrosine phosphatase) (SH-PTP1) (Protein-tyrosine phosphataseSHP-1).	5777	Hs.63489
CD40	P25942	Tumor necrosis factor receptor superfamily member 5 precursor (CD40Lreceptor) (B-cell surface antigen CD40) (CDw40) (Bp50).	958	Hs.504816	CD40LG	P29965	Tumor necrosis factor ligand superfamily member 5 (CD40 ligand) (CD40-L) (TNF-related activation protein) (TRAP) (T cell antigen Gp39)(CD154 antigen).	959	Hs.652
AVP	P01185	Vasopressin-neurophysin 2-copeptin precursor (AVP-NPII) [Contains:Arg-vasopressin; Neurophysin 2 (Neurophysin-II); Copeptin].	551	Hs.89648	AVPR2	P30518	Vasopressin V2 receptor (Renal-type arginine vasopressin receptor)(Antidiuretic hormone receptor) (AVPR V2).	554	Hs.2524
PTPN6	P29350	Protein-tyrosine phosphatase, non-receptor type 6 (EC 3.1.3.48)(Protein-tyrosine phosphatase 1C) (PTP-1C) (Hematopoietic cellprotein-tyrosine phosphatase) (SH-PTP1) (Protein-tyrosine phosphataseSHP-1).	5777	Hs.63489	HOXA10	P31260	Homeobox protein Hox-A10 (Hox-1H) (Hox-1.8) (PL).	3206	Hs.110637
SMAD2	Q15796	Mothers against decapentaplegic homolog 2 (SMAD 2) (Mothers againstDPP homolog 2) (Mad-related protein 2) (hMAD-2) (JV18-1) (hSMAD2).	4087	Hs.110741	HOXA9	P31269	Homeobox protein Hox-A9 (Hox-1G).	3205	Hs.127428
TNFSF11	O14788	Tumor necrosis factor ligand superfamily member 11 (Receptor activatorof nuclear factor kappa B ligand) (RANKL) (TNF-related activation-induced cytokine) (TRANCE) (Osteoprotegerin ligand) (OPGL) (Osteoclastdifferentiation factor) (ODF).	8600	Hs.333791	AKT1	P31749	RAC-alpha serine/threonine-protein kinase (EC 2.7.1.37) (RAC-PK-alpha)(Protein kinase B) (PKB) (C-AKT).	207	Hs.368861
IRAK1	P51617	Interleukin-1 receptor-associated kinase 1 (EC 2.7.1.-) (IRAK-1).	3654	Hs.182018	AKT1	P31749	RAC-alpha serine/threonine-protein kinase (EC 2.7.1.37) (RAC-PK-alpha)(Protein kinase B) (PKB) (C-AKT).	207	Hs.368861
NR4A1	P22736	Orphan nuclear receptor NR4A1 (Orphan nuclear receptor HMR) (Earlyresponse protein NAK1) (TR3 orphan receptor).	3164	Hs.1119	AKT1	P31749	RAC-alpha serine/threonine-protein kinase (EC 2.7.1.37) (RAC-PK-alpha)(Protein kinase B) (PKB) (C-AKT).	207	Hs.368861
PRKCZ	Q05513	Protein kinase C, zeta type (EC 2.7.1.37) (nPKC-zeta).		null	AKT1	P31749	RAC-alpha serine/threonine-protein kinase (EC 2.7.1.37) (RAC-PK-alpha)(Protein kinase B) (PKB) (C-AKT).	207	Hs.368861
PRKCZ	Q05513	Protein kinase C, zeta type (EC 2.7.1.37) (nPKC-zeta).		null	AKT1	P31749	RAC-alpha serine/threonine-protein kinase (EC 2.7.1.37) (RAC-PK-alpha)(Protein kinase B) (PKB) (C-AKT).	207	Hs.368861
IRS1	P35568	Insulin receptor substrate-1 (IRS-1).	3667	Hs.390242	AKT1	P31749	RAC-alpha serine/threonine-protein kinase (EC 2.7.1.37) (RAC-PK-alpha)(Protein kinase B) (PKB) (C-AKT).	207	Hs.368861
MAPK8IP1	Q9UQF2	C-jun-amino-terminal kinase interacting protein 1 (JNK-interactingprotein 1) (JIP-1) (JNK MAP kinase scaffold protein 1) (Islet-brain-1)(IB-1) (Mitogen-activated protein kinase 8-interacting protein 1).	9479	Hs.234249	AKT1	P31749	RAC-alpha serine/threonine-protein kinase (EC 2.7.1.37) (RAC-PK-alpha)(Protein kinase B) (PKB) (C-AKT).	207	Hs.368861
BRAF	P15056	B-Raf proto-oncogene serine/threonine-protein kinase (EC 2.7.1.37)(p94) (v-Raf murine sarcoma viral oncogene homolog B1).	673	Hs.162967	AKT1	P31749	RAC-alpha serine/threonine-protein kinase (EC 2.7.1.37) (RAC-PK-alpha)(Protein kinase B) (PKB) (C-AKT).	207	Hs.368861
IRS1	P35568	Insulin receptor substrate-1 (IRS-1).	3667	Hs.390242	AKT1	P31749	RAC-alpha serine/threonine-protein kinase (EC 2.7.1.37) (RAC-PK-alpha)(Protein kinase B) (PKB) (C-AKT).	207	Hs.368861
NCAM1	P13591	Neural cell adhesion molecule 1, 140 kDa isoform precursor (N-CAM 140)(NCAM-140) (CD56 antigen).	4684	Hs.78792	L1CAM	P32004	Neural cell adhesion molecule L1 precursor (N-CAM L1) (CD171 antigen).	3897	Hs.445201
VIL2	P15311	Ezrin (p81) (Cytovillin) (Villin 2).	7430	Hs.403997	L1CAM	P32004	Neural cell adhesion molecule L1 precursor (N-CAM L1) (CD171 antigen).	3897	Hs.445201
ACAT1	P24752	Acetyl-CoA acetyltransferase, mitochondrial precursor (EC 2.3.1.9)(Acetoacetyl-CoA thiolase) (T2).	38	Hs.37	CTH	P32929	Cystathionine gamma-lyase (EC 4.4.1.1) (Gamma-cystathionase).	1491	Hs.19904
RPLP0	P05388	60S acidic ribosomal protein P0 (L10E).	220717	Hs.443796	CTH	P32929	Cystathionine gamma-lyase (EC 4.4.1.1) (Gamma-cystathionase).	1491	Hs.19904
ADK	P55263	Adenosine kinase (EC 2.7.1.20) (AK) (Adenosine 5'-phosphotransferase).	132	Hs.355533	CTH	P32929	Cystathionine gamma-lyase (EC 4.4.1.1) (Gamma-cystathionase).	1491	Hs.19904
HDLBP	Q00341	Vigilin (High density lipoprotein-binding protein) (HDL-bindingprotein).	55498	Hs.427152	CTH	P32929	Cystathionine gamma-lyase (EC 4.4.1.1) (Gamma-cystathionase).	1491	Hs.19904
ABCD3	P28288	ATP-binding cassette, sub-family D, member 3 (70 kDa peroxisomalmembrane protein) (PMP70).	5825	Hs.76781	ABCD1	P33897	Adrenoleukodystrophy protein (ALDP).	215	Hs.159546
ABCD3	P28288	ATP-binding cassette, sub-family D, member 3 (70 kDa peroxisomalmembrane protein) (PMP70).	5825	Hs.76781	ABCD1	P33897	Adrenoleukodystrophy protein (ALDP).	215	Hs.159546
SLC9A3R1	O14745	Ezrin-radixin-moesin binding phosphoprotein 50 (EBP50) (Na(+)/H(+)exchange regulatory cofactor NHE-RF) (NHERF-1) (Regulatory cofactor ofNa(+)/H(+) exchanger) (Sodium-hydrogen exchanger regulatory factor 1)(Solute carrier family 9 isoform 3 regulatory fact	9368	Hs.396783	NOS2A	P35228	Nitric oxide synthase, inducible (EC 1.14.13.39) (NOS, type II)(Inducible NOS) (iNOS) (Hepatocyte NOS) (HEP-NOS).	4843	Hs.193788
F11R	Q8NFU3	KAT protein.		null	CBS	P35520	Cystathionine beta-synthase (EC 4.2.1.22) (Serine sulfhydrase) (Beta-thionase).	875	Hs.171003
OAT	P04181	Ornithine aminotransferase, mitochondrial precursor (EC 2.6.1.13)(Ornithine--oxo-acid aminotransferase).	4942	Hs.75485	CBS	P35520	Cystathionine beta-synthase (EC 4.2.1.22) (Serine sulfhydrase) (Beta-thionase).	875	Hs.171003
PC	P11498	Pyruvate carboxylase, mitochondrial precursor (EC 6.4.1.1) (Pyruviccarboxylase) (PCB).	5091	Hs.89890	CBS	P35520	Cystathionine beta-synthase (EC 4.2.1.22) (Serine sulfhydrase) (Beta-thionase).	875	Hs.171003
LIPA	P38571	Lysosomal acid lipase/cholesteryl ester hydrolase precursor(EC 3.1.1.13) (LAL) (Acid cholesteryl ester hydrolase) (Sterolesterase) (Lipase A) (Cholesteryl esterase).	3988	Hs.85226	CBS	P35520	Cystathionine beta-synthase (EC 4.2.1.22) (Serine sulfhydrase) (Beta-thionase).	875	Hs.171003
ACSL4	O60488	Long-chain-fatty-acid--CoA ligase 4 (EC 6.2.1.3) (Long-chain acyl-CoAsynthetase 4) (LACS 4).	2182	Hs.269559	CBS	P35520	Cystathionine beta-synthase (EC 4.2.1.22) (Serine sulfhydrase) (Beta-thionase).	875	Hs.171003
SARS	P49591	Seryl-tRNA synthetase (EC 6.1.1.11) (Serine--tRNA ligase) (SerRS).	6301	Hs.444261	CBS	P35520	Cystathionine beta-synthase (EC 4.2.1.22) (Serine sulfhydrase) (Beta-thionase).	875	Hs.171003
LIPA	P38571	Lysosomal acid lipase/cholesteryl ester hydrolase precursor(EC 3.1.1.13) (LAL) (Acid cholesteryl ester hydrolase) (Sterolesterase) (Lipase A) (Cholesteryl esterase).	3988	Hs.85226	CBS	P35520	Cystathionine beta-synthase (EC 4.2.1.22) (Serine sulfhydrase) (Beta-thionase).	875	Hs.171003
SEC23B	Q15437	Protein transport protein Sec23B (SEC23-related protein B).	10483	Hs.173497	CBS	P35520	Cystathionine beta-synthase (EC 4.2.1.22) (Serine sulfhydrase) (Beta-thionase).	875	Hs.171003
IMPDH1	P20839	Inosine-5'-monophosphate dehydrogenase 1 (EC 1.1.1.205) (IMPdehydrogenase 1) (IMPDH-I) (IMPD 1).	3614	Hs.317095	CBS	P35520	Cystathionine beta-synthase (EC 4.2.1.22) (Serine sulfhydrase) (Beta-thionase).	875	Hs.171003
EIF4E	P06730	Eukaryotic translation initiation factor 4E (eIF4E) (eIF-4E) (mRNAcap-binding protein) (eIF-4F 25 kDa subunit).	374810	Hs.79306	CBS	P35520	Cystathionine beta-synthase (EC 4.2.1.22) (Serine sulfhydrase) (Beta-thionase).	875	Hs.171003
HDLBP	Q00341	Vigilin (High density lipoprotein-binding protein) (HDL-bindingprotein).	55498	Hs.427152	CBS	P35520	Cystathionine beta-synthase (EC 4.2.1.22) (Serine sulfhydrase) (Beta-thionase).	875	Hs.171003
PGD	P52209	6-phosphogluconate dehydrogenase, decarboxylating (EC 1.1.1.44).	5226	Hs.392837	CBS	P35520	Cystathionine beta-synthase (EC 4.2.1.22) (Serine sulfhydrase) (Beta-thionase).	875	Hs.171003
COPA	P53621	Coatomer alpha subunit (Alpha-coat protein) (Alpha-COP) (HEPCOP) (HEP-COP) [Contains: Xenin (Xenopsin-related peptide); Proxenin].	1314	Hs.477132	CBS	P35520	Cystathionine beta-synthase (EC 4.2.1.22) (Serine sulfhydrase) (Beta-thionase).	875	Hs.171003
ATP6V1E1	P36543	Vacuolar ATP synthase subunit E (EC 3.6.3.14) (V-ATPase E subunit)(Vacuolar proton pump E subunit) (V-ATPase 31 kDa subunit) (P31).	529	Hs.77805	CBS	P35520	Cystathionine beta-synthase (EC 4.2.1.22) (Serine sulfhydrase) (Beta-thionase).	875	Hs.171003
INSR	P06213	Insulin receptor precursor (EC 2.7.1.112) (IR) (CD220 antigen).	3643	Hs.438669	IRS1	P35568	Insulin receptor substrate-1 (IRS-1).	3667	Hs.390242
INSR	P06213	Insulin receptor precursor (EC 2.7.1.112) (IR) (CD220 antigen).	3643	Hs.438669	IRS1	P35568	Insulin receptor substrate-1 (IRS-1).	3667	Hs.390242
ALK	Q9UM73	ALK tyrosine kinase receptor precursor (EC 2.7.1.112) (Anaplasticlymphoma kinase) (CD246 antigen).	238	Hs.410680	IRS1	P35568	Insulin receptor substrate-1 (IRS-1).	3667	Hs.390242
INSR	P06213	Insulin receptor precursor (EC 2.7.1.112) (IR) (CD220 antigen).	3643	Hs.438669	IRS1	P35568	Insulin receptor substrate-1 (IRS-1).	3667	Hs.390242
BCL2L1	Q07817	Apoptosis regulator Bcl-X (Bcl-2-like 1 protein).	598	Hs.305890	IRS1	P35568	Insulin receptor substrate-1 (IRS-1).	3667	Hs.390242
SOCS3	O14543	Suppressor of cytokine signaling 3 (SOCS-3) (Cytokine-inducible SH2protein 3) (CIS-3) (STAT induced STAT inhibitor 3) (SSI-3).	9021	Hs.436943	IRS1	P35568	Insulin receptor substrate-1 (IRS-1).	3667	Hs.390242
AKT1	P31749	RAC-alpha serine/threonine-protein kinase (EC 2.7.1.37) (RAC-PK-alpha)(Protein kinase B) (PKB) (C-AKT).	207	Hs.368861	IRS1	P35568	Insulin receptor substrate-1 (IRS-1).	3667	Hs.390242
SOCS1	O15524	Suppressor of cytokine signaling 1 (SOCS-1) (JAK-binding protein)(JAB) (STAT induced STAT inhibitor 1) (SSI-1) (Tec-interacting protein3) (TIP-3).	8651	Hs.50640	IRS1	P35568	Insulin receptor substrate-1 (IRS-1).	3667	Hs.390242
COPA	P53621	Coatomer alpha subunit (Alpha-coat protein) (Alpha-COP) (HEPCOP) (HEP-COP) [Contains: Xenin (Xenopsin-related peptide); Proxenin].	1314	Hs.477132	COPB2	P35606	Coatomer beta' subunit (Beta'-coat protein) (Beta'-COP) (p102).	9276	Hs.75724
ARCN1	P48444	Coatomer delta subunit (Delta-coat protein) (Delta-COP) (Archain).	372	Hs.33642	COPB2	P35606	Coatomer beta' subunit (Beta'-coat protein) (Beta'-COP) (p102).	9276	Hs.75724
COPA	P53621	Coatomer alpha subunit (Alpha-coat protein) (Alpha-COP) (HEPCOP) (HEP-COP) [Contains: Xenin (Xenopsin-related peptide); Proxenin].	1314	Hs.477132	COPB2	P35606	Coatomer beta' subunit (Beta'-coat protein) (Beta'-COP) (p102).	9276	Hs.75724
EIF3S4	O75821	Eukaryotic translation initiation factor 3 subunit 4 (eIF-3 delta)(eIF3 p44) (eIF-3 RNA-binding subunit) (eIF3 p42) (eIF3g).	8666	Hs.28081	COPB2	P35606	Coatomer beta' subunit (Beta'-coat protein) (Beta'-COP) (p102).	9276	Hs.75724
HAT1	O14929	Histone acetyltransferase type B catalytic subunit (EC 2.3.1.48).	8520	Hs.13340	COPB2	P35606	Coatomer beta' subunit (Beta'-coat protein) (Beta'-COP) (p102).	9276	Hs.75724
COPA	P53621	Coatomer alpha subunit (Alpha-coat protein) (Alpha-COP) (HEPCOP) (HEP-COP) [Contains: Xenin (Xenopsin-related peptide); Proxenin].	1314	Hs.477132	COPB2	P35606	Coatomer beta' subunit (Beta'-coat protein) (Beta'-COP) (p102).	9276	Hs.75724
COPA	P53621	Coatomer alpha subunit (Alpha-coat protein) (Alpha-COP) (HEPCOP) (HEP-COP) [Contains: Xenin (Xenopsin-related peptide); Proxenin].	1314	Hs.477132	COPB2	P35606	Coatomer beta' subunit (Beta'-coat protein) (Beta'-COP) (p102).	9276	Hs.75724
DOHH	Q9BU89	Hypothetical protein.	83475	Hs.91103	COPB2	P35606	Coatomer beta' subunit (Beta'-coat protein) (Beta'-COP) (p102).	9276	Hs.75724
EEF2	P13639	Elongation factor 2 (EF-2).	1938	Hs.75309	COPB2	P35606	Coatomer beta' subunit (Beta'-coat protein) (Beta'-COP) (p102).	9276	Hs.75724
ATP6V1E1	P36543	Vacuolar ATP synthase subunit E (EC 3.6.3.14) (V-ATPase E subunit)(Vacuolar proton pump E subunit) (V-ATPase 31 kDa subunit) (P31).	529	Hs.77805	COPB2	P35606	Coatomer beta' subunit (Beta'-coat protein) (Beta'-COP) (p102).	9276	Hs.75724
PRKCE	Q02156	Protein kinase C, epsilon type (EC 2.7.1.-) (nPKC-epsilon).	5581	Hs.155281	COPB2	P35606	Coatomer beta' subunit (Beta'-coat protein) (Beta'-COP) (p102).	9276	Hs.75724
PGD	P52209	6-phosphogluconate dehydrogenase, decarboxylating (EC 1.1.1.44).	5226	Hs.392837	COPB2	P35606	Coatomer beta' subunit (Beta'-coat protein) (Beta'-COP) (p102).	9276	Hs.75724
ACSL4	O60488	Long-chain-fatty-acid--CoA ligase 4 (EC 6.2.1.3) (Long-chain acyl-CoAsynthetase 4) (LACS 4).	2182	Hs.269559	COPB2	P35606	Coatomer beta' subunit (Beta'-coat protein) (Beta'-COP) (p102).	9276	Hs.75724
PC	P11498	Pyruvate carboxylase, mitochondrial precursor (EC 6.4.1.1) (Pyruviccarboxylase) (PCB).	5091	Hs.89890	COPB2	P35606	Coatomer beta' subunit (Beta'-coat protein) (Beta'-COP) (p102).	9276	Hs.75724
IGFBP3	P17936	Insulin-like growth factor binding protein 3 precursor (IGFBP-3) (IBP-3) (IGF-binding protein 3).	3486	Hs.450230	IGFALS	P35858	Insulin-like growth factor binding protein complex acid labile chainprecursor (ALS).	3483	Hs.839
IGFBP5	P24593	Insulin-like growth factor binding protein 5 precursor (IGFBP-5) (IBP-5) (IGF-binding protein 5).	3488	Hs.512226	IGFALS	P35858	Insulin-like growth factor binding protein complex acid labile chainprecursor (ALS).	3483	Hs.839
IGF1	P05019	Insulin-like growth factor IB precursor (IGF-IB) (Somatomedin C).	3479	Hs.308053	IGFALS	P35858	Insulin-like growth factor binding protein complex acid labile chainprecursor (ALS).	3483	Hs.839
IGF1	P05019	Insulin-like growth factor IB precursor (IGF-IB) (Somatomedin C).	3479	Hs.308053	IGFALS	P35858	Insulin-like growth factor binding protein complex acid labile chainprecursor (ALS).	3483	Hs.839
ARNTL	O00327	Aryl hydrocarbon receptor nuclear translocator-like protein 1 (Brainand muscle ARNT-like 1) (Member of PAS protein 3) (Basic-helix-loop-helix-PAS orphan MOP3) (bHLH-PAS protein JAP3).	406	Hs.65734	AHR	P35869	Aryl hydrocarbon receptor precursor (Ah receptor) (AhR).	196	Hs.170087
HAT1	O14929	Histone acetyltransferase type B catalytic subunit (EC 2.3.1.48).	8520	Hs.13340	AHR	P35869	Aryl hydrocarbon receptor precursor (Ah receptor) (AhR).	196	Hs.170087
FLT1	P17948	Vascular endothelial growth factor receptor 1 precursor (EC 2.7.1.112)(VEGFR-1) (Vascular permeability factor receptor) (Tyrosine-proteinkinase receptor FLT) (Flt-1) (Tyrosine-protein kinase FRT) (Fms-liketyrosine kinase 1).	2321	Hs.347713	KDR	P35968	Vascular endothelial growth factor receptor 2 precursor (EC 2.7.1.112)(VEGFR-2) (Kinase insert domain receptor) (Protein-tyrosine kinasereceptor Flk-1).	3791	Hs.12337
OAT	P04181	Ornithine aminotransferase, mitochondrial precursor (EC 2.6.1.13)(Ornithine--oxo-acid aminotransferase).	4942	Hs.75485	ATP6V1E1	P36543	Vacuolar ATP synthase subunit E (EC 3.6.3.14) (V-ATPase E subunit)(Vacuolar proton pump E subunit) (V-ATPase 31 kDa subunit) (P31).	529	Hs.77805
LIPA	P38571	Lysosomal acid lipase/cholesteryl ester hydrolase precursor(EC 3.1.1.13) (LAL) (Acid cholesteryl ester hydrolase) (Sterolesterase) (Lipase A) (Cholesteryl esterase).	3988	Hs.85226	ATP6V1E1	P36543	Vacuolar ATP synthase subunit E (EC 3.6.3.14) (V-ATPase E subunit)(Vacuolar proton pump E subunit) (V-ATPase 31 kDa subunit) (P31).	529	Hs.77805
SARS	P49591	Seryl-tRNA synthetase (EC 6.1.1.11) (Serine--tRNA ligase) (SerRS).	6301	Hs.444261	ATP6V1E1	P36543	Vacuolar ATP synthase subunit E (EC 3.6.3.14) (V-ATPase E subunit)(Vacuolar proton pump E subunit) (V-ATPase 31 kDa subunit) (P31).	529	Hs.77805
PGD	P52209	6-phosphogluconate dehydrogenase, decarboxylating (EC 1.1.1.44).	5226	Hs.392837	ATP6V1E1	P36543	Vacuolar ATP synthase subunit E (EC 3.6.3.14) (V-ATPase E subunit)(Vacuolar proton pump E subunit) (V-ATPase 31 kDa subunit) (P31).	529	Hs.77805
COPB2	P35606	Coatomer beta' subunit (Beta'-coat protein) (Beta'-COP) (p102).	9276	Hs.75724	ATP6V1E1	P36543	Vacuolar ATP synthase subunit E (EC 3.6.3.14) (V-ATPase E subunit)(Vacuolar proton pump E subunit) (V-ATPase 31 kDa subunit) (P31).	529	Hs.77805
PC	P11498	Pyruvate carboxylase, mitochondrial precursor (EC 6.4.1.1) (Pyruviccarboxylase) (PCB).	5091	Hs.89890	ATP6V1E1	P36543	Vacuolar ATP synthase subunit E (EC 3.6.3.14) (V-ATPase E subunit)(Vacuolar proton pump E subunit) (V-ATPase 31 kDa subunit) (P31).	529	Hs.77805
LIPA	P38571	Lysosomal acid lipase/cholesteryl ester hydrolase precursor(EC 3.1.1.13) (LAL) (Acid cholesteryl ester hydrolase) (Sterolesterase) (Lipase A) (Cholesteryl esterase).	3988	Hs.85226	ATP6V1E1	P36543	Vacuolar ATP synthase subunit E (EC 3.6.3.14) (V-ATPase E subunit)(Vacuolar proton pump E subunit) (V-ATPase 31 kDa subunit) (P31).	529	Hs.77805
ATP6V0B	Q99437	Vacuolar ATP synthase 21 kDa proteolipid subunit (EC 3.6.3.14)(HATPL).	533	Hs.7476	ATP6V1E1	P36543	Vacuolar ATP synthase subunit E (EC 3.6.3.14) (V-ATPase E subunit)(Vacuolar proton pump E subunit) (V-ATPase 31 kDa subunit) (P31).	529	Hs.77805
SLC9A3R1	O14745	Ezrin-radixin-moesin binding phosphoprotein 50 (EBP50) (Na(+)/H(+)exchange regulatory cofactor NHE-RF) (NHERF-1) (Regulatory cofactor ofNa(+)/H(+) exchanger) (Sodium-hydrogen exchanger regulatory factor 1)(Solute carrier family 9 isoform 3 regulatory fact	9368	Hs.396783	ATP6V1E1	P36543	Vacuolar ATP synthase subunit E (EC 3.6.3.14) (V-ATPase E subunit)(Vacuolar proton pump E subunit) (V-ATPase 31 kDa subunit) (P31).	529	Hs.77805
CBS	P35520	Cystathionine beta-synthase (EC 4.2.1.22) (Serine sulfhydrase) (Beta-thionase).	875	Hs.171003	ATP6V1E1	P36543	Vacuolar ATP synthase subunit E (EC 3.6.3.14) (V-ATPase E subunit)(Vacuolar proton pump E subunit) (V-ATPase 31 kDa subunit) (P31).	529	Hs.77805
ATP6V0B	Q99437	Vacuolar ATP synthase 21 kDa proteolipid subunit (EC 3.6.3.14)(HATPL).	533	Hs.7476	ATP6V1E1	P36543	Vacuolar ATP synthase subunit E (EC 3.6.3.14) (V-ATPase E subunit)(Vacuolar proton pump E subunit) (V-ATPase 31 kDa subunit) (P31).	529	Hs.77805
SEC23B	Q15437	Protein transport protein Sec23B (SEC23-related protein B).	10483	Hs.173497	ATP6V1E1	P36543	Vacuolar ATP synthase subunit E (EC 3.6.3.14) (V-ATPase E subunit)(Vacuolar proton pump E subunit) (V-ATPase 31 kDa subunit) (P31).	529	Hs.77805
EIF4E	P06730	Eukaryotic translation initiation factor 4E (eIF4E) (eIF-4E) (mRNAcap-binding protein) (eIF-4F 25 kDa subunit).	374810	Hs.79306	ATP6V1E1	P36543	Vacuolar ATP synthase subunit E (EC 3.6.3.14) (V-ATPase E subunit)(Vacuolar proton pump E subunit) (V-ATPase 31 kDa subunit) (P31).	529	Hs.77805
HDLBP	Q00341	Vigilin (High density lipoprotein-binding protein) (HDL-bindingprotein).	55498	Hs.427152	ATP6V1E1	P36543	Vacuolar ATP synthase subunit E (EC 3.6.3.14) (V-ATPase E subunit)(Vacuolar proton pump E subunit) (V-ATPase 31 kDa subunit) (P31).	529	Hs.77805
AVP	P01185	Vasopressin-neurophysin 2-copeptin precursor (AVP-NPII) [Contains:Arg-vasopressin; Neurophysin 2 (Neurophysin-II); Copeptin].	551	Hs.89648	AVPR1A	P37288	Vasopressin V1a receptor (V1aR) (Vascular/hepatic-type argininevasopressin receptor) (Antidiuretic hormone receptor 1a) (AVPR V1a).	552	Hs.2131
BRCA2	P51587	Breast cancer type 2 susceptibility protein.	675	Hs.34012	BRCA1	P38398	Breast cancer type 1 susceptibility protein.	672	Hs.194143
BRCA2	P51587	Breast cancer type 2 susceptibility protein.	675	Hs.34012	BRCA1	P38398	Breast cancer type 1 susceptibility protein.	672	Hs.194143
BRCA2	P51587	Breast cancer type 2 susceptibility protein.	675	Hs.34012	BRCA1	P38398	Breast cancer type 1 susceptibility protein.	672	Hs.194143
STAT1	P42224	Signal transducer and activator of transcription 1-alpha/beta(Transcription factor ISGF-3 components p91/p84).	6772	Hs.21486	BRCA1	P38398	Breast cancer type 1 susceptibility protein.	672	Hs.194143
ANTXR1	Q9H6X2	Anthrax toxin receptor 1 precursor (Tumor endothelial marker 8).	84168	Hs.274520	BRCA1	P38398	Breast cancer type 1 susceptibility protein.	672	Hs.194143
CCND1	P24385	G1/S-specific cyclin D1 (PRAD1 oncogene) (BCL-1 oncogene).	595	Hs.371468	BRCA1	P38398	Breast cancer type 1 susceptibility protein.	672	Hs.194143
CCND1	P24385	G1/S-specific cyclin D1 (PRAD1 oncogene) (BCL-1 oncogene).	595	Hs.371468	BRCA1	P38398	Breast cancer type 1 susceptibility protein.	672	Hs.194143
STAT3	P40763	Signal transducer and activator of transcription 3 (Acute-phaseresponse factor).	6774	Hs.421342	BRCA1	P38398	Breast cancer type 1 susceptibility protein.	672	Hs.194143
UFM1	P61960	UPF0185 protein BM-002.	51569	Hs.367646	BRCA1	P38398	Breast cancer type 1 susceptibility protein.	672	Hs.194143
JAK2	O60674	Tyrosine-protein kinase JAK2 (EC 2.7.1.112) (Janus kinase 2) (JAK-2).	3717	Hs.434374	BRCA1	P38398	Breast cancer type 1 susceptibility protein.	672	Hs.194143
STAT1	P42224	Signal transducer and activator of transcription 1-alpha/beta(Transcription factor ISGF-3 components p91/p84).	6772	Hs.21486	BRCA1	P38398	Breast cancer type 1 susceptibility protein.	672	Hs.194143
JUND	P17535	Transcription factor jun-D.	3727	Hs.2780	BRCA1	P38398	Breast cancer type 1 susceptibility protein.	672	Hs.194143
JUND	P17535	Transcription factor jun-D.	3727	Hs.2780	BRCA1	P38398	Breast cancer type 1 susceptibility protein.	672	Hs.194143
JUNB	P17275	Transcription factor jun-B.	3726	Hs.400124	BRCA1	P38398	Breast cancer type 1 susceptibility protein.	672	Hs.194143
JUNB	P17275	Transcription factor jun-B.	3726	Hs.400124	BRCA1	P38398	Breast cancer type 1 susceptibility protein.	672	Hs.194143
STAT5A	P42229	Signal transducer and activator of transcription 5A.	6776	Hs.437058	BRCA1	P38398	Breast cancer type 1 susceptibility protein.	672	Hs.194143
JAK2	O60674	Tyrosine-protein kinase JAK2 (EC 2.7.1.112) (Janus kinase 2) (JAK-2).	3717	Hs.434374	BRCA1	P38398	Breast cancer type 1 susceptibility protein.	672	Hs.194143
POU2F1	P14859	POU domain, class 2, transcription factor 1 (Octamer-bindingtranscription factor 1) (Oct-1) (OTF-1) (NF-A1).	5451	Hs.444234	BRCA1	P38398	Breast cancer type 1 susceptibility protein.	672	Hs.194143
OAT	P04181	Ornithine aminotransferase, mitochondrial precursor (EC 2.6.1.13)(Ornithine--oxo-acid aminotransferase).	4942	Hs.75485	LIPA	P38571	Lysosomal acid lipase/cholesteryl ester hydrolase precursor(EC 3.1.1.13) (LAL) (Acid cholesteryl ester hydrolase) (Sterolesterase) (Lipase A) (Cholesteryl esterase).	3988	Hs.85226
SEC23B	Q15437	Protein transport protein Sec23B (SEC23-related protein B).	10483	Hs.173497	LIPA	P38571	Lysosomal acid lipase/cholesteryl ester hydrolase precursor(EC 3.1.1.13) (LAL) (Acid cholesteryl ester hydrolase) (Sterolesterase) (Lipase A) (Cholesteryl esterase).	3988	Hs.85226
CBS	P35520	Cystathionine beta-synthase (EC 4.2.1.22) (Serine sulfhydrase) (Beta-thionase).	875	Hs.171003	LIPA	P38571	Lysosomal acid lipase/cholesteryl ester hydrolase precursor(EC 3.1.1.13) (LAL) (Acid cholesteryl ester hydrolase) (Sterolesterase) (Lipase A) (Cholesteryl esterase).	3988	Hs.85226
SARS	P49591	Seryl-tRNA synthetase (EC 6.1.1.11) (Serine--tRNA ligase) (SerRS).	6301	Hs.444261	LIPA	P38571	Lysosomal acid lipase/cholesteryl ester hydrolase precursor(EC 3.1.1.13) (LAL) (Acid cholesteryl ester hydrolase) (Sterolesterase) (Lipase A) (Cholesteryl esterase).	3988	Hs.85226
SUCLG2	Q96I99	Succinyl-CoA ligase [GDP-forming] beta-chain, mitochondrial precursor(EC 6.2.1.4) (Succinyl-CoA synthetase, betaG chain) (SCS-betaG) (GTP-specific succinyl-CoA synthetase beta subunit) (Fragment).	8801	Hs.446476	LIPA	P38571	Lysosomal acid lipase/cholesteryl ester hydrolase precursor(EC 3.1.1.13) (LAL) (Acid cholesteryl ester hydrolase) (Sterolesterase) (Lipase A) (Cholesteryl esterase).	3988	Hs.85226
ATP6V1E1	P36543	Vacuolar ATP synthase subunit E (EC 3.6.3.14) (V-ATPase E subunit)(Vacuolar proton pump E subunit) (V-ATPase 31 kDa subunit) (P31).	529	Hs.77805	LIPA	P38571	Lysosomal acid lipase/cholesteryl ester hydrolase precursor(EC 3.1.1.13) (LAL) (Acid cholesteryl ester hydrolase) (Sterolesterase) (Lipase A) (Cholesteryl esterase).	3988	Hs.85226
XDH	P47989	Xanthine dehydrogenase/oxidase [Includes: Xanthine dehydrogenase(EC 1.1.1.204) (XD); Xanthine oxidase (EC 1.1.3.22) (XO) (Xanthineoxidoreductase)].	7498	Hs.250	FEN1	P39748	Flap endonuclease-1 (EC 3.-.-.-) (Maturation factor 1) (MF1).	2237	Hs.409065
IL6R	P08887	Interleukin-6 receptor alpha chain precursor (IL-6R-alpha) (IL-6R 1)(CD126 antigen).	3570	Hs.193400	STAT3	P40763	Signal transducer and activator of transcription 3 (Acute-phaseresponse factor).	6774	Hs.421342
BRCA1	P38398	Breast cancer type 1 susceptibility protein.	672	Hs.194143	STAT3	P40763	Signal transducer and activator of transcription 3 (Acute-phaseresponse factor).	6774	Hs.421342
EGFR	P00533	Epidermal growth factor receptor precursor (EC 2.7.1.112) (Receptorprotein-tyrosine kinase ErbB-1).	1956	Hs.77432	STAT3	P40763	Signal transducer and activator of transcription 3 (Acute-phaseresponse factor).	6774	Hs.421342
STAT1	P42224	Signal transducer and activator of transcription 1-alpha/beta(Transcription factor ISGF-3 components p91/p84).	6772	Hs.21486	STAT3	P40763	Signal transducer and activator of transcription 3 (Acute-phaseresponse factor).	6774	Hs.421342
PTPN2	P17706	Protein-tyrosine phosphatase, non-receptor type 2 (EC 3.1.3.48) (T-cell protein-tyrosine phosphatase) (TCPTP).	5771	Hs.446126	STAT3	P40763	Signal transducer and activator of transcription 3 (Acute-phaseresponse factor).	6774	Hs.421342
LEPR	P48357	Leptin receptor precursor (LEP-R) (OB receptor) (OB-R) (HuB219).	54741	Hs.23581	STAT3	P40763	Signal transducer and activator of transcription 3 (Acute-phaseresponse factor).	6774	Hs.421342
GHR	P10912	Growth hormone receptor precursor (GH receptor) (Somatotropinreceptor) [Contains: Growth hormone binding protein (GH bindingprotein) (GHBP) (Serum binding protein)].	2690	Hs.125180	STAT3	P40763	Signal transducer and activator of transcription 3 (Acute-phaseresponse factor).	6774	Hs.421342
KHDRBS1	Q07666	P62 (KH domain containing, RNA binding, signal transduction associated1).	10657	Hs.119537	STAT3	P40763	Signal transducer and activator of transcription 3 (Acute-phaseresponse factor).	6774	Hs.421342
CCND1	P24385	G1/S-specific cyclin D1 (PRAD1 oncogene) (BCL-1 oncogene).	595	Hs.371468	STAT3	P40763	Signal transducer and activator of transcription 3 (Acute-phaseresponse factor).	6774	Hs.421342
BMX	P51813	Cytoplasmic tyrosine-protein kinase BMX (EC 2.7.1.112) (Bone marrowkinase BMX) (Epithelial and endothelial tyrosine kinase) (ETK)(NTK38).	660	Hs.27372	STAT3	P40763	Signal transducer and activator of transcription 3 (Acute-phaseresponse factor).	6774	Hs.421342
NR3C1	P04150	Glucocorticoid receptor (GR).	375473	Hs.512414	STAT3	P40763	Signal transducer and activator of transcription 3 (Acute-phaseresponse factor).	6774	Hs.421342
JAK2	O60674	Tyrosine-protein kinase JAK2 (EC 2.7.1.112) (Janus kinase 2) (JAK-2).	3717	Hs.434374	STAT3	P40763	Signal transducer and activator of transcription 3 (Acute-phaseresponse factor).	6774	Hs.421342
PAX6	P26367	Paired box protein Pax-6 (Oculorhombin) (Aniridia, type II protein).	5080	Hs.89506	SOX3	P41225	Transcription factor SOX-3.		null
EPRS	P07814	Bifunctional aminoacyl-tRNA synthetase [Includes: Glutamyl-tRNAsynthetase (EC 6.1.1.17) (Glutamate--tRNA ligase); Prolyl-tRNAsynthetase (EC 6.1.1.15) (Proline--tRNA ligase)].	2058	Hs.171292	IARS	P41252	Isoleucyl-tRNA synthetase, cytoplasmic (EC 6.1.1.5) (Isoleucine--tRNAligase) (IleRS) (IRS).	3376	Hs.172801
EPRS	P07814	Bifunctional aminoacyl-tRNA synthetase [Includes: Glutamyl-tRNAsynthetase (EC 6.1.1.17) (Glutamate--tRNA ligase); Prolyl-tRNAsynthetase (EC 6.1.1.15) (Proline--tRNA ligase)].	2058	Hs.171292	IARS	P41252	Isoleucyl-tRNA synthetase, cytoplasmic (EC 6.1.1.5) (Isoleucine--tRNAligase) (IleRS) (IRS).	3376	Hs.172801
CCR5	P51681	C-C chemokine receptor type 5 (C-C CKR-5) (CC-CKR-5) (CCR-5) (CCR5)(HIV-1 fusion coreceptor) (CHEMR13) (CD195 antigen).	1234	Hs.54443	CCR2	P41597	C-C chemokine receptor type 2 (C-C CKR-2) (CC-CKR-2) (CCR-2) (CCR2)(Monocyte chemoattractant protein 1 receptor) (MCP-1-R).	1231	Hs.517814
JAK2	O60674	Tyrosine-protein kinase JAK2 (EC 2.7.1.112) (Janus kinase 2) (JAK-2).	3717	Hs.434374	CCR2	P41597	C-C chemokine receptor type 2 (C-C CKR-2) (CC-CKR-2) (CCR-2) (CCR2)(Monocyte chemoattractant protein 1 receptor) (MCP-1-R).	1231	Hs.517814
JAK2	O60674	Tyrosine-protein kinase JAK2 (EC 2.7.1.112) (Janus kinase 2) (JAK-2).	3717	Hs.434374	CCR2	P41597	C-C chemokine receptor type 2 (C-C CKR-2) (CC-CKR-2) (CCR-2) (CCR2)(Monocyte chemoattractant protein 1 receptor) (MCP-1-R).	1231	Hs.511794
CCR5	P51681	C-C chemokine receptor type 5 (C-C CKR-5) (CC-CKR-5) (CCR-5) (CCR5)(HIV-1 fusion coreceptor) (CHEMR13) (CD195 antigen).	1234	Hs.54443	CCR2	P41597	C-C chemokine receptor type 2 (C-C CKR-2) (CC-CKR-2) (CCR-2) (CCR2)(Monocyte chemoattractant protein 1 receptor) (MCP-1-R).	1231	Hs.511794
CCR5	P51681	C-C chemokine receptor type 5 (C-C CKR-5) (CC-CKR-5) (CCR-5) (CCR5)(HIV-1 fusion coreceptor) (CHEMR13) (CD195 antigen).	1234	Hs.54443	CCR2	P41597	C-C chemokine receptor type 2 (C-C CKR-2) (CC-CKR-2) (CCR-2) (CCR2)(Monocyte chemoattractant protein 1 receptor) (MCP-1-R).	1231	Hs.511794
CCR5	P51681	C-C chemokine receptor type 5 (C-C CKR-5) (CC-CKR-5) (CCR-5) (CCR5)(HIV-1 fusion coreceptor) (CHEMR13) (CD195 antigen).	1234	Hs.54443	CCR2	P41597	C-C chemokine receptor type 2 (C-C CKR-2) (CC-CKR-2) (CCR-2) (CCR2)(Monocyte chemoattractant protein 1 receptor) (MCP-1-R).	1231	Hs.517814
EGFR	P00533	Epidermal growth factor receptor precursor (EC 2.7.1.112) (Receptorprotein-tyrosine kinase ErbB-1).	1956	Hs.77432	STAT1	P42224	Signal transducer and activator of transcription 1-alpha/beta(Transcription factor ISGF-3 components p91/p84).	6772	Hs.21486
STAT3	P40763	Signal transducer and activator of transcription 3 (Acute-phaseresponse factor).	6774	Hs.421342	STAT1	P42224	Signal transducer and activator of transcription 1-alpha/beta(Transcription factor ISGF-3 components p91/p84).	6772	Hs.21486
BRCA1	P38398	Breast cancer type 1 susceptibility protein.	672	Hs.194143	STAT1	P42224	Signal transducer and activator of transcription 1-alpha/beta(Transcription factor ISGF-3 components p91/p84).	6772	Hs.21486
VDR	P11473	Vitamin D3 receptor (VDR) (1,25-dihydroxyvitamin D3 receptor).	7421	Hs.2062	STAT1	P42224	Signal transducer and activator of transcription 1-alpha/beta(Transcription factor ISGF-3 components p91/p84).	6772	Hs.21486
VDR	P11473	Vitamin D3 receptor (VDR) (1,25-dihydroxyvitamin D3 receptor).	7421	Hs.2062	STAT1	P42224	Signal transducer and activator of transcription 1-alpha/beta(Transcription factor ISGF-3 components p91/p84).	6772	Hs.21486
HAT1	O14929	Histone acetyltransferase type B catalytic subunit (EC 2.3.1.48).	8520	Hs.13340	STAT1	P42224	Signal transducer and activator of transcription 1-alpha/beta(Transcription factor ISGF-3 components p91/p84).	6772	Hs.21486
BRCA1	P38398	Breast cancer type 1 susceptibility protein.	672	Hs.194143	STAT1	P42224	Signal transducer and activator of transcription 1-alpha/beta(Transcription factor ISGF-3 components p91/p84).	6772	Hs.21486
CSE1L	P55060	Importin-alpha re-exporter (Chromosome segregation 1-like protein)(Cellular apoptosis susceptibility protein).	1434	Hs.90073	STAT1	P42224	Signal transducer and activator of transcription 1-alpha/beta(Transcription factor ISGF-3 components p91/p84).	6772	Hs.21486
UFM1	P61960	UPF0185 protein BM-002.	51569	Hs.367646	STAT1	P42224	Signal transducer and activator of transcription 1-alpha/beta(Transcription factor ISGF-3 components p91/p84).	6772	Hs.21486
BRCA1	P38398	Breast cancer type 1 susceptibility protein.	672	Hs.194143	STAT5A	P42229	Signal transducer and activator of transcription 5A.	6776	Hs.437058
NR3C1	P04150	Glucocorticoid receptor (GR).	375473	Hs.512414	STAT5A	P42229	Signal transducer and activator of transcription 5A.	6776	Hs.437058
ESR2	Q92731	Estrogen receptor beta (ER-beta).	23224	Hs.444069	STAT5A	P42229	Signal transducer and activator of transcription 5A.	6776	Hs.437058
STAT5B	P51692	Signal transducer and activator of transcription 5B.	6777	Hs.434992	STAT5A	P42229	Signal transducer and activator of transcription 5A.	6776	Hs.437058
EPOR	P19235	Erythropoietin receptor precursor (EPO-R).	2057	Hs.127826	STAT5A	P42229	Signal transducer and activator of transcription 5A.	6776	Hs.437058
JAK3	P52333	Tyrosine-protein kinase JAK3 (EC 2.7.1.112) (Janus kinase 3) (JAK-3)(Leukocyte janus kinase) (L-JAK).	3640	Hs.37062	STAT5A	P42229	Signal transducer and activator of transcription 5A.	6776	Hs.437058
NR3C1	P04150	Glucocorticoid receptor (GR).	375473	Hs.512414	STAT5A	P42229	Signal transducer and activator of transcription 5A.	6776	Hs.437058
JAK2	O60674	Tyrosine-protein kinase JAK2 (EC 2.7.1.112) (Janus kinase 2) (JAK-2).	3717	Hs.434374	STAT5A	P42229	Signal transducer and activator of transcription 5A.	6776	Hs.437058
BRCA2	P51587	Breast cancer type 2 susceptibility protein.	675	Hs.34012	STAT5A	P42229	Signal transducer and activator of transcription 5A.	6776	Hs.437058
JAK3	P52333	Tyrosine-protein kinase JAK3 (EC 2.7.1.112) (Janus kinase 3) (JAK-3)(Leukocyte janus kinase) (L-JAK).	3640	Hs.37062	STAT5A	P42229	Signal transducer and activator of transcription 5A.	6776	Hs.437058
EGFR	P00533	Epidermal growth factor receptor precursor (EC 2.7.1.112) (Receptorprotein-tyrosine kinase ErbB-1).	1956	Hs.77432	STAT5A	P42229	Signal transducer and activator of transcription 5A.	6776	Hs.437058
GHR	P10912	Growth hormone receptor precursor (GH receptor) (Somatotropinreceptor) [Contains: Growth hormone binding protein (GH bindingprotein) (GHBP) (Serum binding protein)].	2690	Hs.125180	STAT5A	P42229	Signal transducer and activator of transcription 5A.	6776	Hs.437058
CEBPB	P17676	CCAAT/enhancer binding protein beta (C/EBP beta) (Nuclear factor NF-IL6) (Transcription factor 5).	1051	Hs.99029	STAT5A	P42229	Signal transducer and activator of transcription 5A.	6776	Hs.437058
PTPN6	P29350	Protein-tyrosine phosphatase, non-receptor type 6 (EC 3.1.3.48)(Protein-tyrosine phosphatase 1C) (PTP-1C) (Hematopoietic cellprotein-tyrosine phosphatase) (SH-PTP1) (Protein-tyrosine phosphataseSHP-1).	5777	Hs.63489	LIFR	P42702	Leukemia inhibitory factor receptor precursor (LIF-R).	3977	Hs.446501
POU2F1	P14859	POU domain, class 2, transcription factor 1 (Octamer-bindingtranscription factor 1) (Oct-1) (OTF-1) (NF-A1).	5451	Hs.444234	LIFR	P42702	Leukemia inhibitory factor receptor precursor (LIF-R).	3977	Hs.446501
BTK	Q06187	Tyrosine-protein kinase BTK (EC 2.7.1.112) (Bruton's tyrosine kinase)(Agammaglobulinaemia tyrosine kinase) (ATK) (B cell progenitor kinase)(BPK).	695	Hs.159494	WAS	P42768	Wiskott-Aldrich syndrome protein (WASp).	7454	Hs.2157
BTK	Q06187	Tyrosine-protein kinase BTK (EC 2.7.1.112) (Bruton's tyrosine kinase)(Agammaglobulinaemia tyrosine kinase) (ATK) (B cell progenitor kinase)(BPK).	695	Hs.159494	WAS	P42768	Wiskott-Aldrich syndrome protein (WASp).	7454	Hs.2157
SRPR	P08240	Signal recognition particle receptor alpha subunit (SR-alpha) (Dockingprotein alpha) (DP-alpha).	6734	Hs.444058	SSR2	P43308	Translocon-associated protein, beta subunit precursor (TRAP-beta)(Signal sequence receptor beta subunit) (SSR-beta).	6746	Hs.74564
TOP1	P11387	DNA topoisomerase I (EC 5.99.1.2).	7150	Hs.253536	USP5	P45974	Ubiquitin carboxyl-terminal hydrolase 5 (EC 3.1.2.15) (Ubiquitinthiolesterase 5) (Ubiquitin-specific processing protease 5)(Deubiquitinating enzyme 5) (Isopeptidase T).	8078	Hs.3759
GCG	P01275	Glucagon precursor [Contains: Glicentin; Glicentin-related polypeptide(GRPP); Oxyntomodulin (OXY) (OXM); Glucagon; Glucagon-like peptide 1(GLP-1); Glucagon-like peptide 1(7-37) (GLP-1(7-37)); Glucagon-likepeptide 1(7-36) (GLP-1(7-36)); Glucagon-like pepti	2641	Hs.423901		P47871	Glucagon receptor precursor (GL-R).	2642	Hs.208
BTN1A1	Q13410	Butyrophilin precursor (BT) (Butyrophilin subfamily 1 member A1).	696	Hs.153058	XDH	P47989	Xanthine dehydrogenase/oxidase [Includes: Xanthine dehydrogenase(EC 1.1.1.204) (XD); Xanthine oxidase (EC 1.1.3.22) (XO) (Xanthineoxidoreductase)].	7498	Hs.250
BTN1A1	Q13410	Butyrophilin precursor (BT) (Butyrophilin subfamily 1 member A1).	696	Hs.153058	XDH	P47989	Xanthine dehydrogenase/oxidase [Includes: Xanthine dehydrogenase(EC 1.1.1.204) (XD); Xanthine oxidase (EC 1.1.3.22) (XO) (Xanthineoxidoreductase)].	7498	Hs.250
FEN1	P39748	Flap endonuclease-1 (EC 3.-.-.-) (Maturation factor 1) (MF1).	2237	Hs.409065	XDH	P47989	Xanthine dehydrogenase/oxidase [Includes: Xanthine dehydrogenase(EC 1.1.1.204) (XD); Xanthine oxidase (EC 1.1.3.22) (XO) (Xanthineoxidoreductase)].	7498	Hs.250
SOCS3	O14543	Suppressor of cytokine signaling 3 (SOCS-3) (Cytokine-inducible SH2protein 3) (CIS-3) (STAT induced STAT inhibitor 3) (SSI-3).	9021	Hs.436943	LEPR	P48357	Leptin receptor precursor (LEP-R) (OB receptor) (OB-R) (HuB219).	54741	Hs.23581
CLU	P10909	Clusterin precursor (Complement-associated protein SP-40,40)(Complement cytolysis inhibitor) (CLI) (NA1/NA2) (Apolipoprotein J)(Apo-J) (TRPM-2).	1191	Hs.436657	LEPR	P48357	Leptin receptor precursor (LEP-R) (OB receptor) (OB-R) (HuB219).	54741	Hs.23581
SOCS3	O14543	Suppressor of cytokine signaling 3 (SOCS-3) (Cytokine-inducible SH2protein 3) (CIS-3) (STAT induced STAT inhibitor 3) (SSI-3).	9021	Hs.436943	LEPR	P48357	Leptin receptor precursor (LEP-R) (OB receptor) (OB-R) (HuB219).	3953	Hs.23581
JAK2	O60674	Tyrosine-protein kinase JAK2 (EC 2.7.1.112) (Janus kinase 2) (JAK-2).	3717	Hs.434374	LEPR	P48357	Leptin receptor precursor (LEP-R) (OB receptor) (OB-R) (HuB219).	54741	Hs.23581
JAK2	O60674	Tyrosine-protein kinase JAK2 (EC 2.7.1.112) (Janus kinase 2) (JAK-2).	3717	Hs.434374	LEPR	P48357	Leptin receptor precursor (LEP-R) (OB receptor) (OB-R) (HuB219).	3953	Hs.23581
STAT3	P40763	Signal transducer and activator of transcription 3 (Acute-phaseresponse factor).	6774	Hs.421342	LEPR	P48357	Leptin receptor precursor (LEP-R) (OB receptor) (OB-R) (HuB219).	54741	Hs.23581
STAT3	P40763	Signal transducer and activator of transcription 3 (Acute-phaseresponse factor).	6774	Hs.421342	LEPR	P48357	Leptin receptor precursor (LEP-R) (OB receptor) (OB-R) (HuB219).	3953	Hs.23581
CLU	P10909	Clusterin precursor (Complement-associated protein SP-40,40)(Complement cytolysis inhibitor) (CLI) (NA1/NA2) (Apolipoprotein J)(Apo-J) (TRPM-2).	1191	Hs.436657	LEPR	P48357	Leptin receptor precursor (LEP-R) (OB receptor) (OB-R) (HuB219).	54741	Hs.23581
CLU	P10909	Clusterin precursor (Complement-associated protein SP-40,40)(Complement cytolysis inhibitor) (CLI) (NA1/NA2) (Apolipoprotein J)(Apo-J) (TRPM-2).	1191	Hs.436657	LEPR	P48357	Leptin receptor precursor (LEP-R) (OB receptor) (OB-R) (HuB219).	3953	Hs.23581
CLU	P10909	Clusterin precursor (Complement-associated protein SP-40,40)(Complement cytolysis inhibitor) (CLI) (NA1/NA2) (Apolipoprotein J)(Apo-J) (TRPM-2).	1191	Hs.436657	LEPR	P48357	Leptin receptor precursor (LEP-R) (OB receptor) (OB-R) (HuB219).	3953	Hs.23581
COPA	P53621	Coatomer alpha subunit (Alpha-coat protein) (Alpha-COP) (HEPCOP) (HEP-COP) [Contains: Xenin (Xenopsin-related peptide); Proxenin].	1314	Hs.477132	ARCN1	P48444	Coatomer delta subunit (Delta-coat protein) (Delta-COP) (Archain).	372	Hs.33642
COPA	P53621	Coatomer alpha subunit (Alpha-coat protein) (Alpha-COP) (HEPCOP) (HEP-COP) [Contains: Xenin (Xenopsin-related peptide); Proxenin].	1314	Hs.477132	ARCN1	P48444	Coatomer delta subunit (Delta-coat protein) (Delta-COP) (Archain).	372	Hs.33642
COPB2	P35606	Coatomer beta' subunit (Beta'-coat protein) (Beta'-COP) (p102).	9276	Hs.75724	ARCN1	P48444	Coatomer delta subunit (Delta-coat protein) (Delta-COP) (Archain).	372	Hs.33642
OAT	P04181	Ornithine aminotransferase, mitochondrial precursor (EC 2.6.1.13)(Ornithine--oxo-acid aminotransferase).	4942	Hs.75485	IDH2	P48735	Isocitrate dehydrogenase [NADP], mitochondrial precursor (EC 1.1.1.42)(Oxalosuccinate decarboxylase) (IDH) (NADP+-specific ICDH) (IDP) (ICD-M).	3418	Hs.5337
HAT1	O14929	Histone acetyltransferase type B catalytic subunit (EC 2.3.1.48).	8520	Hs.13340	IDH2	P48735	Isocitrate dehydrogenase [NADP], mitochondrial precursor (EC 1.1.1.42)(Oxalosuccinate decarboxylase) (IDH) (NADP+-specific ICDH) (IDP) (ICD-M).	3418	Hs.5337
SEC23B	Q15437	Protein transport protein Sec23B (SEC23-related protein B).	10483	Hs.173497	IDH2	P48735	Isocitrate dehydrogenase [NADP], mitochondrial precursor (EC 1.1.1.42)(Oxalosuccinate decarboxylase) (IDH) (NADP+-specific ICDH) (IDP) (ICD-M).	3418	Hs.5337
IMPDH1	P20839	Inosine-5'-monophosphate dehydrogenase 1 (EC 1.1.1.205) (IMPdehydrogenase 1) (IMPDH-I) (IMPD 1).	3614	Hs.317095	IDH2	P48735	Isocitrate dehydrogenase [NADP], mitochondrial precursor (EC 1.1.1.42)(Oxalosuccinate decarboxylase) (IDH) (NADP+-specific ICDH) (IDP) (ICD-M).	3418	Hs.5337
PC	P11498	Pyruvate carboxylase, mitochondrial precursor (EC 6.4.1.1) (Pyruviccarboxylase) (PCB).	5091	Hs.89890	IDH2	P48735	Isocitrate dehydrogenase [NADP], mitochondrial precursor (EC 1.1.1.42)(Oxalosuccinate decarboxylase) (IDH) (NADP+-specific ICDH) (IDP) (ICD-M).	3418	Hs.5337
MCFD2	Q8NI22	Multiple coagulation factor deficiency protein 2 precursor (Neuralstem cell derived neuronal survival protein).	90411	Hs.293689	LMAN1	P49257	ERGIC-53 protein precursor (ER-Golgi intermediate compartment 53 kDaprotein) (Lectin, mannose-binding 1) (Gp58) (Intracellular mannosespecific lectin MR60).	3998	Hs.436593
HDLBP	Q00341	Vigilin (High density lipoprotein-binding protein) (HDL-bindingprotein).	55498	Hs.427152	SARS	P49591	Seryl-tRNA synthetase (EC 6.1.1.11) (Serine--tRNA ligase) (SerRS).	6301	Hs.444261
SEC23B	Q15437	Protein transport protein Sec23B (SEC23-related protein B).	10483	Hs.173497	SARS	P49591	Seryl-tRNA synthetase (EC 6.1.1.11) (Serine--tRNA ligase) (SerRS).	6301	Hs.444261
LIPA	P38571	Lysosomal acid lipase/cholesteryl ester hydrolase precursor(EC 3.1.1.13) (LAL) (Acid cholesteryl ester hydrolase) (Sterolesterase) (Lipase A) (Cholesteryl esterase).	3988	Hs.85226	SARS	P49591	Seryl-tRNA synthetase (EC 6.1.1.11) (Serine--tRNA ligase) (SerRS).	6301	Hs.444261
COPA	P53621	Coatomer alpha subunit (Alpha-coat protein) (Alpha-COP) (HEPCOP) (HEP-COP) [Contains: Xenin (Xenopsin-related peptide); Proxenin].	1314	Hs.477132	SARS	P49591	Seryl-tRNA synthetase (EC 6.1.1.11) (Serine--tRNA ligase) (SerRS).	6301	Hs.444261
OAT	P04181	Ornithine aminotransferase, mitochondrial precursor (EC 2.6.1.13)(Ornithine--oxo-acid aminotransferase).	4942	Hs.75485	SARS	P49591	Seryl-tRNA synthetase (EC 6.1.1.11) (Serine--tRNA ligase) (SerRS).	6301	Hs.444261
EIF4E	P06730	Eukaryotic translation initiation factor 4E (eIF4E) (eIF-4E) (mRNAcap-binding protein) (eIF-4F 25 kDa subunit).	374810	Hs.79306	SARS	P49591	Seryl-tRNA synthetase (EC 6.1.1.11) (Serine--tRNA ligase) (SerRS).	6301	Hs.444261
PGD	P52209	6-phosphogluconate dehydrogenase, decarboxylating (EC 1.1.1.44).	5226	Hs.392837	SARS	P49591	Seryl-tRNA synthetase (EC 6.1.1.11) (Serine--tRNA ligase) (SerRS).	6301	Hs.444261
ATP6V1E1	P36543	Vacuolar ATP synthase subunit E (EC 3.6.3.14) (V-ATPase E subunit)(Vacuolar proton pump E subunit) (V-ATPase 31 kDa subunit) (P31).	529	Hs.77805	SARS	P49591	Seryl-tRNA synthetase (EC 6.1.1.11) (Serine--tRNA ligase) (SerRS).	6301	Hs.444261
LIPA	P38571	Lysosomal acid lipase/cholesteryl ester hydrolase precursor(EC 3.1.1.13) (LAL) (Acid cholesteryl ester hydrolase) (Sterolesterase) (Lipase A) (Cholesteryl esterase).	3988	Hs.85226	SARS	P49591	Seryl-tRNA synthetase (EC 6.1.1.11) (Serine--tRNA ligase) (SerRS).	6301	Hs.444261
CBS	P35520	Cystathionine beta-synthase (EC 4.2.1.22) (Serine sulfhydrase) (Beta-thionase).	875	Hs.171003	SARS	P49591	Seryl-tRNA synthetase (EC 6.1.1.11) (Serine--tRNA ligase) (SerRS).	6301	Hs.444261
EIF3S4	O75821	Eukaryotic translation initiation factor 3 subunit 4 (eIF-3 delta)(eIF3 p44) (eIF-3 RNA-binding subunit) (eIF3 p42) (eIF3g).	8666	Hs.28081	SARS	P49591	Seryl-tRNA synthetase (EC 6.1.1.11) (Serine--tRNA ligase) (SerRS).	6301	Hs.444261
NR3C1	P04150	Glucocorticoid receptor (GR).	375473	Hs.512414		P49715	CCAAT/enhancer binding protein alpha (C/EBP alpha).		null
CEBPB	P17676	CCAAT/enhancer binding protein beta (C/EBP beta) (Nuclear factor NF-IL6) (Transcription factor 5).	1051	Hs.99029		P49715	CCAAT/enhancer binding protein alpha (C/EBP alpha).		null
CEBPD	P49716	CCAAT/enhancer binding protein delta (C/EBP delta) (Nuclear factor NF-IL6-beta) (NF-IL6-beta).		null		P49715	CCAAT/enhancer binding protein alpha (C/EBP alpha).		null
	P49715	CCAAT/enhancer binding protein alpha (C/EBP alpha).		null	CEBPD	P49716	CCAAT/enhancer binding protein delta (C/EBP delta) (Nuclear factor NF-IL6-beta) (NF-IL6-beta).		null
CEBPB	P17676	CCAAT/enhancer binding protein beta (C/EBP beta) (Nuclear factor NF-IL6) (Transcription factor 5).	1051	Hs.99029	CEBPD	P49716	CCAAT/enhancer binding protein delta (C/EBP delta) (Nuclear factor NF-IL6-beta) (NF-IL6-beta).		null
FLT1	P17948	Vascular endothelial growth factor receptor 1 precursor (EC 2.7.1.112)(VEGFR-1) (Vascular permeability factor receptor) (Tyrosine-proteinkinase receptor FLT) (Flt-1) (Tyrosine-protein kinase FRT) (Fms-liketyrosine kinase 1).	2321	Hs.347713	PGF	P49763	Placenta growth factor precursor (PlGF).	5228	Hs.252820
FLNB	O75369	Filamin B (FLN-B) (Beta-filamin) (Actin-binding like protein) (Thyroidautoantigen) (Truncated actin-binding protein) (Truncated ABP) (ABP-280 homolog) (ABP-278) (Filamin 3) (Filamin homolog 1) (Fh1).	2317	Hs.81008	PSEN1	P49768	Presenilin 1 (PS-1) (S182 protein).	5663	Hs.3260
BCL2L1	Q07817	Apoptosis regulator Bcl-X (Bcl-2-like 1 protein).	598	Hs.305890	PSEN1	P49768	Presenilin 1 (PS-1) (S182 protein).	5663	Hs.3260
BCL2L1	Q07817	Apoptosis regulator Bcl-X (Bcl-2-like 1 protein).	598	Hs.305890	PSEN1	P49768	Presenilin 1 (PS-1) (S182 protein).	5663	Hs.3260
FBXW7	Q969H0	F-box/WD-repeat protein 7 (F-box and WD-40 domain protein 7) (F-boxprotein FBX30) (hCdc4) (Archipelago homolog) (hAgo) (SEL-10).	55294	Hs.312503	PSEN1	P49768	Presenilin 1 (PS-1) (S182 protein).	5663	Hs.3260
BCL2	P10415	Apoptosis regulator Bcl-2.	596	Hs.79241	PSEN1	P49768	Presenilin 1 (PS-1) (S182 protein).	5663	Hs.3260
FBXW7	Q969H0	F-box/WD-repeat protein 7 (F-box and WD-40 domain protein 7) (F-boxprotein FBX30) (hCdc4) (Archipelago homolog) (hAgo) (SEL-10).	55294	Hs.312503	PSEN1	P49768	Presenilin 1 (PS-1) (S182 protein).	5663	Hs.3260
BCL2	P10415	Apoptosis regulator Bcl-2.	596	Hs.79241	PSEN1	P49768	Presenilin 1 (PS-1) (S182 protein).	5663	Hs.3260
FLNB	O75369	Filamin B (FLN-B) (Beta-filamin) (Actin-binding like protein) (Thyroidautoantigen) (Truncated actin-binding protein) (Truncated ABP) (ABP-280 homolog) (ABP-278) (Filamin 3) (Filamin homolog 1) (Fh1).	2317	Hs.81008	PSEN1	P49768	Presenilin 1 (PS-1) (S182 protein).	5663	Hs.3260
APH1A	Q96BI3	Gamma-secretase subunit APH-1A (APH-1a) (Aph-1alpha) (Presenilinstabilization factor) (CGI-78) (UNQ579/PRO1141).	51107	Hs.108408	PSEN1	P49768	Presenilin 1 (PS-1) (S182 protein).	5663	Hs.3260
EIF2B4	Q9UI10	Translation initiation factor eIF-2B delta subunit (eIF-2B GDP-GTPexchange factor).	8890	Hs.169474	EIF2B2	P49770	Translation initiation factor eIF-2B beta subunit (eIF-2B GDP-GTPexchange factor) (S20I15) (S20III15).	8892	Hs.497429
HAT1	O14929	Histone acetyltransferase type B catalytic subunit (EC 2.3.1.48).	8520	Hs.13340	RANBP2	P49792	Ran-binding protein 2 (RanBP2) (Nuclear pore complex protein Nup358)(Nucleoporin Nup358) (358 kDa nucleoporin) (P270).	5903	Hs.199179
XPOT	O43592	Exportin T (tRNA exportin) (Exportin(tRNA)).	11260	Hs.85951	RANBP2	P49792	Ran-binding protein 2 (RanBP2) (Nuclear pore complex protein Nup358)(Nucleoporin Nup358) (358 kDa nucleoporin) (P270).	5903	Hs.199179
VDR	P11473	Vitamin D3 receptor (VDR) (1,25-dihydroxyvitamin D3 receptor).	7421	Hs.2062	CDK7	P50613	Cell division protein kinase 7 (EC 2.7.1.37) (CDK-activating kinase)(CAK) (TFIIH basal transcription factor complex kinase subunit) (39kDa protein kinase) (P39 Mo15) (STK1) (CAK1).	1022	Hs.184298
VDR	P11473	Vitamin D3 receptor (VDR) (1,25-dihydroxyvitamin D3 receptor).	7421	Hs.2062	CDK7	P50613	Cell division protein kinase 7 (EC 2.7.1.37) (CDK-activating kinase)(CAK) (TFIIH basal transcription factor complex kinase subunit) (39kDa protein kinase) (P39 Mo15) (STK1) (CAK1).	1022	Hs.184298
BRCA1	P38398	Breast cancer type 1 susceptibility protein.	672	Hs.194143	BRCA2	P51587	Breast cancer type 2 susceptibility protein.	675	Hs.34012
STAT5A	P42229	Signal transducer and activator of transcription 5A.	6776	Hs.437058	BRCA2	P51587	Breast cancer type 2 susceptibility protein.	675	Hs.34012
BRCA1	P38398	Breast cancer type 1 susceptibility protein.	672	Hs.194143	BRCA2	P51587	Breast cancer type 2 susceptibility protein.	675	Hs.34012
BRCA1	P38398	Breast cancer type 1 susceptibility protein.	672	Hs.194143	BRCA2	P51587	Breast cancer type 2 susceptibility protein.	675	Hs.34012
AKT1	P31749	RAC-alpha serine/threonine-protein kinase (EC 2.7.1.37) (RAC-PK-alpha)(Protein kinase B) (PKB) (C-AKT).	207	Hs.368861	IRAK1	P51617	Interleukin-1 receptor-associated kinase 1 (EC 2.7.1.-) (IRAK-1).	3654	Hs.182018
PRKCZ	Q05513	Protein kinase C, zeta type (EC 2.7.1.37) (nPKC-zeta).		null	IRAK1	P51617	Interleukin-1 receptor-associated kinase 1 (EC 2.7.1.-) (IRAK-1).	3654	Hs.182018
PRKCZ	Q05513	Protein kinase C, zeta type (EC 2.7.1.37) (nPKC-zeta).		null	IRAK1	P51617	Interleukin-1 receptor-associated kinase 1 (EC 2.7.1.-) (IRAK-1).	3654	Hs.182018
MAP3K7IP2	Q9NYJ8	TAK1-binding protein 2 (Mitogen-activated protein kinase kinase kinase7 interacting protein 2, isoform 1).	23118	Hs.109727	IRAK1	P51617	Interleukin-1 receptor-associated kinase 1 (EC 2.7.1.-) (IRAK-1).	3654	Hs.182018
CD4	P01730	T-cell surface glycoprotein CD4 precursor (T-cell surface antigenT4/Leu-3).	920	Hs.17483	CCR5	P51681	C-C chemokine receptor type 5 (C-C CKR-5) (CC-CKR-5) (CCR-5) (CCR5)(HIV-1 fusion coreceptor) (CHEMR13) (CD195 antigen).	1234	Hs.54443
CCL4	P13236	Small inducible cytokine A4 precursor (CCL4) (Macrophage inflammatoryprotein 1-beta) (MIP-1-beta) (MIP-1-beta(1-69)) (T-cell activationprotein 2) (ACT-2) (PAT 744) (H400) (SIS-gamma) (Lymphocyte activationgene-1 protein) (LAG-1) (HC21) (G-26 T lymphocyte-	6351	Hs.75703	CCR5	P51681	C-C chemokine receptor type 5 (C-C CKR-5) (CC-CKR-5) (CCR-5) (CCR5)(HIV-1 fusion coreceptor) (CHEMR13) (CD195 antigen).	1234	Hs.511796
CCR2	P41597	C-C chemokine receptor type 2 (C-C CKR-2) (CC-CKR-2) (CCR-2) (CCR2)(Monocyte chemoattractant protein 1 receptor) (MCP-1-R).	1231	Hs.517814	CCR5	P51681	C-C chemokine receptor type 5 (C-C CKR-5) (CC-CKR-5) (CCR-5) (CCR5)(HIV-1 fusion coreceptor) (CHEMR13) (CD195 antigen).	1234	Hs.54443
CCL5	P13501	Small inducible cytokine A5 precursor (CCL5) (T-cell specific RANTESprotein) (SIS-delta) (T cell-specific protein P228) (TCP228)[Contains: RANTES(3-68)].	6352	Hs.489044	CCR5	P51681	C-C chemokine receptor type 5 (C-C CKR-5) (CC-CKR-5) (CCR-5) (CCR5)(HIV-1 fusion coreceptor) (CHEMR13) (CD195 antigen).	1234	Hs.511796
JAK2	O60674	Tyrosine-protein kinase JAK2 (EC 2.7.1.112) (Janus kinase 2) (JAK-2).	3717	Hs.434374	CCR5	P51681	C-C chemokine receptor type 5 (C-C CKR-5) (CC-CKR-5) (CCR-5) (CCR5)(HIV-1 fusion coreceptor) (CHEMR13) (CD195 antigen).	1234	Hs.511796
CCR2	P41597	C-C chemokine receptor type 2 (C-C CKR-2) (CC-CKR-2) (CCR-2) (CCR2)(Monocyte chemoattractant protein 1 receptor) (MCP-1-R).	1231	Hs.517814	CCR5	P51681	C-C chemokine receptor type 5 (C-C CKR-5) (CC-CKR-5) (CCR-5) (CCR5)(HIV-1 fusion coreceptor) (CHEMR13) (CD195 antigen).	1234	Hs.511796
CCL5	P13501	Small inducible cytokine A5 precursor (CCL5) (T-cell specific RANTESprotein) (SIS-delta) (T cell-specific protein P228) (TCP228)[Contains: RANTES(3-68)].	6352	Hs.489044	CCR5	P51681	C-C chemokine receptor type 5 (C-C CKR-5) (CC-CKR-5) (CCR-5) (CCR5)(HIV-1 fusion coreceptor) (CHEMR13) (CD195 antigen).	1234	Hs.54443
CCR2	P41597	C-C chemokine receptor type 2 (C-C CKR-2) (CC-CKR-2) (CCR-2) (CCR2)(Monocyte chemoattractant protein 1 receptor) (MCP-1-R).	1231	Hs.517814	CCR5	P51681	C-C chemokine receptor type 5 (C-C CKR-5) (CC-CKR-5) (CCR-5) (CCR5)(HIV-1 fusion coreceptor) (CHEMR13) (CD195 antigen).	1234	Hs.511796
CD4	P01730	T-cell surface glycoprotein CD4 precursor (T-cell surface antigenT4/Leu-3).	920	Hs.17483	CCR5	P51681	C-C chemokine receptor type 5 (C-C CKR-5) (CC-CKR-5) (CCR-5) (CCR5)(HIV-1 fusion coreceptor) (CHEMR13) (CD195 antigen).	1234	Hs.511796
CCR2	P41597	C-C chemokine receptor type 2 (C-C CKR-2) (CC-CKR-2) (CCR-2) (CCR2)(Monocyte chemoattractant protein 1 receptor) (MCP-1-R).	1231	Hs.517814	CCR5	P51681	C-C chemokine receptor type 5 (C-C CKR-5) (CC-CKR-5) (CCR-5) (CCR5)(HIV-1 fusion coreceptor) (CHEMR13) (CD195 antigen).	1234	Hs.54443
JAK2	O60674	Tyrosine-protein kinase JAK2 (EC 2.7.1.112) (Janus kinase 2) (JAK-2).	3717	Hs.434374	CCR5	P51681	C-C chemokine receptor type 5 (C-C CKR-5) (CC-CKR-5) (CCR-5) (CCR5)(HIV-1 fusion coreceptor) (CHEMR13) (CD195 antigen).	1234	Hs.54443
CCL5	P13501	Small inducible cytokine A5 precursor (CCL5) (T-cell specific RANTESprotein) (SIS-delta) (T cell-specific protein P228) (TCP228)[Contains: RANTES(3-68)].	6352	Hs.489044	CCR5	P51681	C-C chemokine receptor type 5 (C-C CKR-5) (CC-CKR-5) (CCR-5) (CCR5)(HIV-1 fusion coreceptor) (CHEMR13) (CD195 antigen).	1234	Hs.54443
CCL4	P13236	Small inducible cytokine A4 precursor (CCL4) (Macrophage inflammatoryprotein 1-beta) (MIP-1-beta) (MIP-1-beta(1-69)) (T-cell activationprotein 2) (ACT-2) (PAT 744) (H400) (SIS-gamma) (Lymphocyte activationgene-1 protein) (LAG-1) (HC21) (G-26 T lymphocyte-	6351	Hs.75703	CCR5	P51681	C-C chemokine receptor type 5 (C-C CKR-5) (CC-CKR-5) (CCR-5) (CCR5)(HIV-1 fusion coreceptor) (CHEMR13) (CD195 antigen).	1234	Hs.511796
CCL5	P13501	Small inducible cytokine A5 precursor (CCL5) (T-cell specific RANTESprotein) (SIS-delta) (T cell-specific protein P228) (TCP228)[Contains: RANTES(3-68)].	6352	Hs.489044	CCR5	P51681	C-C chemokine receptor type 5 (C-C CKR-5) (CC-CKR-5) (CCR-5) (CCR5)(HIV-1 fusion coreceptor) (CHEMR13) (CD195 antigen).	1234	Hs.511796
CCL4	P13236	Small inducible cytokine A4 precursor (CCL4) (Macrophage inflammatoryprotein 1-beta) (MIP-1-beta) (MIP-1-beta(1-69)) (T-cell activationprotein 2) (ACT-2) (PAT 744) (H400) (SIS-gamma) (Lymphocyte activationgene-1 protein) (LAG-1) (HC21) (G-26 T lymphocyte-	6351	Hs.75703	CCR5	P51681	C-C chemokine receptor type 5 (C-C CKR-5) (CC-CKR-5) (CCR-5) (CCR5)(HIV-1 fusion coreceptor) (CHEMR13) (CD195 antigen).	1234	Hs.54443
CCL4	P13236	Small inducible cytokine A4 precursor (CCL4) (Macrophage inflammatoryprotein 1-beta) (MIP-1-beta) (MIP-1-beta(1-69)) (T-cell activationprotein 2) (ACT-2) (PAT 744) (H400) (SIS-gamma) (Lymphocyte activationgene-1 protein) (LAG-1) (HC21) (G-26 T lymphocyte-	6351	Hs.75703	CCR5	P51681	C-C chemokine receptor type 5 (C-C CKR-5) (CC-CKR-5) (CCR-5) (CCR5)(HIV-1 fusion coreceptor) (CHEMR13) (CD195 antigen).	1234	Hs.54443
EGFR	P00533	Epidermal growth factor receptor precursor (EC 2.7.1.112) (Receptorprotein-tyrosine kinase ErbB-1).	1956	Hs.77432	STAT5B	P51692	Signal transducer and activator of transcription 5B.	6777	Hs.434992
NR3C1	P04150	Glucocorticoid receptor (GR).	375473	Hs.512414	STAT5B	P51692	Signal transducer and activator of transcription 5B.	6777	Hs.434992
STAT5A	P42229	Signal transducer and activator of transcription 5A.	6776	Hs.437058	STAT5B	P51692	Signal transducer and activator of transcription 5B.	6777	Hs.434992
PTPN6	P29350	Protein-tyrosine phosphatase, non-receptor type 6 (EC 3.1.3.48)(Protein-tyrosine phosphatase 1C) (PTP-1C) (Hematopoietic cellprotein-tyrosine phosphatase) (SH-PTP1) (Protein-tyrosine phosphataseSHP-1).	5777	Hs.63489	STAT5B	P51692	Signal transducer and activator of transcription 5B.	6777	Hs.434992
GHR	P10912	Growth hormone receptor precursor (GH receptor) (Somatotropinreceptor) [Contains: Growth hormone binding protein (GH bindingprotein) (GHBP) (Serum binding protein)].	2690	Hs.125180	STAT5B	P51692	Signal transducer and activator of transcription 5B.	6777	Hs.434992
STAT3	P40763	Signal transducer and activator of transcription 3 (Acute-phaseresponse factor).	6774	Hs.421342	BMX	P51813	Cytoplasmic tyrosine-protein kinase BMX (EC 2.7.1.112) (Bone marrowkinase BMX) (Epithelial and endothelial tyrosine kinase) (ETK)(NTK38).	660	Hs.27372
MIZF	Q9BQA5	MBD2 (Methyl-CpG-binding protein)-interacting zinc fingerprotein.	25988	Hs.7987	PGD	P52209	6-phosphogluconate dehydrogenase, decarboxylating (EC 1.1.1.44).	5226	Hs.392837
HAT1	O14929	Histone acetyltransferase type B catalytic subunit (EC 2.3.1.48).	8520	Hs.13340	PGD	P52209	6-phosphogluconate dehydrogenase, decarboxylating (EC 1.1.1.44).	5226	Hs.392837
OAT	P04181	Ornithine aminotransferase, mitochondrial precursor (EC 2.6.1.13)(Ornithine--oxo-acid aminotransferase).	4942	Hs.75485	PGD	P52209	6-phosphogluconate dehydrogenase, decarboxylating (EC 1.1.1.44).	5226	Hs.392837
ATP6V1E1	P36543	Vacuolar ATP synthase subunit E (EC 3.6.3.14) (V-ATPase E subunit)(Vacuolar proton pump E subunit) (V-ATPase 31 kDa subunit) (P31).	529	Hs.77805	PGD	P52209	6-phosphogluconate dehydrogenase, decarboxylating (EC 1.1.1.44).	5226	Hs.392837
HDLBP	Q00341	Vigilin (High density lipoprotein-binding protein) (HDL-bindingprotein).	55498	Hs.427152	PGD	P52209	6-phosphogluconate dehydrogenase, decarboxylating (EC 1.1.1.44).	5226	Hs.392837
EIF4E	P06730	Eukaryotic translation initiation factor 4E (eIF4E) (eIF-4E) (mRNAcap-binding protein) (eIF-4F 25 kDa subunit).	374810	Hs.79306	PGD	P52209	6-phosphogluconate dehydrogenase, decarboxylating (EC 1.1.1.44).	5226	Hs.392837
PC	P11498	Pyruvate carboxylase, mitochondrial precursor (EC 6.4.1.1) (Pyruviccarboxylase) (PCB).	5091	Hs.89890	PGD	P52209	6-phosphogluconate dehydrogenase, decarboxylating (EC 1.1.1.44).	5226	Hs.392837
CBS	P35520	Cystathionine beta-synthase (EC 4.2.1.22) (Serine sulfhydrase) (Beta-thionase).	875	Hs.171003	PGD	P52209	6-phosphogluconate dehydrogenase, decarboxylating (EC 1.1.1.44).	5226	Hs.392837
SARS	P49591	Seryl-tRNA synthetase (EC 6.1.1.11) (Serine--tRNA ligase) (SerRS).	6301	Hs.444261	PGD	P52209	6-phosphogluconate dehydrogenase, decarboxylating (EC 1.1.1.44).	5226	Hs.392837
COPB2	P35606	Coatomer beta' subunit (Beta'-coat protein) (Beta'-COP) (p102).	9276	Hs.75724	PGD	P52209	6-phosphogluconate dehydrogenase, decarboxylating (EC 1.1.1.44).	5226	Hs.392837
CD40	P25942	Tumor necrosis factor receptor superfamily member 5 precursor (CD40Lreceptor) (B-cell surface antigen CD40) (CDw40) (Bp50).	958	Hs.504816	JAK3	P52333	Tyrosine-protein kinase JAK3 (EC 2.7.1.112) (Janus kinase 3) (JAK-3)(Leukocyte janus kinase) (L-JAK).	3640	Hs.37062
IL4R	P24394	Interleukin-4 receptor alpha chain precursor (IL-4R-alpha) (CD124antigen).	3566	Hs.75545	JAK3	P52333	Tyrosine-protein kinase JAK3 (EC 2.7.1.112) (Janus kinase 3) (JAK-3)(Leukocyte janus kinase) (L-JAK).	3640	Hs.37062
SOCS1	O15524	Suppressor of cytokine signaling 1 (SOCS-1) (JAK-binding protein)(JAB) (STAT induced STAT inhibitor 1) (SSI-1) (Tec-interacting protein3) (TIP-3).	8651	Hs.50640	JAK3	P52333	Tyrosine-protein kinase JAK3 (EC 2.7.1.112) (Janus kinase 3) (JAK-3)(Leukocyte janus kinase) (L-JAK).	3640	Hs.37062
ALK	Q9UM73	ALK tyrosine kinase receptor precursor (EC 2.7.1.112) (Anaplasticlymphoma kinase) (CD246 antigen).	238	Hs.410680	JAK3	P52333	Tyrosine-protein kinase JAK3 (EC 2.7.1.112) (Janus kinase 3) (JAK-3)(Leukocyte janus kinase) (L-JAK).	3640	Hs.37062
IL4R	P24394	Interleukin-4 receptor alpha chain precursor (IL-4R-alpha) (CD124antigen).	3566	Hs.75545	JAK3	P52333	Tyrosine-protein kinase JAK3 (EC 2.7.1.112) (Janus kinase 3) (JAK-3)(Leukocyte janus kinase) (L-JAK).	3718	Hs.210387
CD40	P25942	Tumor necrosis factor receptor superfamily member 5 precursor (CD40Lreceptor) (B-cell surface antigen CD40) (CDw40) (Bp50).	958	Hs.504816	JAK3	P52333	Tyrosine-protein kinase JAK3 (EC 2.7.1.112) (Janus kinase 3) (JAK-3)(Leukocyte janus kinase) (L-JAK).	3718	Hs.210387
STAT5A	P42229	Signal transducer and activator of transcription 5A.	6776	Hs.437058	JAK3	P52333	Tyrosine-protein kinase JAK3 (EC 2.7.1.112) (Janus kinase 3) (JAK-3)(Leukocyte janus kinase) (L-JAK).	3640	Hs.37062
ALK	Q9UM73	ALK tyrosine kinase receptor precursor (EC 2.7.1.112) (Anaplasticlymphoma kinase) (CD246 antigen).	238	Hs.410680	JAK3	P52333	Tyrosine-protein kinase JAK3 (EC 2.7.1.112) (Janus kinase 3) (JAK-3)(Leukocyte janus kinase) (L-JAK).	3718	Hs.210387
SOCS1	O15524	Suppressor of cytokine signaling 1 (SOCS-1) (JAK-binding protein)(JAB) (STAT induced STAT inhibitor 1) (SSI-1) (Tec-interacting protein3) (TIP-3).	8651	Hs.50640	JAK3	P52333	Tyrosine-protein kinase JAK3 (EC 2.7.1.112) (Janus kinase 3) (JAK-3)(Leukocyte janus kinase) (L-JAK).	3718	Hs.210387
STAT5A	P42229	Signal transducer and activator of transcription 5A.	6776	Hs.437058	JAK3	P52333	Tyrosine-protein kinase JAK3 (EC 2.7.1.112) (Janus kinase 3) (JAK-3)(Leukocyte janus kinase) (L-JAK).	3718	Hs.210387
SOCS1	O15524	Suppressor of cytokine signaling 1 (SOCS-1) (JAK-binding protein)(JAB) (STAT induced STAT inhibitor 1) (SSI-1) (Tec-interacting protein3) (TIP-3).	8651	Hs.50640	VAV2	P52735	Vav-2 protein.	7410	Hs.4248
EGFR	P00533	Epidermal growth factor receptor precursor (EC 2.7.1.112) (Receptorprotein-tyrosine kinase ErbB-1).	1956	Hs.77432	VAV2	P52735	Vav-2 protein.	7410	Hs.4248
EGFR	P00533	Epidermal growth factor receptor precursor (EC 2.7.1.112) (Receptorprotein-tyrosine kinase ErbB-1).	1956	Hs.77432	VAV2	P52735	Vav-2 protein.	7410	Hs.4248
SOCS1	O15524	Suppressor of cytokine signaling 1 (SOCS-1) (JAK-binding protein)(JAB) (STAT induced STAT inhibitor 1) (SSI-1) (Tec-interacting protein3) (TIP-3).	8651	Hs.50640	VAV2	P52735	Vav-2 protein.	7410	Hs.4248
EMG1	Q92979	Probable ribosome biogenesis protein NEP1 (C2f protein).	10436	Hs.135643	MVD	P53602	Diphosphomevalonate decarboxylase (EC 4.1.1.33) (Mevalonatepyrophosphate decarboxylase) (Mevalonate (diphospho)decarboxylase).	4597	Hs.252457
MPHOSPH10	O00566	U3 small nucleolar ribonucleoprotein protein MPP10 (M phasephosphoprotein 10).	10199	Hs.201676	MVD	P53602	Diphosphomevalonate decarboxylase (EC 4.1.1.33) (Mevalonatepyrophosphate decarboxylase) (Mevalonate (diphospho)decarboxylase).	4597	Hs.252457
ARCN1	P48444	Coatomer delta subunit (Delta-coat protein) (Delta-COP) (Archain).	372	Hs.33642	COPA	P53621	Coatomer alpha subunit (Alpha-coat protein) (Alpha-COP) (HEPCOP) (HEP-COP) [Contains: Xenin (Xenopsin-related peptide); Proxenin].	1314	Hs.477132
ARCN1	P48444	Coatomer delta subunit (Delta-coat protein) (Delta-COP) (Archain).	372	Hs.33642	COPA	P53621	Coatomer alpha subunit (Alpha-coat protein) (Alpha-COP) (HEPCOP) (HEP-COP) [Contains: Xenin (Xenopsin-related peptide); Proxenin].	1314	Hs.477132
SARS	P49591	Seryl-tRNA synthetase (EC 6.1.1.11) (Serine--tRNA ligase) (SerRS).	6301	Hs.444261	COPA	P53621	Coatomer alpha subunit (Alpha-coat protein) (Alpha-COP) (HEPCOP) (HEP-COP) [Contains: Xenin (Xenopsin-related peptide); Proxenin].	1314	Hs.477132
CBS	P35520	Cystathionine beta-synthase (EC 4.2.1.22) (Serine sulfhydrase) (Beta-thionase).	875	Hs.171003	COPA	P53621	Coatomer alpha subunit (Alpha-coat protein) (Alpha-COP) (HEPCOP) (HEP-COP) [Contains: Xenin (Xenopsin-related peptide); Proxenin].	1314	Hs.477132
DOHH	Q9BU89	Hypothetical protein.	83475	Hs.91103	COPA	P53621	Coatomer alpha subunit (Alpha-coat protein) (Alpha-COP) (HEPCOP) (HEP-COP) [Contains: Xenin (Xenopsin-related peptide); Proxenin].	1314	Hs.477132
COPB2	P35606	Coatomer beta' subunit (Beta'-coat protein) (Beta'-COP) (p102).	9276	Hs.75724	COPA	P53621	Coatomer alpha subunit (Alpha-coat protein) (Alpha-COP) (HEPCOP) (HEP-COP) [Contains: Xenin (Xenopsin-related peptide); Proxenin].	1314	Hs.477132
COPB2	P35606	Coatomer beta' subunit (Beta'-coat protein) (Beta'-COP) (p102).	9276	Hs.75724	COPA	P53621	Coatomer alpha subunit (Alpha-coat protein) (Alpha-COP) (HEPCOP) (HEP-COP) [Contains: Xenin (Xenopsin-related peptide); Proxenin].	1314	Hs.477132
EIF3S4	O75821	Eukaryotic translation initiation factor 3 subunit 4 (eIF-3 delta)(eIF3 p44) (eIF-3 RNA-binding subunit) (eIF3 p42) (eIF3g).	8666	Hs.28081	COPA	P53621	Coatomer alpha subunit (Alpha-coat protein) (Alpha-COP) (HEPCOP) (HEP-COP) [Contains: Xenin (Xenopsin-related peptide); Proxenin].	1314	Hs.477132
COPB2	P35606	Coatomer beta' subunit (Beta'-coat protein) (Beta'-COP) (p102).	9276	Hs.75724	COPA	P53621	Coatomer alpha subunit (Alpha-coat protein) (Alpha-COP) (HEPCOP) (HEP-COP) [Contains: Xenin (Xenopsin-related peptide); Proxenin].	1314	Hs.477132
COPB2	P35606	Coatomer beta' subunit (Beta'-coat protein) (Beta'-COP) (p102).	9276	Hs.75724	COPA	P53621	Coatomer alpha subunit (Alpha-coat protein) (Alpha-COP) (HEPCOP) (HEP-COP) [Contains: Xenin (Xenopsin-related peptide); Proxenin].	1314	Hs.477132
XPNPEP1	Q9NQW7	Cytosolic aminopeptidase P (EC 3.4.11.9) (X-prolyl aminopeptidase(Aminopeptidase P) 1, soluble) (XPNPEP1 protein).	7511	Hs.390623	MAPK10	P53779	Mitogen-activated protein kinase 10 (EC 2.7.1.37) (Stress-activatedprotein kinase JNK3) (c-Jun N-terminal kinase 3) (MAP kinase p493F12).	5602	Hs.25209
DHODH	Q02127	Dihydroorotate dehydrogenase, mitochondrial precursor (EC 1.3.3.1)(Dihydroorotate oxidase) (DHOdehase) (Fragment).	1723	Hs.405639	MAPK10	P53779	Mitogen-activated protein kinase 10 (EC 2.7.1.37) (Stress-activatedprotein kinase JNK3) (c-Jun N-terminal kinase 3) (MAP kinase p493F12).	5602	Hs.25209
SH3BP5	O60239	SH3 domain-binding protein 5 (SH3 domain-binding protein thatpreferentially associates with BTK).	9467	Hs.109150	MAPK10	P53779	Mitogen-activated protein kinase 10 (EC 2.7.1.37) (Stress-activatedprotein kinase JNK3) (c-Jun N-terminal kinase 3) (MAP kinase p493F12).	5602	Hs.25209
ITCH	Q96J02	Itchy homolog E3 ubiquitin protein ligase (EC 6.3.2.19) (Itch)(Atrophin-1-interacting protein 4) (AIP4) (NFE2-associated polypeptide1) (NAPP1).	83737	Hs.314676	ATN1	P54259	Atrophin-1 (Dentatorubral-pallidoluysian atrophy protein).	1822	Hs.169488
PDCD6IP	Q8WUM4	Programmed cell death 6-interacting protein (PDCD6-interactingprotein) (ALG-2 interacting protein 1) (Hp95).	10015	Hs.9663	ATN1	P54259	Atrophin-1 (Dentatorubral-pallidoluysian atrophy protein).	1822	Hs.169488
CAPNS1	P04632	Calpain small subunit 1 (CSS1) (Calcium-dependent protease smallsubunit 1) (Calcium-dependent protease small subunit) (CDPS) (Calpainregulatory subunit) (Calcium-activated neutral proteinase smallsubunit) (CANP small subunit).	826	Hs.388469	TERF1	P54274	Telomeric repeat binding factor 1 (TTAGGG repeat binding factor 1)(NIMA-interacting protein 2) (Telomeric protein Pin2/TRF1).	7013	Hs.442707
PC	P11498	Pyruvate carboxylase, mitochondrial precursor (EC 6.4.1.1) (Pyruviccarboxylase) (PCB).	5091	Hs.89890	ALDH18A1	P54886	Delta 1-pyrroline-5-carboxylate synthetase (P5CS) [Includes: Glutamate5-kinase (EC 2.7.2.11) (Gamma-glutamyl kinase) (GK); Gamma-glutamylphosphate reductase (GPR) (EC 1.2.1.41) (Glutamate-5-semialdehydedehydrogenase) (Glutamyl-gamma-semialdehyde dehydroge	5832	Hs.114366
EIF2AK4	Q9P2K8	KIAA1338 protein (Fragment).	27104	Hs.412102	CSE1L	P55060	Importin-alpha re-exporter (Chromosome segregation 1-like protein)(Cellular apoptosis susceptibility protein).	1434	Hs.90073
STAT1	P42224	Signal transducer and activator of transcription 1-alpha/beta(Transcription factor ISGF-3 components p91/p84).	6772	Hs.21486	CSE1L	P55060	Importin-alpha re-exporter (Chromosome segregation 1-like protein)(Cellular apoptosis susceptibility protein).	1434	Hs.90073
HDLBP	Q00341	Vigilin (High density lipoprotein-binding protein) (HDL-bindingprotein).	55498	Hs.427152	ADK	P55263	Adenosine kinase (EC 2.7.1.20) (AK) (Adenosine 5'-phosphotransferase).	132	Hs.355533
ACSL4	O60488	Long-chain-fatty-acid--CoA ligase 4 (EC 6.2.1.3) (Long-chain acyl-CoAsynthetase 4) (LACS 4).	2182	Hs.269559	ADK	P55263	Adenosine kinase (EC 2.7.1.20) (AK) (Adenosine 5'-phosphotransferase).	132	Hs.355533
ACAT1	P24752	Acetyl-CoA acetyltransferase, mitochondrial precursor (EC 2.3.1.9)(Acetoacetyl-CoA thiolase) (T2).	38	Hs.37	ADK	P55263	Adenosine kinase (EC 2.7.1.20) (AK) (Adenosine 5'-phosphotransferase).	132	Hs.355533
CTH	P32929	Cystathionine gamma-lyase (EC 4.4.1.1) (Gamma-cystathionase).	1491	Hs.19904	ADK	P55263	Adenosine kinase (EC 2.7.1.20) (AK) (Adenosine 5'-phosphotransferase).	132	Hs.355533
TPD52L1	Q16890	Tumor protein D53 (hD53) (D52-like 1).	7164	Hs.16611	TPD52	P55327	Tumor protein D52 (N8 protein).	7163	Hs.162089
TOM1L1	O75674	TOM1-like 1 protein (Target of myb-like 1 protein) (Src activating andsignaling molecule protein).	10040	Hs.153504	HNRPH2	P55795	Heterogeneous nuclear ribonucleoprotein H' (hnRNP H') (FTP-3).	3188	Hs.278857
CD2AP	Q9Y5K6	CD2-associated protein (Cas ligand with multiple SH3 domains) (Adapterprotein CMS).	23607	Hs.374340	BCAR1	P56945	CRK-associated substrate (p130Cas) (Breast cancer anti-estrogenresistance 1 protein).	9564	Hs.273219
PTPRF	P10586	LAR protein precursor (EC 3.1.3.48) (Leukocyte antigen related).	5792	Hs.75216	BCAR1	P56945	CRK-associated substrate (p130Cas) (Breast cancer anti-estrogenresistance 1 protein).	9564	Hs.273219
GSN	P06396	Gelsolin precursor, plasma (Actin-depolymerizing factor) (ADF)(Brevin) (AGEL).	57000	Hs.446537	BCAR1	P56945	CRK-associated substrate (p130Cas) (Breast cancer anti-estrogenresistance 1 protein).	9564	Hs.273219
MAG	P20916	Myelin-associated glycoprotein precursor (Siglec-4a).	4099	Hs.1780	PLP1	P60201	Myelin proteolipid protein (PLP) (Lipophilin).	5354	Hs.1787
GSN	P06396	Gelsolin precursor, plasma (Actin-depolymerizing factor) (ADF)(Brevin) (AGEL).	57000	Hs.446537	ACTB	P60709	Actin, cytoplasmic 1 (Beta-actin).	60	Hs.426930
GSN	P06396	Gelsolin precursor, plasma (Actin-depolymerizing factor) (ADF)(Brevin) (AGEL).	57000	Hs.446537	ACTB	P60709	Actin, cytoplasmic 1 (Beta-actin).	60	Hs.426930
P2RX7	Q99572	P2X purinoceptor 7 (ATP receptor) (P2X7) (Purinergic receptor) (P2Zreceptor).	5027	Hs.97643	ACTB	P60709	Actin, cytoplasmic 1 (Beta-actin).	60	Hs.426930
VIL2	P15311	Ezrin (p81) (Cytovillin) (Villin 2).	7430	Hs.403997	ACTB	P60709	Actin, cytoplasmic 1 (Beta-actin).	60	Hs.426930
PLD1	Q13393	Phospholipase D1 (EC 3.1.4.4) (PLD 1) (Choline phosphatase 1)(Phosphatidylcholine-hydrolyzing phospholipase D1) (hPLD1).	5337	Hs.380819	ACTB	P60709	Actin, cytoplasmic 1 (Beta-actin).	60	Hs.426930
TGFB3	P10600	Transforming growth factor beta 3 precursor (TGF-beta 3).	7043	Hs.2025	TGFB2	P61812	Transforming growth factor beta 2 precursor (TGF-beta 2)(Glioblastoma-derived T-cell suppressor factor) (G-TSF) (BSC-1 cellgrowth inhibitor) (Polyergin) (Cetermin).	7042	Hs.169300
TGFBR3	Q03167	TGF-beta receptor type III precursor (TGFR-3) (Betaglycan).	7049	Hs.342874	TGFB2	P61812	Transforming growth factor beta 2 precursor (TGF-beta 2)(Glioblastoma-derived T-cell suppressor factor) (G-TSF) (BSC-1 cellgrowth inhibitor) (Polyergin) (Cetermin).	7042	Hs.169300
TGFB1	P01137	Transforming growth factor beta 1 precursor (TGF-beta 1).	7040	Hs.1103	TGFB2	P61812	Transforming growth factor beta 2 precursor (TGF-beta 2)(Glioblastoma-derived T-cell suppressor factor) (G-TSF) (BSC-1 cellgrowth inhibitor) (Polyergin) (Cetermin).	7042	Hs.169300
ARG1	P05089	Arginase 1 (EC 3.5.3.1) (Liver-type arginase).	383	Hs.440934	ARG2	P78540	Arginase II, mitochondrial precursor (EC 3.5.3.1) (Non-hepaticarginase) (Kidney-type arginase).	384	Hs.172851
SMAD2	Q15796	Mothers against decapentaplegic homolog 2 (SMAD 2) (Mothers againstDPP homolog 2) (Mad-related protein 2) (hMAD-2) (JV18-1) (hSMAD2).	4087	Hs.110741	DAB2	P98082	Disabled homolog 2 (Differentially expressed protein 2) (DOC-2).	1601	Hs.81988
ACAT1	P24752	Acetyl-CoA acetyltransferase, mitochondrial precursor (EC 2.3.1.9)(Acetoacetyl-CoA thiolase) (T2).	38	Hs.37	HDLBP	Q00341	Vigilin (High density lipoprotein-binding protein) (HDL-bindingprotein).	3069	Hs.427152
ACAT1	P24752	Acetyl-CoA acetyltransferase, mitochondrial precursor (EC 2.3.1.9)(Acetoacetyl-CoA thiolase) (T2).	38	Hs.37	HDLBP	Q00341	Vigilin (High density lipoprotein-binding protein) (HDL-bindingprotein).	55498	Hs.427152
CBS	P35520	Cystathionine beta-synthase (EC 4.2.1.22) (Serine sulfhydrase) (Beta-thionase).	875	Hs.171003	HDLBP	Q00341	Vigilin (High density lipoprotein-binding protein) (HDL-bindingprotein).	3069	Hs.427152
EIF4E	P06730	Eukaryotic translation initiation factor 4E (eIF4E) (eIF-4E) (mRNAcap-binding protein) (eIF-4F 25 kDa subunit).	374810	Hs.79306	HDLBP	Q00341	Vigilin (High density lipoprotein-binding protein) (HDL-bindingprotein).	55498	Hs.427152
EIF4E	P06730	Eukaryotic translation initiation factor 4E (eIF4E) (eIF-4E) (mRNAcap-binding protein) (eIF-4F 25 kDa subunit).	374810	Hs.79306	HDLBP	Q00341	Vigilin (High density lipoprotein-binding protein) (HDL-bindingprotein).	3069	Hs.427152
ADK	P55263	Adenosine kinase (EC 2.7.1.20) (AK) (Adenosine 5'-phosphotransferase).	132	Hs.355533	HDLBP	Q00341	Vigilin (High density lipoprotein-binding protein) (HDL-bindingprotein).	55498	Hs.427152
SARS	P49591	Seryl-tRNA synthetase (EC 6.1.1.11) (Serine--tRNA ligase) (SerRS).	6301	Hs.444261	HDLBP	Q00341	Vigilin (High density lipoprotein-binding protein) (HDL-bindingprotein).	55498	Hs.427152
SARS	P49591	Seryl-tRNA synthetase (EC 6.1.1.11) (Serine--tRNA ligase) (SerRS).	6301	Hs.444261	HDLBP	Q00341	Vigilin (High density lipoprotein-binding protein) (HDL-bindingprotein).	3069	Hs.427152
CBS	P35520	Cystathionine beta-synthase (EC 4.2.1.22) (Serine sulfhydrase) (Beta-thionase).	875	Hs.171003	HDLBP	Q00341	Vigilin (High density lipoprotein-binding protein) (HDL-bindingprotein).	55498	Hs.427152
ADK	P55263	Adenosine kinase (EC 2.7.1.20) (AK) (Adenosine 5'-phosphotransferase).	132	Hs.355533	HDLBP	Q00341	Vigilin (High density lipoprotein-binding protein) (HDL-bindingprotein).	3069	Hs.427152
OAT	P04181	Ornithine aminotransferase, mitochondrial precursor (EC 2.6.1.13)(Ornithine--oxo-acid aminotransferase).	4942	Hs.75485	HDLBP	Q00341	Vigilin (High density lipoprotein-binding protein) (HDL-bindingprotein).	55498	Hs.427152
RPLP0	P05388	60S acidic ribosomal protein P0 (L10E).	220717	Hs.443796	HDLBP	Q00341	Vigilin (High density lipoprotein-binding protein) (HDL-bindingprotein).	3069	Hs.427152
CTH	P32929	Cystathionine gamma-lyase (EC 4.4.1.1) (Gamma-cystathionase).	1491	Hs.19904	HDLBP	Q00341	Vigilin (High density lipoprotein-binding protein) (HDL-bindingprotein).	55498	Hs.427152
CTH	P32929	Cystathionine gamma-lyase (EC 4.4.1.1) (Gamma-cystathionase).	1491	Hs.19904	HDLBP	Q00341	Vigilin (High density lipoprotein-binding protein) (HDL-bindingprotein).	3069	Hs.427152
OAT	P04181	Ornithine aminotransferase, mitochondrial precursor (EC 2.6.1.13)(Ornithine--oxo-acid aminotransferase).	4942	Hs.75485	HDLBP	Q00341	Vigilin (High density lipoprotein-binding protein) (HDL-bindingprotein).	3069	Hs.427152
PGD	P52209	6-phosphogluconate dehydrogenase, decarboxylating (EC 1.1.1.44).	5226	Hs.392837	HDLBP	Q00341	Vigilin (High density lipoprotein-binding protein) (HDL-bindingprotein).	55498	Hs.427152
XPOT	O43592	Exportin T (tRNA exportin) (Exportin(tRNA)).	11260	Hs.85951	HDLBP	Q00341	Vigilin (High density lipoprotein-binding protein) (HDL-bindingprotein).	3069	Hs.427152
PGD	P52209	6-phosphogluconate dehydrogenase, decarboxylating (EC 1.1.1.44).	5226	Hs.392837	HDLBP	Q00341	Vigilin (High density lipoprotein-binding protein) (HDL-bindingprotein).	3069	Hs.427152
XPOT	O43592	Exportin T (tRNA exportin) (Exportin(tRNA)).	11260	Hs.85951	HDLBP	Q00341	Vigilin (High density lipoprotein-binding protein) (HDL-bindingprotein).	55498	Hs.427152
ATP6V1E1	P36543	Vacuolar ATP synthase subunit E (EC 3.6.3.14) (V-ATPase E subunit)(Vacuolar proton pump E subunit) (V-ATPase 31 kDa subunit) (P31).	529	Hs.77805	HDLBP	Q00341	Vigilin (High density lipoprotein-binding protein) (HDL-bindingprotein).	55498	Hs.427152
ATP6V1E1	P36543	Vacuolar ATP synthase subunit E (EC 3.6.3.14) (V-ATPase E subunit)(Vacuolar proton pump E subunit) (V-ATPase 31 kDa subunit) (P31).	529	Hs.77805	HDLBP	Q00341	Vigilin (High density lipoprotein-binding protein) (HDL-bindingprotein).	3069	Hs.427152
RPLP0	P05388	60S acidic ribosomal protein P0 (L10E).	220717	Hs.443796	HDLBP	Q00341	Vigilin (High density lipoprotein-binding protein) (HDL-bindingprotein).	55498	Hs.427152
SMAD2	Q15796	Mothers against decapentaplegic homolog 2 (SMAD 2) (Mothers againstDPP homolog 2) (Mad-related protein 2) (hMAD-2) (JV18-1) (hSMAD2).	4087	Hs.110741	MEF2A	Q02078	Myocyte-specific enhancer factor 2A (Serum response factor-likeprotein 1).	4205	Hs.415033
SMAD2	Q15796	Mothers against decapentaplegic homolog 2 (SMAD 2) (Mothers againstDPP homolog 2) (Mad-related protein 2) (hMAD-2) (JV18-1) (hSMAD2).	4087	Hs.110741	MEF2A	Q02078	Myocyte-specific enhancer factor 2A (Serum response factor-likeprotein 1).	4205	Hs.415033
MAPK10	P53779	Mitogen-activated protein kinase 10 (EC 2.7.1.37) (Stress-activatedprotein kinase JNK3) (c-Jun N-terminal kinase 3) (MAP kinase p493F12).	5602	Hs.25209	DHODH	Q02127	Dihydroorotate dehydrogenase, mitochondrial precursor (EC 1.3.3.1)(Dihydroorotate oxidase) (DHOdehase) (Fragment).	1723	Hs.405639
COPB2	P35606	Coatomer beta' subunit (Beta'-coat protein) (Beta'-COP) (p102).	9276	Hs.75724	PRKCE	Q02156	Protein kinase C, epsilon type (EC 2.7.1.-) (nPKC-epsilon).	5581	Hs.155281
UFM1	P61960	UPF0185 protein BM-002.	51569	Hs.367646	PRKCE	Q02156	Protein kinase C, epsilon type (EC 2.7.1.-) (nPKC-epsilon).	5581	Hs.155281
GJA1	P17302	Gap junction alpha-1 protein (Connexin 43) (Cx43) (Gap junction 43 kDaheart protein).	2697	Hs.74471	PRKCE	Q02156	Protein kinase C, epsilon type (EC 2.7.1.-) (nPKC-epsilon).	5581	Hs.155281
ERBB2	P04626	Receptor protein-tyrosine kinase erbB-2 precursor (EC 2.7.1.112)(p185erbB2) (NEU proto-oncogene) (C-erbB-2) (Tyrosine kinase-type cellsurface receptor HER2) (MLN 19).	2064	Hs.446352	NRG1	Q02297	Pro-neuregulin-1 precursor (Pro-NRG1) [Contains: Neuregulin-1 (Neudifferentiation factor) (Heregulin) (HRG) (Breast cancer celldifferentiation factor p45) (Acetylcholine receptor inducing activity)(ARIA) (Sensory and motor neuron-derived factor) (Glial gr	3084	Hs.453951
ERBB4	Q15303	Receptor protein-tyrosine kinase erbB-4 precursor (EC 2.7.1.112)(p180erbB4) (Tyrosine kinase-type cell surface receptor HER4).	2066	Hs.1939	NRG1	Q02297	Pro-neuregulin-1 precursor (Pro-NRG1) [Contains: Neuregulin-1 (Neudifferentiation factor) (Heregulin) (HRG) (Breast cancer celldifferentiation factor p45) (Acetylcholine receptor inducing activity)(ARIA) (Sensory and motor neuron-derived factor) (Glial gr	3084	Hs.453951
ERBB4	Q15303	Receptor protein-tyrosine kinase erbB-4 precursor (EC 2.7.1.112)(p180erbB4) (Tyrosine kinase-type cell surface receptor HER4).	2066	Hs.1939	NRG1	Q02297	Pro-neuregulin-1 precursor (Pro-NRG1) [Contains: Neuregulin-1 (Neudifferentiation factor) (Heregulin) (HRG) (Breast cancer celldifferentiation factor p45) (Acetylcholine receptor inducing activity)(ARIA) (Sensory and motor neuron-derived factor) (Glial gr	3084	Hs.172816
ERBB2	P04626	Receptor protein-tyrosine kinase erbB-2 precursor (EC 2.7.1.112)(p185erbB2) (NEU proto-oncogene) (C-erbB-2) (Tyrosine kinase-type cellsurface receptor HER2) (MLN 19).	2064	Hs.446352	NRG1	Q02297	Pro-neuregulin-1 precursor (Pro-NRG1) [Contains: Neuregulin-1 (Neudifferentiation factor) (Heregulin) (HRG) (Breast cancer celldifferentiation factor p45) (Acetylcholine receptor inducing activity)(ARIA) (Sensory and motor neuron-derived factor) (Glial gr	3084	Hs.172816
TGFB1	P01137	Transforming growth factor beta 1 precursor (TGF-beta 1).	7040	Hs.1103	TGFBR3	Q03167	TGF-beta receptor type III precursor (TGFR-3) (Betaglycan).	7049	Hs.342874
TGFB2	P61812	Transforming growth factor beta 2 precursor (TGF-beta 2)(Glioblastoma-derived T-cell suppressor factor) (G-TSF) (BSC-1 cellgrowth inhibitor) (Polyergin) (Cetermin).	7042	Hs.169300	TGFBR3	Q03167	TGF-beta receptor type III precursor (TGFR-3) (Betaglycan).	7049	Hs.342874
TGFB3	P10600	Transforming growth factor beta 3 precursor (TGF-beta 3).	7043	Hs.2025	TGFBR3	Q03167	TGF-beta receptor type III precursor (TGFR-3) (Betaglycan).	7049	Hs.342874
ACVR2A	P27037	Activin receptor type II precursor (EC 2.7.1.37) (ACTR-II) (ACTRIIA).	92	Hs.389846	TGFBR3	Q03167	TGF-beta receptor type III precursor (TGFR-3) (Betaglycan).	7049	Hs.342874
CP	P00450	Ceruloplasmin precursor (EC 1.16.3.1) (Ferroxidase).	1356	Hs.282557	ATP7A	Q04656	Copper-transporting ATPase 1 (EC 3.6.3.4) (Copper pump 1) (Menkesdisease-associated protein).	538	Hs.606
UFM1	P61960	UPF0185 protein BM-002.	51569	Hs.367646	PRKCZ	Q05513	Protein kinase C, zeta type (EC 2.7.1.37) (nPKC-zeta).		null
NFATC2	Q13469	Nuclear factor of activated T-cells, cytoplasmic 2 (T celltranscription factor NFAT1) (NFAT pre-existing subunit) (NF-ATp).	4773	Hs.356321	PRKCZ	Q05513	Protein kinase C, zeta type (EC 2.7.1.37) (nPKC-zeta).		null
AKT1	P31749	RAC-alpha serine/threonine-protein kinase (EC 2.7.1.37) (RAC-PK-alpha)(Protein kinase B) (PKB) (C-AKT).	207	Hs.368861	PRKCZ	Q05513	Protein kinase C, zeta type (EC 2.7.1.37) (nPKC-zeta).		null
WWC1	Q8IX03	KIBRA protein.	23286	Hs.434243	PRKCZ	Q05513	Protein kinase C, zeta type (EC 2.7.1.37) (nPKC-zeta).		null
IRAK1	P51617	Interleukin-1 receptor-associated kinase 1 (EC 2.7.1.-) (IRAK-1).	3654	Hs.182018	PRKCZ	Q05513	Protein kinase C, zeta type (EC 2.7.1.37) (nPKC-zeta).		null
WAS	P42768	Wiskott-Aldrich syndrome protein (WASp).	7454	Hs.2157	BTK	Q06187	Tyrosine-protein kinase BTK (EC 2.7.1.112) (Bruton's tyrosine kinase)(Agammaglobulinaemia tyrosine kinase) (ATK) (B cell progenitor kinase)(BPK).	695	Hs.159494
GLUL	P15104	Glutamine synthetase (EC 6.3.1.2) (Glutamate--ammonia ligase).	2752	Hs.442669	BTK	Q06187	Tyrosine-protein kinase BTK (EC 2.7.1.112) (Bruton's tyrosine kinase)(Agammaglobulinaemia tyrosine kinase) (ATK) (B cell progenitor kinase)(BPK).	695	Hs.159494
WAS	P42768	Wiskott-Aldrich syndrome protein (WASp).	7454	Hs.2157	BTK	Q06187	Tyrosine-protein kinase BTK (EC 2.7.1.112) (Bruton's tyrosine kinase)(Agammaglobulinaemia tyrosine kinase) (ATK) (B cell progenitor kinase)(BPK).	695	Hs.159494
KHDRBS1	Q07666	P62 (KH domain containing, RNA binding, signal transduction associated1).	10657	Hs.119537	BTK	Q06187	Tyrosine-protein kinase BTK (EC 2.7.1.112) (Bruton's tyrosine kinase)(Agammaglobulinaemia tyrosine kinase) (ATK) (B cell progenitor kinase)(BPK).	695	Hs.159494
PROS1	P07225	Vitamin K-dependent protein S precursor.	5627	Hs.64016	TYRO3	Q06418	Tyrosine-protein kinase receptor TYRO3 precursor (EC 2.7.1.112)(Tyrosine-protein kinase RSE) (Tyrosine-protein kinase SKY) (Tyrosine-protein kinase DTK) (Protein-tyrosine kinase byk).	7301	Hs.381282
SMAD2	Q15796	Mothers against decapentaplegic homolog 2 (SMAD 2) (Mothers againstDPP homolog 2) (Mad-related protein 2) (hMAD-2) (JV18-1) (hSMAD2).	4087	Hs.110741	KHDRBS1	Q07666	P62 (KH domain containing, RNA binding, signal transduction associated1).	10657	Hs.119537
STAT3	P40763	Signal transducer and activator of transcription 3 (Acute-phaseresponse factor).	6774	Hs.421342	KHDRBS1	Q07666	P62 (KH domain containing, RNA binding, signal transduction associated1).	10657	Hs.119537
EMG1	Q92979	Probable ribosome biogenesis protein NEP1 (C2f protein).	10436	Hs.135643	KHDRBS1	Q07666	P62 (KH domain containing, RNA binding, signal transduction associated1).	10657	Hs.119537
BTK	Q06187	Tyrosine-protein kinase BTK (EC 2.7.1.112) (Bruton's tyrosine kinase)(Agammaglobulinaemia tyrosine kinase) (ATK) (B cell progenitor kinase)(BPK).	695	Hs.159494	KHDRBS1	Q07666	P62 (KH domain containing, RNA binding, signal transduction associated1).	10657	Hs.119537
BCL2	P10415	Apoptosis regulator Bcl-2.	596	Hs.79241	BAX	Q07812	Apoptosis regulator BAX, membrane isoform alpha.	581	Hs.159428
BCL2L1	Q07817	Apoptosis regulator Bcl-X (Bcl-2-like 1 protein).	598	Hs.305890	BAX	Q07812	Apoptosis regulator BAX, membrane isoform alpha.	581	Hs.159428
BCL2	P10415	Apoptosis regulator Bcl-2.	596	Hs.79241	BAX	Q07812	Apoptosis regulator BAX, membrane isoform alpha.	581	Hs.159428
BCL2	P10415	Apoptosis regulator Bcl-2.	596	Hs.79241	BAX	Q07814	Apoptosis regulator BAX, cytoplasmic isoform beta.	581	Hs.159428
BCL2A1	Q16548	Bcl-2-related protein A1 (BFL-1 protein) (Hemopoietic-specific earlyresponse protein) (GRS protein).	597	Hs.227817	BAX	Q07814	Apoptosis regulator BAX, cytoplasmic isoform beta.	581	Hs.159428
BCL2L1	Q07817	Apoptosis regulator Bcl-X (Bcl-2-like 1 protein).	598	Hs.305890	BAX	Q07814	Apoptosis regulator BAX, cytoplasmic isoform beta.	581	Hs.159428
IRS1	P35568	Insulin receptor substrate-1 (IRS-1).	3667	Hs.390242	BCL2L1	Q07817	Apoptosis regulator Bcl-X (Bcl-2-like 1 protein).	598	Hs.305890
PSEN1	P49768	Presenilin 1 (PS-1) (S182 protein).	5663	Hs.3260	BCL2L1	Q07817	Apoptosis regulator Bcl-X (Bcl-2-like 1 protein).	598	Hs.305890
PSEN1	P49768	Presenilin 1 (PS-1) (S182 protein).	5663	Hs.3260	BCL2L1	Q07817	Apoptosis regulator Bcl-X (Bcl-2-like 1 protein).	598	Hs.305890
IRS1	P35568	Insulin receptor substrate-1 (IRS-1).	3667	Hs.390242	BCL2L1	Q07817	Apoptosis regulator Bcl-X (Bcl-2-like 1 protein).	598	Hs.305890
BAX	Q07814	Apoptosis regulator BAX, cytoplasmic isoform beta.	581	Hs.159428	BCL2L1	Q07817	Apoptosis regulator Bcl-X (Bcl-2-like 1 protein).	598	Hs.305890
ANTXR1	Q9H6X2	Anthrax toxin receptor 1 precursor (Tumor endothelial marker 8).	84168	Hs.274520	BCL2L1	Q07817	Apoptosis regulator Bcl-X (Bcl-2-like 1 protein).	598	Hs.305890
BAX	Q07812	Apoptosis regulator BAX, membrane isoform alpha.	581	Hs.159428	BCL2L1	Q07817	Apoptosis regulator Bcl-X (Bcl-2-like 1 protein).	598	Hs.305890
FABP1	P07148	Fatty acid-binding protein, liver (L-FABP).	2168	Hs.380135	PPARA	Q07869	Peroxisome proliferator activated receptor alpha (PPAR-alpha).	5465	Hs.271640
GADD45G	O95257	Growth arrest and DNA-damage-inducible protein GADD45 gamma (Cytokineresponsive protein CR6).	10912	Hs.9701	PPARA	Q07869	Peroxisome proliferator activated receptor alpha (PPAR-alpha).	5465	Hs.271640
PAK1	Q13153	Serine/threonine-protein kinase PAK 1 (EC 2.7.1.37) (p21-activatedkinase 1) (PAK-1) (P65-PAK) (Alpha-PAK).	283218	Hs.64056	CD47	Q08722	Leukocyte surface antigen CD47 precursor (Antigenic surfacedeterminant protein OA3) (Integrin associated protein) (IAP) (MER6).	961	Hs.446414
MUC1	P15941	Mucin 1 precursor (MUC-1) (Polymorphic epithelial mucin) (PEM) (PEMT)(Episialin) (Tumor-associated mucin) (Carcinoma-associated mucin)(Tumor-associated epithelial membrane antigen) (EMA) (H23AG) (Peanut-reactive urinary mucin) (PUM) (Breast carcinoma-asso	4582	Hs.89603	GALNT1	Q10472	Polypeptide N-acetylgalactosaminyltransferase (EC 2.4.1.41) (Protein-UDP acetylgalactosaminyltransferase) (UDP-GalNAc:polypeptide, N-acetylgalactosaminyltransferase) (GalNAc-T1).	2589	Hs.277324
MUC1	P15941	Mucin 1 precursor (MUC-1) (Polymorphic epithelial mucin) (PEM) (PEMT)(Episialin) (Tumor-associated mucin) (Carcinoma-associated mucin)(Tumor-associated epithelial membrane antigen) (EMA) (H23AG) (Peanut-reactive urinary mucin) (PUM) (Breast carcinoma-asso	4582	Hs.89603	GALNT1	Q10472	Polypeptide N-acetylgalactosaminyltransferase (EC 2.4.1.41) (Protein-UDP acetylgalactosaminyltransferase) (UDP-GalNAc:polypeptide, N-acetylgalactosaminyltransferase) (GalNAc-T1).	2589	Hs.277324
TEF	Q10587	Thyrotroph embryonic factor.	85370	Hs.181159	DBP	Q10586	D-site-binding protein (Albumin D box-binding protein) (TAXREB302).	1628	Hs.414480
TEF	Q10587	Thyrotroph embryonic factor.	85370	Hs.181159	DBP	Q10586	D-site-binding protein (Albumin D box-binding protein) (TAXREB302).	1628	Hs.414480
CEBPB	P17676	CCAAT/enhancer binding protein beta (C/EBP beta) (Nuclear factor NF-IL6) (Transcription factor 5).	1051	Hs.99029	DBP	Q10586	D-site-binding protein (Albumin D box-binding protein) (TAXREB302).	1628	Hs.414480
DBP	Q10586	D-site-binding protein (Albumin D box-binding protein) (TAXREB302).	1628	Hs.414480	TEF	Q10587	Thyrotroph embryonic factor.	7008	Hs.181159
DBP	Q10586	D-site-binding protein (Albumin D box-binding protein) (TAXREB302).	1628	Hs.414480	TEF	Q10587	Thyrotroph embryonic factor.	85370	Hs.181159
CEBPB	P17676	CCAAT/enhancer binding protein beta (C/EBP beta) (Nuclear factor NF-IL6) (Transcription factor 5).	1051	Hs.99029	FOXO1A	Q12778	Forkhead box protein O1A (Forkhead in rhabdomyosarcoma).	2308	Hs.170133
SMAD2	Q15796	Mothers against decapentaplegic homolog 2 (SMAD 2) (Mothers againstDPP homolog 2) (Mad-related protein 2) (hMAD-2) (JV18-1) (hSMAD2).	4087	Hs.110741	PAK1	Q13153	Serine/threonine-protein kinase PAK 1 (EC 2.7.1.37) (p21-activatedkinase 1) (PAK-1) (P65-PAK) (Alpha-PAK).	5058	Hs.64056
OAT	P04181	Ornithine aminotransferase, mitochondrial precursor (EC 2.6.1.13)(Ornithine--oxo-acid aminotransferase).	4942	Hs.75485	PAK1	Q13153	Serine/threonine-protein kinase PAK 1 (EC 2.7.1.37) (p21-activatedkinase 1) (PAK-1) (P65-PAK) (Alpha-PAK).	283218	Hs.64056
EGFR	P00533	Epidermal growth factor receptor precursor (EC 2.7.1.112) (Receptorprotein-tyrosine kinase ErbB-1).	1956	Hs.77432	PAK1	Q13153	Serine/threonine-protein kinase PAK 1 (EC 2.7.1.37) (p21-activatedkinase 1) (PAK-1) (P65-PAK) (Alpha-PAK).	5058	Hs.64056
EGFR	P00533	Epidermal growth factor receptor precursor (EC 2.7.1.112) (Receptorprotein-tyrosine kinase ErbB-1).	1956	Hs.77432	PAK1	Q13153	Serine/threonine-protein kinase PAK 1 (EC 2.7.1.37) (p21-activatedkinase 1) (PAK-1) (P65-PAK) (Alpha-PAK).	283218	Hs.64056
SMAD2	Q15796	Mothers against decapentaplegic homolog 2 (SMAD 2) (Mothers againstDPP homolog 2) (Mad-related protein 2) (hMAD-2) (JV18-1) (hSMAD2).	4087	Hs.110741	PAK1	Q13153	Serine/threonine-protein kinase PAK 1 (EC 2.7.1.37) (p21-activatedkinase 1) (PAK-1) (P65-PAK) (Alpha-PAK).	283218	Hs.64056
OAT	P04181	Ornithine aminotransferase, mitochondrial precursor (EC 2.6.1.13)(Ornithine--oxo-acid aminotransferase).	4942	Hs.75485	PAK1	Q13153	Serine/threonine-protein kinase PAK 1 (EC 2.7.1.37) (p21-activatedkinase 1) (PAK-1) (P65-PAK) (Alpha-PAK).	5058	Hs.64056
CD47	Q08722	Leukocyte surface antigen CD47 precursor (Antigenic surfacedeterminant protein OA3) (Integrin associated protein) (IAP) (MER6).	961	Hs.446414	PAK1	Q13153	Serine/threonine-protein kinase PAK 1 (EC 2.7.1.37) (p21-activatedkinase 1) (PAK-1) (P65-PAK) (Alpha-PAK).	283218	Hs.64056
CD47	Q08722	Leukocyte surface antigen CD47 precursor (Antigenic surfacedeterminant protein OA3) (Integrin associated protein) (IAP) (MER6).	961	Hs.446414	PAK1	Q13153	Serine/threonine-protein kinase PAK 1 (EC 2.7.1.37) (p21-activatedkinase 1) (PAK-1) (P65-PAK) (Alpha-PAK).	5058	Hs.64056
GOSR1	O95249	28 kDa Golgi SNARE protein (Golgi SNAP receptor complex member 1) (28kDa cis-Golgi SNARE p28) (GOS-28).	9527	Hs.124436	STX5	Q13190	Syntaxin 5.	6811	Hs.421457
GOSR1	O95249	28 kDa Golgi SNARE protein (Golgi SNAP receptor complex member 1) (28kDa cis-Golgi SNARE p28) (GOS-28).	9527	Hs.124436	STX5	Q13190	Syntaxin 5.	6811	Hs.421457
PKN1	Q16512	Protein kinase C-like 1 (EC 2.7.1.-) (Protein-kinase C-related kinase1) (Protein kinase C-like PKN) (Serine-threonine protein kinase N).	5585	Hs.2499	PLD1	Q13393	Phospholipase D1 (EC 3.1.4.4) (PLD 1) (Choline phosphatase 1)(Phosphatidylcholine-hydrolyzing phospholipase D1) (hPLD1).	5337	Hs.380819
ACTB	P60709	Actin, cytoplasmic 1 (Beta-actin).	60	Hs.426930	PLD1	Q13393	Phospholipase D1 (EC 3.1.4.4) (PLD 1) (Choline phosphatase 1)(Phosphatidylcholine-hydrolyzing phospholipase D1) (hPLD1).	5337	Hs.380819
XDH	P47989	Xanthine dehydrogenase/oxidase [Includes: Xanthine dehydrogenase(EC 1.1.1.204) (XD); Xanthine oxidase (EC 1.1.3.22) (XO) (Xanthineoxidoreductase)].	7498	Hs.250	BTN1A1	Q13410	Butyrophilin precursor (BT) (Butyrophilin subfamily 1 member A1).	696	Hs.153058
PRKCZ	Q05513	Protein kinase C, zeta type (EC 2.7.1.37) (nPKC-zeta).		null	NFATC2	Q13469	Nuclear factor of activated T-cells, cytoplasmic 2 (T celltranscription factor NFAT1) (NFAT pre-existing subunit) (NF-ATp).	4773	Hs.356321
FOS	P01100	Proto-oncogene protein c-fos (Cellular oncogene fos) (G0/G1 switchregulatory protein 7).	2353	Hs.25647	NFATC2	Q13469	Nuclear factor of activated T-cells, cytoplasmic 2 (T celltranscription factor NFAT1) (NFAT pre-existing subunit) (NF-ATp).	4773	Hs.356321
FOS	P01100	Proto-oncogene protein c-fos (Cellular oncogene fos) (G0/G1 switchregulatory protein 7).	2353	Hs.25647	NFATC2	Q13469	Nuclear factor of activated T-cells, cytoplasmic 2 (T celltranscription factor NFAT1) (NFAT pre-existing subunit) (NF-ATp).	4773	Hs.356321
PRKCZ	Q05513	Protein kinase C, zeta type (EC 2.7.1.37) (nPKC-zeta).		null	NFATC2	Q13469	Nuclear factor of activated T-cells, cytoplasmic 2 (T celltranscription factor NFAT1) (NFAT pre-existing subunit) (NF-ATp).	4773	Hs.356321
ITGA4	P13612	Integrin alpha-4 precursor (Integrin alpha-IV) (VLA-4) (CD49d).	3676	Hs.145140	MADCAM1	Q13477	Mucosal addressin cell adhesion molecule-1 precursor (MAdCAM-1)(hMAdCAM-1).	8174	Hs.102598
LAMC2	Q13753	Laminin gamma-2 chain precursor (Kalinin/nicein/epiligrin 100 kDasubunit) (Laminin B2t chain).	3918	Hs.54451	LAMB3	Q13751	Laminin beta-3 chain precursor (Laminin 5 beta 3) (Laminin B1k chain)(Kalinin B1 chain).	3914	Hs.436983
LAMB3	Q13751	Laminin beta-3 chain precursor (Laminin 5 beta 3) (Laminin B1k chain)(Kalinin B1 chain).	3914	Hs.436983	LAMC2	Q13753	Laminin gamma-2 chain precursor (Kalinin/nicein/epiligrin 100 kDasubunit) (Laminin B2t chain).	3918	Hs.54451
BIN1	O00499	Myc box dependent interacting protein 1 (Bridging integrator 1)(Amphiphysin-like protein) (Amphiphysin II) (Box-dependent myc-interacting protein-1).	274	Hs.193163	CUTL1	Q13948	CASP.	1523	Hs.438974
MAG	P20916	Myelin-associated glycoprotein precursor (Siglec-4a).	4099	Hs.1780	COL9A2	Q14055	Collagen alpha 2(IX) chain precursor.	1298	Hs.418012
PKP2	Q99959	Plakophilin 2.	5318	Hs.25051	DSG2	Q14126	Desmoglein 2 precursor (HDGC).	1829	Hs.412597
SMAD2	Q15796	Mothers against decapentaplegic homolog 2 (SMAD 2) (Mothers againstDPP homolog 2) (Mad-related protein 2) (hMAD-2) (JV18-1) (hSMAD2).	4087	Hs.110741	NCOA6	Q14686	Nuclear receptor coactivator 6 (Amplified in breast cancer-3 protein)(Cancer-amplified transcriptional coactivator ASC-2) (Activatingsignal cointegrator-2) (ASC-2) (Peroxisome proliferator-activatedreceptor-interacting protein) (PPAR-interacting protein)	23054	Hs.435788
ESR2	Q92731	Estrogen receptor beta (ER-beta).	23224	Hs.444069	NCOA6	Q14686	Nuclear receptor coactivator 6 (Amplified in breast cancer-3 protein)(Cancer-amplified transcriptional coactivator ASC-2) (Activatingsignal cointegrator-2) (ASC-2) (Peroxisome proliferator-activatedreceptor-interacting protein) (PPAR-interacting protein)	23054	Hs.435788
HBEGF	Q99075	Heparin-binding EGF-like growth factor precursor (HB-EGF) (HBEGF)(Diphteria toxin receptor) (DT-R).	1839	Hs.799	ERBB4	Q15303	Receptor protein-tyrosine kinase erbB-4 precursor (EC 2.7.1.112)(p180erbB4) (Tyrosine kinase-type cell surface receptor HER4).	2066	Hs.1939
MUC1	P15941	Mucin 1 precursor (MUC-1) (Polymorphic epithelial mucin) (PEM) (PEMT)(Episialin) (Tumor-associated mucin) (Carcinoma-associated mucin)(Tumor-associated epithelial membrane antigen) (EMA) (H23AG) (Peanut-reactive urinary mucin) (PUM) (Breast carcinoma-asso	4582	Hs.89603	ERBB4	Q15303	Receptor protein-tyrosine kinase erbB-4 precursor (EC 2.7.1.112)(p180erbB4) (Tyrosine kinase-type cell surface receptor HER4).	2066	Hs.1939
MUC1	P15941	Mucin 1 precursor (MUC-1) (Polymorphic epithelial mucin) (PEM) (PEMT)(Episialin) (Tumor-associated mucin) (Carcinoma-associated mucin)(Tumor-associated epithelial membrane antigen) (EMA) (H23AG) (Peanut-reactive urinary mucin) (PUM) (Breast carcinoma-asso	4582	Hs.89603	ERBB4	Q15303	Receptor protein-tyrosine kinase erbB-4 precursor (EC 2.7.1.112)(p180erbB4) (Tyrosine kinase-type cell surface receptor HER4).	2066	Hs.1939
NRG1	Q02297	Pro-neuregulin-1 precursor (Pro-NRG1) [Contains: Neuregulin-1 (Neudifferentiation factor) (Heregulin) (HRG) (Breast cancer celldifferentiation factor p45) (Acetylcholine receptor inducing activity)(ARIA) (Sensory and motor neuron-derived factor) (Glial gr	3084	Hs.453951	ERBB4	Q15303	Receptor protein-tyrosine kinase erbB-4 precursor (EC 2.7.1.112)(p180erbB4) (Tyrosine kinase-type cell surface receptor HER4).	2066	Hs.1939
NRG1	Q02297	Pro-neuregulin-1 precursor (Pro-NRG1) [Contains: Neuregulin-1 (Neudifferentiation factor) (Heregulin) (HRG) (Breast cancer celldifferentiation factor p45) (Acetylcholine receptor inducing activity)(ARIA) (Sensory and motor neuron-derived factor) (Glial gr	3084	Hs.453951	ERBB4	Q15303	Receptor protein-tyrosine kinase erbB-4 precursor (EC 2.7.1.112)(p180erbB4) (Tyrosine kinase-type cell surface receptor HER4).	2066	Hs.1939
HBEGF	Q99075	Heparin-binding EGF-like growth factor precursor (HB-EGF) (HBEGF)(Diphteria toxin receptor) (DT-R).	1839	Hs.799	ERBB4	Q15303	Receptor protein-tyrosine kinase erbB-4 precursor (EC 2.7.1.112)(p180erbB4) (Tyrosine kinase-type cell surface receptor HER4).	2066	Hs.1939
EEF2	P13639	Elongation factor 2 (EF-2).	1938	Hs.75309	TMED2	Q15363	Cop-coated vesicle membrane protein p24 precursor (p24A).	10959	Hs.75914
NFKBIA	P25963	NF-kappaB inhibitor alpha (Major histocompatibility complex enhancer-binding protein MAD3) (I-kappa-B-alpha) (IkappaBalpha) (IKB-alpha).	4792	Hs.81328	RPS6KA1	Q15418	Ribosomal protein S6 kinase alpha 1 (EC 2.7.1.37) (S6K-alpha 1) (90kDa ribosomal protein S6 kinase 1) (p90-RSK 1) (Ribosomal S6 kinase 1)(RSK-1) (pp90RSK1).	6195	Hs.149957
HAT1	O14929	Histone acetyltransferase type B catalytic subunit (EC 2.3.1.48).	8520	Hs.13340	SEC23B	Q15437	Protein transport protein Sec23B (SEC23-related protein B).	10483	Hs.173497
LIPA	P38571	Lysosomal acid lipase/cholesteryl ester hydrolase precursor(EC 3.1.1.13) (LAL) (Acid cholesteryl ester hydrolase) (Sterolesterase) (Lipase A) (Cholesteryl esterase).	3988	Hs.85226	SEC23B	Q15437	Protein transport protein Sec23B (SEC23-related protein B).	10483	Hs.173497
LIPA	P38571	Lysosomal acid lipase/cholesteryl ester hydrolase precursor(EC 3.1.1.13) (LAL) (Acid cholesteryl ester hydrolase) (Sterolesterase) (Lipase A) (Cholesteryl esterase).	3988	Hs.85226	SEC23B	Q15437	Protein transport protein Sec23B (SEC23-related protein B).	10483	Hs.173497
EIF4E	P06730	Eukaryotic translation initiation factor 4E (eIF4E) (eIF-4E) (mRNAcap-binding protein) (eIF-4F 25 kDa subunit).	374810	Hs.79306	SEC23B	Q15437	Protein transport protein Sec23B (SEC23-related protein B).	10483	Hs.173497
CBS	P35520	Cystathionine beta-synthase (EC 4.2.1.22) (Serine sulfhydrase) (Beta-thionase).	875	Hs.171003	SEC23B	Q15437	Protein transport protein Sec23B (SEC23-related protein B).	10483	Hs.173497
IMPDH1	P20839	Inosine-5'-monophosphate dehydrogenase 1 (EC 1.1.1.205) (IMPdehydrogenase 1) (IMPDH-I) (IMPD 1).	3614	Hs.317095	SEC23B	Q15437	Protein transport protein Sec23B (SEC23-related protein B).	10483	Hs.173497
ATP6V1E1	P36543	Vacuolar ATP synthase subunit E (EC 3.6.3.14) (V-ATPase E subunit)(Vacuolar proton pump E subunit) (V-ATPase 31 kDa subunit) (P31).	529	Hs.77805	SEC23B	Q15437	Protein transport protein Sec23B (SEC23-related protein B).	10483	Hs.173497
IDH2	P48735	Isocitrate dehydrogenase [NADP], mitochondrial precursor (EC 1.1.1.42)(Oxalosuccinate decarboxylase) (IDH) (NADP+-specific ICDH) (IDP) (ICD-M).	3418	Hs.5337	SEC23B	Q15437	Protein transport protein Sec23B (SEC23-related protein B).	10483	Hs.173497
BXDC1	Q9H7B2	Brix domain containing protein 1.	84154	Hs.372265	SEC23B	Q15437	Protein transport protein Sec23B (SEC23-related protein B).	10483	Hs.173497
OAT	P04181	Ornithine aminotransferase, mitochondrial precursor (EC 2.6.1.13)(Ornithine--oxo-acid aminotransferase).	4942	Hs.75485	SEC23B	Q15437	Protein transport protein Sec23B (SEC23-related protein B).	10483	Hs.173497
SARS	P49591	Seryl-tRNA synthetase (EC 6.1.1.11) (Serine--tRNA ligase) (SerRS).	6301	Hs.444261	SEC23B	Q15437	Protein transport protein Sec23B (SEC23-related protein B).	10483	Hs.173497
PAK1	Q13153	Serine/threonine-protein kinase PAK 1 (EC 2.7.1.37) (p21-activatedkinase 1) (PAK-1) (P65-PAK) (Alpha-PAK).	283218	Hs.64056	SMAD2	Q15796	Mothers against decapentaplegic homolog 2 (SMAD 2) (Mothers againstDPP homolog 2) (Mad-related protein 2) (hMAD-2) (JV18-1) (hSMAD2).	4087	Hs.110741
HOXA9	P31269	Homeobox protein Hox-A9 (Hox-1G).	3205	Hs.127428	SMAD2	Q15796	Mothers against decapentaplegic homolog 2 (SMAD 2) (Mothers againstDPP homolog 2) (Mad-related protein 2) (hMAD-2) (JV18-1) (hSMAD2).	4087	Hs.110741
LITAF	Q99732	Lipopolysaccharide-induced tumor necrosis factor-alpha factor (LPS-induced TNF-alpha factor) (P53-induced protein 7).	9516	Hs.76507	SMAD2	Q15796	Mothers against decapentaplegic homolog 2 (SMAD 2) (Mothers againstDPP homolog 2) (Mad-related protein 2) (hMAD-2) (JV18-1) (hSMAD2).	4087	Hs.110741
NCOA6	Q14686	Nuclear receptor coactivator 6 (Amplified in breast cancer-3 protein)(Cancer-amplified transcriptional coactivator ASC-2) (Activatingsignal cointegrator-2) (ASC-2) (Peroxisome proliferator-activatedreceptor-interacting protein) (PPAR-interacting protein)	23054	Hs.435788	SMAD2	Q15796	Mothers against decapentaplegic homolog 2 (SMAD 2) (Mothers againstDPP homolog 2) (Mad-related protein 2) (hMAD-2) (JV18-1) (hSMAD2).	4087	Hs.110741
DAB2	P98082	Disabled homolog 2 (Differentially expressed protein 2) (DOC-2).	1601	Hs.81988	SMAD2	Q15796	Mothers against decapentaplegic homolog 2 (SMAD 2) (Mothers againstDPP homolog 2) (Mad-related protein 2) (hMAD-2) (JV18-1) (hSMAD2).	4087	Hs.110741
INSR	P06213	Insulin receptor precursor (EC 2.7.1.112) (IR) (CD220 antigen).	3643	Hs.438669	SMAD2	Q15796	Mothers against decapentaplegic homolog 2 (SMAD 2) (Mothers againstDPP homolog 2) (Mad-related protein 2) (hMAD-2) (JV18-1) (hSMAD2).	4087	Hs.110741
CSH2	P01243	Chorionic somatomammotropin hormone precursor (Choriomammotropin)(Lactogen).	1443	Hs.500457	SMAD2	Q15796	Mothers against decapentaplegic homolog 2 (SMAD 2) (Mothers againstDPP homolog 2) (Mad-related protein 2) (hMAD-2) (JV18-1) (hSMAD2).	4087	Hs.110741
KHDRBS1	Q07666	P62 (KH domain containing, RNA binding, signal transduction associated1).	10657	Hs.119537	SMAD2	Q15796	Mothers against decapentaplegic homolog 2 (SMAD 2) (Mothers againstDPP homolog 2) (Mad-related protein 2) (hMAD-2) (JV18-1) (hSMAD2).	4087	Hs.110741
MEF2A	Q02078	Myocyte-specific enhancer factor 2A (Serum response factor-likeprotein 1).	4205	Hs.415033	SMAD2	Q15796	Mothers against decapentaplegic homolog 2 (SMAD 2) (Mothers againstDPP homolog 2) (Mad-related protein 2) (hMAD-2) (JV18-1) (hSMAD2).	4087	Hs.110741
MEF2A	Q02078	Myocyte-specific enhancer factor 2A (Serum response factor-likeprotein 1).	4205	Hs.415033	SMAD2	Q15796	Mothers against decapentaplegic homolog 2 (SMAD 2) (Mothers againstDPP homolog 2) (Mad-related protein 2) (hMAD-2) (JV18-1) (hSMAD2).	4087	Hs.110741
PLD1	Q13393	Phospholipase D1 (EC 3.1.4.4) (PLD 1) (Choline phosphatase 1)(Phosphatidylcholine-hydrolyzing phospholipase D1) (hPLD1).	5337	Hs.380819	PKN1	Q16512	Protein kinase C-like 1 (EC 2.7.1.-) (Protein-kinase C-related kinase1) (Protein kinase C-like PKN) (Serine-threonine protein kinase N).	5585	Hs.2499
BAX	Q07814	Apoptosis regulator BAX, cytoplasmic isoform beta.	581	Hs.159428	BCL2A1	Q16548	Bcl-2-related protein A1 (BFL-1 protein) (Hemopoietic-specific earlyresponse protein) (GRS protein).	597	Hs.227817
ITCH	Q96J02	Itchy homolog E3 ubiquitin protein ligase (EC 6.3.2.19) (Itch)(Atrophin-1-interacting protein 4) (AIP4) (NFE2-associated polypeptide1) (NAPP1).	83737	Hs.314676	OCLN	Q16625	Occludin.	4950	Hs.171952
GJB1	P08034	Gap junction beta-1 protein (Connexin 32) (Cx32) (GAP junction 28 kDaliver protein).	2705	Hs.333303	OCLN	Q16625	Occludin.	4950	Hs.171952
GJB1	P08034	Gap junction beta-1 protein (Connexin 32) (Cx32) (GAP junction 28 kDaliver protein).	2705	Hs.333303	OCLN	Q16625	Occludin.	4950	Hs.171952
GJB1	P08034	Gap junction beta-1 protein (Connexin 32) (Cx32) (GAP junction 28 kDaliver protein).	2705	Hs.333303	OCLN	Q16625	Occludin.	4950	Hs.171952
POU2F1	P14859	POU domain, class 2, transcription factor 1 (Octamer-bindingtranscription factor 1) (Oct-1) (OTF-1) (NF-A1).	5451	Hs.444234	POU2AF1	Q16633	POU domain class 2, associating factor 1 (B-cell-specific coactivatorOBF-1) (OCT binding factor 1) (BOB-1) (OCA-B).	5450	Hs.2407
TPD52	P55327	Tumor protein D52 (N8 protein).	7163	Hs.162089	TPD52L1	Q16890	Tumor protein D53 (hD53) (D52-like 1).	7164	Hs.16611
PIM1	P11309	Proto-oncogene serine/threonine-protein kinase Pim-1 (EC 2.7.1.37).	5292	Hs.81170	SND1	Q7KZF4	EBNA-2 co-activator (100kD).	27044	Hs.511400
PIM1	P11309	Proto-oncogene serine/threonine-protein kinase Pim-1 (EC 2.7.1.37).	5292	Hs.81170	SND1	Q7KZF4	EBNA-2 co-activator (100kD).	27099	Hs.511400
PRKCZ	Q05513	Protein kinase C, zeta type (EC 2.7.1.37) (nPKC-zeta).		null	WWC1	Q8IX03	KIBRA protein.	23286	Hs.434243
PRKCZ	Q05513	Protein kinase C, zeta type (EC 2.7.1.37) (nPKC-zeta).		null	WWC1	Q8IX03	KIBRA protein.	23286	Hs.434243
CBS	P35520	Cystathionine beta-synthase (EC 4.2.1.22) (Serine sulfhydrase) (Beta-thionase).	875	Hs.171003	F11R	Q8NFU3	KAT protein.		null
LMAN1	P49257	ERGIC-53 protein precursor (ER-Golgi intermediate compartment 53 kDaprotein) (Lectin, mannose-binding 1) (Gp58) (Intracellular mannosespecific lectin MR60).	3998	Hs.436593	MCFD2	Q8NI22	Multiple coagulation factor deficiency protein 2 precursor (Neuralstem cell derived neuronal survival protein).	90411	Hs.293689
ATN1	P54259	Atrophin-1 (Dentatorubral-pallidoluysian atrophy protein).	1822	Hs.169488	PDCD6IP	Q8WUM4	Programmed cell death 6-interacting protein (PDCD6-interactingprotein) (ALG-2 interacting protein 1) (Hp95).	10015	Hs.9663
NCAM1	P13591	Neural cell adhesion molecule 1, 140 kDa isoform precursor (N-CAM 140)(NCAM-140) (CD56 antigen).	4684	Hs.78792	ST8SIA4	Q92187	CMP-N-acetylneuraminate-poly-alpha-2,8-sialyl transferase(EC 2.4.99.-) (Alpha-2,8-sialyltransferase 8D) (ST8Sia IV)(Polysialyltransferase-1).	7903	Hs.308628
NCOA6	Q14686	Nuclear receptor coactivator 6 (Amplified in breast cancer-3 protein)(Cancer-amplified transcriptional coactivator ASC-2) (Activatingsignal cointegrator-2) (ASC-2) (Peroxisome proliferator-activatedreceptor-interacting protein) (PPAR-interacting protein)	23054	Hs.435788	ESR2	Q92731	Estrogen receptor beta (ER-beta).	23224	Hs.444069
NCOA6	Q14686	Nuclear receptor coactivator 6 (Amplified in breast cancer-3 protein)(Cancer-amplified transcriptional coactivator ASC-2) (Activatingsignal cointegrator-2) (ASC-2) (Peroxisome proliferator-activatedreceptor-interacting protein) (PPAR-interacting protein)	23054	Hs.435788	ESR2	Q92731	Estrogen receptor beta (ER-beta).	2100	Hs.443150
OXT	P01178	Oxytocin-neurophysin 1 precursor (OT-NPI) [Contains: Oxytocin(Ocytocin); Neurophysin 1].	5020	Hs.113216	ESR2	Q92731	Estrogen receptor beta (ER-beta).	2100	Hs.443150
STAT5A	P42229	Signal transducer and activator of transcription 5A.	6776	Hs.437058	ESR2	Q92731	Estrogen receptor beta (ER-beta).	23224	Hs.444069
STAT5A	P42229	Signal transducer and activator of transcription 5A.	6776	Hs.437058	ESR2	Q92731	Estrogen receptor beta (ER-beta).	2100	Hs.443150
OXT	P01178	Oxytocin-neurophysin 1 precursor (OT-NPI) [Contains: Oxytocin(Ocytocin); Neurophysin 1].	5020	Hs.113216	ESR2	Q92731	Estrogen receptor beta (ER-beta).	23224	Hs.444069
CITED2	Q99967	Cbp/p300-interacting transactivator 2 (MSG-related protein 1) (MRG1protein) (P35srj).	10370	Hs.82071	TFAP2C	Q92754	Transcription factor AP-2 gamma (AP2-gamma) (Activating enhancer-binding protein 2 gamma) (Transcription factor ERF-1).	7022	Hs.440411
SLC9A3R1	O14745	Ezrin-radixin-moesin binding phosphoprotein 50 (EBP50) (Na(+)/H(+)exchange regulatory cofactor NHE-RF) (NHERF-1) (Regulatory cofactor ofNa(+)/H(+) exchanger) (Sodium-hydrogen exchanger regulatory factor 1)(Solute carrier family 9 isoform 3 regulatory fact	9368	Hs.396783	ABCC2	Q92887	Canalicular multispecific organic anion transporter 1 (ATP-bindingcassette, sub-family C, member 2) (Multidrug resistance-associatedprotein 2) (Canalicular multidrug resistance protein).	1244	Hs.193852
ABCD3	P28288	ATP-binding cassette, sub-family D, member 3 (70 kDa peroxisomalmembrane protein) (PMP70).	5825	Hs.76781	GCDH	Q92947	Glutaryl-CoA dehydrogenase, mitochondrial precursor (EC 1.3.99.7)(GCD).	2639	Hs.292233
MVD	P53602	Diphosphomevalonate decarboxylase (EC 4.1.1.33) (Mevalonatepyrophosphate decarboxylase) (Mevalonate (diphospho)decarboxylase).	4597	Hs.252457	EMG1	Q92979	Probable ribosome biogenesis protein NEP1 (C2f protein).	10436	Hs.135643
KHDRBS1	Q07666	P62 (KH domain containing, RNA binding, signal transduction associated1).	10657	Hs.119537	EMG1	Q92979	Probable ribosome biogenesis protein NEP1 (C2f protein).	10436	Hs.135643
MPHOSPH10	O00566	U3 small nucleolar ribonucleoprotein protein MPP10 (M phasephosphoprotein 10).	10199	Hs.201676	EMG1	Q92979	Probable ribosome biogenesis protein NEP1 (C2f protein).	10436	Hs.135643
OAT	P04181	Ornithine aminotransferase, mitochondrial precursor (EC 2.6.1.13)(Ornithine--oxo-acid aminotransferase).	4942	Hs.75485	EMG1	Q92979	Probable ribosome biogenesis protein NEP1 (C2f protein).	10436	Hs.135643
PSEN1	P49768	Presenilin 1 (PS-1) (S182 protein).	5663	Hs.3260	FBXW7	Q969H0	F-box/WD-repeat protein 7 (F-box and WD-40 domain protein 7) (F-boxprotein FBX30) (hCdc4) (Archipelago homolog) (hAgo) (SEL-10).	55294	Hs.312503
PSEN1	P49768	Presenilin 1 (PS-1) (S182 protein).	5663	Hs.3260	FBXW7	Q969H0	F-box/WD-repeat protein 7 (F-box and WD-40 domain protein 7) (F-boxprotein FBX30) (hCdc4) (Archipelago homolog) (hAgo) (SEL-10).	55294	Hs.312503
PSEN1	P49768	Presenilin 1 (PS-1) (S182 protein).	5663	Hs.3260	APH1A	Q96BI3	Gamma-secretase subunit APH-1A (APH-1a) (Aph-1alpha) (Presenilinstabilization factor) (CGI-78) (UNQ579/PRO1141).	51107	Hs.108408
LIPA	P38571	Lysosomal acid lipase/cholesteryl ester hydrolase precursor(EC 3.1.1.13) (LAL) (Acid cholesteryl ester hydrolase) (Sterolesterase) (Lipase A) (Cholesteryl esterase).	3988	Hs.85226	SUCLG2	Q96I99	Succinyl-CoA ligase [GDP-forming] beta-chain, mitochondrial precursor(EC 6.2.1.4) (Succinyl-CoA synthetase, betaG chain) (SCS-betaG) (GTP-specific succinyl-CoA synthetase beta subunit) (Fragment).	8801	Hs.247309
LIPA	P38571	Lysosomal acid lipase/cholesteryl ester hydrolase precursor(EC 3.1.1.13) (LAL) (Acid cholesteryl ester hydrolase) (Sterolesterase) (Lipase A) (Cholesteryl esterase).	3988	Hs.85226	SUCLG2	Q96I99	Succinyl-CoA ligase [GDP-forming] beta-chain, mitochondrial precursor(EC 6.2.1.4) (Succinyl-CoA synthetase, betaG chain) (SCS-betaG) (GTP-specific succinyl-CoA synthetase beta subunit) (Fragment).	283398	Hs.247309
LIPA	P38571	Lysosomal acid lipase/cholesteryl ester hydrolase precursor(EC 3.1.1.13) (LAL) (Acid cholesteryl ester hydrolase) (Sterolesterase) (Lipase A) (Cholesteryl esterase).	3988	Hs.85226	SUCLG2	Q96I99	Succinyl-CoA ligase [GDP-forming] beta-chain, mitochondrial precursor(EC 6.2.1.4) (Succinyl-CoA synthetase, betaG chain) (SCS-betaG) (GTP-specific succinyl-CoA synthetase beta subunit) (Fragment).	8801	Hs.247309
LIPA	P38571	Lysosomal acid lipase/cholesteryl ester hydrolase precursor(EC 3.1.1.13) (LAL) (Acid cholesteryl ester hydrolase) (Sterolesterase) (Lipase A) (Cholesteryl esterase).	3988	Hs.85226	SUCLG2	Q96I99	Succinyl-CoA ligase [GDP-forming] beta-chain, mitochondrial precursor(EC 6.2.1.4) (Succinyl-CoA synthetase, betaG chain) (SCS-betaG) (GTP-specific succinyl-CoA synthetase beta subunit) (Fragment).	8801	Hs.446476
LIPA	P38571	Lysosomal acid lipase/cholesteryl ester hydrolase precursor(EC 3.1.1.13) (LAL) (Acid cholesteryl ester hydrolase) (Sterolesterase) (Lipase A) (Cholesteryl esterase).	3988	Hs.85226	SUCLG2	Q96I99	Succinyl-CoA ligase [GDP-forming] beta-chain, mitochondrial precursor(EC 6.2.1.4) (Succinyl-CoA synthetase, betaG chain) (SCS-betaG) (GTP-specific succinyl-CoA synthetase beta subunit) (Fragment).	283398	Hs.247309
LIPA	P38571	Lysosomal acid lipase/cholesteryl ester hydrolase precursor(EC 3.1.1.13) (LAL) (Acid cholesteryl ester hydrolase) (Sterolesterase) (Lipase A) (Cholesteryl esterase).	3988	Hs.85226	SUCLG2	Q96I99	Succinyl-CoA ligase [GDP-forming] beta-chain, mitochondrial precursor(EC 6.2.1.4) (Succinyl-CoA synthetase, betaG chain) (SCS-betaG) (GTP-specific succinyl-CoA synthetase beta subunit) (Fragment).	8801	Hs.446476
OCLN	Q16625	Occludin.	4950	Hs.171952	ITCH	Q96J02	Itchy homolog E3 ubiquitin protein ligase (EC 6.3.2.19) (Itch)(Atrophin-1-interacting protein 4) (AIP4) (NFE2-associated polypeptide1) (NAPP1).	83737	Hs.314676
ATN1	P54259	Atrophin-1 (Dentatorubral-pallidoluysian atrophy protein).	1822	Hs.169488	ITCH	Q96J02	Itchy homolog E3 ubiquitin protein ligase (EC 6.3.2.19) (Itch)(Atrophin-1-interacting protein 4) (AIP4) (NFE2-associated polypeptide1) (NAPP1).	83737	Hs.314676
OCLN	Q16625	Occludin.	4950	Hs.171952	ITCH	Q96J02	Itchy homolog E3 ubiquitin protein ligase (EC 6.3.2.19) (Itch)(Atrophin-1-interacting protein 4) (AIP4) (NFE2-associated polypeptide1) (NAPP1).	83737	Hs.314676
EGFR	P00533	Epidermal growth factor receptor precursor (EC 2.7.1.112) (Receptorprotein-tyrosine kinase ErbB-1).	1956	Hs.77432	HBEGF	Q99075	Heparin-binding EGF-like growth factor precursor (HB-EGF) (HBEGF)(Diphteria toxin receptor) (DT-R).	1839	Hs.799
CD82	P27701	CD82 antigen (Inducible membrane protein R2) (C33 antigen) (IA4)(Metastasis suppressor Kangai 1) (Suppressor of tumorigenicity-6).	3732	Hs.323949	HBEGF	Q99075	Heparin-binding EGF-like growth factor precursor (HB-EGF) (HBEGF)(Diphteria toxin receptor) (DT-R).	1839	Hs.799
ERBB4	Q15303	Receptor protein-tyrosine kinase erbB-4 precursor (EC 2.7.1.112)(p180erbB4) (Tyrosine kinase-type cell surface receptor HER4).	2066	Hs.1939	HBEGF	Q99075	Heparin-binding EGF-like growth factor precursor (HB-EGF) (HBEGF)(Diphteria toxin receptor) (DT-R).	1839	Hs.799
MMP7	P09237	Matrilysin precursor (EC 3.4.24.23) (Pump-1 protease) (Uterinemetalloproteinase) (Matrix metalloproteinase-7) (MMP-7) (Matrin).	4316	Hs.2256	HBEGF	Q99075	Heparin-binding EGF-like growth factor precursor (HB-EGF) (HBEGF)(Diphteria toxin receptor) (DT-R).	1839	Hs.799
ATP6V1E1	P36543	Vacuolar ATP synthase subunit E (EC 3.6.3.14) (V-ATPase E subunit)(Vacuolar proton pump E subunit) (V-ATPase 31 kDa subunit) (P31).	529	Hs.77805	ATP6V0B	Q99437	Vacuolar ATP synthase 21 kDa proteolipid subunit (EC 3.6.3.14)(HATPL).	533	Hs.7476
ATP6V1E1	P36543	Vacuolar ATP synthase subunit E (EC 3.6.3.14) (V-ATPase E subunit)(Vacuolar proton pump E subunit) (V-ATPase 31 kDa subunit) (P31).	529	Hs.77805	ATP6V0B	Q99437	Vacuolar ATP synthase 21 kDa proteolipid subunit (EC 3.6.3.14)(HATPL).	533	Hs.7476
HOMER2	Q9NSB8	Homer protein homolog 2 (Homer-2).	9455	Hs.93564	CENTG1	Q99490	Centaurin gamma 1.	116986	Hs.348260
ACTB	P60709	Actin, cytoplasmic 1 (Beta-actin).	60	Hs.426930	P2RX7	Q99572	P2X purinoceptor 7 (ATP receptor) (P2X7) (Purinergic receptor) (P2Zreceptor).	5027	Hs.97643
SMAD2	Q15796	Mothers against decapentaplegic homolog 2 (SMAD 2) (Mothers againstDPP homolog 2) (Mad-related protein 2) (hMAD-2) (JV18-1) (hSMAD2).	4087	Hs.110741	LITAF	Q99732	Lipopolysaccharide-induced tumor necrosis factor-alpha factor (LPS-induced TNF-alpha factor) (P53-induced protein 7).	9516	Hs.76507
DSG2	Q14126	Desmoglein 2 precursor (HDGC).	1829	Hs.412597	PKP2	Q99959	Plakophilin 2.	5318	Hs.25051
TFAP2A	P05549	Transcription factor AP-2 alpha (AP2-alpha) (Activating enhancer-binding protein 2 alpha) (AP-2 transcription factor) (Activatorprotein-2) (AP-2).	7020	Hs.210911	CITED2	Q99967	Cbp/p300-interacting transactivator 2 (MSG-related protein 1) (MRG1protein) (P35srj).	10370	Hs.82071
TFAP2C	Q92754	Transcription factor AP-2 gamma (AP2-gamma) (Activating enhancer-binding protein 2 gamma) (Transcription factor ERF-1).	7022	Hs.440411	CITED2	Q99967	Cbp/p300-interacting transactivator 2 (MSG-related protein 1) (MRG1protein) (P35srj).	10370	Hs.82071
TFAP2A	P05549	Transcription factor AP-2 alpha (AP2-alpha) (Activating enhancer-binding protein 2 alpha) (AP-2 transcription factor) (Activatorprotein-2) (AP-2).	7020	Hs.210911	CITED2	Q99967	Cbp/p300-interacting transactivator 2 (MSG-related protein 1) (MRG1protein) (P35srj).	10370	Hs.82071
PGD	P52209	6-phosphogluconate dehydrogenase, decarboxylating (EC 1.1.1.44).	5226	Hs.392837	MIZF	Q9BQA5	MBD2 (Methyl-CpG-binding protein)-interacting zinc fingerprotein.	25988	Hs.7987
COPA	P53621	Coatomer alpha subunit (Alpha-coat protein) (Alpha-COP) (HEPCOP) (HEP-COP) [Contains: Xenin (Xenopsin-related peptide); Proxenin].	1314	Hs.477132	DOHH	Q9BU89	Hypothetical protein.	83475	Hs.91103
COPB2	P35606	Coatomer beta' subunit (Beta'-coat protein) (Beta'-COP) (p102).	9276	Hs.75724	DOHH	Q9BU89	Hypothetical protein.	83475	Hs.91103
ACSL4	O60488	Long-chain-fatty-acid--CoA ligase 4 (EC 6.2.1.3) (Long-chain acyl-CoAsynthetase 4) (LACS 4).	2182	Hs.269559	DOHH	Q9BU89	Hypothetical protein.	83475	Hs.91103
EIF3S4	O75821	Eukaryotic translation initiation factor 3 subunit 4 (eIF-3 delta)(eIF3 p44) (eIF-3 RNA-binding subunit) (eIF3 p42) (eIF3g).	8666	Hs.28081	DOHH	Q9BU89	Hypothetical protein.	83475	Hs.91103
BCL2L1	Q07817	Apoptosis regulator Bcl-X (Bcl-2-like 1 protein).	598	Hs.305890	ANTXR1	Q9H6X2	Anthrax toxin receptor 1 precursor (Tumor endothelial marker 8).	84168	Hs.274520
BRCA1	P38398	Breast cancer type 1 susceptibility protein.	672	Hs.194143	ANTXR1	Q9H6X2	Anthrax toxin receptor 1 precursor (Tumor endothelial marker 8).	84168	Hs.274520
SEC23B	Q15437	Protein transport protein Sec23B (SEC23-related protein B).	10483	Hs.173497	BXDC1	Q9H7B2	Brix domain containing protein 1.	84154	Hs.372265
EIF4E	P06730	Eukaryotic translation initiation factor 4E (eIF4E) (eIF-4E) (mRNAcap-binding protein) (eIF-4F 25 kDa subunit).	374810	Hs.79306	BXDC1	Q9H7B2	Brix domain containing protein 1.	84154	Hs.372265
CBS	P35520	Cystathionine beta-synthase (EC 4.2.1.22) (Serine sulfhydrase) (Beta-thionase).	875	Hs.171003	BXDC1	Q9H7B2	Brix domain containing protein 1.	84154	Hs.372265
PGD	P52209	6-phosphogluconate dehydrogenase, decarboxylating (EC 1.1.1.44).	5226	Hs.392837	BXDC1	Q9H7B2	Brix domain containing protein 1.	84154	Hs.372265
TGFA	P01135	Transforming growth factor alpha precursor (TGF-alpha) (EGF-like TGF)(ETGF) (TGF type 1).	7039	Hs.170009	GORASP2	Q9H8Y8	Hypothetical protein FLJ13139.	26003	Hs.6880
UFM1	P61960	UPF0185 protein BM-002.	51569	Hs.367646	GORASP2	Q9H8Y8	Hypothetical protein FLJ13139.	26003	Hs.6880
TOM1L1	O75674	TOM1-like 1 protein (Target of myb-like 1 protein) (Src activating andsignaling molecule protein).	10040	Hs.153504	RAB18	Q9NP72	Ras-related protein Rab-18.	22931	Hs.414357
MAPK10	P53779	Mitogen-activated protein kinase 10 (EC 2.7.1.37) (Stress-activatedprotein kinase JNK3) (c-Jun N-terminal kinase 3) (MAP kinase p493F12).	5602	Hs.25209	XPNPEP1	Q9NQW7	Cytosolic aminopeptidase P (EC 3.4.11.9) (X-prolyl aminopeptidase(Aminopeptidase P) 1, soluble) (XPNPEP1 protein).	7511	Hs.390623
CENTG1	Q99490	Centaurin gamma 1.	116986	Hs.348260	HOMER2	Q9NSB8	Homer protein homolog 2 (Homer-2).	9455	Hs.93564
TNFRSF11A	Q9Y6Q6	Tumor necrosis factor receptor superfamily member 11A precursor(Receptor activator of NF-KB) (Osteoclast differentiation factorreceptor) (ODFR).	8792	Hs.204044	MAP3K7IP2	Q9NYJ8	TAK1-binding protein 2 (Mitogen-activated protein kinase kinase kinase7 interacting protein 2, isoform 1).	23118	Hs.109727
PFKL	P17858	6-phosphofructokinase, liver type (EC 2.7.1.11) (Phosphofructokinase1) (Phosphohexokinase) (Phosphofructo-1-kinase isozyme B) (PFK-B).	5211	Hs.368741	MAP3K7IP2	Q9NYJ8	TAK1-binding protein 2 (Mitogen-activated protein kinase kinase kinase7 interacting protein 2, isoform 1).	23118	Hs.109727
IRAK1	P51617	Interleukin-1 receptor-associated kinase 1 (EC 2.7.1.-) (IRAK-1).	3654	Hs.182018	MAP3K7IP2	Q9NYJ8	TAK1-binding protein 2 (Mitogen-activated protein kinase kinase kinase7 interacting protein 2, isoform 1).	23118	Hs.109727
PFKL	P17858	6-phosphofructokinase, liver type (EC 2.7.1.11) (Phosphofructokinase1) (Phosphohexokinase) (Phosphofructo-1-kinase isozyme B) (PFK-B).	5211	Hs.368741	MAP3K7IP2	Q9NYJ8	TAK1-binding protein 2 (Mitogen-activated protein kinase kinase kinase7 interacting protein 2, isoform 1).	23118	Hs.109727
CSE1L	P55060	Importin-alpha re-exporter (Chromosome segregation 1-like protein)(Cellular apoptosis susceptibility protein).	1434	Hs.90073	EIF2AK4	Q9P2K8	KIAA1338 protein (Fragment).	27104	Hs.412102
TOM1L1	O75674	TOM1-like 1 protein (Target of myb-like 1 protein) (Src activating andsignaling molecule protein).	10040	Hs.153504	COPS7A	Q9UBW8	Cop9 complex subunit 7a (DERP10) (Dermal papilla derived protein10).	50813	Hs.125309
EPHX1	P07099	Epoxide hydrolase 1 (EC 3.3.2.3) (Microsomal epoxide hydrolase)(Epoxide hydratase).	2052	Hs.89649	SRP68	Q9UHB9	Signal recognition particle 68 kDa protein (SRP68).	6730	Hs.273307
EIF2B2	P49770	Translation initiation factor eIF-2B beta subunit (eIF-2B GDP-GTPexchange factor) (S20I15) (S20III15).	8892	Hs.497429	EIF2B4	Q9UI10	Translation initiation factor eIF-2B delta subunit (eIF-2B GDP-GTPexchange factor).	8890	Hs.169474
UFM1	P61960	UPF0185 protein BM-002.	51569	Hs.367646	RABAC1	Q9UI14	Prenylated rab acceptor 1 (RABAC1 protein).	10567	Hs.11417
EGFR	P00533	Epidermal growth factor receptor precursor (EC 2.7.1.112) (Receptorprotein-tyrosine kinase ErbB-1).	1956	Hs.77432		Q9UKM3	Transforming growth factor-alpha variant I.	7039	Hs.170009
JAK3	P52333	Tyrosine-protein kinase JAK3 (EC 2.7.1.112) (Janus kinase 3) (JAK-3)(Leukocyte janus kinase) (L-JAK).	3640	Hs.37062	ALK	Q9UM73	ALK tyrosine kinase receptor precursor (EC 2.7.1.112) (Anaplasticlymphoma kinase) (CD246 antigen).	238	Hs.410680
JAK3	P52333	Tyrosine-protein kinase JAK3 (EC 2.7.1.112) (Janus kinase 3) (JAK-3)(Leukocyte janus kinase) (L-JAK).	3640	Hs.37062	ALK	Q9UM73	ALK tyrosine kinase receptor precursor (EC 2.7.1.112) (Anaplasticlymphoma kinase) (CD246 antigen).	238	Hs.410680
IRS1	P35568	Insulin receptor substrate-1 (IRS-1).	3667	Hs.390242	ALK	Q9UM73	ALK tyrosine kinase receptor precursor (EC 2.7.1.112) (Anaplasticlymphoma kinase) (CD246 antigen).	238	Hs.410680
IRS1	P35568	Insulin receptor substrate-1 (IRS-1).	3667	Hs.390242	ALK	Q9UM73	ALK tyrosine kinase receptor precursor (EC 2.7.1.112) (Anaplasticlymphoma kinase) (CD246 antigen).	238	Hs.410680
	P01118	Transforming protein p21b (K-Ras 2B) (Ki-Ras) (c-K-ras).		null	SHOC2	Q9UQ13	Leucine-rich repeat protein SHOC-2 (Ras-binding protein Sur-8).	8036	Hs.104315
	P01118	Transforming protein p21b (K-Ras 2B) (Ki-Ras) (c-K-ras).		null	SHOC2	Q9UQ13	Leucine-rich repeat protein SHOC-2 (Ras-binding protein Sur-8).	8036	Hs.104315
	P01118	Transforming protein p21b (K-Ras 2B) (Ki-Ras) (c-K-ras).		null	SHOC2	Q9UQ13	Leucine-rich repeat protein SHOC-2 (Ras-binding protein Sur-8).	8036	Hs.104315
AKT1	P31749	RAC-alpha serine/threonine-protein kinase (EC 2.7.1.37) (RAC-PK-alpha)(Protein kinase B) (PKB) (C-AKT).	207	Hs.368861	MAPK8IP1	Q9UQF2	C-jun-amino-terminal kinase interacting protein 1 (JNK-interactingprotein 1) (JIP-1) (JNK MAP kinase scaffold protein 1) (Islet-brain-1)(IB-1) (Mitogen-activated protein kinase 8-interacting protein 1).	9479	Hs.234249
RAB4A	P20338	Ras-related protein Rab-4A.	5867	Hs.296169	CD2AP	Q9Y5K6	CD2-associated protein (Cas ligand with multiple SH3 domains) (Adapterprotein CMS).	23607	Hs.374340
BCAR1	P56945	CRK-associated substrate (p130Cas) (Breast cancer anti-estrogenresistance 1 protein).	9564	Hs.273219	CD2AP	Q9Y5K6	CD2-associated protein (Cas ligand with multiple SH3 domains) (Adapterprotein CMS).	23607	Hs.374340
BCAR1	P56945	CRK-associated substrate (p130Cas) (Breast cancer anti-estrogenresistance 1 protein).	9564	Hs.273219	CD2AP	Q9Y5K6	CD2-associated protein (Cas ligand with multiple SH3 domains) (Adapterprotein CMS).	23607	Hs.374340
CD2	P06729	T-cell surface antigen CD2 precursor (T-cell surface antigen T11/Leu-5) (LFA-2) (LFA-3 receptor) (Erythrocyte receptor) (Rosette receptor).	914	Hs.89476	CD2AP	Q9Y5K6	CD2-associated protein (Cas ligand with multiple SH3 domains) (Adapterprotein CMS).	23607	Hs.374340
MAP3K7IP2	Q9NYJ8	TAK1-binding protein 2 (Mitogen-activated protein kinase kinase kinase7 interacting protein 2, isoform 1).	23118	Hs.109727	TNFRSF11A	Q9Y6Q6	Tumor necrosis factor receptor superfamily member 11A precursor(Receptor activator of NF-KB) (Osteoclast differentiation factorreceptor) (ODFR).	8792	Hs.204044
TNFSF11	O14788	Tumor necrosis factor ligand superfamily member 11 (Receptor activatorof nuclear factor kappa B ligand) (RANKL) (TNF-related activation-induced cytokine) (TRANCE) (Osteoprotegerin ligand) (OPGL) (Osteoclastdifferentiation factor) (ODF).	8600	Hs.333791	TNFRSF11A	Q9Y6Q6	Tumor necrosis factor receptor superfamily member 11A precursor(Receptor activator of NF-KB) (Osteoclast differentiation factorreceptor) (ODFR).	8792	Hs.204044
