# Supplementary material for: Gene regulatory networks in lactation: identification of global principles using bioinformatics
Source: BMC Syst Biol. 2007 Nov 27;1:56. doi: 10.1186/1752-0509-1-56 (PMC2225983; doi:10.1186/1752-0509-1-56)
Supplement: Additional file 6 — Additional data file 6 is an Excel file that lists genes that are members of the Literature Gene Set. These genes have been co-published with the keyword 'lactation'. [file 1752-0509-1-56-S6.xls]

## Sheet: lactation_genes_relative_score0
Gene id	Gene name	Gene Symbol(s)	Gene Aliase(s)	Number of hits	log10(Relative Score)
13970	prolactin	PRL		1537	1.52479
9494	SMAD in the antisense orientation	DAMS		941	2.13886
13921	insulin	INS		792	0.595121
14269	oxytocin,neurophysin I	OXT	OT-NPI	493	1.45695
13387	phosphatidylinositol glycan,class S	PIG-S		316	0.679739
7484	albumin		PRO0883	192	0.248248
1716	casein,beta	CSN2	CASB	169	1.71114
4999	parathyroid hormone	PTH		143	0.727905
1689	CD79A antigen	CD79A	IGA,MB-1	134	0.61241
4455	gonadotropin-releasing hormone 1,leutinizing-releasing hormone	GNRH1	GNRH,GRH,LHRH,LNRH	123	0.761308
8182	lactalbumin,alpha	LALBA		115	1.74816
12588	lipoprotein lipase	LPL	LIPD	106	1.09562
6709	casein,alpha	CSN1		105	1.54197
15318	leptin,obesity homolog		OBS	101	1.08018
12461	proopiomelanocortin,adrenocorticotropin,beta-lipotropin,alpha-melanocyte stimulating hormone,beta-melanocyte stimulating hormone,beta-endorphin	POMC	ACTH,MSH,POC	96	0.402058
2154	prolactin receptor	PRLR		87	1.79288
2068	glucagon	GCG		86	0.462617
3565	epidermal growth factor,beta-urogastrone	EGF	URG	85	0.404379
12035	tumor necrosis factorsuperfamily,member 5	TNFSF5	CD154,CD40L,CD40LG,GP39,HCD40L,HIGM1,IGM,IMD3,T-B CELL ACTIVATING MOLECULE,T-BAM	83	0.264383
12768	neuregulin 1	NRG1	GGF,GGF2,HGL,HRG,HRGA,NDF,SMDF	77	1.77042
2643	serine proteinase inhibitor,clade B,member 3,ovalbumin,member 3	SERPINB3	SCC,SCCA1,T4-A	70	1.50986
2141	thyrotropin-releasing hormone	TRH		65	0.717718
7480	chorionic somatomammotropin hormone 1,chorionic somatomammotropin hormone-like 1,placental lactogen	CSH1,CSHL1	CS-5,CSA,CSHP1,CSL,CSMT	64	0.975255
13470	chorionic somatomammotropin hormone 1,chorionic somatomammotropin hormone 2,chorionic somatomammotropin hormone-like 1,placental lactogen	CSH1,CSH2,CSHL1	CS-5,CSA,CSB,CSHP1,CSL,CSMT	64	0.964642
238	chorionic somatomammotropin hormone 1,chorionic somatomammotropin hormone 2,placental lactogen	CSH1,CSH2	CSA,CSB,CSMT	63	0.974566
11112	muscleblind-like	MBNL	EXP,EXP35,EXP40,EXP42,KIAA0428	59	1.05636
5173	pyruvate carboxylase		PCB	55	1.09205
3507	progesterone receptor	PGR	NR3C3	49	0.700086
12930	insulin-like growth factor 1,somatomedin C	IGF1		47	0.855612
10752	arginine vasopressin,neurophysin II,antidiuretic hormone	AVP	ADH,ARVP,AVP-NPII,AVRP	46	0.44592
3467	casein,kappa	CSN10	CSN3	44	1.7472
13795	transferrin		PRO1557	44	0.282649
14369	signal transducer and activator of transcription 5A	STAT5A	MGF,STAT5	42	1.47306
4890	D-dopachrome tautomerase	DDT		42	0.81436
11310	arginine vasopressin,oxytocin,prepro-,neurophysin II,antidiuretic hormone,neurophysin I	AVP,OXT	ADH,ARVP,AVP-NPII,AVRP,OT-NPI	41	0.481934
12719	nucleobindin 2	NUCB2	NEFA	40	1.79085
11424	somatostatin	SST		40	0.212614
7236	nuclear receptor coactivator 6	NCOA6	AIB3,ASC2,KIAA0181,NRC,PRIP,RAP250,TRBP	39	1.66132
12984	neuropeptide Y	NPY		38	0.59336
14584	plasminogen	PLG		38	0.0305754
492	RAN binding protein 2,plasminogen	PLG,RANBP2	NUP358	38	0.0297165
316	protein tyrosine phosphatase type IVA,member 3	PTP4A3	PRL-3,PRL-R,PRL3	37	1.92735
7969	corticotropin releasing hormone	CRH		37	0.574536
10297	insulin receptor	INSR		36	0.533202
4773	chorionic gonadotropin,beta polypeptide	CGB,CGB1,CGB2,CGB5,CGB7,CGB8	CG-BETA-A,CGB3,HCG	34	0.321472
7753	chorionic gonadotropin,beta polypeptide	CGB,CGB5,CGB7	CG-BETA-A,CGB3,HCG	34	0.321472
7053	glycoprotein hormones,alpha polypeptide	CGA	GPHA1,GPHA,HCG	34	0.309466
12634	interleukin 4	IL4	IGG1,IL-4	34	0.0131112
8814	oxytocin receptor	OXTR	OT-R	33	1.45127
10450	signal transducer and activator of transcription 5B	STAT5B	STAT5	33	1.40513
5827	v-fos FBJ murine osteosarcoma viral oncogene homolog	FOS		33	0.311902
11542	proline rich 3	PROL3	P-B	31	0.641503
14474	proline rich 3,protein homologous to salivary proline-rich protein P-B	PBI,PROL3	P-B,P-B1	31	0.624375
15518	epidermal growth factor receptor,erythroblastic leukemia viral,oncogene homolog 2	EGFR	ERBB	30	0.252574
15034	protein A			30	0.177294
13229	insulin-like growth factor binding protein 3	IGFBP3		28	0.883577
11486	bone gamma-carboxyglutamateprotein,osteocalcin	BGLAP	BGP	28	0.592674
11577	(nuclear receptor subfamily 3,group C,member 1),(glucocorticoid receptor)	NR3C1	GCR,GRL	28	0.499447
639	galanin	GAL	GALN,GLNN	28	0.386408
2256	galanin,galanin-related peptide	GAL,LOC51083	GALN,GLNN	28	0.386408
4644	cholecystokinin	CCK		27	0.226303
5178	ceruloplasmin,ferroxidase			25	0.610879
8925	transforming growth factor,alpha	TGFA		25	0.405235
13916	tyrosine hydroxylase		TYH	24	0.359243
4796	lactase	LCT	LPH	23	0.871888
15511	growth hormone releasing hormone	GHRH	GHRF,GRF	23	0.698874
3594	insulin-like growth factor binding protein 2	IGFBP2	IBP2	22	1.14073
7227	glucose-6-phosphate dehydrogenase	G6PD	G6PD1	22	0.375892
3039	glutamic-pyruvate transaminase,alanine aminotransferase	GPT	AAT1,ALT1,GPT1	22	0.309924
7984	2.19 gene,glucose-6-phosphate dehydrogenase	2.19,G6PD	G6PD1	22	0.309
8795	vasoactive intestinal peptide	VIP		22	0.235144
14070	cytochrome P450,subfamily I,polypeptide 2	CYP1A2	CP12,P3-450,P450	22	0.0627023
13869	B-cell CLL/lymphoma 2	BCL2		21	0.101194
10875	BCL2-associated X protein	BAX		20	0.538846
14031	natriuretic peptide precursor A	NPPA	ANP,PND	20	0.486068
8786	cytochrome P450,subfamily IIB,polypeptide 6	CYP2B6	CPB6,CYPIIB6,IIB1,P450	20	0.0403373
411	growth hormone receptor	GHR		19	1.09043
909	C1q-related factor	CRF		19	0.591769
10060	glutathione reductase	GSR		19	0.48942
12474	v-erb-b2 erythroblastic leukemia viral oncogene homolog 2,neuro/glioblastoma derived oncogene homolog	ERBB2	HER-2,HER2,NEU,NGL	18	0.346419
1226	chromosome 5 open reading frame 7,v-erb-b2 erythroblastic leukemia viral oncogene homolog 2,neuro/glioblastoma derived oncogene homolog	C5ORF7,ERBB2	5QNCA,HER-2,HER2,KIAA1082,NEU,NGL	18	0.346234
6010	immunoglobulin lambda-like polypeptide 1	IGLL1	14.1,CD179B,IGI,IGL5,IGLL,IGO,IGVPB,VPREB1	17	0.604912
13602	polymerase,alpha	POLA2		17	0.0265414
4282	polymerase,alpha	POLA		17	0.0130354
1515	gastrin			17	0.00347346
1185	(lipase A),(lipase,lysosomal acid),(cholesterol esterase)	LIPA	LAL	16	0.799409
9159	sterol O-acyltransferase1,cholesterol acyltransferase 1	SOAT1	ACACT,ACAT,ACAT1,SOAT,STAT	16	0.523745
9284	galactosidase,alpha	GLA		16	0.427606
12310	alkaline phosphatase,liver	ALPL	AP-TNAP,HOPS,TNSALP	16	0.289281
8134	contactin 5	CNTN5	NB-2	15	1.39766
5921	leptin receptor	LEPR	OBR	15	0.991987
12325	CD1B antigen,b polypeptide	CD1B	CD1,CD1B	15	0.423143
6491	CD1C antigen,c polypeptide	CD1C	CD1,CD1C	15	0.421911
5697	CD1A antigen,a polypeptide	CD1A	CD1,CD1A	15	0.372577
4098	insulin-like growth factor binding protein 5	IGFBP5	IBP5	14	1.28894
819	clusterin,sulfated glycoprotein 2,testosterone-repressed prostate message 2,apolipoprotein J		APOJ,SGP-2,SGP2,SP-40,TRPM-2,TRPM2	14	1.09943
12838	carboxyl ester lipase,bile salt-stimulated lipase	CEL	BAL,BSSL	14	0.71643
10592	carboxyl ester lipase,bile salt-stimulated lipase	CEL	BAL,BSSL,CELL1,CELL2,CELL3	14	0.689828
7297	lactoperoxidase	LPO	SPO	14	0.671563
646	phosphogluconate dehydrogenase	PGD		14	0.567688
14396	alkaline phosphatase,intestinal	ALPI	IAP	14	0.549013
1036	CD2 antigen,sheep red blood cell receptor	CD2	SRBC	14	0.219147
5017	protein S	PROS1	PROS	13	0.262676
9026	lipase,hepatic	LIPC		12	0.704335
3874	Wiskott-Aldrich syndrome,eczema thrombocytopenia		IMD2,THC	12	0.645424
3521	CSE1 chromosome segregation 1-like	CSE1L	CAS,CSE1	12	0.443837
10344	breast cancer anti-estrogen resistance 1	BCAR1	CAS,CRKAS,P130CAS	12	0.431656
422	cyclin D1	CCND1	BCL1,D11S287E,PRAD1,U21B31	12	0.393944
8701	(carbonic anhydrase III),(carbonic anhydrase,muscle specific)	CA3	CAIII	12	0.275903
1033	T cell activation,increased late expression	TACTILE		12	0.26836
7972	transforming growth factor,beta 1	TGFB1	CED,DPD1,TGFB	12	0.242991
5588	(actin,beta),(dynactin 4)	ACTB,DCTN4		12	0.177207
8803	actin,beta	ACTB		12	0.177207
2855	glutamyl-prolyl-tRNA synthetase	EPRS	PARS,QARS,QPRS	12	0.00823385
5225	lipase,hormone-sensitive	LIPE	HSL,LHS	11	1.07406
15460	fatty acid synthase	FASN		11	0.954525
9188	S100 calcium binding protein A6,calcyclin	S100A6	2A9,5B10,CABP,CACY,PRA	11	0.68546
4815	breast cancer 1,early onset	BRCA1	PSCP	11	0.535395
14450	Pyruvate dehydrogenase complex,lipoyl-containing component X,E3-binding protein	PDX1	DLDBP-PENDING,E3BP	11	0.469449
15211	(amylase,alpha 2B),(amylase,pancreatic)	AMY2B	AMY2	11	0.144764
3393	adenosine deaminase	ADA		11	0.0878169
3041	signal transducer and activator of transcription 3,acute-phase response factor	STAT3	APRF	10	0.640567
10146	BCL2-like 1	BCL2L1	BCL2L,BCLX	10	0.545972
218	cytochrome P450,subfamily I,polypeptide 1	CYP1A1	AHH,AHRR,CP11,CYP1,P1-450,P450-C,P450DX	10	0.358125
6812	apolipoprotein B	APOB	FLDB	10	0.0612074
6205	PRO1073 protein,apolipoprotein B	APOB,PRO1073	FLDB	10	0.0612074
6407	tumor necrosis factor receptor superfamily,member 5	TNFRSF5	BP50,CD40,P50	10	0.027639
74	glutathione transferase zeta 1,maleylacetoacetate isomerase	GSTZ1	GSTZ1-1,MAAI,MAI	9	1.11762
14755	glutathione transferase zeta 1,neuroglobin,putative protein O-mannosyltransferase	DKFZP434P0111,GSTZ1,NGB,POMT2	GSTZ1-1,MAAI,MAI	9	1.09705
3684	(carnitine palmitoyltransferase I),(carnitine palmitoyltransferase,liver)	CPT1A	CPT1,CPT1-L,L-CPT1	9	1.01408
1158	phosphoenolpyruvate carboxykinase 2	PCK2	PEPCK	9	0.998342
8052	ubiquitination factor E4B,UFD2 homolog	UBE4B	686,KIAA0684,UFD2	9	0.836651
13767	acetyl-Coenzyme A carboxylase alpha	ACACA	ACAC,ACC,ACC1	9	0.767536
1969	gap junction protein,alpha 1,43kD,connexin 43	GJA1	CX43	9	0.653767
2809	(mucin 1	MUC1	CD227,EMA,PEM,PUM	9	0.554071
2434	5' nucleotidase	AIRP	CN-IB	9	0.271377
3103	5' nucleotidase	NT5	CD73	9	0.26777
2396	maltase-glucoamylase,alpha-glucosidase	MGAM	MGA	9	0.247423
2964	amylase,alpha	AMY1A,AMY2A,AMY2B	AMY1,AMY2	9	0.169795
10827	polymerase,gamma	POLG	PEO,POLG1,POLGA	9	0.163939
3298	triadin	TRDN	TDN,TRIADIN	8	1.62832
4432	v-erb-a erythroblastic leukemia viral oncogene homolog 4	ERBB4	HER4	8	1.13816
6553	stearoyl-CoA desaturase,delta-9-desaturase	SCD		8	0.952184
9693	cytochrome b-561,stearoyl-CoA desaturase,delta 9 desaturase	CYB561,SCD		8	0.926184
1296	sarcoma amplified sequence	SAS		8	0.822803
2082	N-acetylneuraminic acid phosphate synthase,sialic acid synthase	SAS		8	0.817448
2411	insulin-like growth factor binding protein 1	IGFBP1	IBP1	8	0.552017
1563	opioid growth factor receptor	OGFR	21922	8	0.550464
3142	(amplified in osteosarcoma),(centaurin,gamma 1),(cyclin-dependent kinase 4),(sarcoma amplified sequence)	CDK4,CENTG1,OS-9,SAS	CMM3,KIAA0167,MGC14458,PSK-J3	8	0.412123
3087	dolichyl-phosphateN-acetylglucosaminephosphotransferase 1,GlcNAc-1-P transferase	DPAGT1	D11S366,DGPT,DPAGT,DPAGT2,GPT,UAGT,UGAT	8	0.358863
5929	gamma-glutamyltransferase 1	GGT1,LOC91227	D22S672,D22S732,GGT,GTG	8	0.354471
8167	gamma-glutamyltransferase 1	GGT1	D22S672,D22S732,GGT,GTG	8	0.354471
9415	gamma-glutamyltransferase 1	GGT1,GGT2,LOC91227	D22S672,D22S732,GGT,GTG	8	0.354471
15252	gamma-glutamyltransferase 1	GGT1,GGT2,GGTLA4,LOC91227	D22S672,D22S732,GGT,GTG,DJ831C21.2	8	0.354471
13740	gamma-glutamyltransferase 1	GGT1,GGTLA4,LOC91227	D22S672,D22S732,GGT,GTG,DJ831C21.2	8	0.354471
5577	integrin,beta 1,fibronectin receptor,beta polypeptide	ITGB1	CD29,FNRB,GPIIA,MDF2,MSK12	8	0.190917
13049	deoxyribonuclease I	DNASE1	DNL1	8	0.140561
7899	apolipoprotein A-I	APOA1		8	0.112545
13389	dead ringer-like 1	DRIL1	BRIGHT	8	0.0199508
13729	flap structure-specific endonuclease 1	FEN1	FEN-1,MF1,RAD2	7	1.03621
612	uncoupling protein 1	UCP1	SLC25A7,UCP	7	0.803807
3549	lysyl oxidase	LOX		7	0.696681
7017	renin binding protein	RENBP	RBP,RNBP	7	0.686875
10208	interferon induced transmembrane protein 1,interferon induced transmembrane protein 2,interferon induced transmembrane protein 3	IFITM1,IFITM2,IFITM3	1-8D,1-8U,9-27,IFI17,LEU13	7	0.683081
1715	transforming growth factor,beta 2	TGFB2		7	0.672567
4232	estrogen receptor 2,ER beta	ESR2	ERB,NR3A2	7	0.577806
685	cytochrome P450,subfamily XXVIIB,polypeptide 1,25-hydroxyvitamin D-1-alpha-hydroxylase	CYP27B1	CP2B,CYP1,CYP27B,P450C1,PDDR,VDD1,VDDR,VDDR I,VDR	7	0.55549
8491	solute carrier family 17,member 5	SLC17A5	AST,SIASD,SLD	7	0.521536
4016	neurofibromin 1	NF1	VRNF,WSS	7	0.518
15330	solute carrier family 2,member 4	SLC2A4	GLUT4	7	0.470672
996	placental growth factor,vascular endothelial growth factor-related protein	PGF	PLGF	7	0.457609
12147	matrilin 1,cartilage matrix protein	MATN1	CMP,CRTM	7	0.446517
10937	ornithine carbamoyltransferase	OTC		7	0.348215
2546	glutamate-ammonia ligase,glutamine synthase	GLUL	GLNS	7	0.326987
7983	(dihydrolipoamide S-succinyltransferase),(eukaryotic translation initiation factor 2B,subunit 2),(MGC11287 similar to ribosomal protein S6 kinase),(mutL homolog 3),(placental growth factor),(vascular endothelial growth factor-related protein)	DLST,EIF2B2,MGC11287,MLH3,PGF	DLTS,HNPCC,PLGF,S240II117	7	0.272888
3486	alpha-2-macroglobulin	A2M		7	0.190116
8376	choline acetyltransferase		FIMG2	7	0.0547126
1782	(angiogenin),(ribonuclease,RNase A family,5)	ANG	RNASE5	7	0.0193531
1820	tumor suppressing subtransferable candidate 3	TSSC3	BRW1C,BWR1C,HLDA2,IPL,PHLDA2	6	1.42376
4383	sarcolipin	SLN	MGC12301	6	1.36412
6073	stanniocalcin 1	STC1	STC	6	1.24988
4137	gap junction protein,beta 2,26kD,connexin 26	GJB2	CX26,DFNA3,DFNB1,NSRD1,PPK	6	0.878119
6911	insulin-like growth factor binding protein 4	IGFBP4		6	0.827804
4020	transketolase	TKT		6	0.602283
15475	breast cancer 2,early onset	BRCA2		6	0.489569
5217	KIT ligand	KITLG	KITL,KL-1,MGF,SCF	6	0.460546
1029	serine dehydratase	SDH		6	0.377583
12603	matrix metalloproteinase 3,stromelysin 1,progelatinase	MMP3	SL-1,STMY,STMY1,STR1	6	0.300422
12639	neural cell adhesion molecule 1	NCAM1	CD56,NCAM	6	0.185089
12381	hepatocyte growth factor,hepapoietin A	HGF	HPTA	6	0.16812
10171	glucokinase,hexokinase 4	GCK	GLK,HK4,HKIV,HXKP,MODY2,NIDDM	6	0.0693758
11330	transferrin receptor	TFRC	CD71,TFR	6	0.0525516
7745	dipeptidase 1	DPEP1	RDP	5	1.68
14437	RD RNA-binding protein	RDBP	D6S45,NELF-E,RDP	5	1.67056
9708	mucosal vascular addressin cell adhesion molecule 1	MADCAM1	MACAM1	5	1.31683
3280	BCS1-like	BCS1L	BCS,BCS1,HS.6719,H-BCS	5	1.22574
12111	polymeric immunoglobulin receptor	PIGR		5	1.21091
15379	proteasome 26S subunit,non-ATPase,10	PSMD10	P28	5	0.991661
7153	dynein,axonemal,light intermediate polypeptide	P28		5	0.991661
12437	glutathione-S-transferase like,glutathione transferase omega	GSTTLP28	GSTO1,GSTTLP28,P28	5	0.981033
8996	gonadotropin-releasing hormone receptor	GNRHR	LHRHR	5	0.972526
502	golgi SNAP receptor complex member 1	GOSR1	GOS28,GOS28/P28,GS28,P28	5	0.966946
5786	glycoprotein 2	GP2	ZAP75	5	0.898681
3126	transforming growth factor,beta 3	TGFB3		5	0.883169
1313	(carnitine palmitoyltransferase I),(carnitine palmitoyltransferase,muscle)	CPT1B	CPT1-M,KIAA1670,M-CPT1	5	0.871147
7179	STAT induced STAT inhibitor 3	SSI-3	CIS3,SOCS3,SSI3	5	0.824797
4063	hypocretinneuropeptide precursor,orexin,neuropeptide precursor	HCRT	PPOX,HYPOCRETIN,OREXIN	5	0.818186
10854	gap junction protein,beta 1,32kD,connexin 32	GJB1	CMTX,CMTX1,CX32	5	0.787786
4995	solute carrier family 22,member 1	SLC22A1	37631	5	0.746393
12243	acetyl-Coenzyme A acetyltransferase 1,acetoacetyl Coenzyme A thiolase	ACAT1	ACAT,THIL	5	0.709115
15169	POU domain,class 2,transcription factor 1	POU2F1	OCT1,OTF1	5	0.671964
7642	N-acetyltransferase 8	NAT8	CML1,GLA,TSC501,TSC510	5	0.557336
9419	Janus kinase 2	JAK2		5	0.475286
635	CD36 antigen,collagen type I receptor,thrombospondin receptor	CD36		5	0.474989
1116	colony stimulating factor 1	CSF1	MCSF	5	0.428993
1109	peroxisome proliferative activated receptor,alpha	PPARA	HPPAR,NR1C1,PPAR	5	0.4015
14983	cartilage oligomeric matrix protein,epiphyseal dysplasia 1	COMP	EDM1,EPD,PSACH	5	0.330694
3371	HLA-G histocompatibility antigen,class I,G	HLA-G	HLA-6.0,HLA60,TCA	5	0.26338
14390	plexin A2	PLXNA2	FLJ11751,KIAA0463,OCT,PLXN2	5	0.212534
11283	interleukin 1 receptor antagonist	IL1RN	ICIL-1RA,IL1RA	5	0.160478
7841	brain-derived neurotrophic factor	BDNF		5	0.0839503
3852	milk fat globule-EGF factor 8 protein	MFGE8	BA46,EDIL1	4	1.92935
9970	calbindin 3	CALB3	CABP1,CABP9K	4	1.65564
2974	teratocarcinoma-derived growth factor 1	TDGF1	CRIPTO	4	1.43492
4966	deiodinase,iodothyronine,type I	DIO1	TXDI1	4	1.16922
8916	interferon induced transmembrane protein 2	IFITM2	1-8D	4	1.16012
4744	interferon induced transmembrane protein 2,interferon induced transmembrane protein 3	IFITM2,IFITM3	1-8D,1-8U	4	1.1512
15445	CCAAT/enhancer binding protein,alpha	CEBPA	CEBP	4	0.926184
8636	ATP citrate lyase	ACLY	ATPCL,CLATP	4	0.913745
5870	monocyte to macrophage differentiation-associated	MMD	MMA	4	0.808936
1813	lipase,gastric	LIPF	HGL,HLAL	4	0.797841
7332	amino-terminal enhancer of split	AES		4	0.707713
2938	multimerin	MMRN	ECM	4	0.678811
6435	CCAAT/enhancer binding protein,beta	CEBPB	CRP2,IL6DBP,NFIL6,TCF5	4	0.657339
13168	fibroblast growth factor 4,heparin secretory transforming protein 1	FGF4	HBGF-4,HST,HST-1,HSTF1,K-FGF,KFGF	4	0.653393
9552	ectonucleotide pyrophosphatase/phosphodiesterase 1	ENPP1	M6S1,NPP1,NPPS,PC-1,PCA1,PDNP1	4	0.638501
8306	axotrophin	AXOT	AXO,DKFZP586F1122	4	0.614763
10817	teratocarcinoma-derived growth factor 1	TDGF1,TDGF3	CR-3,CRIPTO,CRIPTO-3,TDGF1,TDGF2	4	0.536524
172	pancreatic lipase	PNLIP		4	0.518881
694	hexabrachion,tenascin C,cytotactin	HXB	TNC	4	0.49447
13483	aminolevulinate,delta,dehydratase	ALAD		4	0.485611
11141	arginase,liver	ARG1		4	0.479176
4481	sialyltransferase 8D,alpha-2, 8-polysialytransferase	SIAT8D	PST,PST1,ST8SIA-IV,ST8SIA IV	4	0.467684
254	vitelliform macular dystrophy,bestrophin	VMD2	BMD	4	0.459708
15325	cystathionine-beta-synthase	CBS		4	0.417304
11450	protein kinase C,zeta	PRKCZ		4	0.409874
5593	peptidyl-prolyl isomerase G,cyclophilin G	PPIG	CARS-CYP,CYP,PPIG-PENDING	4	0.402569
12025	cannabinoid receptor 1	CNR1	CANN6,CB-R,CB1,CB1A,CB1K5,CNR	4	0.394149
14452	solute carrier family 38,member 3	SLC38A3	G17,SN1	4	0.380466
8707	sulfotransferase family,cytosolic,1A,phenol-preferring,member 1	SULT1A1,SULT1A2	HAST4,P-PST,PST,STP,STP1,STP2	4	0.379271
1320	solute carrier family 38,member 5	SLC38A5	JM24,SN2	4	0.335307
7478	succinate dehydrogenase complex,subunit B	SDHB	SDH,SDH1,SDHIP	4	0.318637
12091	sulfotransferase family,cytosolic,1A,phenol-preferring,member 1	SULT1A1,SULT1A2,SULT1A3	HAST4,P-PST,PST,STM,STP,STP1,STP2,TL-PST	4	0.31194
4363	granulysin	GNLY	519,D2S69E,LAG-2,LAG2,NKG5,TLA519	4	0.305345
7260	solute carrier family 2,member 1	SLC2A1	GLUT1	4	0.300339
11254	insulin receptor substrate 1	IRS1	HIRS-1	4	0.283735
15268	sialyltransferase	STHM		4	0.275666
12356	cut-like 1,CCAAT displacement protein	CUTL1	CASP,CDP	4	0.243281
2165	fms-related tyrosine kinase 1,vascular endothelial growth factor receptor	FLT1	FLT,VEGFR1	4	0.208686
12167	SMC2 structural maintenance of chromosomes 2-like 1	SMC2L1	CAP-E,HCAP-E	4	0.155992
9893	immediate early protein	ETR101		4	0.14108
150	alanylaminopeptidase,aminopeptidase N,aminopeptidase M,microsomal aminopeptidase	ANPEP	CD13,GP150,PEPN	4	0.1397
12769	interleukin 1 receptor,type I	IL1R1	D2S1473,IL1R,IL1RA	4	0.109966
4329	dopa decarboxylase,aromatic L-amino acid decarboxylase	DDC	AADC	4	0.0629916
3172	pyrophosphatase		SID6-8061	4	0.0576927
580	solute carrier family 30,member 4	SLC30A4	ZNT4	3	2.03698
12721	(branched chain aminotransferase 2),(branched chain aminotransferase,mitochondrial)	BCAT2	BCT2	3	1.91205
3330	diacylglycerol O-acyltransferase homolog 1	DGAT1	ARGP1,DGAT	3	1.44871
13672	galanin receptor 1	GALR1	GALNR,GALNR1	3	1.44871
1148	transient receptor potential cation channel,subfamily M,member 2	TRPM2	KNP3,LTRPC2,TRPC7	3	1.31683
7949	synaptonemal complex protein 2	SYCP2	SCP2	3	1.13164
286	agouti related protein homolog	AGRP	AGRT,ASIP2	3	1.09498
14815	JAK binding protein	SSI-1	SOCS-1,SOCS1	3	1.06889
4567	sterol carrier protein 2	SCP2		3	1.00895
10017	amphiregulin,schwannoma-derived growth factor	AREG	SDGF	3	0.934322
14803	twist homolog,acrocephalosyndactyly 3		ACS3,H-TWIST,SCS	3	0.890856
2671	thyrotrophic embryonic factor	TEF		3	0.827246
9951	cystathionase,cystathionine gamma-lyase	CTH		3	0.762057
1573	uncoupling protein 3	UCP3	SLC25A9	3	0.755382
13794	oligodendrocyte myelin glycoprotein	OMG	OMGP	3	0.739588
86	carnitine acetyltransferase	CRAT	CAT1	3	0.650039
14352	glucagon receptor	GCGR	GGR	3	0.641949
4963	jun D proto-oncogene	JUND		3	0.613738
923	lipase,endothelial	LIPG	EDL	3	0.597651
3528	v-erb-b2 erythroblastic leukemia viral oncogene homolog 3	ERBB3	HER3	3	0.58214
6944	proprotein convertase subtilisin/kexin type 1	PCSK1	NEC1,PC-1,PC1,PC3,SPC3	3	0.580238
3784	small inducible cytokine A4	SCYA4	ACT2,AT744.1,ACT-2,LAG1,MIP-1-BETA	3	0.545623
8030	carcinoembryonic antigen-related cell adhesion molecule 1	CEACAM1	BGP,BGP1,BGPI,CD66,CD66A	3	0.516829
14828	EBNA-2 co-activator	P100	P100,SND1	3	0.4572
11607	chromosome 20 open reading frame 1	C20ORF1	C20ORF2,DIL2,FLS353,P100	3	0.455775
7098	G protein-coupled receptor 66	GPR66	GPC-R,NMU1R	3	0.4553
7377	G protein-coupled receptor 34	GPR34	GPCR	3	0.4553
6329	tumor necrosis factor receptor superfamily,member 11b,osteoprotegerin	TNFRSF11B	OCIF,OPG,TR1	3	0.433568
1003	solute carrier family 6,member 7	SLC6A7	PROT	3	0.415028
825	interferon induced transmembrane protein 1	IFITM1	9-27,IFI17,LEU13	3	0.408594
14943	interferon induced transmembrane protein 1,interferon induced transmembrane protein 3	IFITM1,IFITM3	1-8U,9-27,IFI17,LEU13	3	0.407744
12478	gelsolin	GSN		3	0.406472
6688	endothelial differentiation,lysophosphatidic acid G-protein-coupled receptor,7	EDG7	EDG-7,GPCR,HOFNH30,LP-A3,RP4-678I3	3	0.405203
5333	fibroblast growth factor 7,keratinocyte growth factor	FGF7	HBGF-7,KGF	3	0.405203
12016	(epoxide hydrolase 1),(epoxide hydrolase,microsomal)	EPHX1	EPHX,MEH	3	0.394355
6866	jun B proto-oncogene	JUNB		3	0.392299
11597	insulin-like growth factor 2,somatomedin A	IGF2		3	0.374226
5364	tubulin-specific chaperone c	TBCC	CFC	3	0.332618
2523	metallothionein 1A	MT1A	MT1	3	0.29367
14355	proteolipid protein 1,spastic paraplegia 2	PLP1	PLP,PMD,SPG2	3	0.291715
1526	carboxypeptidase M	CPM		3	0.291715
6138	trehalase,brush-border membrane glycoprotein	TREH	TRE,TREA	3	0.288797
5201	protein tyrosine phosphatase type IVA,member 1	PTP4A1	HH72,PRL-1,PRL1,PTP,PTP4A2,PTPCAAX1	3	0.285578
1896	glutamate receptor,ionotropic,N-methyl D-aspartate 1	GRIN1	NMDA1,NMDAR1,NR1	3	0.273244
8497	vitamin Dreceptor,1,25- dihydroxyvitamin D3 receptor	VDR	NR1I1	3	0.266133
2362	sialidase 1,lysosomal sialidase	NEU1	NEU,SIAL1	3	0.249582
3778	gastric inhibitory polypeptide			3	0.246641
10790	3-hydroxy-3-methylglutaryl-Coenzyme A reductase	HMGCR		3	0.246055
3277	adenylate cyclase activating polypeptide 1	ADCYAP1	PACAP	3	0.230804
14473	golgin-like protein	GLP		3	0.229111
6539	histidine decarboxylase	HDC		3	0.229111
1152	lecithin-cholesterol acyltransferase	LCAT		3	0.224906
6349	aryl hydrocarbon receptor	AHR		3	0.2005
8272	complement component receptor 1,including Knops blood group system	CR1	C3BR,CD35	3	0.174406
3129	protein kinase C,epsilon	PRKCE	PKCE	3	0.160478
12726	fibroblast growth factor 13	FGF13	FGF2,FHF2	3	0.145818
1456	Wilms tumor 1	WT1	GUD,WAGR,WIT-2,WT33	3	0.142805
15058	Wilms tumor 1,Wilms tumor associated protein	WIT-1,WT1	GUD,WAGR,WIT-2,WT33	3	0.142577
7836	Mdm2,transformed 3T3 cell double minute 2,p53 binding protein	MDM2	HDM2	3	0.111629
11261	fibroblast growth factor 1	FGF1	AFGF,ECGF,ECGF-BETA,ECGFA,ECGFB,FGF-ALPHA,FGFA,HBGF1	3	0.0855653
10669	acid fibroblast growth factor-like protein,fibroblast growth factor 1	FGF1,GLIO703	AFGF,ECGF,ECGF-BETA,ECGFA,ECGFB,FGF-ALPHA,FGFA,HBGF1	3	0.0855653
7952	secreted phosphoprotein 1,osteopontin,bone sialoprotein I,early T-lymphocyte activation 1	SPP1	BNSP,BSPI,ETA-1,OPN	3	0.0755616
14336	transcription factor AP-2 alpha,activating enhancer binding protein 2 alpha	TFAP2A	AP-2,AP2TF,TFAP2	3	0.0696718
15448	cytochrome P450,subfamily IIE	CYP2E	CPE1,CYP2E1,P450-J,P450C2E	3	0.0532091
8936	myelin associated glycoprotein	MAG	GMA,S-MAG,SIGLEC-4A	3	0.0426306
288	TANK-binding kinase 1	TBK1	NAK	3	0.0426306
8530	guanine nucleotide exchange factor for Rap1,M-Ras-regulated GEF	KIAA0277	GFR,MR-GEF	3	0.0366209
1318	small inducible cytokine A5,RANTES	SCYA5	D17S136E,RANTES,TCP228	3	0.0328403
13591	stanniocalcin 2	STC2		2	2.12716
11049	forkhead box B1	FOXB1	FKH5,HFKH-5	2	2.12716
5552	zinc finger protein 146	ZNF146	OZF	2	2.09498
6291	transforming growth factor,beta receptor III,betaglycan,300kD	TGFBR3		2	2.06501
13180	butyrophilin,subfamily 1,member A1	BTN1A1	BTN	2	1.98583
15295	transcriptional co-activator,PDZ-binding motif	TAZ	DKFZP586I1419	2	1.5251
1931	galanin receptor 2	GALR2	GALNR2	2	1.44871
216	BCL2-like 2	BCL2L2	BCL-W,BCLW,KIAA0271	2	1.40225
11396	host cell factor homolog	LCP		2	1.32203
14412	p65 protein	HSAJ2425		2	1.11077
14795	Indian hedgehog homolog	IHH		2	1.09188
4283	ATPase,transporting,beta polypeptide	ATP7B	WND	2	1.08274
9586	keratin 18	KRT18		2	1.07973
15399	ATPase,plasma membrane 1	ATP2B1	PMCA1	2	1.07675
1531	tafazzin,endocardial fibroelastosis 2	TAZ	BTHS,CMD3A,EFE,EFE2,G4.5,XAP-2	2	1.05358
10594	keratin 19	KRT19		2	1.04798
1427	mucosa associated lymphoid tissue lymphoma translocation gene 1	MALT1	MLT	2	1.03971
9153	lactotransferrin	LTF		2	1.03159
7379	syntrophin,beta 1,dystrophin-associated protein A1	SNTB1	A1B,BSYN2,DAPA1B,FLJ22442,SNT2,SNT2B1,TIP-43	2	1.00306
2751	fatty acid amide hydrolase	FAAH		2	1.00056
7503	myeloid/lymphoid or mixed-lineage leukemia,translocated to,1,trithorax homolog	MLLT1	ENL,LTG19	2	0.983426
12471	cocaine- and amphetamine-regulated transcript			2	0.973932
11944	zinc finger protein 143	ZNF143	SBF,STAF	2	0.966946
464	CCAAT/enhancer binding protein,delta	CEBPD	CELF,CRP3	2	0.953302
4187	p21/Cdc42/Rac1-activated kinase 1,STE20 homolog	PAK1	PAKALPHA	2	0.940074
6672	Jun dimerization protein 2,zinc finger protein 143	ZNF143,JDP2	SBF,STAF	2	0.923041
12169	dystrophia myotonica-protein kinase	DMPK	DM1,DMK	2	0.850169
6312	inhibitor of DNA binding 1,dominant negative helix-loop-helix protein	ID1		2	0.837983
10822	forkhead box O1A	FOXO1A	FKH1,FKHR	2	0.797059
3816	ATPase,transporting,alpha polypeptide	ATP7A	MNK,OHS	2	0.793946
9038	Notch homolog 4	NOTCH4	INT3,NOTCH3	2	0.787786
856	protein kinase C-like 1	PRKCL1	DBK,PAK1,PKN,PRK1	2	0.746949
4227	guanine deaminase	GDA	CYPIN,KIAA1258,NEDASIN	2	0.74556
2352	secretogranin II,chromogranin C	SCG2	CHGC,SGII	2	0.738677
71	small inducible cytokine subfamily A,member 21	SCYA21	SLC	2	0.712187
2951	myelin oligodendrocyte glycoprotein			2	0.70835
2589	ornithine aminotransferase			2	0.699525
13948	ret finger protein	RFP	TRIM27	2	0.664762
10769	putative transmembrane protein	NMA		2	0.66132
5123	calpain,small subunit 1	CAPNS1	30K,CANP,CANPS,CAPN4,CDPS	2	0.644507
7911	gamma-glutamyl hydrolase,conjugase,folylpolygammaglutamyl hydrolase	GGH		2	0.63796
2791	sphingomyelin phosphodiesterase 1,acid sphingomyelinase	SMPD1	NPD	2	0.619928
3688	(calpain,small subunit 1),(cytoskeleton-associated protein 1),(polymeraseIIpolypeptide I)	CAPNS1,CKAP1,POLR2I	30K,CANP,CANPS,CAPN4,CDPS,CG22,RPB9,TBCB,HRPB14.5,HSRPB9	2	0.619928
3847	ATP-binding cassette,sub-family B,member 7	ABCB7	ABC7,ASAT,ATM1P,EST140535	2	0.615791
3781	thyroid stimulating hormone,beta	TSHB		2	0.610676
5281	ATP-binding cassette,sub-family C,member 2	ABCC2	ABC30,CMOAT,DJS,MRP2,CMRP	2	0.600622
7898	(isocitrate dehydrogenase 2),(isocitrate dehydrogenase,mitochondrial)	IDH2		2	0.593721
808	BCL2-related protein A1	BCL2A1	BCL2L5,BFL1,GRS,HBPA1	2	0.587892
3135	occludin	OCLN		2	0.585006
14077	matrix metalloproteinase 26	MMP26	ENDOMETASE,MATRILYSIN	2	0.576462
8314	YY1 transcription factor	YY1	NF-E1,UCRBP,YIN-YANG-1	2	0.563497
4389	basic transcription factor 3,like 1	BTF3L1	HUMBTFB,OCIF,OPG,TNFRSF11B	2	0.558057
2507	insulin receptor substrate 2	IRS2		2	0.550908
6401	uncoupling protein 2	UCP2	SLC25A8,UCPH	2	0.510321
13933	kinesin-associated protein 3	KIFAP3	FLJ22818,GDS,KAP3,SMAP,SMG,DJ190I16.1	2	0.491367
5822	matrix metalloproteinase 7,matrilysin	MMP7	MMP-7,MPSL1,PUMP-1	2	0.489055
14502	secretory leukocyte protease inhibitor,antileukoproteinase	SLPI	ALK1,BLPI,HUSI-I	2	0.474691
2720	fibroblast growth factor 10	FGF10		2	0.46513
1469	(fatty acid binding protein 1),(fatty acid binding protein,liver)	FABP1	L-FABP	2	0.450819
2985	tumor necrosis factorsuperfamily,member 11	TNFSF11	ODF,OPGL,RANKL,TRANCE,HRANKL2	2	0.449414
13089	eukaryotic translation elongation factor 2	EEF2	EEF-2,EF2	2	0.448713
5873	MAD,mothers against decapentaplegic homolog 2	MADH2	JV18,JV18-1,MADR2,SMAD2	2	0.431544
3106	CD164 antigen,sialomucin	CD164	MGC-24,MUC-24	2	0.430871
13225	telomeric repeat binding factor 1,NIMA-interacting 1	TERF1	PIN2,TRBF1,TRF,TRF1,HTRF1-AS	2	0.419591
381	tumor endothelial marker 8	TEM8	ATR,FLJ10601,FLJ21776	2	0.403515
3973	keratin 14	KRT14	CK14,EBS3,EBS4,K14	2	0.401626
3250	dihydropyrimidinase	DPYS	DHP,DHPASE	2	0.399745
5550	O-linked mannose beta 1,2-N-acetylglucosaminyltransferase	FLJ20277	GNTI.2,MGAT1.2,POMGNT1,UDP-GLCNAC	2	0.399745
5246	ataxia telangiectasia and Rad3 related	ATR	FRP1	2	0.382566
7060	fucosyltransferase 8,alpha,fucosyltransferase	FUT8		2	0.381967
199	STAT induced STAT inhibitor-2	STATI2	CIS2,SOCS-2,SSI-2,SSI2	2	0.374226
9291	(Rho GDP dissociation inhibitor gamma),(protein disulfide isomerase,pancreatic)$	ARHGDIG,PDIP	PDA2,PDI,PDIA2,PDIR	2	0.373048
13623	diphtheria toxin receptor,heparin-binding epidermal growth factor-like growth factor	DTR	DTS,HBEGF,HEGFL	2	0.368365
15415	protein disulfide isomerase,pancreatic	PDIP	PDA2,PDI,PDIA2,PDIR	2	0.35858
11976	apolipoprotein C-III	APOC3		2	0.358011
5886	cysteine and glycine-rich protein 3,cardiac LIM protein	CSRP3	CLP,LMO4,MLP	2	0.356309
7049	carbonic anhydrase IV	CA4	CAIV	2	0.351802
13447	transcriptional coactivator	ALY	BEF	2	0.350682
11632	eukaryotic translation initiation factor 4E	EIF4E	EIF-4E,EIF4EL1,EIF4F	2	0.337471
7612	phosphofructokinase,liver	PFKL		2	0.333693
13283	cytokine-like protein C17	C17		2	0.333155
7688	glutamate receptor,ionotropic,AMPA 2	GRIA2	GLUR2,GLURB,HBGR2	2	0.324651
880	apoptosis-associated speck-like protein containing a CARD	ASC	CARD5,PYCARD,TMS1	2	0.319418
12555	adenosine kinase	ADK		2	0.315792
11871	erythropoietin receptor	EPOR		2	0.312196
11403	ATPase,cardiac muscle,slow twitch 2	ATP2A2	ATP2B,DAR,SERCA2	2	0.308631
53	serine proteinase inhibitor,clade A,member 2,(alpha-1 antiproteinase,member 2),(antitrypsin,member 2)	SERPINA2	ARGS,ATR,PIL	2	0.282062
12384	paired basic amino acid cleaving enzyme,furin		PCSK3,SPC1	2	0.281108
3541	glutamate receptor,metabotropic 2	GRM2	GLUR2,GPRC1B,MGLUR2,MGLU2	2	0.274963
306	nucleolar and coiled-body phosphprotein 1	NOLC1	KIAA0035,NOPP130,NOPP140,P130	2	0.261555
8970	adaptor-related protein complex 4,beta 1 subunit	AP4B1	BETA-4	2	0.240669
7840	basic helix-loop-helix domain containing,class B,4	BHLHB4	BETA4,BA305P22.3	2	0.239802
14990	(basic helix-loop-helix domain containing,class B,4),(chromosome 20 open reading frame 51),(chromosome 20 open reading frame 59)	BHLHB4,C20ORF51,C20ORF59	BA305P22.4,BETA4,FLJ23412,BA305P22.3	2	0.239802
6277	anaplastic lymphoma kinase	ALK		2	0.218262
1724	CD47 antigen	CD47	IAP,MER6,OA3	2	0.201689
4865	properdin P factor	PFC	BFD,PFD	2	0.200106
760	retinoblastoma-like 2	RBL2	P130,RB2	2	0.198135
15366	CD58 antigen,lymphocyte function-associated antigen 3	CD58	LFA3	2	0.197349
982	proenkephalin			2	0.195
5880	procollagen-proline,2-oxoglutarate 4-dioxygenase,beta polypeptide,protein disulfide isomerase,thyroid hormone binding protein p55	P4HB	ERBA2L,PO4DB,PROHB	2	0.160478
8486	neurotrophic tyrosine kinase,receptor,type 2	NTRK2	TRKB,	2	0.156885
11587	ubiquitin carboxyl-terminal esterase L1,ubiquitin thiolesterase	UCHL1	PARK5,PGP9.5	2	0.149789
6486	(mitochondrial ribosomal protein S26),(protein tyrosine phosphatase,receptor type,A)	MRPS26,PTPRA	DJ534B8.3,GI008,HEPTP,HLPR,HPTPA,HPTPALPHA,LRP,MRP-S13,MRP-S26,NY-BR-87,PTPA,PTPRL2,R-PTP-ALPHA,RPMS13,RPTPA	2	0.124827
10456	protein tyrosine phosphatase,receptor type,A	PTPRA	HEPTP,HLPR,HPTPA,HPTPALPHA,LRP,PTPA,PTPRL2,R-PTP-ALPHA,RPTPA	2	0.124827
2238	PTK2 protein tyrosine kinase 2	PTK2	FADK,FAK,PP125FAK	2	0.115298
13312	BPR mRNA,dopamine beta-hydroxylase,dopamine beta-monooxygenase	DBH,LOC138948		2	0.110128
14880	protein tyrosine phosphatase,non-receptor type 2	PTPN2	PTP,PTPT,TC-PTP,TCELLPTP,TCPTP	2	0.110128
3247	nuclear receptor subfamily 4,group A,member 1	NR4A1	GFRP1,HMR,N10,NAK-1,NGFIB,NP10,NUR77,TR3	2	0.0980897
11620	v-Ki-ras2 Kirsten rat sarcoma 2 viral oncogene homolog	KRAS2	C-K-RAS,K-RAS2A,K-RAS2B,KI-RAS,RASK2	2	0.0965311
10625	colony stimulating factor 1 receptor,McDonough feline sarcoma viraloncogene homolog	CSF1R	CD115,FMS	2	0.0875933
5389	hemoglobin,delta	HBD		2	0.0854654
1506	(caveolin 1),(caveolae protein,22kD)	CAV1	CAV,VIP21	2	0.0839503
3433	chromosome 20 open reading frame 33	C20ORF33	FLJ21108,NYD-SP19,P14,P14L	2	0.0650117
5906	kinase insert domain receptor	KDR	FLK1,VEGFR,VEGFR2	2	0.0632808
10529	thiosulfate sulfurtransferase	TST	RDS	2	0.0535816
466	motilin	MLN		2	0.048535
14225	growth associated protein 43	GAP43	B-50	2	0.0460345
14420	signal transducer and activator of transcription 1	STAT1	ISGF-3,STAT91	2	0.0449276
14266	ribosomal protein S19	RPS19	DBA	2	0.0443751
7052	leucine aminopeptidase	LOC51056		2	0.0281196
11232	tissue inhibitor of metalloproteinase 2	TIMP2		2	0.0189084
1674	single-stranded DNA binding protein	SSBP1	SSBP	2	0.00230432
13524	progestagen-associated endometrial protein,placental protein 14,pregnancy-associated endometrial alpha-2-globulin,alpha uterine protein	PAEP	PEP,PP14	2	0.00130526
